# Supplementary material for: Precise genotyping of circular mobile elements from metagenomic data uncovers human-associated plasmids with recent common ancestors
Source: Genome Res. 2022 May;32(5):986–1003. doi: 10.1101/gr.275894.121 (PMC9104695; doi:10.1101/gr.275894.121)
Supplement: Supplemental Material [file supp_gr.275894.121_Supplemental_Material.zip]

Archive with 26 entries (21 files):
- DomCycle/
- DomCycle/DomCycle.py
- DomCycle/README.md
- DomCycle/requirements.txt
- DomCycle/ex/
- DomCycle/ex/k77.fastg
- DomCycle/ex/R1_map.sam
- DomCycle/ex/R2_map.sam
- DomCycle/pl/
- DomCycle/pl/filter_map.pl
- DomCycle/pl/parse_bwa_sam.pl
- DomCycle/py/
- DomCycle/py/clean.py
- DomCycle/py/contig_cov_core.py
- DomCycle/py/cycle_coverages_2.py
- DomCycle/py/cycle_fastas.py
- DomCycle/py/dominant_cycles.py
- DomCycle/py/extract_p.py
- DomCycle/py/find_new_variable_edges.py
- DomCycle/py/pair_reads.py
- DomCycle/py/parse_fastg_core.py
- DomCycle/py/read_stats_core.py
- DomCycle/py/remove_high_singletons.py
- DomCycle/py/util.py
- DomCycle/py/__pycache__/
- DomCycle/py/__pycache__/util.cpython-36.pyc
