# Supplementary material for: Precise genotyping of circular mobile elements from metagenomic data uncovers human-associated plasmids with recent common ancestors
Source: Genome Res. 2022 May;32(5):986–1003. doi: 10.1101/gr.275894.121 (PMC9104695; doi:10.1101/gr.275894.121)
Supplement: Supplemental Material [file supp_gr.275894.121_Supplemental_Material.zip › DomCycle/ex/k77.fastg]

>NODE_1_length_25027_cov_20.5072_ID_1:NODE_1_length_25027_cov_20.5072_ID_1;
CCTGCCTGGGCCGCTTAGAAAAAAAACTTGAATATAATACAGGATAGCGCTATTCTAAGATCCACATACTGTACAAAAGCGACTAGTACGGGGCCCTATGCGGCAGGCAAATGAACCCGTCGTCGTAAAGGAAGATTTGCACCGCACACCCATGGTGCCCTTAACCGAAATAATAAGTTCAGGGTCTATCGCTCAGTAAAATAAGGAGTGGTTGTCATTTAGTTGACTTAAAAGAACCCCCAGCCGTCGTCATTGGCTGATACAGATTGCGGTTGGGCACGGCACCTTTGGGATTTAAAGCACCGTGAGACGTTAACGCGCCAGTTCATGAATTGATCAGCAGAAACTACCCGATCTTATCCAGCATGTTGTAGAAATTGTGTCATCGCTAGTAGTTAACAATAACACTAGGATTTATTATTATCGGAAGTGGGCGTTAAATCGAAGCCTGGCAGACCACCAACACTTGACGCCTCTCGTCCCAACACGTCGACGGACACACCCAACCAACAAATGCGTTCGCGATCCTCGTGTGACGTGTAATGATGCCATTTGGTCAAGAAATTTTGTTTTTGGTCCAGTGTGAAGGCAACTGGTGTTTGGATGTGGGATTTCGATGATTCGTTTGTATCACTACATATGTAGAGACGGACTCGAGCCCATTTTTTCGAACGGCTGATTATGTGTATCTCTGGACATGGAATAGTAGATGGATATAATGATTCCTGGGGTTCTTACCTGCACGCTCACATCCGATCGCCGAGCAAATTCGAGTACCTGACGACTTAACCGCCAAGGACCACCACTTTGGTACGATTGTATCCGTGAATGGGCTTTAACTCCACAACCCGTATCCCACTTCGAGACAACCACTTCGCGAACGAGATCTGGCCGCCCGCGAGCCTACCTTCCAACCTTTCAACGTCCGGCAGGTATACTAGTGTAGATCGTCGAAGAGCTCCAGCACTTACGCTAAAATACAGATCAGACCGTGATCGGCAGGTCTGATTGCACTTGCTGATTGTTAGGTAATGCATAGGGTGTGGACTCTACAGGTACGATCCTCTCAACATGGAAATAGCTGTCCATCGATCCTCGCGGTGGGGCAGAGTGCAGTTCTGAGACCATAATATACAGCATTACATCGGGGATCAAGTTATGGAGCGTACCGCGCCGATGCGCCAGTATTTCGACAGCCCCCAGGATGGACCGCGGTAAGCAGGTTTCGCAAGAGCTTTAATTCCTTTGGAGGTCTCGTAAAAAAGGACATTATTGCTTTACTATAAAGCCGGAAAAGCTCCTCCCTTTGCAAGAATAGGCACGTCGCAGGAACTGACTCCCATAACTGCCGCTCGATCGCAATACGCCCGCACCTGAAGCACGCCAGAAACCGGCAGAGTTTCAACAGGCACTGTGTATTAGACCAATTAACCAGAGGCACGGCTGACTCCGACTCAACGAGGTAGGTCACGCTAAGCCGCCGATTAGTCTTGTTGTCCTACCTGCGGAACGGCTAATTAGTATCCGATGCGAATAGAATCACCAGAGATGTTTTGCCGCCTGAAACGCCTGAGAACCAGAACATGGATATGAAGGTTGGACATACATCAAACAGGGAAGTGCTGCGTGAAGTGGCTCTTGGATGACTGCCCATTGGTTTCCGGCCGGAATCGAGCGCGTTATGAATTCCGTTCCCGAAAACCCGGGAGCGTTGCAAATGGGACCCCGTTCCGATATATATGACGTATACTCATACTGCTCCTAAGGGGAAAACATCGCTCGAGAACTGTATACCTCACTCATGCAGCATGGTACCGGATAATACTCTGTGTATTCATCTAGCCCACGCCCTGCATCTAATTTGCTAAGGGAGAAATGATGCGGGTACCTCCATTGACCTACTGAATTTGGAACTGAAGCGCTCGTAGCCCACAGTCATACAACCCACAGCCCGTATGCCCCAGCCAAGCGTAGCGTCTCTTGATGAATCCCCTTTAACGTGAGCGTACAAAATTCATAGGACCAATGAGCCCGCCATCGCTTTACGAGGCCTGTTTAGTCAGATGTCATGCCTGCTTGGCTGACAAACCGACCCCGAAGTGACCCGCGAGATAGTTCTTGGCTCAAAAAAACCTGTCGGGGGCGACTCGGAGTCCATACAACACCTTGACTTCTTCTACCAGGAACTATAGATCTCGTGACCGTGCGCTAAGGCAGTTTCGGTGTTATGGTTGCGCCGGATAACGCTTTCACGTGGGAGTACGTCATACGCCTCATGCGCAAATCTGTTAGCTTCCAGTGGGAGCAAGATAGAATGATGATGACAAGGCAAGCGGTTTGGAGTTTCGCGAACAAGCGGTTTAGAATTTACCTTCCTCGTTATGGAGGTGGAGCGCTCGTCAAGGTTACGTAAAGCGGCGCTCCGAACCTCTTGCGTGCCACGATGATACGTGGTATCGATGCCGGCTTCTCTAGGGTCACAGACATCTTTAAAACTCCCCGGACTATCCGGCGCTCGGCGTCACGCGGAATCTCCATTTCGTTGGACAGCATTGAACGGTTAGTCTAAATAACTACGCACTGTCTGTCGTAAGATGTCGCGATCTACACCATAGTGCGAAGAGAGGTGCTCCCGGTCACGTGTACCCACGATAGAACCCTCAAAGCCGTTGTCCTAGAGAGAAATACCATTAGTAGCAGCACCCGGAGAGTTACACATAGAATCTTCGTTCAGGAACCCCGTTACCCCTCGATTTGCAGCTGGGACACTATAGTATATAGGCCTCTCCGTGGCCCTCACAGGCTCGACTTTGCAACCTGTAGAATCCGCTTGTAATCTTAACTCTCTCCAGGCTCCGGCATGTCGCCCGCATGACATCGGTATGATTCGGTTCAGGAAGGGATAAATTTCACGGACATAGCTTGCACGATATAGATTCTTCTCGGGCGTTCACGCCCAATATGTATAGACGAACTTTGATGACGTCAACTTCTAAGACTCTACTCAGGCTTTCTCGTATCTAAGCCGCGGGCATTAACGTTACGACATGTGGCTATAGTCCTAGTCGCTGTGAACTCTATCGGTTCACACTTTGCTACAAGTTGACGGCCAAATCCAGTCAATTGCCTTTTCTAATCCATCTCGATGCACGGGAGTGCAAAGATCTGACACGATAATAGTCTATAACGTAGTTTGCCCGGAAAACACTGAGCTTAAGCAGGAGTTTCGGTAGGTTGTCTACGTTAACTAAAGTTCTAACCGCCCTAAAATTTTGTTCCTCCTGCCTGTGTAAGGCAAAGTAAGCGGTATATTTTTGGAGACTTTCCTACATGGCAACGGGCTTATTTCATGTGTTAAGGGAGCTTGGCCCTTGTGCCACCGGGAGAATTTTGTCAATGATCGAGGTTCGAAGAATACGGGGCCTGCTACCTCATCTAGTTTGTGAGTCAGCGGATTTGTATACCCGCCTGTACGACGCCTAGGAGGCTAGAATCCCAAGGTGGCGATCGGTCTATATTGTCTCATCCACGAGCCTCACGGGACATCAATAGGAGAGACGGGCGTTAATCCCTATCAGCGCAATAATGGACGGAAAAGTTGAGGCTACACCGAAAGACACTAATATCTCGTAAATTGGGATCAGCAGGCCGGGACCGAAGCTAGGCCCTGGAAGGAAGTTGTCCCGGCACATGATTGCACTTGTACCGTAGCCGGCCGACACTGATCGCCTGCCAGAGCGAAGTCAGGTCGACGTGGATCCGGAGGTAGAACGCATACGCATAGCAGTAAATGTGGACTATCTTTTGCACCTACAGCCAGTCCGCATAGCGTGGATGCTAGTGTGCCAATTTACGGTTTGTAGGTGGGCCAGCCTGCCATCTGCGAAAATTACTCATCGCATCACTCCGGTTGCTAGTGAACCCCCTCAGAAACATCGCCTGGGCTCTCGCAGAATTGTCATGAACGGCTAAGACATCATCAACTTTCAAGAGAGCCTTTTCCGGACTCTAAAAGTCTAGACCGCCAAAATTTTTACACAAATCCTCTCACAGTTTTACTACGTCAGGAGTTCGGGAAACCTCCTGGGACCCTCGTCTGAGCTACACTACGTTCTCCGTTCCCTTGCCCCCCAAGATCTGCGAGTTGAGCACAGGAAAAACTGGGATACCCGAGCATATTCTCACGATTCAAGAGCGTCAATCAATACTCTCCAGTACTACGGATACGGCCATTCCGTCCCCGGGGGAACCCACCGTTGTATGCACCCGCTACTCCTGTACAGGTGATCTTTCGAGGGACGGTGAAAACAGCCAATCAGGTACGTAGTCACGGTATGGGTGAGCTATGCTACCCTCCTACATCCATAAGCACAAAACTAGGTACCGCTTGCCTCCCGTGAAAAAACATCCGGGTAGTTCGTGATAGTGCCACGATTTGATGTCGCAATGAATGTTCGCCACGTCCAACGGGGCGGCATGTAGGCAGTCAGACGAGTTACGATGTGACGCCGAAAGTTTGTAGTGAACGGTAAGCTCCGCTCAGTCGCGTTCATGCGCCGTCTTGCGTGTATTCAAGGACCACTTATCGTACGTTCTATTTATCTGTATCCATACCATAAATGGATTCTATCATTCACCTACCTTCGACAAAATCATTCGAGGCTCTCTGGTGCAGGGATCTATCAGCGCAAAGATCATTTCACGAGGGATTCCAACCTCGTCGTGAGCCCTAGTGCATCTCATACCAATTACGTGGTAGGGCTGCGCTGGGGGTGCTGCTGGCTGACTTAGGCGGTAGACTAACATCGACATAGTGGCTGCTTCAAAACGCCCTGCGCTAACAACGAAATCGGATGCCGACCTTCCGACCTCCACGCGTGGCTTCTCCTCCCGCGAGTTATTTTCCTATCATCCCTGTACATGACCAAATAGTAGTCACCGTTAGGATCCAGATCTATAAACCGTTCTCCTATTTCTAGCCTAGGTCGCAAATAAGGTGTAATCATACTTCTTCACATTGTTGAAAATCGCAGAACAGTCTCAACCATGGAGAGAGGCCATGACCTAGCTTCGCGTCGTCACGGACAAGAAATAGTTGTTCAAATGGCTACAGTGTCAAGACTGATCGCTTTCTAATAACAACCTGGTGAGGCGTGGCGGCCCGATAATGCCTTCGTCAAGACCTAGCTCTTCCAACCACTTGTACCGCACGGTTACTGCAGTTAATGCATATCTCTTGAAGGTCCTAATTTGTGGCTGGTTGACCTCCCAGCGTGTTTTCCAGTAAGGACAGACAGGCAAATACACCGGCGGTTCGAGTGGTCCCAGACTCTCGTTCATCAGATCTGGTTTTCAATAAAAGGGCGCGGGACACGGGGTTGGGGCGGTTACTTTGTTTGCCAGCTACGTACAGGACTCCGTAATTTTGTGGCGCTGGAGCCTGGATATAAAGGCAGGTGAGAGGAAGTGCGCAAACTAAGGATCTATATCGGCACAGCCTGCGGTTAGTAAGTCCTCTTGTGGTCCCGTGCTGGCAAGAGACACCCGCTTATGTGCCCTGAGGTAGCATTACTTGCGCGCGTCATACTGCCTATATAATACTGTGGTGCCCGCAAACAGCTCGGGTCAATGTCATGTAATAAACGTTCTCAACGCTGCGCCGGCCTCGAAGGCGTCTTTCAGAACGTCGTGTACAGTAGCCGTTTACGGGTAACCCTTGTCTGATGAGCGTCCTTCTCCCAGTTAATCAAGCATGAACGACTAACGTAGGGGTCGATCATCGTTTTTCCTTTCCGTTCACCGTGGCAGCTGCGCGTGTTATAGGCTACCCCACCTGCAAACCACGGTCATGATAAAACCAAGACACATGAAGCCGACAGTCGCGGTTCACGCTCACGACGAGTGTCCATGAAATTCATTATTAACATATGGTGCATAGTCGCCCGTCCGGAGTAGCTATTCATCTCTGTCACACGTCCGAATTGTGATAAGTGTCCTGACTCGCCGTGGCGTACACCCGGGTAGATGTCAATCGTGAAAGCACTTCCGAATTCCGCCGCATATTGATATCGGTCTTTCGAACCAGCGGAGTTACGCGCATTATGACTCGAAGTCTTGTCTCACTAATAGGCTCTTCGTACTAGTCGTGGTGACTTCGCTGCCAACTGTTCGGGACAATGTGGGTCTCGCTTACAGGTAACTGTAAGTTGCCAGGGGTTTGAGTACGGTACAATCCAGCGGATAAGTTTTGCGATCGCCGAGGTCTACCCCATGGGCCCTTCAGGAAGTCTACCCGCTGAAGTACGCTATCTGGTGGCGGCCGGTTGGGCAAGGTGGAATTTTATCCATACTGATGGACTAGTTTATCAAAGGTGGGGCTATCAAGATAGCCCCTTACAGCTCGCTCGTCCACGCTAGATCAAGTGACGATGATCTCCGTACCATTCCCCCCGATGTTCCCCCCGAAATACCGCCGGCATGTTGCAACCTGATAACTAGGCGTCATATTGTACGATCCGATACGGTGATTATCGGCCTGGTACGCTTACTATTTTGATCACAATTAAGGGTAATCGGAGAAGGCCCAATCCGTAAAGCACGCTGTGCCGTGACATCTAACACCCCATGTAGATCATGTGTGGAAACGCTAGTATTTTTCGGCTGAGGATGAACTAGGGTAGCTAGAATACACGCCGAAGAGCGTATCGGGGGCCTGCACACAATGCCGTATGTCAACCGGGCACAGCGGGCGTCGAACCCGAAGTAATGGCTTCGCAAGAGGCTCGACATAGCCTCTACGATGCAAGGTTCCTACGGAGGTACCCGGCATCGGAAAGTCGGCTTGTAACCTGGAAGTTCGATGGAATGGCTACACAGTTTTGACGACGAACTGAACGTCCACGGCCGCCCTCATCGGAGAAGATGACAATCAGCGGCATGTGACTAGAACGAGCTCGTGTGACCGACCAGAATGTGACGCGTGTGCGGCCAAGACAGGCAGCGAAGAAAGCCGCCAAACAGGAGGATATAGGGTAATAAACACAGACAATGGGACACAGGTAAGCCGTAGTCCCGTTATTCCAACAGAATCCGGGGTCGCGACTTTTCTAGCGACCATCGATGTGAGGCTGGGGTGGGAACTAAGCGTATGTTTAGCCAGAAGCCCCTAGTAAGCCGCTTGCCCCGGAACTTTAGCCGGGTACATATGTCTGATTTTGCGCAAGCTATAGGGCGGGTTTACACCACTTACAGTTACGGCAGCCGCGTGGTACCCGGTTAGCAGTATATAAGACAGATGATCTTTCCACCGGTTGCGCCGCAGGCACGGTCCAAGAACGATCTCGAGTGTGCGGTGCCAGAAAGCCACGAGGCTACCGCACCAGGTTCACTCAGATGTGGGGAGCTTGTAGGCGGTATAGCTCTGCATAAGTGTCCGTGTGCTAGTGATCGCTCTCTTGACGCCTGAACTCGGAAGGTCGGGTGTACTTGCGGAGCAGGTGCTCCTATAGCTTGGGTCGAGACATGTTCCCGAAAATACTTGAACACGGAGCAGCACGGGGAAGAATGAAGGGCACGCTTCGGCGAATTCGTCGATGCGTTACCATGCAGTCGGTTCGTGGAAACTATACGGGTTCGGCTCCAAAAATACCAACAGCCGTGCACGACCCCAAACATCATAGCCGATCTTATGTCCGCTATGTGTGCTTACTCTCGAGTTAAACACACATTATGTCGTTCCGGGTGTCCCACGTGTACGTCTATCATGGAACTACATCTGGTCGAGAGGCCTTTGGGGCAAGCGTCTCCCGATTCAGGCCTTCACTGGCTTGCCCTCTATAATATCTATGCTAACATTAACCTGCTATTAGTTACTCTATGAAGCCATGGGCCAGCGCAATCCAAGTGACAACGCCGCTTCTTATGCAGATAGGGCGCGTTCCATCGGTAATCCTTGCTCCTGAGTCCGAAATTCAAAGTGCCGTATGCAGGCGGGGATGAGCATGTTTTTGGAGCATGACTCTCGATGTGGCCTACTCATTCAAGGCATACCCAATGCTGACTTTTGGGGGCAGGGTCCAGCCGTTTGGCCAGCTAGGACCGTGCCGTGGGTGGATGACCGATTGCCATGGAAAGAACCCGTACTCGTACATCTATTGGCTTATTTTTACGGCTCGAATAGCTCGACTGGCGTTGGTTAGCGTGACCAAATGGCGCGGGCGCATGGCGATCAATGGTAACAACTGTTAGAGAATTCTGAAGGTAATTTCATCAAGACAGGAAGGACTTTATAATCTTCGACCCACTCAATGGGCTTTGGCACGCAGAGTGTTCCGTTAGCCACCCAGCTCAAATTCGTCTAGTTCTATGATCCGCCTGTGGGTTAAACGCGGAGCTACGCGGGCTACATGTCACCCTCAGCAGCTTAGTAGAACGTGCTTATCGTTACCCAGTATACCATGCCATGAATCTTCGTGTACGAACCATTGTTGGCAGGGCCAGTCTGAGATCGGATCTGGACGCCGATGCGTACTCCCAGCACAGATGTACACTCACGATGCCGAGTGCAAACCCGCGAAGTTAGTGTATTCAATGCGCTCGCCAGCCCCGTTATAGAACGGGTATTGCCGAGCTAGCTTAGCGAGCGCGAGCTCCAGTATCCGACCTACGGTCAGATAAATTAAAAGCCCTGCTATATACTGGCCCCTACTCACAGTCCCGGTAGAAGGTAGCCAATCTTACTAGCGACTTGGTCCTCTAGCCCCCCGATCTAGTTGCAACCGTCTCTCGGAGAAATCTCTTGTCCTCCAGACGCGCTCGGTCTGGCTGCAGAACTCGTTATGGCACTGACTTCAGTTGATGTGTTAATCGTGTTAGACCAAGGAGGCGGCCGAAGATACACCTATGTTTCGAACTTAAGCGTCCACAAGATCCACCTCAAAAGGACAGCTCACAAATAGACATCTTCCGTAGTGCCGTGATCTCTGTCCCTCCGAGGCGATGTTGGAAGGACCCGAGTTGGTTTGGACTGTCTACGAGTTTAAGTGACATTAGCGACCAAGGCAGTTCCCACTGTGATGGACCATGGTTTTAAAGAAACGCATTGCAAAAAGTTGGGCATTGTACATCTAATTTAGCAAACGGTAGAAGGCATCGGCACTAACGTGGCCAACCGGGGAAACTAGCTCTTGTACCCCGGCCTGCCTGCAGCTGGCCGCGGCTCGTCATAACGGATGACATCGCTATGTGTGCTAGCGTTACCCTATCTGCCGACCATGAGCCTGTTTGGCACCCGCAAATCGCGGCTAATATCACATATTAGCAACAATACGATAATTCAGTCTATCATACAGGGTACCCGCAGGGGTGAGGACGTAGAAGAGTAAATGGATTTGCGCATGCACGTTGTATATTACTCACAGGTCAGTCAATAGTTCAGCTAAGACCATGTCGCCGACGATGCAACGATGCGCTCTGGCTCTACACTACCTATAATGGTCGTGGTCCGTTCTTTTCACGTTAATGCCAGTCCACATACACGGGCTGACCCCATTGTGCTGACTAGCGGGCGGGGTTACCGGATCAGGCGCAGCCACACGTACCTTGCCCTGCAGCCCGAGAACGCTCACGCCAGGTTCGAGCCAAGCATGTCAATATCGCCGCTCACTATTAGTTCGTAGTGTATCTCTAGCAAGGTTAAACCAGTACTAATGTCGGCTTGTTCGCAGCACCATGATCCGTGACGATACCCGAAAGTGATGATTCTTAAAAGTACCCGGACTTACTCCGAGCACGATTATTATGACTTGAAACGGGAAATAGCACTCGCCAGTAAGTCTACTGGGGGTCGTCTCACTCAAGGGTGAATGATTTGGGCATCAATCGTCGTAGTGGTCGTGACGGCAGCACGTATCTGCCCAAAACGGTGACCCGCAAGTGAAAGAGGTGGTCCGCGCCCCGTAGATCAAGGCCCTGATAACTCTGGATATCCAAACTTCTTCCATGAGCTCATACATGCGACAAGCCATAGACGTTCGAATAGAACGTCACCATTGTAGGGATGGTTCTGGTCTGTTGTAAAAGCCCCTTTTTGGTTGATGTAGACCCATGATATCCACTCCCGCTTGTATGGTGTGTCTATCTTTGTCTTTTTGTGTGTGTAGGTAATGACCTGTAGTCCACACGTCCTCGTTATGTCGAGAGGTTGCGCAGCCGAAGGACGTAAATGTATCCGACTGCGCAACAGCATCTCCCAGACGCCCCATACCGATTTGGAGTTGGAAACGGTTGGCCATAACAGGGTAGCATCAAATAATACTTTCGAGAGCAAGAGGTACTCGTGTGAATGAGTATACGGCAAATACTAGATGAAAATGTCTTTCTCTTGGAGTCCTTACCTCGGTTTCTCGGTGCGCCGGTCTACCAAGACACTGCCTCTCTTTAGTACGTGACTGCGGCATTCTAGCTTAGTTTTACGTCCGACGCCGGGGATGGGGGTGCCTTATTACGAAGTTTGTGTCTTAGAAGGGTCGTGAGGGTGTTAGAGTATATTCAGTCGGTGTCGAGGTCTCCGTCCATGGGAGCGAACATTCCTCGGTATATCCGCCTTATACCCACTAAAGTTTAGCATTAGAGATATGTCCGTTTTGCTTCCCCGTCCCGGCTGCCAGCCAACTCGGCGCGATGTACGCTCTACAAGACGGTCCCATCGTGCCCACATGAGGACCAACGGGAAAGTCTTCCGAATAATCATGAGGTTTATTGCAGCCTGCCTAGTTGCGCAGCGAAGCAGACACGCACGGAAGTATGGGACAATGCACATAGAAGGAATGGGACGCTGGAGAACTGCCCCTTACATGAGGCTCTCTCCCGCAGGACTAATTGCGGTGACAGTAGGCGCCGCTAGGGAACGTCGATTTCAGAGTGAGTAACGGTTCCGACGTGAGGGCGCGGTTACCGCCGCTCGTTACTCGTGGACATTCAAGATAAATGCGAGCGCGGGAGTGAGCGTGGTTGATAATGGGGAGATATAATAATTAGGGGACCTGACGGCGCTCTAGGAAAATCTCAATGCCGAGAGGATGACCTATACATGAGAGATTTGTGAAATCCTACATAGTGGACTCCGTTTGGATACAGGCTTCGTAACTAAAGATTTATTCGGACGCAGGGAGGGAGCGTTCGAACGACCCGCCCTGTTCAAAAACTTCAGGTACAGCCATTGAATACTAGCACGAATATGTAGTCAACGGCTCGGGGACCAAAAGGCATCAAGAGGACTACGAGACCCGTGCTTTCACCACTTTCCTACCAATTACTTTCAACGGGCAACTATCATAGACCACCTGTGCAGTCAAGCTGATGAACATCTACACGCAGGGCTAGCGTATAGCAAATGACCAGTTAACTGGCGGCGCATTTTAAAGTACATTCCACCATCACCTCGAGGTGTTTTCAGGTGATATACGGATTGTGACCTGTTAAACAACCTGTAAGGCAAGAAGGGTTATAAACTTTTTCAGGTTGTACGAGTATTACGAGGTGACTCGTAGAGGCATTGGAAATTAATCCTAGGGGTTGGGCTCGATGGTTTCTGCATGCCGCGCGTCATCCACATCGAGCAAACGCCAGCTTGATATTACGACGTAGCAAAGAACAGATGCCCATCCCCGCTTATTATCCTCATGTTCTACCAGTGTGCCTCTAAGCGGACAGCCCCCCTACCCTCACGCTATACTATCCAGCAGCATTATGAGGTAGGCGAGTGGTAGATTGTCTGGCGCTTCTACTAGGGGCCTGTTGAACTCGACGCATCTTTCGCTTTACAAGACCGATCCGTATTAGCTATTTCGTCATAATGTCGACTACCTCTCACTGCAACTTTTCTCGTCCGTATAACTTTGGGGAGGGACAGTGGAGCAGCTCTGTAGCAGCAGAGCCCGTGTACCACGAAATTACTGCCTAATACCAGCAAACAATGCGCAGCGATCATTGCCTCGCGGCGGAAAGATTACCAGCCCCGTGAAAGAGGCACCCATGTCCAACGATCCCTCGGGCCTAACACGCGGCTCACCATTTAATTAACTTCGTACATTATACACCGTCGGTGTCTTATGCTGACTGGCCTGGAACGATTTTTCTTGTTCAACCCCACTTAAATCCTATAGCCGCGGATTGAGATTAATAGACAATGTCAAAGTAATCGAATACCGCAAGCGCTTTACGATAGTTCACTGAGTTCACGGCATCCGGTGTATTGTTACCTCTGGCTGTTTCAGGTCGACTCGTTGAACCTACGTTGTTCCATGCCAGCCATTCTAACAATCCGTAGTAGCATGGCTCACACATCGAACTAATGATATAGGCCCGGAATGTTGCGCCGCTACAATTGCGTTTCACAAGGGTTTAAGCCACTCTACCAAGTTAGACCAATGATTTGTGTAAAAATAAGGTTGGACGTGTACTTGCTGCGACCATTAGACAGATGAACCCACAATGCTTCATACAGAAGTGGGCTTACCGCGCTTGACTGGCCCTCAATTAGAGAGCATTACGCCTTGTTACTTTCGAAACATATATTAATTAGACGAGTATATGTAGATTAACTCCTTTCGCTGCTTCAAAGCAGACCGCCAGAGGGTATGCACAGCTAATGTTTGAGTGTTTTGTATCGCACCGTCAGGCGCTGATCTCTCAATTGTTGGCTGTCCGGCCGTTGTCATAGATATTCAGCGAAGGCCGTGCAGAGGATTAGGGCAAGAACACTTCTATTACCCGGGATAAAACATGATCCGTATACGCAGCGTTTTGCACGCTTGAGAAGACTATCGTGCAGTAGAAGCAGACCCTCTCTAAGCTTAGGAAGCCGGAGGTTCCTAAGCTGCCCACCTTAACTCTGGGGATATGAGCCTCTAAGGGGAACCGTGGACTGCCCAAGAGACCTTACGCTCCAGACTTAATCCTTATCGATCTCCTATGCTGCAAAATATAAACATAGATCATGTGTGGGTCCAACGCCTCTTCACTACTGAGATATATTGTGTCTGTCGAGTGGAATCTGTAAATTACTGTGACGAACTCGCTCTGATTGACGCGACCGATCCAAGTTCTTATTTAGGCCAAGCTACTCCAGCTCGAAGCAGAAGAGACATGGCAGTAATAGGTGTGTCTTGAGAGGTTGTCGATCTCCAGAGGAGCCTGAGGGCTACGACACTCAGCCGTCTGTCGGCAAAAGGTTGGTGTGTGGAGGCGAAACATGCGAAATCGGATCAGCCTCGGCGACGTTAAGACCGGCACAGAAACCTGAGTGCGAAGTGCCAGCATAAAATCTTGGCCGTATCGCACCTATCACGGAGGATAATATAAGGATAAAATTTCAGGATTTCAAGTCGGGCCGAATCGGGCTCTTTAAAAGATTGACCGTTACAGTATGTGCCTACGTACGGGGGCTCAGAGAGTATGTAGATAAAGTTGATTTCGTGCCGCGGATCCTGGGAACGGCCGAGGTAGCAGTACGCACCAACACAGTCGCTTTTTATCGTGCCGGTCGCAATACCCATACCAATGGGCGGCCTGTGGACGGTGCTTACTGGTCTAACCTTCTGTTCAAGAGCGGATATCGCGGAATCAGAAAAGAAAGATATCTTTCAGCAAAATCCCTCGGGTACTCCCGCGGAGATAAAGCGTACGGTTATGACGGGTGTCAACACGAGGTCGTTTCGACCATTGTGATGGTTGTTACACTCGATGCAAGACGGTGATTTGACAGCCAATATTCATTCCAGCGTTGCGGAACCCAGGCGACATCGAGCAATGAACTGTGGTTTGATAAGTGTACTAAGTTATTTCACTTGCAGCCCACTCTCCTGGTTACACTTAGTGATCCAAGGAATAAACTAGAGTTATGATTTACGCCCTTGGTCTATCGCGTCAAAACATCCCGAGTATGAAATTGGCCGCGAAATCCAACGGGCTACAGACGGCTTGTCACTAGGAGTGCCCTGCTTACGCCTCTCAACTCCGGCATGGAGCGCTCACGCTGCTTGGGTGAGAACACGAGCGCTAACTCCTCGGCCCACAGTGAAACCCTTCCCGCTCGCGTCCCCAACGGTGCAGACAGAGAAATAAGGGCGTTCGGTCACCCCCTAAGGGCACCGACGAGCCTTAGGAACCACGCGTATACGGGACCCATCCGCGCCTGGTCCTTCTTAGGAGTTGCGCCGGGTCCAGAGACACATCCCTTGTGCGCAATAGCGTTTCTGTTGTCTTAATGACAGAATGTGATGTGTGAATGGATGTATCATTAATGGGAACACATTTCCCCTGGGCCGCAGACTGCGGTGGTGAGTGTGTCCGATGGGCCGCATCCCTAGGTGGGGACGATTTTGCCACTGGTGATTATCGTTGCAAAAAGTTAGTCCTCTTTTACCCAAACCGACACCATGTTCGATGCCAATGGAGCGCTCTTGCCGTAAGCGCAGATACTTTGTTGTGTATTTCACGTGTACACACAGTATGATGAGTATATCAGAGGGCCTTGTCATGTTAGCGCCTTTAGGGAGACGGTTTATAGATTAACCGCTTTGAACAAGTCCCCCTCTTGATCTCAGCGAATCACAACGGGGAACTATGTATCCGCAATACTACTGAATGAGGCCACGTTACGTACCTGGCAGGAACATAATCCACGGCAATCGGCTTCTATCGGCGATTAGAAAGGCGTGGACATTAGGGATATGCTGCGTACCGTTTGTCTAATTAGCTATGATCGTTTCATGTCTAAGCCGGATATCCGAAGAATAAAGATGACTCGGCCGATGATATAGAAAGTGATCGCCATTTCCTCATTGGCAAGGCTACATGCTGTACCCCCACAATCACTTTTATGAATGTAGTTGAATGTTGGTCTGATGGGTCAAAGCCAGTCGAGTATGTGGAGCGACTCCATCTGCAAAGTCCACCCATTCAGCGATAGCTCAATATTCCCGGCTGATCTCACAGCACAGAGAATGATGGTAGGTCCGTACGAGGGCTCGACGCGCTTGGTCTACATACCGTTGCTCACCTACCTACAGACGGACATGGTACCGGGCTCCCAATGCACGCTCTTGGTTCGTATGTCTAATCATGATTCACCACGTCTGAGCTGGGCCTTATCAGGGTTATGGATAGGCAGATACCTCAGTCCTTTATGAGCTCAGCACTTCTAGACGAGCCGGGAAGGCCCTTGGGGTTGGTGCGACGCGCGCGGTGGGATCTTTTTCGATGCATCTGATCTGGAGCAGTGGATAAGGCTCCCCTCCACCGGATTCTTTGCTTTGGACGAAAAACGTTGTGTTGGTAGCCTAATGACGGCGGCTTTCTGAACGGGACACTTACTTCGAGCGGCTAAGTAATTTCGTGGAATCACCACCACGTATAGCCGATGCAGCGGAACGGTGTAGTGCCAGACTCCTGCGTGTAGAGTGCTATCAACATTCAAGACCCTATTCATACCTAGCACGTAGTATGAGTGGCGTATATAACACAAAATGGAGATGATTGAGATATGATTCAAGACACTAGATCACGGCTGATGAGTACTCACAGTACGCGTCCCCGAGACTTAGGGGAGACAATTTTGCGCGCTACTCCGTGCACCAACGTGGATTAATCTACAACAACTCTGTCGTATCCGGGTTACCGGTTCCACACCGTGTAGAGCGAATGTGAGAAGTACCTGGTCTCTGCGCGGTACGAGACTGCAGCACCTCTTTCTACCACTATTTGAAGCCCCTTAATGTCATCGGTCTGAGGGGACTTCGTCCCTGAAGCCTCAGTTTTGACGAAGCACCCCAAGATGGCGGTTACTATGGGGCTCGACCACTTGCTCGCTTCACTGGGGTCTGCTCGAGGTGGGATTATATAAGCGACTCCTTAGCTTGAGGGCGCTGCTTAACTTACACATCGTGTTTCATGTAGAGATACTATGCTAAGCTCTACCGACGTTAGCTGTATCATAAGAAGTATAGGATTGTCGGGTGGTGCTAGGAGAGATTTTATTCCGATTTGTAACAAACTTGAACAATGACATGGGAGCGACTAAACGGGGTAATAGACCTACGAGGCATCGCTTCATGATGATTGTTTCAAGCCGAACCTGAGATCCGATCTGACTAATTTGGTCCCAATAGGGGGCAACAGGTATGCTGGGATGGTGGGACAGAGGCTAGAGTTTCACGGATTATTAGTGGATAACTTGGACATCCGCCGTGTTATTGTATGCGAAGCGTTTTTCGGGCGGATACTTGGAAGGGGTATCGCTTCAATCATAGTGAGCCATGTTACTCTTTCGATACGATGCGCTAATCGACTCTCCTTAGTGAGTACTTGCGCTGATCAAACCCATTTCCGCCGCTCTATTGGAAGGCCGGGGAATACGCATAGCTGTCGCTGGAAAGCTGTGGTGATGATACAAAGTGGCTAAGTTAATGCGCGAGTGAATACCGACTAAGAGCTTTCTCCTTGGCACGAGTCGAGGACCTGATTTCGTTCCGCCAAACCTATTAGGTATTACTCATGGTTTTTAAGTCATAGGCCTCAAGAGCGGGTGTATACAATGTCCTTTACAATGGCCATCGCCGGGCCTCGATACGCCCCCAAAGGTGATTGTAATCCTGGTGGTGAGGTGACACGGTCGAAAAAGTTATCAAAAATTGGAACAATGGCTGGCGTTCGGAGGTGTACTGCTTTGTAAGGGAACGGTTTAAGCAGTCCCCATGTGGGCTGAGGCCGTTGTCGTCGGTATACAGGAATTTACGCCTAGCTCTCCACTTGACCGAAATTCCGGTTTCCAGTGATTAGAAAACTCGTAAACCCTGCGTGCTGAGGACGGAAGTACCTTTTTCAGCGATTTCCCCCGGTTCGGACCGCAGATAGCGTCCAATCCAGTCCTAACGTCCGCTGAGTGACGGAGACAGAGCCTCGACGAGATTCCCGGGTAGGAGTGGATAAACCGTAACTATGCGTTCCTACGAGGCGTAGCGACTGTGTGTTGGTCAATACGTGAGCCTCTAGCGCAGGTTCATTTTATTACTCTGGATGGTACGTACCCCCATATGCAACTCCCTCAACCGCCATGGGGGGGTTCTCCTCCTGATGCTGGTCCCACCGACCGATCCCTGACGAAACCTGCGAAGTATAGGTAGCCCGAACCATGATCTCTCGTACCGTATACACTTATCCTTGTGTTTGGGAATCGTTCGATGCGGCGACGCAGCTGAGTCTTAAGGGGATGGTTATGTCTGGTATACAGAAGGGGAGGTGTGCGATATCGGCGCGCCTCGTGTCTTTTCAGATCACTGGGCTTGCAATGGTTGTGGGCCACAACTGTCAAAACGAGATGATCTAATCGGAATTCTTGTAGCTTCAGGCCTGCTCTTCCAATAACTCCCTGAGCCAGCGCCTATCAAATCTTGTGCACTTAGTTATTGCGAGCGACTATATAGGCGCTGATAGCTGACCTGTCGGCGTGGGAGCGGTGGCATGTAGTTGGTCCGATGCTCGGGTATATCCTGTTCTATATTGTTGATCGCCCTCGACTGGTAGGACAGAAAAATTGAGTACGGGTGGCTACGCTACACTAGCGTGAATAGCGATGACGCAGGGTCTTATCTCCACTTATAGCAACACCCGGTGGAGTCGGGACCAATCGTGACCCTTGAGTTTCTGTCTGATTCAAAAGTCTAAAACCGGAGCATACCCTACACACGAATACAACGCCAAGAGTAACGCCCTGTAATCAACGTGAGAACCCGAGTCTCCGAATGCCACCTAAAACCTGTTCCTCCCCAAGTTTTTTAAATGGCCAGTATCAACTATGCGGAACAGACAGCTGTATACGTTAAATGCCCTTACTTGCGCATAATGGAGGGAGCACCTGCGGCCCAGGCGGATAGGGGTATTAGCTCTGGTGCTACAATGCCGGTTGTACGTACGGTGTCCCGAGGTGAAATCCTGGTACTGAGTGTTACGTGGCGCCCAAAAATTTTAAACCAATCGAAGACCTCAAACAGTTGTTTTGTGAAAATAGTATCTCCATACACTACCGTGGATTACAATGGTTACCGATAGGTAAGTCCATCGTGAGAATCGTTACTGAGAGTCATGTTCCCCGTTAAAAGAGTAAAGGAATGGCCGCAAAGGTCGTGCGCCTACTCGGAAATTCAGCCTATTGTCTCCGACAGCATCGGGGATTAGGGTTACCGTACGTCATTAATATTGAGGAGATTGGTCCGATACTCGTGCCCGCCGTCGCACTAGAGTTCCTTCGATAGTCCGCCTGCGGATGTCTCAGATGCACACTAGAGTTACTACGTTCGCTGAAACGTCGGTTTCCGTGGTTAGAAAGTTGGCGGTAATAGAATAGGAGGGTCCGGTGAGGCCATACACGCACGGTCGTCAGTCTAGCCGCGTGGCCGCCAGCGCGATCTTACGGACAACTCACGCACCATAGTTAAGGATAAGCCCAATTCGGCCAACACAGCGATGTTAAAACTAGCCTAATGCCTTAATGATGTTCTACAAACAGAACCTAAGACGCACACTTGGGGCTGTTTCATAAGAGGTATCGCGATCTTAGAGCCGTAAGTCATGTATGTATCTATGTTCTTTATTGAGATCGTTCGAGGGATGTTTTTGATGAAAGACGTACATCGGCGCTGTTGAGGGTCCTCGGCAGATTAATCCCAGACCCGACATCACGTCAGGGTGCCGAACAACATACCACCTGTTACCTGTACTTAGTGAATCGCTTACTCCCTCCATCTTTGTGTTTTCAACCTAACAAAAGTGCTGCCTGGTCCCTGAGGACCTCGAAAGCACGCTTCGTCTACCACATAGCGGTCAGTCGCTGAAAATGGGCTTCGGCAGTCCCTAGCGCGCCTAGTTAATAGACAGTCCTGTCCACACCGAAGGGGAGAGAAAAAGTCTGGTATATGAGACACTATACAGGCTGTGGCCCTATAAGTCTCTCAACGCAAAATAGGCTGAGCTGCCGCTAACACCGTGTCAGTGGGCGTCGGACGAAGCGACCTAAAACCAGGATTGCCGCCAACAAACTAACATTCCGCAAAAAACCTCATCTGACTAATGGCAGTCGTACAAGAGTAGCGCTATACGCATTTCAGTAGGGATCAATGTTGTGTTTATTTGTTGTAACTCTGCCTCATGAATGCGATTGGTCGGGACACCACAGTCTTCAGAGCCGAACGCATCGAGTGTTAGGACCGAGTTAAAGCGAGGTGCGTTCCTTTGAGTGACACACGTTTGGCCACTTTATCCAACTTCTATGCCGAAGTTTATTGCCTGGATCGGGACATGAGGATAGGGCCGGTCAAGCAAAGATCAACTGTAAGGCTGTCATTTTCTCCCCTAGCGCCAATCCACTGATGTGGATTTGTAACCCGGACAGGTAAGTTGTCAACGTCGCTGTAAACGCTCAATCGCACCTTTAGGCCTCCAGAATCCTTATGGTTAGTCGCGCACCGTGAATTCGTGAGTTAGCCCAAATCCTTAACTATTGATCCCGGAGCAGACTTCTCTGGAGAAACTCTGTGCGTAGCCCACGTTGCTCCACCTAAAAAACGAATTGCCGCGTATCTACCCTCGCCGCAAGATGCAACGTTTCACATTCAGATAGTGCATTCTACCGCTCAGCCACTGGTTAGGTCGAGGGGTGGGATGGTCAGTCCCTACGGGTGCGGTGACTCCACTCTCCGATTATCCGACCGAGTGCGTATATGTAACCCCGCAGGAAGGAGCATGGGATGAAAATCCAGGTAAAATACGGTGCTGCTCAGGAATACCACTTTCATCGATACTACGTTCCGCGTGACCCGTACGCCAAGAGTCCCACATTACGTAGTTGGCGCACATTCCAGCAGTTTCCACTTCTACTGCACGGTTCCTGTCTTTTCGGCGCACTGAGACATTCCCAGCGGAGGCGACTAGCCGTAGCTACGCCTCCAGATTAAGGAGATAAGACCTGTACTCCAGCGTGGTACTTAATGGGTTGTAGATCGTGGTGAGACGAATGATGTCTTACGCAGACACAGTAACCGGGTGACTAAGTTGGTAGAGGAGGACAAACGAGAAGGACATCAACAAATTATCCGCCACAGTCCGGCTTAACGGGTTCCCTGCGGACGTGATAGACTTTGACCGATGACCAGAGTGCTGCGAGGGAGCGGAGACGACTCAGAACAGGCCTTACAGCGTGGTGGCCTCACTGGCGTTTCTGGCAATTACATTGCCGACCTATGCATGTGTAGACCGAATCAAAGGTTTGGCGGTTTTCTCCGTTGGGGCCCGAATTTATGGGGTGTGGCATCCGCAGTATCTTTACAGACTAGTGATGCCTCTCTTCGTGGACTTAAACAAATTTCTAGGTTATCTGAAATACAGCCTTCGGTGTCAGGGCAATCAGAACTCCACACCAACACGGCTCGTGCTCTTGCTGCCTGCTTCGAATCTGTTGTAATATAGATTTCCAATGTTTTCTTCGGACGTCAACACAGTCCATCTGCGCGGTAAAATGCCATGCCGCCCCACGGCGAAAAATTGGACCTCGGAGGGCGGCTCCGTAAAGCGGAACCCCCCGTAAACAAGACCGAGGATCCCTCGCTGCGTTCATCTGACGTTCCGCTTTGACCGCCAACAGGCACCTGTGGAATCTGACGCTACCTTTCGTAATTTGAACTATTCCGTGAACCCAACTAATCGGTTAACGCAATCCTCCTAATTGAGGTCATAGTGGTTTTGCATACATCGCGGGTGACCTCGAGCAAACGAGTTCCTCCCGTGGCAATTACCAAGAGAACTACTAGCGGTCCTAAAGCTCGGCCCTCCGGGACGACTCCTACAACCTAAACTAGGGATCTTAGCACATCCTCGGGACGGACACCCGGACGAGAGATCTCAGTGCCTGCACAGAGTGCACTCTACTGTCTCCTCTCTTCTTGTCGTGACGGCGGGAGACGCGAATCTCACATACCGTGTACTTAGTGGAGGTGAGGAGTTGTGGCCTGATGGACAATACAAGGTAAATTCACTAATAGGCCGTGTACGCTGTCACGCGGTGGCAGTTACCTTAGCGTGGATTAACGACACCACCCTCTACCGATTACACGGGTGGTGCAAAATCAAAATGCTGTCGGCGTATGGCCTATTCTAGGCGGGCGTCCGAAAATCAGTCCCGGAGGTTTTTAAAAGTTGATAGCGACATGGTTGGTCTTACTCCTGGGGATCAATTGCATTAAATCGCAGGGAATTTATTCACGATTGAAGTTGGTGATACCGGGGGATTCTGGAGTAGGGACCATCAGTCTTGGGTTAATGGGGAATTGGACCGTCAACCGCCTTCATACTTATAAAGTCTGGTTATCTGCTTGTGGGCTTCTACGAACTTACATCTTATTATCATTTACTACACCGGCATCGATCGCTGGTCAATCCATATGGGGCATATTCCCGTCTCCCCGATTAGGATCACGGCTCGTGCGAACACAACGCCCGACATTCGCAACAACGAGTGAAGTACTGCATACTATGGGGTATACGGGCCTGGCTTACCGCAGCCAGCCTTCGTGACTGGTGTTGTTTGTCGGCTGTCTGTCGCGTATTTATGTGCTCGTGAAGGAACAGCACAAGATACTCGTGAACCCACGTTGAACGAGCATGACATGCAGCGTTGGATTTCGGACTCGGTCAGTACGCGGTCACGGTCCACAGACCGGTCGATTACCTCTACTAACCCTGAAGGCCTGTCAGTCGAAACAGGACAGACTTCCCGGCGTTAAGATGTGCCAAAGGGATGATGGCGTTGGGTGCTAAGCACACCCCGTTAGAGCGAGTAATCCGACATCGTACGAGTCGGAAAAATGGATACTGGGTGGATTCATCCCTCAAGCGGACTGGGTCATCGGCCAATGAGAACGGGCGCCGTTGTTCTTCACTCCCGCCTTCCCAGACCTTAATACGTCGAGGATACGGATCAGATTCGGCTAAGCGTTTTGGTCTATAACAATCCCATCAAATAACGGAGTCACGTGGCTTAAACTTGCTGGAAGGAAGGGATGAGAAGATCTACCCTGGGAGTCCTTCTTTTCCAGCTGGCGGAGGTAGACTCCGTCACATTCTCCGTACTTAGGACCATCTGCTACGAAAAGCGAATGCGGCCCCACAGTCTCTTCCAGTACCTCGCTTATATTCATGGTGTCAGTTACGTGACTTTTACATTGGCCCTACCTGGGATGTCCTCATCAGCCCCCCGACGGTATAAAGCTCGTGGGAAACCACAATTGTGTCACACTATGTGACGGCTAGGCGGGGCGTCGCCCACTAACCACTTCTTGCACCAATGACGAGATATTCCAGGGAACCCCACGGGACGATTGTTAGATACTCGTTGACAGGCTCATTTTACGTTTGTATTGAGTAAGTCGGGTTGGAATCAGCATAGACGGTTGGCGGAGACACACATCTTGCCGCTCCTTTCGTGTAGGTAGGCTGAAGGCGTAACTGCATGCACTTGTGATCTGTGATTCGCCGTTCGGCACGGTGCCTTGGCTCGGCATCATGCTGAAAGTTGGATAGCTGTAGTCAGTTTGGATTAGGACGGCAGATGCCCCGGTGTTGCGTTCTTGGTTTTGCGTAGCTCAAAGTCGTTTTTCCATTACTCCACGAAGCCCATGCAGCACCCAATTGGAGGCCTAAAGCAGTCCTTTGGGGGGGATCAAACACTGCAAATGTACCGCTAGGATATCGAGGTTACTCATGATGCTCGGCGCGGCGAACCTAGACGCCAACGTTACGTTGAGCTCTGATTGGTCCGTTCAATTTTGCCGCAGGCTGATCCTGGGGGGAGCCTTTACTTACAATTAGCGAGTTGCATCTCCAATAACGGCTAACGAGTCAAGCCGGCCTAAGGTTCCGTCGCACTCGCCTATTGTGCACCAACTCGGTGGAGACGGCCCTTCTTTAACCCTGTGCGCTGGATTTATTATCCGTGGCCGGAATCTTTTCGTGGGGTAAAGTACGCTGTACGCACCAGTTCAAACTAGGGTACCAACCCCGTTGCCAGCCACCTCGTAGTATCCGGCACTAACCGGACTGCACAAGTGAGTATCCCTCACCTGTGCGTAGAAGAGCAGCTGTCATAAAGGACCGAACGCCTCCTCCGTACTACATTTCAAGAATAGTGTAAAGACCTAATCCTTGTTTTCGGTTGGTGGGGATCAAACTTATCGGCTTAAAAGATTAATAGGCTCTTTTCGTTTGGGGGCATTGCTTGCGCAGGGTGCGATTTACTTTCTGGCTGTAGCGACTTAACTCGTTAGTGGCGCTGTATCCAATAGGCGTCACGAGATCAGCAACCGGTGGGTTGGTAGGGCAGCGCGAGCCTTGATTTTCCGGCGCGGTCGGAAAATGTGCTCTATGTAGATCGGGATACCGTCTTAATTTCCACGTGAGTACGATTGGGGCAGTGGCAGAGTATGCTGTTAGGCCCAGGCCTAGCTTAGCAGACACTGTAAGATACAAAGTCGACATGAGGTACCAGCAAAAGCGCACTTCTCATAGCGCTACCCAATAACATAAGTAATCACATTGTGAAGAAATACCCTACTAGACGATCTTTCGATTCCGATGGTTCGCATATGGTCCCGAAGGAGTAGGCATTGATCGGATATATATTCTGCACGCCTGGACCAGCTGTCTAGAAAAGACGGCTGACTCCAAGGGCTACGCCTGCCTAGACGGACCACGTATGTTGTGAATTCAAAGCCGTCATGACAGTGTCCTCTTATGCGCTCCTGGAGCCATGCGTATTAGTTCTCAGGAGCCGCCACATACTCACACCAACTGGTTATCTGCAGACCGAAGCTACCCCAGGATGGAGGATTTAGGCGACTGCCTTGATTTCATCATGTCTGCTATATAAGTACCGGCTATTCGTAAACTACCCCGTTCTACGCCTTCTTTGCTGGCTCGATGGCTTTTGGTACCCAAGGACGATAGCAGTTACGGCAGCTGTTAGCCAATAGTCTTTCGCCTCTCTCGCTGTCCGGGCAGGCCAACCCGGAATTCTTGGGTACATCCGCGTGGCCGCTCATGCTTTCCCTCACAAATCTGGAGTGCAATGAGAGTGCTGGACATAAGCAATATCATTAAATCCCTCCGGTATAAATGTATTACTGAGGCATCGCCGTGGTCTTTATAGTCCCAACCATGGGTGACATCTTCATGTCCCGATTGTCAGGGCACCAATTATCGCCGATACGCGACAGGGTAGGAGATGTGACCGCCACCCGGGATTTAGCAGATCCTGTAATCAAAAACCCTACGCTTGCTCGCCTAACGAAGATGCGTTGGAACCGAGATTGAACGGGCTATGGCTAAAACACACGCTCCTCTTCCATGCGCCCGGGTGCATTCATTATCTGAAGCTCAGACTTCCTCGATTCGATGACATCGCAAAGTTGTGGCAATCAGTGAGATCTCGGTGTTAGACAAGTAATCCTGTGACTAAGGGAAAGTGGTGTGCGACAGGGCTCACTCTAGGATGTCAATTTCTCCCCGTTGTCACGGTAGATAGCCTATCTTCTCGTGGCGGCGAATTTCCGTGACATCGACAAAACGGGAAAGGTCCGGTTAAGATGACGGAGGTCCCAAAACTTTAAATCTAAGGAACGGAGGATGCATCGCTAACAAACGAGTGTGTCAGTGAGTCCGTCGACTGGTTGCCATCACGTTATGCGCGCTCAAAGCCGAGAAGTAACTATTGTGCAGGAGGTCACGCTGAAAGTCGGGCTCGCGTCTTGTTATGCCAGCCAGTGCGCAGCCATAAATTAACGTATAAAATTTCTTTGAAGTTACTCAGCATTTGGGTCCATCGTTGCAGAGGATCGAACCTGCGTGTCTGCTTGCGAGTACTGGGTATTACCCGACGCTTTCCCGCCCTGAGCTCCCTGCCTGGGCCGCTTAGAAAAAAAAC
>NODE_1_length_25027_cov_20.5072_ID_1':NODE_1_length_25027_cov_20.5072_ID_1';
GTTTTTTTTCTAAGCGGCCCAGGCAGGGAGCTCAGGGCGGGAAAGCGTCGGGTAATACCCAGTACTCGCAAGCAGACACGCAGGTTCGATCCTCTGCAACGATGGACCCAAATGCTGAGTAACTTCAAAGAAATTTTATACGTTAATTTATGGCTGCGCACTGGCTGGCATAACAAGACGCGAGCCCGACTTTCAGCGTGACCTCCTGCACAATAGTTACTTCTCGGCTTTGAGCGCGCATAACGTGATGGCAACCAGTCGACGGACTCACTGACACACTCGTTTGTTAGCGATGCATCCTCCGTTCCTTAGATTTAAAGTTTTGGGACCTCCGTCATCTTAACCGGACCTTTCCCGTTTTGTCGATGTCACGGAAATTCGCCGCCACGAGAAGATAGGCTATCTACCGTGACAACGGGGAGAAATTGACATCCTAGAGTGAGCCCTGTCGCACACCACTTTCCCTTAGTCACAGGATTACTTGTCTAACACCGAGATCTCACTGATTGCCACAACTTTGCGATGTCATCGAATCGAGGAAGTCTGAGCTTCAGATAATGAATGCACCCGGGCGCATGGAAGAGGAGCGTGTGTTTTAGCCATAGCCCGTTCAATCTCGGTTCCAACGCATCTTCGTTAGGCGAGCAAGCGTAGGGTTTTTGATTACAGGATCTGCTAAATCCCGGGTGGCGGTCACATCTCCTACCCTGTCGCGTATCGGCGATAATTGGTGCCCTGACAATCGGGACATGAAGATGTCACCCATGGTTGGGACTATAAAGACCACGGCGATGCCTCAGTAATACATTTATACCGGAGGGATTTAATGATATTGCTTATGTCCAGCACTCTCATTGCACTCCAGATTTGTGAGGGAAAGCATGAGCGGCCACGCGGATGTACCCAAGAATTCCGGGTTGGCCTGCCCGGACAGCGAGAGAGGCGAAAGACTATTGGCTAACAGCTGCCGTAACTGCTATCGTCCTTGGGTACCAAAAGCCATCGAGCCAGCAAAGAAGGCGTAGAACGGGGTAGTTTACGAATAGCCGGTACTTATATAGCAGACATGATGAAATCAAGGCAGTCGCCTAAATCCTCCATCCTGGGGTAGCTTCGGTCTGCAGATAACCAGTTGGTGTGAGTATGTGGCGGCTCCTGAGAACTAATACGCATGGCTCCAGGAGCGCATAAGAGGACACTGTCATGACGGCTTTGAATTCACAACATACGTGGTCCGTCTAGGCAGGCGTAGCCCTTGGAGTCAGCCGTCTTTTCTAGACAGCTGGTCCAGGCGTGCAGAATATATATCCGATCAATGCCTACTCCTTCGGGACCATATGCGAACCATCGGAATCGAAAGATCGTCTAGTAGGGTATTTCTTCACAATGTGATTACTTATGTTATTGGGTAGCGCTATGAGAAGTGCGCTTTTGCTGGTACCTCATGTCGACTTTGTATCTTACAGTGTCTGCTAAGCTAGGCCTGGGCCTAACAGCATACTCTGCCACTGCCCCAATCGTACTCACGTGGAAATTAAGACGGTATCCCGATCTACATAGAGCACATTTTCCGACCGCGCCGGAAAATCAAGGCTCGCGCTGCCCTACCAACCCACCGGTTGCTGATCTCGTGACGCCTATTGGATACAGCGCCACTAACGAGTTAAGTCGCTACAGCCAGAAAGTAAATCGCACCCTGCGCAAGCAATGCCCCCAAACGAAAAGAGCCTATTAATCTTTTAAGCCGATAAGTTTGATCCCCACCAACCGAAAACAAGGATTAGGTCTTTACACTATTCTTGAAATGTAGTACGGAGGAGGCGTTCGGTCCTTTATGACAGCTGCTCTTCTACGCACAGGTGAGGGATACTCACTTGTGCAGTCCGGTTAGTGCCGGATACTACGAGGTGGCTGGCAACGGGGTTGGTACCCTAGTTTGAACTGGTGCGTACAGCGTACTTTACCCCACGAAAAGATTCCGGCCACGGATAATAAATCCAGCGCACAGGGTTAAAGAAGGGCCGTCTCCACCGAGTTGGTGCACAATAGGCGAGTGCGACGGAACCTTAGGCCGGCTTGACTCGTTAGCCGTTATTGGAGATGCAACTCGCTAATTGTAAGTAAAGGCTCCCCCCAGGATCAGCCTGCGGCAAAATTGAACGGACCAATCAGAGCTCAACGTAACGTTGGCGTCTAGGTTCGCCGCGCCGAGCATCATGAGTAACCTCGATATCCTAGCGGTACATTTGCAGTGTTTGATCCCCCCCAAAGGACTGCTTTAGGCCTCCAATTGGGTGCTGCATGGGCTTCGTGGAGTAATGGAAAAACGACTTTGAGCTACGCAAAACCAAGAACGCAACACCGGGGCATCTGCCGTCCTAATCCAAACTGACTACAGCTATCCAACTTTCAGCATGATGCCGAGCCAAGGCACCGTGCCGAACGGCGAATCACAGATCACAAGTGCATGCAGTTACGCCTTCAGCCTACCTACACGAAAGGAGCGGCAAGATGTGTGTCTCCGCCAACCGTCTATGCTGATTCCAACCCGACTTACTCAATACAAACGTAAAATGAGCCTGTCAACGAGTATCTAACAATCGTCCCGTGGGGTTCCCTGGAATATCTCGTCATTGGTGCAAGAAGTGGTTAGTGGGCGACGCCCCGCCTAGCCGTCACATAGTGTGACACAATTGTGGTTTCCCACGAGCTTTATACCGTCGGGGGGCTGATGAGGACATCCCAGGTAGGGCCAATGTAAAAGTCACGTAACTGACACCATGAATATAAGCGAGGTACTGGAAGAGACTGTGGGGCCGCATTCGCTTTTCGTAGCAGATGGTCCTAAGTACGGAGAATGTGACGGAGTCTACCTCCGCCAGCTGGAAAAGAAGGACTCCCAGGGTAGATCTTCTCATCCCTTCCTTCCAGCAAGTTTAAGCCACGTGACTCCGTTATTTGATGGGATTGTTATAGACCAAAACGCTTAGCCGAATCTGATCCGTATCCTCGACGTATTAAGGTCTGGGAAGGCGGGAGTGAAGAACAACGGCGCCCGTTCTCATTGGCCGATGACCCAGTCCGCTTGAGGGATGAATCCACCCAGTATCCATTTTTCCGACTCGTACGATGTCGGATTACTCGCTCTAACGGGGTGTGCTTAGCACCCAACGCCATCATCCCTTTGGCACATCTTAACGCCGGGAAGTCTGTCCTGTTTCGACTGACAGGCCTTCAGGGTTAGTAGAGGTAATCGACCGGTCTGTGGACCGTGACCGCGTACTGACCGAGTCCGAAATCCAACGCTGCATGTCATGCTCGTTCAACGTGGGTTCACGAGTATCTTGTGCTGTTCCTTCACGAGCACATAAATACGCGACAGACAGCCGACAAACAACACCAGTCACGAAGGCTGGCTGCGGTAAGCCAGGCCCGTATACCCCATAGTATGCAGTACTTCACTCGTTGTTGCGAATGTCGGGCGTTGTGTTCGCACGAGCCGTGATCCTAATCGGGGAGACGGGAATATGCCCCATATGGATTGACCAGCGATCGATGCCGGTGTAGTAAATGATAATAAGATGTAAGTTCGTAGAAGCCCACAAGCAGATAACCAGACTTTATAAGTATGAAGGCGGTTGACGGTCCAATTCCCCATTAACCCAAGACTGATGGTCCCTACTCCAGAATCCCCCGGTATCACCAACTTCAATCGTGAATAAATTCCCTGCGATTTAATGCAATTGATCCCCAGGAGTAAGACCAACCATGTCGCTATCAACTTTTAAAAACCTCCGGGACTGATTTTCGGACGCCCGCCTAGAATAGGCCATACGCCGACAGCATTTTGATTTTGCACCACCCGTGTAATCGGTAGAGGGTGGTGTCGTTAATCCACGCTAAGGTAACTGCCACCGCGTGACAGCGTACACGGCCTATTAGTGAATTTACCTTGTATTGTCCATCAGGCCACAACTCCTCACCTCCACTAAGTACACGGTATGTGAGATTCGCGTCTCCCGCCGTCACGACAAGAAGAGAGGAGACAGTAGAGTGCACTCTGTGCAGGCACTGAGATCTCTCGTCCGGGTGTCCGTCCCGAGGATGTGCTAAGATCCCTAGTTTAGGTTGTAGGAGTCGTCCCGGAGGGCCGAGCTTTAGGACCGCTAGTAGTTCTCTTGGTAATTGCCACGGGAGGAACTCGTTTGCTCGAGGTCACCCGCGATGTATGCAAAACCACTATGACCTCAATTAGGAGGATTGCGTTAACCGATTAGTTGGGTTCACGGAATAGTTCAAATTACGAAAGGTAGCGTCAGATTCCACAGGTGCCTGTTGGCGGTCAAAGCGGAACGTCAGATGAACGCAGCGAGGGATCCTCGGTCTTGTTTACGGGGGGTTCCGCTTTACGGAGCCGCCCTCCGAGGTCCAATTTTTCGCCGTGGGGCGGCATGGCATTTTACCGCGCAGATGGACTGTGTTGACGTCCGAAGAAAACATTGGAAATCTATATTACAACAGATTCGAAGCAGGCAGCAAGAGCACGAGCCGTGTTGGTGTGGAGTTCTGATTGCCCTGACACCGAAGGCTGTATTTCAGATAACCTAGAAATTTGTTTAAGTCCACGAAGAGAGGCATCACTAGTCTGTAAAGATACTGCGGATGCCACACCCCATAAATTCGGGCCCCAACGGAGAAAACCGCCAAACCTTTGATTCGGTCTACACATGCATAGGTCGGCAATGTAATTGCCAGAAACGCCAGTGAGGCCACCACGCTGTAAGGCCTGTTCTGAGTCGTCTCCGCTCCCTCGCAGCACTCTGGTCATCGGTCAAAGTCTATCACGTCCGCAGGGAACCCGTTAAGCCGGACTGTGGCGGATAATTTGTTGATGTCCTTCTCGTTTGTCCTCCTCTACCAACTTAGTCACCCGGTTACTGTGTCTGCGTAAGACATCATTCGTCTCACCACGATCTACAACCCATTAAGTACCACGCTGGAGTACAGGTCTTATCTCCTTAATCTGGAGGCGTAGCTACGGCTAGTCGCCTCCGCTGGGAATGTCTCAGTGCGCCGAAAAGACAGGAACCGTGCAGTAGAAGTGGAAACTGCTGGAATGTGCGCCAACTACGTAATGTGGGACTCTTGGCGTACGGGTCACGCGGAACGTAGTATCGATGAAAGTGGTATTCCTGAGCAGCACCGTATTTTACCTGGATTTTCATCCCATGCTCCTTCCTGCGGGGTTACATATACGCACTCGGTCGGATAATCGGAGAGTGGAGTCACCGCACCCGTAGGGACTGACCATCCCACCCCTCGACCTAACCAGTGGCTGAGCGGTAGAATGCACTATCTGAATGTGAAACGTTGCATCTTGCGGCGAGGGTAGATACGCGGCAATTCGTTTTTTAGGTGGAGCAACGTGGGCTACGCACAGAGTTTCTCCAGAGAAGTCTGCTCCGGGATCAATAGTTAAGGATTTGGGCTAACTCACGAATTCACGGTGCGCGACTAACCATAAGGATTCTGGAGGCCTAAAGGTGCGATTGAGCGTTTACAGCGACGTTGACAACTTACCTGTCCGGGTTACAAATCCACATCAGTGGATTGGCGCTAGGGGAGAAAATGACAGCCTTACAGTTGATCTTTGCTTGACCGGCCCTATCCTCATGTCCCGATCCAGGCAATAAACTTCGGCATAGAAGTTGGATAAAGTGGCCAAACGTGTGTCACTCAAAGGAACGCACCTCGCTTTAACTCGGTCCTAACACTCGATGCGTTCGGCTCTGAAGACTGTGGTGTCCCGACCAATCGCATTCATGAGGCAGAGTTACAACAAATAAACACAACATTGATCCCTACTGAAATGCGTATAGCGCTACTCTTGTACGACTGCCATTAGTCAGATGAGGTTTTTTGCGGAATGTTAGTTTGTTGGCGGCAATCCTGGTTTTAGGTCGCTTCGTCCGACGCCCACTGACACGGTGTTAGCGGCAGCTCAGCCTATTTTGCGTTGAGAGACTTATAGGGCCACAGCCTGTATAGTGTCTCATATACCAGACTTTTTCTCTCCCCTTCGGTGTGGACAGGACTGTCTATTAACTAGGCGCGCTAGGGACTGCCGAAGCCCATTTTCAGCGACTGACCGCTATGTGGTAGACGAAGCGTGCTTTCGAGGTCCTCAGGGACCAGGCAGCACTTTTGTTAGGTTGAAAACACAAAGATGGAGGGAGTAAGCGATTCACTAAGTACAGGTAACAGGTGGTATGTTGTTCGGCACCCTGACGTGATGTCGGGTCTGGGATTAATCTGCCGAGGACCCTCAACAGCGCCGATGTACGTCTTTCATCAAAAACATCCCTCGAACGATCTCAATAAAGAACATAGATACATACATGACTTACGGCTCTAAGATCGCGATACCTCTTATGAAACAGCCCCAAGTGTGCGTCTTAGGTTCTGTTTGTAGAACATCATTAAGGCATTAGGCTAGTTTTAACATCGCTGTGTTGGCCGAATTGGGCTTATCCTTAACTATGGTGCGTGAGTTGTCCGTAAGATCGCGCTGGCGGCCACGCGGCTAGACTGACGACCGTGCGTGTATGGCCTCACCGGACCCTCCTATTCTATTACCGCCAACTTTCTAACCACGGAAACCGACGTTTCAGCGAACGTAGTAACTCTAGTGTGCATCTGAGACATCCGCAGGCGGACTATCGAAGGAACTCTAGTGCGACGGCGGGCACGAGTATCGGACCAATCTCCTCAATATTAATGACGTACGGTAACCCTAATCCCCGATGCTGTCGGAGACAATAGGCTGAATTTCCGAGTAGGCGCACGACCTTTGCGGCCATTCCTTTACTCTTTTAACGGGGAACATGACTCTCAGTAACGATTCTCACGATGGACTTACCTATCGGTAACCATTGTAATCCACGGTAGTGTATGGAGATACTATTTTCACAAAACAACTGTTTGAGGTCTTCGATTGGTTTAAAATTTTTGGGCGCCACGTAACACTCAGTACCAGGATTTCACCTCGGGACACCGTACGTACAACCGGCATTGTAGCACCAGAGCTAATACCCCTATCCGCCTGGGCCGCAGGTGCTCCCTCCATTATGCGCAAGTAAGGGCATTTAACGTATACAGCTGTCTGTTCCGCATAGTTGATACTGGCCATTTAAAAAACTTGGGGAGGAACAGGTTTTAGGTGGCATTCGGAGACTCGGGTTCTCACGTTGATTACAGGGCGTTACTCTTGGCGTTGTATTCGTGTGTAGGGTATGCTCCGGTTTTAGACTTTTGAATCAGACAGAAACTCAAGGGTCACGATTGGTCCCGACTCCACCGGGTGTTGCTATAAGTGGAGATAAGACCCTGCGTCATCGCTATTCACGCTAGTGTAGCGTAGCCACCCGTACTCAATTTTTCTGTCCTACCAGTCGAGGGCGATCAACAATATAGAACAGGATATACCCGAGCATCGGACCAACTACATGCCACCGCTCCCACGCCGACAGGTCAGCTATCAGCGCCTATATAGTCGCTCGCAATAACTAAGTGCACAAGATTTGATAGGCGCTGGCTCAGGGAGTTATTGGAAGAGCAGGCCTGAAGCTACAAGAATTCCGATTAGATCATCTCGTTTTGACAGTTGTGGCCCACAACCATTGCAAGCCCAGTGATCTGAAAAGACACGAGGCGCGCCGATATCGCACACCTCCCCTTCTGTATACCAGACATAACCATCCCCTTAAGACTCAGCTGCGTCGCCGCATCGAACGATTCCCAAACACAAGGATAAGTGTATACGGTACGAGAGATCATGGTTCGGGCTACCTATACTTCGCAGGTTTCGTCAGGGATCGGTCGGTGGGACCAGCATCAGGAGGAGAACCCCCCCATGGCGGTTGAGGGAGTTGCATATGGGGGTACGTACCATCCAGAGTAATAAAATGAACCTGCGCTAGAGGCTCACGTATTGACCAACACACAGTCGCTACGCCTCGTAGGAACGCATAGTTACGGTTTATCCACTCCTACCCGGGAATCTCGTCGAGGCTCTGTCTCCGTCACTCAGCGGACGTTAGGACTGGATTGGACGCTATCTGCGGTCCGAACCGGGGGAAATCGCTGAAAAAGGTACTTCCGTCCTCAGCACGCAGGGTTTACGAGTTTTCTAATCACTGGAAACCGGAATTTCGGTCAAGTGGAGAGCTAGGCGTAAATTCCTGTATACCGACGACAACGGCCTCAGCCCACATGGGGACTGCTTAAACCGTTCCCTTACAAAGCAGTACACCTCCGAACGCCAGCCATTGTTCCAATTTTTGATAACTTTTTCGACCGTGTCACCTCACCACCAGGATTACAATCACCTTTGGGGGCGTATCGAGGCCCGGCGATGGCCATTGTAAAGGACATTGTATACACCCGCTCTTGAGGCCTATGACTTAAAAACCATGAGTAATACCTAATAGGTTTGGCGGAACGAAATCAGGTCCTCGACTCGTGCCAAGGAGAAAGCTCTTAGTCGGTATTCACTCGCGCATTAACTTAGCCACTTTGTATCATCACCACAGCTTTCCAGCGACAGCTATGCGTATTCCCCGGCCTTCCAATAGAGCGGCGGAAATGGGTTTGATCAGCGCAAGTACTCACTAAGGAGAGTCGATTAGCGCATCGTATCGAAAGAGTAACATGGCTCACTATGATTGAAGCGATACCCCTTCCAAGTATCCGCCCGAAAAACGCTTCGCATACAATAACACGGCGGATGTCCAAGTTATCCACTAATAATCCGTGAAACTCTAGCCTCTGTCCCACCATCCCAGCATACCTGTTGCCCCCTATTGGGACCAAATTAGTCAGATCGGATCTCAGGTTCGGCTTGAAACAATCATCATGAAGCGATGCCTCGTAGGTCTATTACCCCGTTTAGTCGCTCCCATGTCATTGTTCAAGTTTGTTACAAATCGGAATAAAATCTCTCCTAGCACCACCCGACAATCCTATACTTCTTATGATACAGCTAACGTCGGTAGAGCTTAGCATAGTATCTCTACATGAAACACGATGTGTAAGTTAAGCAGCGCCCTCAAGCTAAGGAGTCGCTTATATAATCCCACCTCGAGCAGACCCCAGTGAAGCGAGCAAGTGGTCGAGCCCCATAGTAACCGCCATCTTGGGGTGCTTCGTCAAAACTGAGGCTTCAGGGACGAAGTCCCCTCAGACCGATGACATTAAGGGGCTTCAAATAGTGGTAGAAAGAGGTGCTGCAGTCTCGTACCGCGCAGAGACCAGGTACTTCTCACATTCGCTCTACACGGTGTGGAACCGGTAACCCGGATACGACAGAGTTGTTGTAGATTAATCCACGTTGGTGCACGGAGTAGCGCGCAAAATTGTCTCCCCTAAGTCTCGGGGACGCGTACTGTGAGTACTCATCAGCCGTGATCTAGTGTCTTGAATCATATCTCAATCATCTCCATTTTGTGTTATATACGCCACTCATACTACGTGCTAGGTATGAATAGGGTCTTGAATGTTGATAGCACTCTACACGCAGGAGTCTGGCACTACACCGTTCCGCTGCATCGGCTATACGTGGTGGTGATTCCACGAAATTACTTAGCCGCTCGAAGTAAGTGTCCCGTTCAGAAAGCCGCCGTCATTAGGCTACCAACACAACGTTTTTCGTCCAAAGCAAAGAATCCGGTGGAGGGGAGCCTTATCCACTGCTCCAGATCAGATGCATCGAAAAAGATCCCACCGCGCGCGTCGCACCAACCCCAAGGGCCTTCCCGGCTCGTCTAGAAGTGCTGAGCTCATAAAGGACTGAGGTATCTGCCTATCCATAACCCTGATAAGGCCCAGCTCAGACGTGGTGAATCATGATTAGACATACGAACCAAGAGCGTGCATTGGGAGCCCGGTACCATGTCCGTCTGTAGGTAGGTGAGCAACGGTATGTAGACCAAGCGCGTCGAGCCCTCGTACGGACCTACCATCATTCTCTGTGCTGTGAGATCAGCCGGGAATATTGAGCTATCGCTGAATGGGTGGACTTTGCAGATGGAGTCGCTCCACATACTCGACTGGCTTTGACCCATCAGACCAACATTCAACTACATTCATAAAAGTGATTGTGGGGGTACAGCATGTAGCCTTGCCAATGAGGAAATGGCGATCACTTTCTATATCATCGGCCGAGTCATCTTTATTCTTCGGATATCCGGCTTAGACATGAAACGATCATAGCTAATTAGACAAACGGTACGCAGCATATCCCTAATGTCCACGCCTTTCTAATCGCCGATAGAAGCCGATTGCCGTGGATTATGTTCCTGCCAGGTACGTAACGTGGCCTCATTCAGTAGTATTGCGGATACATAGTTCCCCGTTGTGATTCGCTGAGATCAAGAGGGGGACTTGTTCAAAGCGGTTAATCTATAAACCGTCTCCCTAAAGGCGCTAACATGACAAGGCCCTCTGATATACTCATCATACTGTGTGTACACGTGAAATACACAACAAAGTATCTGCGCTTACGGCAAGAGCGCTCCATTGGCATCGAACATGGTGTCGGTTTGGGTAAAAGAGGACTAACTTTTTGCAACGATAATCACCAGTGGCAAAATCGTCCCCACCTAGGGATGCGGCCCATCGGACACACTCACCACCGCAGTCTGCGGCCCAGGGGAAATGTGTTCCCATTAATGATACATCCATTCACACATCACATTCTGTCATTAAGACAACAGAAACGCTATTGCGCACAAGGGATGTGTCTCTGGACCCGGCGCAACTCCTAAGAAGGACCAGGCGCGGATGGGTCCCGTATACGCGTGGTTCCTAAGGCTCGTCGGTGCCCTTAGGGGGTGACCGAACGCCCTTATTTCTCTGTCTGCACCGTTGGGGACGCGAGCGGGAAGGGTTTCACTGTGGGCCGAGGAGTTAGCGCTCGTGTTCTCACCCAAGCAGCGTGAGCGCTCCATGCCGGAGTTGAGAGGCGTAAGCAGGGCACTCCTAGTGACAAGCCGTCTGTAGCCCGTTGGATTTCGCGGCCAATTTCATACTCGGGATGTTTTGACGCGATAGACCAAGGGCGTAAATCATAACTCTAGTTTATTCCTTGGATCACTAAGTGTAACCAGGAGAGTGGGCTGCAAGTGAAATAACTTAGTACACTTATCAAACCACAGTTCATTGCTCGATGTCGCCTGGGTTCCGCAACGCTGGAATGAATATTGGCTGTCAAATCACCGTCTTGCATCGAGTGTAACAACCATCACAATGGTCGAAACGACCTCGTGTTGACACCCGTCATAACCGTACGCTTTATCTCCGCGGGAGTACCCGAGGGATTTTGCTGAAAGATATCTTTCTTTTCTGATTCCGCGATATCCGCTCTTGAACAGAAGGTTAGACCAGTAAGCACCGTCCACAGGCCGCCCATTGGTATGGGTATTGCGACCGGCACGATAAAAAGCGACTGTGTTGGTGCGTACTGCTACCTCGGCCGTTCCCAGGATCCGCGGCACGAAATCAACTTTATCTACATACTCTCTGAGCCCCCGTACGTAGGCACATACTGTAACGGTCAATCTTTTAAAGAGCCCGATTCGGCCCGACTTGAAATCCTGAAATTTTATCCTTATATTATCCTCCGTGATAGGTGCGATACGGCCAAGATTTTATGCTGGCACTTCGCACTCAGGTTTCTGTGCCGGTCTTAACGTCGCCGAGGCTGATCCGATTTCGCATGTTTCGCCTCCACACACCAACCTTTTGCCGACAGACGGCTGAGTGTCGTAGCCCTCAGGCTCCTCTGGAGATCGACAACCTCTCAAGACACACCTATTACTGCCATGTCTCTTCTGCTTCGAGCTGGAGTAGCTTGGCCTAAATAAGAACTTGGATCGGTCGCGTCAATCAGAGCGAGTTCGTCACAGTAATTTACAGATTCCACTCGACAGACACAATATATCTCAGTAGTGAAGAGGCGTTGGACCCACACATGATCTATGTTTATATTTTGCAGCATAGGAGATCGATAAGGATTAAGTCTGGAGCGTAAGGTCTCTTGGGCAGTCCACGGTTCCCCTTAGAGGCTCATATCCCCAGAGTTAAGGTGGGCAGCTTAGGAACCTCCGGCTTCCTAAGCTTAGAGAGGGTCTGCTTCTACTGCACGATAGTCTTCTCAAGCGTGCAAAACGCTGCGTATACGGATCATGTTTTATCCCGGGTAATAGAAGTGTTCTTGCCCTAATCCTCTGCACGGCCTTCGCTGAATATCTATGACAACGGCCGGACAGCCAACAATTGAGAGATCAGCGCCTGACGGTGCGATACAAAACACTCAAACATTAGCTGTGCATACCCTCTGGCGGTCTGCTTTGAAGCAGCGAAAGGAGTTAATCTACATATACTCGTCTAATTAATATATGTTTCGAAAGTAACAAGGCGTAATGCTCTCTAATTGAGGGCCAGTCAAGCGCGGTAAGCCCACTTCTGTATGAAGCATTGTGGGTTCATCTGTCTAATGGTCGCAGCAAGTACACGTCCAACCTTATTTTTACACAAATCATTGGTCTAACTTGGTAGAGTGGCTTAAACCCTTGTGAAACGCAATTGTAGCGGCGCAACATTCCGGGCCTATATCATTAGTTCGATGTGTGAGCCATGCTACTACGGATTGTTAGAATGGCTGGCATGGAACAACGTAGGTTCAACGAGTCGACCTGAAACAGCCAGAGGTAACAATACACCGGATGCCGTGAACTCAGTGAACTATCGTAAAGCGCTTGCGGTATTCGATTACTTTGACATTGTCTATTAATCTCAATCCGCGGCTATAGGATTTAAGTGGGGTTGAACAAGAAAAATCGTTCCAGGCCAGTCAGCATAAGACACCGACGGTGTATAATGTACGAAGTTAATTAAATGGTGAGCCGCGTGTTAGGCCCGAGGGATCGTTGGACATGGGTGCCTCTTTCACGGGGCTGGTAATCTTTCCGCCGCGAGGCAATGATCGCTGCGCATTGTTTGCTGGTATTAGGCAGTAATTTCGTGGTACACGGGCTCTGCTGCTACAGAGCTGCTCCACTGTCCCTCCCCAAAGTTATACGGACGAGAAAAGTTGCAGTGAGAGGTAGTCGACATTATGACGAAATAGCTAATACGGATCGGTCTTGTAAAGCGAAAGATGCGTCGAGTTCAACAGGCCCCTAGTAGAAGCGCCAGACAATCTACCACTCGCCTACCTCATAATGCTGCTGGATAGTATAGCGTGAGGGTAGGGGGGCTGTCCGCTTAGAGGCACACTGGTAGAACATGAGGATAATAAGCGGGGATGGGCATCTGTTCTTTGCTACGTCGTAATATCAAGCTGGCGTTTGCTCGATGTGGATGACGCGCGGCATGCAGAAACCATCGAGCCCAACCCCTAGGATTAATTTCCAATGCCTCTACGAGTCACCTCGTAATACTCGTACAACCTGAAAAAGTTTATAACCCTTCTTGCCTTACAGGTTGTTTAACAGGTCACAATCCGTATATCACCTGAAAACACCTCGAGGTGATGGTGGAATGTACTTTAAAATGCGCCGCCAGTTAACTGGTCATTTGCTATACGCTAGCCCTGCGTGTAGATGTTCATCAGCTTGACTGCACAGGTGGTCTATGATAGTTGCCCGTTGAAAGTAATTGGTAGGAAAGTGGTGAAAGCACGGGTCTCGTAGTCCTCTTGATGCCTTTTGGTCCCCGAGCCGTTGACTACATATTCGTGCTAGTATTCAATGGCTGTACCTGAAGTTTTTGAACAGGGCGGGTCGTTCGAACGCTCCCTCCCTGCGTCCGAATAAATCTTTAGTTACGAAGCCTGTATCCAAACGGAGTCCACTATGTAGGATTTCACAAATCTCTCATGTATAGGTCATCCTCTCGGCATTGAGATTTTCCTAGAGCGCCGTCAGGTCCCCTAATTATTATATCTCCCCATTATCAACCACGCTCACTCCCGCGCTCGCATTTATCTTGAATGTCCACGAGTAACGAGCGGCGGTAACCGCGCCCTCACGTCGGAACCGTTACTCACTCTGAAATCGACGTTCCCTAGCGGCGCCTACTGTCACCGCAATTAGTCCTGCGGGAGAGAGCCTCATGTAAGGGGCAGTTCTCCAGCGTCCCATTCCTTCTATGTGCATTGTCCCATACTTCCGTGCGTGTCTGCTTCGCTGCGCAACTAGGCAGGCTGCAATAAACCTCATGATTATTCGGAAGACTTTCCCGTTGGTCCTCATGTGGGCACGATGGGACCGTCTTGTAGAGCGTACATCGCGCCGAGTTGGCTGGCAGCCGGGACGGGGAAGCAAAACGGACATATCTCTAATGCTAAACTTTAGTGGGTATAAGGCGGATATACCGAGGAATGTTCGCTCCCATGGACGGAGACCTCGACACCGACTGAATATACTCTAACACCCTCACGACCCTTCTAAGACACAAACTTCGTAATAAGGCACCCCCATCCCCGGCGTCGGACGTAAAACTAAGCTAGAATGCCGCAGTCACGTACTAAAGAGAGGCAGTGTCTTGGTAGACCGGCGCACCGAGAAACCGAGGTAAGGACTCCAAGAGAAAGACATTTTCATCTAGTATTTGCCGTATACTCATTCACACGAGTACCTCTTGCTCTCGAAAGTATTATTTGATGCTACCCTGTTATGGCCAACCGTTTCCAACTCCAAATCGGTATGGGGCGTCTGGGAGATGCTGTTGCGCAGTCGGATACATTTACGTCCTTCGGCTGCGCAACCTCTCGACATAACGAGGACGTGTGGACTACAGGTCATTACCTACACACACAAAAAGACAAAGATAGACACACCATACAAGCGGGAGTGGATATCATGGGTCTACATCAACCAAAAAGGGGCTTTTACAACAGACCAGAACCATCCCTACAATGGTGACGTTCTATTCGAACGTCTATGGCTTGTCGCATGTATGAGCTCATGGAAGAAGTTTGGATATCCAGAGTTATCAGGGCCTTGATCTACGGGGCGCGGACCACCTCTTTCACTTGCGGGTCACCGTTTTGGGCAGATACGTGCTGCCGTCACGACCACTACGACGATTGATGCCCAAATCATTCACCCTTGAGTGAGACGACCCCCAGTAGACTTACTGGCGAGTGCTATTTCCCGTTTCAAGTCATAATAATCGTGCTCGGAGTAAGTCCGGGTACTTTTAAGAATCATCACTTTCGGGTATCGTCACGGATCATGGTGCTGCGAACAAGCCGACATTAGTACTGGTTTAACCTTGCTAGAGATACACTACGAACTAATAGTGAGCGGCGATATTGACATGCTTGGCTCGAACCTGGCGTGAGCGTTCTCGGGCTGCAGGGCAAGGTACGTGTGGCTGCGCCTGATCCGGTAACCCCGCCCGCTAGTCAGCACAATGGGGTCAGCCCGTGTATGTGGACTGGCATTAACGTGAAAAGAACGGACCACGACCATTATAGGTAGTGTAGAGCCAGAGCGCATCGTTGCATCGTCGGCGACATGGTCTTAGCTGAACTATTGACTGACCTGTGAGTAATATACAACGTGCATGCGCAAATCCATTTACTCTTCTACGTCCTCACCCCTGCGGGTACCCTGTATGATAGACTGAATTATCGTATTGTTGCTAATATGTGATATTAGCCGCGATTTGCGGGTGCCAAACAGGCTCATGGTCGGCAGATAGGGTAACGCTAGCACACATAGCGATGTCATCCGTTATGACGAGCCGCGGCCAGCTGCAGGCAGGCCGGGGTACAAGAGCTAGTTTCCCCGGTTGGCCACGTTAGTGCCGATGCCTTCTACCGTTTGCTAAATTAGATGTACAATGCCCAACTTTTTGCAATGCGTTTCTTTAAAACCATGGTCCATCACAGTGGGAACTGCCTTGGTCGCTAATGTCACTTAAACTCGTAGACAGTCCAAACCAACTCGGGTCCTTCCAACATCGCCTCGGAGGGACAGAGATCACGGCACTACGGAAGATGTCTATTTGTGAGCTGTCCTTTTGAGGTGGATCTTGTGGACGCTTAAGTTCGAAACATAGGTGTATCTTCGGCCGCCTCCTTGGTCTAACACGATTAACACATCAACTGAAGTCAGTGCCATAACGAGTTCTGCAGCCAGACCGAGCGCGTCTGGAGGACAAGAGATTTCTCCGAGAGACGGTTGCAACTAGATCGGGGGGCTAGAGGACCAAGTCGCTAGTAAGATTGGCTACCTTCTACCGGGACTGTGAGTAGGGGCCAGTATATAGCAGGGCTTTTAATTTATCTGACCGTAGGTCGGATACTGGAGCTCGCGCTCGCTAAGCTAGCTCGGCAATACCCGTTCTATAACGGGGCTGGCGAGCGCATTGAATACACTAACTTCGCGGGTTTGCACTCGGCATCGTGAGTGTACATCTGTGCTGGGAGTACGCATCGGCGTCCAGATCCGATCTCAGACTGGCCCTGCCAACAATGGTTCGTACACGAAGATTCATGGCATGGTATACTGGGTAACGATAAGCACGTTCTACTAAGCTGCTGAGGGTGACATGTAGCCCGCGTAGCTCCGCGTTTAACCCACAGGCGGATCATAGAACTAGACGAATTTGAGCTGGGTGGCTAACGGAACACTCTGCGTGCCAAAGCCCATTGAGTGGGTCGAAGATTATAAAGTCCTTCCTGTCTTGATGAAATTACCTTCAGAATTCTCTAACAGTTGTTACCATTGATCGCCATGCGCCCGCGCCATTTGGTCACGCTAACCAACGCCAGTCGAGCTATTCGAGCCGTAAAAATAAGCCAATAGATGTACGAGTACGGGTTCTTTCCATGGCAATCGGTCATCCACCCACGGCACGGTCCTAGCTGGCCAAACGGCTGGACCCTGCCCCCAAAAGTCAGCATTGGGTATGCCTTGAATGAGTAGGCCACATCGAGAGTCATGCTCCAAAAACATGCTCATCCCCGCCTGCATACGGCACTTTGAATTTCGGACTCAGGAGCAAGGATTACCGATGGAACGCGCCCTATCTGCATAAGAAGCGGCGTTGTCACTTGGATTGCGCTGGCCCATGGCTTCATAGAGTAACTAATAGCAGGTTAATGTTAGCATAGATATTATAGAGGGCAAGCCAGTGAAGGCCTGAATCGGGAGACGCTTGCCCCAAAGGCCTCTCGACCAGATGTAGTTCCATGATAGACGTACACGTGGGACACCCGGAACGACATAATGTGTGTTTAACTCGAGAGTAAGCACACATAGCGGACATAAGATCGGCTATGATGTTTGGGGTCGTGCACGGCTGTTGGTATTTTTGGAGCCGAACCCGTATAGTTTCCACGAACCGACTGCATGGTAACGCATCGACGAATTCGCCGAAGCGTGCCCTTCATTCTTCCCCGTGCTGCTCCGTGTTCAAGTATTTTCGGGAACATGTCTCGACCCAAGCTATAGGAGCACCTGCTCCGCAAGTACACCCGACCTTCCGAGTTCAGGCGTCAAGAGAGCGATCACTAGCACACGGACACTTATGCAGAGCTATACCGCCTACAAGCTCCCCACATCTGAGTGAACCTGGTGCGGTAGCCTCGTGGCTTTCTGGCACCGCACACTCGAGATCGTTCTTGGACCGTGCCTGCGGCGCAACCGGTGGAAAGATCATCTGTCTTATATACTGCTAACCGGGTACCACGCGGCTGCCGTAACTGTAAGTGGTGTAAACCCGCCCTATAGCTTGCGCAAAATCAGACATATGTACCCGGCTAAAGTTCCGGGGCAAGCGGCTTACTAGGGGCTTCTGGCTAAACATACGCTTAGTTCCCACCCCAGCCTCACATCGATGGTCGCTAGAAAAGTCGCGACCCCGGATTCTGTTGGAATAACGGGACTACGGCTTACCTGTGTCCCATTGTCTGTGTTTATTACCCTATATCCTCCTGTTTGGCGGCTTTCTTCGCTGCCTGTCTTGGCCGCACACGCGTCACATTCTGGTCGGTCACACGAGCTCGTTCTAGTCACATGCCGCTGATTGTCATCTTCTCCGATGAGGGCGGCCGTGGACGTTCAGTTCGTCGTCAAAACTGTGTAGCCATTCCATCGAACTTCCAGGTTACAAGCCGACTTTCCGATGCCGGGTACCTCCGTAGGAACCTTGCATCGTAGAGGCTATGTCGAGCCTCTTGCGAAGCCATTACTTCGGGTTCGACGCCCGCTGTGCCCGGTTGACATACGGCATTGTGTGCAGGCCCCCGATACGCTCTTCGGCGTGTATTCTAGCTACCCTAGTTCATCCTCAGCCGAAAAATACTAGCGTTTCCACACATGATCTACATGGGGTGTTAGATGTCACGGCACAGCGTGCTTTACGGATTGGGCCTTCTCCGATTACCCTTAATTGTGATCAAAATAGTAAGCGTACCAGGCCGATAATCACCGTATCGGATCGTACAATATGACGCCTAGTTATCAGGTTGCAACATGCCGGCGGTATTTCGGGGGGAACATCGGGGGGAATGGTACGGAGATCATCGTCACTTGATCTAGCGTGGACGAGCGAGCTGTAAGGGGCTATCTTGATAGCCCCACCTTTGATAAACTAGTCCATCAGTATGGATAAAATTCCACCTTGCCCAACCGGCCGCCACCAGATAGCGTACTTCAGCGGGTAGACTTCCTGAAGGGCCCATGGGGTAGACCTCGGCGATCGCAAAACTTATCCGCTGGATTGTACCGTACTCAAACCCCTGGCAACTTACAGTTACCTGTAAGCGAGACCCACATTGTCCCGAACAGTTGGCAGCGAAGTCACCACGACTAGTACGAAGAGCCTATTAGTGAGACAAGACTTCGAGTCATAATGCGCGTAACTCCGCTGGTTCGAAAGACCGATATCAATATGCGGCGGAATTCGGAAGTGCTTTCACGATTGACATCTACCCGGGTGTACGCCACGGCGAGTCAGGACACTTATCACAATTCGGACGTGTGACAGAGATGAATAGCTACTCCGGACGGGCGACTATGCACCATATGTTAATAATGAATTTCATGGACACTCGTCGTGAGCGTGAACCGCGACTGTCGGCTTCATGTGTCTTGGTTTTATCATGACCGTGGTTTGCAGGTGGGGTAGCCTATAACACGCGCAGCTGCCACGGTGAACGGAAAGGAAAAACGATGATCGACCCCTACGTTAGTCGTTCATGCTTGATTAACTGGGAGAAGGACGCTCATCAGACAAGGGTTACCCGTAAACGGCTACTGTACACGACGTTCTGAAAGACGCCTTCGAGGCCGGCGCAGCGTTGAGAACGTTTATTACATGACATTGACCCGAGCTGTTTGCGGGCACCACAGTATTATATAGGCAGTATGACGCGCGCAAGTAATGCTACCTCAGGGCACATAAGCGGGTGTCTCTTGCCAGCACGGGACCACAAGAGGACTTACTAACCGCAGGCTGTGCCGATATAGATCCTTAGTTTGCGCACTTCCTCTCACCTGCCTTTATATCCAGGCTCCAGCGCCACAAAATTACGGAGTCCTGTACGTAGCTGGCAAACAAAGTAACCGCCCCAACCCCGTGTCCCGCGCCCTTTTATTGAAAACCAGATCTGATGAACGAGAGTCTGGGACCACTCGAACCGCCGGTGTATTTGCCTGTCTGTCCTTACTGGAAAACACGCTGGGAGGTCAACCAGCCACAAATTAGGACCTTCAAGAGATATGCATTAACTGCAGTAACCGTGCGGTACAAGTGGTTGGAAGAGCTAGGTCTTGACGAAGGCATTATCGGGCCGCCACGCCTCACCAGGTTGTTATTAGAAAGCGATCAGTCTTGACACTGTAGCCATTTGAACAACTATTTCTTGTCCGTGACGACGCGAAGCTAGGTCATGGCCTCTCTCCATGGTTGAGACTGTTCTGCGATTTTCAACAATGTGAAGAAGTATGATTACACCTTATTTGCGACCTAGGCTAGAAATAGGAGAACGGTTTATAGATCTGGATCCTAACGGTGACTACTATTTGGTCATGTACAGGGATGATAGGAAAATAACTCGCGGGAGGAGAAGCCACGCGTGGAGGTCGGAAGGTCGGCATCCGATTTCGTTGTTAGCGCAGGGCGTTTTGAAGCAGCCACTATGTCGATGTTAGTCTACCGCCTAAGTCAGCCAGCAGCACCCCCAGCGCAGCCCTACCACGTAATTGGTATGAGATGCACTAGGGCTCACGACGAGGTTGGAATCCCTCGTGAAATGATCTTTGCGCTGATAGATCCCTGCACCAGAGAGCCTCGAATGATTTTGTCGAAGGTAGGTGAATGATAGAATCCATTTATGGTATGGATACAGATAAATAGAACGTACGATAAGTGGTCCTTGAATACACGCAAGACGGCGCATGAACGCGACTGAGCGGAGCTTACCGTTCACTACAAACTTTCGGCGTCACATCGTAACTCGTCTGACTGCCTACATGCCGCCCCGTTGGACGTGGCGAACATTCATTGCGACATCAAATCGTGGCACTATCACGAACTACCCGGATGTTTTTTCACGGGAGGCAAGCGGTACCTAGTTTTGTGCTTATGGATGTAGGAGGGTAGCATAGCTCACCCATACCGTGACTACGTACCTGATTGGCTGTTTTCACCGTCCCTCGAAAGATCACCTGTACAGGAGTAGCGGGTGCATACAACGGTGGGTTCCCCCGGGGACGGAATGGCCGTATCCGTAGTACTGGAGAGTATTGATTGACGCTCTTGAATCGTGAGAATATGCTCGGGTATCCCAGTTTTTCCTGTGCTCAACTCGCAGATCTTGGGGGGCAAGGGAACGGAGAACGTAGTGTAGCTCAGACGAGGGTCCCAGGAGGTTTCCCGAACTCCTGACGTAGTAAAACTGTGAGAGGATTTGTGTAAAAATTTTGGCGGTCTAGACTTTTAGAGTCCGGAAAAGGCTCTCTTGAAAGTTGATGATGTCTTAGCCGTTCATGACAATTCTGCGAGAGCCCAGGCGATGTTTCTGAGGGGGTTCACTAGCAACCGGAGTGATGCGATGAGTAATTTTCGCAGATGGCAGGCTGGCCCACCTACAAACCGTAAATTGGCACACTAGCATCCACGCTATGCGGACTGGCTGTAGGTGCAAAAGATAGTCCACATTTACTGCTATGCGTATGCGTTCTACCTCCGGATCCACGTCGACCTGACTTCGCTCTGGCAGGCGATCAGTGTCGGCCGGCTACGGTACAAGTGCAATCATGTGCCGGGACAACTTCCTTCCAGGGCCTAGCTTCGGTCCCGGCCTGCTGATCCCAATTTACGAGATATTAGTGTCTTTCGGTGTAGCCTCAACTTTTCCGTCCATTATTGCGCTGATAGGGATTAACGCCCGTCTCTCCTATTGATGTCCCGTGAGGCTCGTGGATGAGACAATATAGACCGATCGCCACCTTGGGATTCTAGCCTCCTAGGCGTCGTACAGGCGGGTATACAAATCCGCTGACTCACAAACTAGATGAGGTAGCAGGCCCCGTATTCTTCGAACCTCGATCATTGACAAAATTCTCCCGGTGGCACAAGGGCCAAGCTCCCTTAACACATGAAATAAGCCCGTTGCCATGTAGGAAAGTCTCCAAAAATATACCGCTTACTTTGCCTTACACAGGCAGGAGGAACAAAATTTTAGGGCGGTTAGAACTTTAGTTAACGTAGACAACCTACCGAAACTCCTGCTTAAGCTCAGTGTTTTCCGGGCAAACTACGTTATAGACTATTATCGTGTCAGATCTTTGCACTCCCGTGCATCGAGATGGATTAGAAAAGGCAATTGACTGGATTTGGCCGTCAACTTGTAGCAAAGTGTGAACCGATAGAGTTCACAGCGACTAGGACTATAGCCACATGTCGTAACGTTAATGCCCGCGGCTTAGATACGAGAAAGCCTGAGTAGAGTCTTAGAAGTTGACGTCATCAAAGTTCGTCTATACATATTGGGCGTGAACGCCCGAGAAGAATCTATATCGTGCAAGCTATGTCCGTGAAATTTATCCCTTCCTGAACCGAATCATACCGATGTCATGCGGGCGACATGCCGGAGCCTGGAGAGAGTTAAGATTACAAGCGGATTCTACAGGTTGCAAAGTCGAGCCTGTGAGGGCCACGGAGAGGCCTATATACTATAGTGTCCCAGCTGCAAATCGAGGGGTAACGGGGTTCCTGAACGAAGATTCTATGTGTAACTCTCCGGGTGCTGCTACTAATGGTATTTCTCTCTAGGACAACGGCTTTGAGGGTTCTATCGTGGGTACACGTGACCGGGAGCACCTCTCTTCGCACTATGGTGTAGATCGCGACATCTTACGACAGACAGTGCGTAGTTATTTAGACTAACCGTTCAATGCTGTCCAACGAAATGGAGATTCCGCGTGACGCCGAGCGCCGGATAGTCCGGGGAGTTTTAAAGATGTCTGTGACCCTAGAGAAGCCGGCATCGATACCACGTATCATCGTGGCACGCAAGAGGTTCGGAGCGCCGCTTTACGTAACCTTGACGAGCGCTCCACCTCCATAACGAGGAAGGTAAATTCTAAACCGCTTGTTCGCGAAACTCCAAACCGCTTGCCTTGTCATCATCATTCTATCTTGCTCCCACTGGAAGCTAACAGATTTGCGCATGAGGCGTATGACGTACTCCCACGTGAAAGCGTTATCCGGCGCAACCATAACACCGAAACTGCCTTAGCGCACGGTCACGAGATCTATAGTTCCTGGTAGAAGAAGTCAAGGTGTTGTATGGACTCCGAGTCGCCCCCGACAGGTTTTTTTGAGCCAAGAACTATCTCGCGGGTCACTTCGGGGTCGGTTTGTCAGCCAAGCAGGCATGACATCTGACTAAACAGGCCTCGTAAAGCGATGGCGGGCTCATTGGTCCTATGAATTTTGTACGCTCACGTTAAAGGGGATTCATCAAGAGACGCTACGCTTGGCTGGGGCATACGGGCTGTGGGTTGTATGACTGTGGGCTACGAGCGCTTCAGTTCCAAATTCAGTAGGTCAATGGAGGTACCCGCATCATTTCTCCCTTAGCAAATTAGATGCAGGGCGTGGGCTAGATGAATACACAGAGTATTATCCGGTACCATGCTGCATGAGTGAGGTATACAGTTCTCGAGCGATGTTTTCCCCTTAGGAGCAGTATGAGTATACGTCATATATATCGGAACGGGGTCCCATTTGCAACGCTCCCGGGTTTTCGGGAACGGAATTCATAACGCGCTCGATTCCGGCCGGAAACCAATGGGCAGTCATCCAAGAGCCACTTCACGCAGCACTTCCCTGTTTGATGTATGTCCAACCTTCATATCCATGTTCTGGTTCTCAGGCGTTTCAGGCGGCAAAACATCTCTGGTGATTCTATTCGCATCGGATACTAATTAGCCGTTCCGCAGGTAGGACAACAAGACTAATCGGCGGCTTAGCGTGACCTACCTCGTTGAGTCGGAGTCAGCCGTGCCTCTGGTTAATTGGTCTAATACACAGTGCCTGTTGAAACTCTGCCGGTTTCTGGCGTGCTTCAGGTGCGGGCGTATTGCGATCGAGCGGCAGTTATGGGAGTCAGTTCCTGCGACGTGCCTATTCTTGCAAAGGGAGGAGCTTTTCCGGCTTTATAGTAAAGCAATAATGTCCTTTTTTACGAGACCTCCAAAGGAATTAAAGCTCTTGCGAAACCTGCTTACCGCGGTCCATCCTGGGGGCTGTCGAAATACTGGCGCATCGGCGCGGTACGCTCCATAACTTGATCCCCGATGTAATGCTGTATATTATGGTCTCAGAACTGCACTCTGCCCCACCGCGAGGATCGATGGACAGCTATTTCCATGTTGAGAGGATCGTACCTGTAGAGTCCACACCCTATGCATTACCTAACAATCAGCAAGTGCAATCAGACCTGCCGATCACGGTCTGATCTGTATTTTAGCGTAAGTGCTGGAGCTCTTCGACGATCTACACTAGTATACCTGCCGGACGTTGAAAGGTTGGAAGGTAGGCTCGCGGGCGGCCAGATCTCGTTCGCGAAGTGGTTGTCTCGAAGTGGGATACGGGTTGTGGAGTTAAAGCCCATTCACGGATACAATCGTACCAAAGTGGTGGTCCTTGGCGGTTAAGTCGTCAGGTACTCGAATTTGCTCGGCGATCGGATGTGAGCGTGCAGGTAAGAACCCCAGGAATCATTATATCCATCTACTATTCCATGTCCAGAGATACACATAATCAGCCGTTCGAAAAAATGGGCTCGAGTCCGTCTCTACATATGTAGTGATACAAACGAATCATCGAAATCCCACATCCAAACACCAGTTGCCTTCACACTGGACCAAAAACAAAATTTCTTGACCAAATGGCATCATTACACGTCACACGAGGATCGCGAACGCATTTGTTGGTTGGGTGTGTCCGTCGACGTGTTGGGACGAGAGGCGTCAAGTGTTGGTGGTCTGCCAGGCTTCGATTTAACGCCCACTTCCGATAATAATAAATCCTAGTGTTATTGTTAACTACTAGCGATGACACAATTTCTACAACATGCTGGATAAGATCGGGTAGTTTCTGCTGATCAATTCATGAACTGGCGCGTTAACGTCTCACGGTGCTTTAAATCCCAAAGGTGCCGTGCCCAACCGCAATCTGTATCAGCCAATGACGACGGCTGGGGGTTCTTTTAAGTCAACTAAATGACAACCACTCCTTATTTTACTGAGCGATAGACCCTGAACTTATTATTTCGGTTAAGGGCACCATGGGTGTGCGGTGCAAATCTTCCTTTACGACGACGGGTTCATTTGCCTGCCGCATAGGGCCCCGTACTAGTCGCTTTTGTACAGTATGTGGATCTTAGAATAGCGCTATCCTGTATTATATTCAAGTTTTTTTTCTAAGCGGCCCAGGCAGG
>NODE_2_length_50027_cov_41.0040_ID_3:NODE_2_length_50027_cov_41.0040_ID_3;
CTTTTTTTTTCTCGGGTACTAACGCCCAGCAGGCCTGTGAAATTGAGCGCCTGCCGGTGGAGGGTTCGCCCTAAGCGTCGGGAGAGCACCTGTTCGCTATAATACGCTTGCGCGACGCTACTAGCACTGCCTAATAAGCTTGAGCTAATGGGTGAGACCTAGTTCTGAGGGAGAGTCAGCGTCCCATAATGCGTTTGATCCTTTAGCTGTGGGTTCCCTGTTACAAGATACCTTCACACGCCAAGAATATTGACCATGCCTTAACGTCCGGGGACGGGCGCAACGTACGTTCTCCGCTGAACGGGGGCATACGAGGTATTTTGCAAGAAAGGATCCGAGCGCTAGTACAACCGAGGGATGGCTTCGATCTGCCTTAATCGAGGTGCTCTAAATAATGTTCTGGAGGTGGTGTCAATCTCGGACATGGGGAATGTCGACATGTGCTTTCTCATCCAGAGCCACGCTTATTAAGCGAGTGCCGAGATGGATTCCATCTAGACCCTCTAGTCATTCACAAAAAGCTGCTGAGGGGGGGGCCCCTTCATAGCTAGTGGTAACACCTGAGTTGTCTCTACCGAGTGTCCGTTCTTTCAGGCGCGATGACAAGTATGGGGATGACTCAGCATAAGCTGCTCCCATGCGTGACTCCGCCGTAGGTCCTGCCGCGTCCGGTGTTGTTAAGATGTTAATGACGTTTCTTGATATTCGCTAAGTTCTCGCAGGTACTAACCCAGCAGGTCATAAGGTATGCCTAGTTCGTCCCAGGGAGGCCAAGGGGACAATTTAAATCGAAGGGCTCTACCAACTACAGTGGCGTCAGGACTTCCCGGCTACAGAGTACTTAGAAAAGGTACCCATAGTACTATAAGACTAGGTGGAACACAAAGAAGGGCGGCAAGATGCTTTGTATAAACCCAATAATGCGTCTGCCACTATGAAGAGGTTTCCGGTCATGTCAACTGCGTCGCCTTCATATAAGGGGTTCAACTTCACGTCTAGGAAGGATCAGCTCTTCTGGATCCTTATAAGGATTCATTCTGAAGACAGCTAGCATGAAAGGAATGGGCAATTGAACGCCTGACGCTAAAAATCAAGGATTAACCCAAATGGAGCTATGTTAGAATCCTAGTCCTCCCGACAAAGCGCATAACAAGTGTCAGAAAGTACGGTGTTATGACGTAGGTAACCACTAGTAATTAGTCGAACTGTCATGAGACGGTTATACGCAGCTGTTCGACTCTACGGATACCCCACCCTTTTCTCTCGCGGTCGAATTGAGCGCCAAGGATAGACAGGGTAAGACGTATCCATCCAAAGGATTTTGGGACACCTACTGTAGACTGTCGCCATATGTCTCAAAGTAAGCTTGCGCCACTGCCTGGATTCCCGTGTTACCACCGCTACCCCAACAAGGACGGCATTTAGAAAGTCATCCTTGGCAGAGCTGTATACTCAGCCTGTTGCCTAGATCGAAGCCTGCCAATACCCCGTAGGCTGCCTGGATGATCCTCTATAACTGGGTTGCGAGAGGGTCAAATTAGCCACTAATAGTTTCCTTCGCGTCCGCATCGATTGTGCTGCGTAGCAGCGTTGCTGACTCTACTCCGACGATTAGTACAAGTAATTAAATGATCCAGAATACCGGTATACTATCGTAACTTTGGTCGGACATTCCGTTGTTCCGGGCGGAGCCCAGGTTTCATCTTGTCCACCTGGCACGGATGCAAAACCCCGATTCAAATCCGTCCGCGTCGCACGGTGCGAATTTGACGGCCGCCTTAGCTGTGTGTTCATATCTGAGTCAACCACTTTCGAGGTCGAGCGAGGGGCATTCACAACTTTCCGGCGATATCATGTCATGACACGGTTACTCCTGGTATTCCCCTCTATTCGTGCTGTAGCCACGCTCTCTAGAAGAAATTAACTAGAATGCCTCCTCCCCGCCGAAAATGGAAACTTTGTCGGTACTATAATTCGAAAGTCACCCCAGCTGTGATACTAGGATAGTTGTAGTATTGGGTACGCGCCTCTGTGTCGGAGTGTGTGCATGGATGCCAGTTGAGTTAGACACCCCATTTCAGCCCGATGAAAAGTCATGCCTCCTTTAATACTATGTTAGTTTGTCCGGCGCGCTGATTGAATGGAAGCCCCTTAACCGAAACTGAATCGGCACTTAGGTAAGATCGAGGTCCTGGTTGTCTTCCGTATGGGTCGTCAGGGCCACAGACTGCCCCCCACTGTCGAGGATACTTGTCTTCTTTCCGGCTAACCTCTCCTCTCCTTTCAGTTTAAGTTCCTCTCTGCAATTTTTTTTAACTTGGCGAACAACAAACAACTGCACACCGATAAAAAGAGATGGCCATACTCAAGACCAAGTATGTTGTTCACCCTAAACTCCACATCTATTAAGCATGGAGTCTCAAAACGATCCTGGCTACGGCGCGTTTTCCCTAAATGCCGTCTTATGTACCAGATTAGCTTGGGTAGCCTTCCAGTGTTATCCGACCAAACAGGGACGGCTCATCTCCTCTGGTTTGTCAGGGACAATAGCTGCAACCCCGTCTCTTCCGGTGGCCGGTGACGACCATGCTTTAAACGAGATATTCAGGAGACGCAGTACACTGATGGAGCTTCAAGACCTTGGAGTAAGTCTAGGCGAGCGTGTTAGGTACCTCGTGACCGCATGGTGTACAGGGATAAGACGACGTAGCCTGTCTTAAACGTCAATGTCGCTCGGCGAGAAGACTTAAGTTTCTGAAAGGCCTTCGCTCCGTTTTGCTCCAGCTGGCCATTCAAACTCAGATTGCCTCCGTTTTGTGAGTGCATGTACGCGCACACAAGAGCCGCCATCACTCCCGGCCTATGATGTGGTCCTCCGAGCGACATACTGATGTTTCGATTAACCGTCTATCGCCACTCACGCAGTGACACAATCAGAGACGAGATCACTGCGCATCCCCGACTTGTAGTGTACTATAAGCCCTTCTGTATACCTATTTAGAGAAGAACATTGCTTCGCCTCATTAACGGGGTGGCACTCAAGTGTCGAGTGGAATATTTACGTCTATCCGAATCAGCAACACGGGTTGCCATCGAGGCAGGGCCCATGATCTCTTGAAACCCCGGGGGTTTGGATCCGACAGCTCTCTCAGATCTGAGTTTTTGCCTGCCGGCCAGGAAGATACGTCGCTAAGAGTCCTAGGGGATATGGGTTAGATCATAAATGGTATTTGAGTATATCATAGAGTTTGAAACCTATGATCTCTTGTTTACTGCCTAAAGAGCGTATTGTATGGAAAGCCCGACACGATTCTCGACGTTAGCGTAACGGGTGCTATGAAGCCATAATTGGGTCTCTTTTACGATTCCAGAGCTAGAGCCCTTACACTTCGTTAGGTCCCCTAGGCGACTACGCATATTGAGCTAACGAACTAAAACTGTTGCTAAGCAGAGGCATAGGCAGCGCAACGTTATGATAGGGTCCGCAGGAAGTGAGAAGGGATTTCAAGAGTGAGTACCTGTACCGCGTAACGATTGAATGAATAACAGCCGGGTCGTATGATATGTGCCGGTCCTACAGCTGTAGCAGTGCAACCTTAGCCGGATGCAGGGGGCAGAACCGAGTATTTCAACTCGACACGCGGAAATGCCTGTGCGCGAAAATTACTGTGAGTGTGTCGGTTGCTCCGAAGGCTGTCTTTAGACGGGCGGACTTTTGTGAGTGCAGACATTGCCTGTATGTACCTTTAACTTAGTACCGGGTGTGATATCGCAGATATTGAGTGTAGCGGGTAAGCGCTTCCTCTGTGGGTGAACCTGTGTAGACAATCTTAGTACCTTAATCGAAGCCAAGCGAACACGTACCTGAATGAGAATCCGGTAATCTGCTGATACTCTGGTAACCTGGTGGCTGCCCTGAAGCCTCAGTTTGGAGCGTGAGCTAGTGTGGTGAGAGTAGCTCTCTCAGAGGCCTAATCCTCGAATTCGGGATTAGCACTGCCGGAAACACGTTCAAATCCCGCAGAGACAATCACGTTGTCTTAGCGTTCGCCAGTCAACGCATACGTGTAGTCGTTTATTTCCTGACAGGGATAGTCGCGACCGCTAGTGTTGTCTCACTTATACTCCTATAAATACGCGGGAGAACGTCCCTTAGAATTACTCTGAGAGCCTACCCCACGTGCCTGTACGTTCTGGCCTGCAGGCCTAATTTTCGCAAAGGTGTCGGGATTAACTATCGGGAGACGTATCTCCATATCTCTCAGGTCACCTTATGGGGATATTATCTACGGCTTCCGCCCAGCTATCCTAACTGGGTCGAAGCGGAATTGGGCCAGGTCACACTAAATGTAAAATCTATCCTACCTTGCATGGATTCCGTTCCTACTAGGTTCTTATCGTTTCTCGTTGGTGATCTGGCCAACACGCCAGAGAAACATAGTAATCCCGCACGATTTTGCATGAAAGATGCTAGCAAGAAACGCCTGTCCTCCAGACCCCCTTCTACGCCATTTGCGAACGAGAGACGGACCCACCACGGGTCGCCGAGAGTTGGTTACTTGTTTTGTTCGAAGAACCTATCGTGATCACTGGGGACGGTTACTAATGTGCCCGGCTACGGGGGGAGGGGTAAGTCCTCAAGCACTGTTGGGTCGAAGATTGCTACATACTGGCGAGACCGTTCCTGGATTCTGTCGAGTGCAAAGTAGGAAGTACAGACATTTAAACGTGGCCCAATAACATGTACGATATCCGGATTGGTTAGTTGACGCCTAAGCCCAACAAGCGTATCTCGGACTGGTGTGGTTCATGTACTTCATCTTCTGCACAAGACGGAACCAGGCGCCTAGTGCCCCTCCCTCATGTGAACTCGAATCGAACCTCAGCTTGCCGACCTTCCAAGAGCATATGCGCGTTGTATTTCACTTTAAGCCCAACCCACGGAGTGGATAACTATGTATCGCGATGCACTGGACTGCGCTTACTCGCTATGTCATTGGCGGCGTTACCGTGTAAGGTTTACGCCGTTCCACATTTGCGGCACAGCAATATCATGCGCATCAACGACAAACTATACGTGACCCGAATCTAGCGGAGATTTTGTAAACGAAGCGGACAGTCTGTTATGACAGGTAGAAATCCCGTAATGTAGAGAGCCTTGCCAGCATACATTCGATCTTGTGCCTCAATGAGTCTTTAGACTTCGTGCTAGTTTTATTAAGGTTATGTAAGTTCATCAACCACTCTGATGAGAGTAATATATTCTTGACAAGGAATACGGCGGGGACCTGAATATGAGCCCGACCACGCAACTACTCGTGATAAGTCCATGATACGTGTAGTCGGCCTAACCTACGGATACCTCCCTACATTTCTCTTAGAGGTCTCGACACACCAGGCTTTTCCTTATGATACGTACGCAGTAACCTGTTAATGCGTTTTAGTTCAATTAGATCTGGGTGTTAGAATGGAGCTGAACTTAAAGTATCTCTATTTGACACTAAGCTGCCTGTCATTAGTAGCAATCAGTACTGATAGTGTCTCGTTCGAGGTGCCGACTACTCGAGAGGTGATGACGTCGTTGAGGTTCGGACAGTAAGGCACATTCTCATGCCCGGTCTAACAAGACCGTTACGGTCCCGCTAGGAGTCTGAAACCGTACAGTGTGGTGGGTATCAGGATCGCCTTTGCCCAAAAATACCGCGGGATTACAAAACAACGTGTCTGACAAAACGGACTCACACACCGACGATCTCTTTTTTTCAGGTCTGCGTTTGTTTCGGTTGCGCGGATAGAGACTATTGCCTACCCACTGTAAGAAGAACGACGAAATGCAGCATGGTGAATTTCGGTACTCTTACATATCGATAGATCAATAGACTAGCTCATTACGCTACGCCCCCCATGGGAATCCCTAGTGTCTACGCTAGTTCAACCTTCTACTAGTCTGAGCCCTAATGTAGTTGTTGGAGGGTGAATAATACGCTTCGGCTCCCGGACTATTTATTACGATTTAGAACGCCAGTATGCCGTCGTACCTATTCAAACGAGAGACCACCGGATAAGAGCATTGAGTTAATATCTCCTGCCAGCCGCCTTCGTGCGGGTATGATACATAGATTATCTGGCTGCCGTCGAACCTACTGCTCATCTCACATATCGTGTCTTCCAAATTCTTCATAGCGCATGAAGGTAGTAAATCTCTTGCTAAGCCAGGATGGTGAGACTTAACAAGTAACGCCTCAGGCATCTCCTGCGAAGTCTAGAAAAATTCTGTGAGTCCGGCTTTGACACCGCGTCCGCGAGGTGTTTCCTGCGGTTTCCGGGAACCACTGCGACATAAATGTAGGGAGAGACACGGAATCGATACGGCGTAAGGATCGAGGTTATTAATTGGCGACGAAACGATATTCCTACACAAACTATATATTTTATAATTTTGACCGTGAAGATCGTCGAAGGATCAATGTCGCAACTGAGAGGGTCGACACGGCTTGCCGACACCTCCGTAGCGAGAGTCTGCCCTTGCGGAAGTGTCATTAAAGAATGACTCATTTCCTGTAGTACTGGGTTGCTGCTTACCATTCAGATGGCGAAATATCCTGAAATGTTATCACATGGCGTCATTCGTCTCCCAGATGTGTGTCCCGACCGTCACAACACAAATTCGCACTAGCACCGAGGGGTAACAGGTCCCATATCAATGTACAGTGGGCAGTTTGCCGAAATTAGAGGGGGATCTCAGATCGATCAACACGCTCCAGTAACGGTGTCACCGCTTTGCTCTGGAATCTTAGTGACCAGAAGTGGCGTGTAAGTGTAAGCCTAGGTTTGAACAACAGAGCGATAATGTAGGCAGCTGCTTGGGGTTATAGCCAGTTATAATACAGCTCGACGGCATCGTCATGTTCGACTTAGTTTCGTCTCTGTGCAAGGCCTGAGATCGTTAGTGATAGACGTATCACTAATATGTAGCCAACCAATACCTTCGACCGTCAATAAATAGTCGCGAGCAGTATAGAAACTTCGGCGCATGTCTTGCATCAGACCCATGCAATATGTCTCAAGAAGTGTAGCAGGATCTGGATCTAATAGGGTCGATCTGTCACGGGGGCTACACCGGCATGACGGACCCGAGATGGACAACGGTCCCTCCCACAGGGAAGTAGGAAGCACAACTATTCGCAGCCCTGAAGGTGGATAAAACCCGATAAGACAGCAAATAAAGGAGCCTTGTATCGTTAATCCGCTGATGAGATTACTTAGGGACGTTCCCCCACATAATTATCGCGCGCCGCACTGCTTGGTTGCATGCTAAGCATAGCATTCACGCTCGGTCACCTAACGCGCGCATCTATAGTACCAAATCAGGTATAGACCACCATACATGGGTCATGAGCTCGAGGTACGAGCTCAAACTATCGCAGAGAATTCTCTGATAGCCTAAGTCGCAGTACTCGATTCCCTCCAAACCAGCTGTCATTATCACCAACTCGCTCCTATACCGTACAAGGGGGACTTCGCAACGCCAAGCACTAAGCACACAACGGCCGCGCTGGAAATTTTTAGCGGCCTGGCAAGGCGAGTAATACACCGTGAGACAGAGGGTTTGACGACTGCAAAAGCTCGGTCGCGTTTTATTTATCAGAAAACATGCGGGGTCCCAGTGCCCCATCTAGCGGTTGTGATGAAGGTGGCAGAATTACTCAATCGTGACCTTCATCAAAAACACTCCAAACACTGGGACCTGGAAATAGGACGACGACAGACAGAAATCGCCCGACCCTAGGCTCCCCTTTCGCGCGGTAGGGCCTTGGCACGGTCGGGGAGAGCCACTCCATAGGAATTGAGTCATCATGTCTATGTACGTTCCGGTGAGCGTATAGAGATCCATGACCTGAGTTGTGGTTCAGGATTTTTATAAACGTCTCAATTTTCTGAGGCCAACGTACCGACATGCTCTATCGATTCGCCACTTCAGAAACGCGTGAATAGCCAGAGGGCGTGGGACCAATTAACTCGGAACCCGCTGATCACGGGTTCCACTATGCGACGGCCAGACCCTTAATATATCACACAGGTATATGAACGGTTCCGAACTAAAGCAGGGCCAGCATTAGTCGGGACCTGTTTCATACTCTCGTTCTCAAGCATCAACACGTGTTGTACTACGTACCACTACAAACCGATGCATATACTCCCATCTCCTAGTTTTCATTATTTGCTTGATCAGTTCGCTTGTTGTACCTCCAGGATACCTAGGTAGGGCATAAGGATCCGACTTTACAATCCTTTCGTACCTACCGCTGGTGTAAGTTCCTTCGTAGACCGGGCGAGCGTCCCAGCAGGACTAGCATATACTGGATGCAGTGGGGATAGAAAAGGGAGGATGACATACATAACACGCCTTTCGGCTGAGCCGTCTGAGACTGAAAGATGACCGGCCTCTAAGAGAGAATGAAGTACGAATAGGTTTAGAATACAGAATGCGAAATAAACATGCAGCCGGAGCCAGGCCAAGCGCGTGTCAACGGGGGGTACGGCTTACGTGATAGATTATCCTCTCCAATTAAGGCCCTACTAGTCGGTCGGATTAAGACCGGCATGGGTTTTCGTCGTACAAGTTGCTCATTGTGCCGCATAGTGGAGATTACTCACCTATCATACCTATGGGATCGGACTTAGAGCTTTGGTAACTCATCCTCGGGATGTCGCAACTTTGCACACCTCGTCGCACTGGCACTTGTAATCAGCCTAAGTCCAACGGGGCGTGTGATTCGGCCCCGCCGGACATGTGAAGAACGACTACCACAAGTGAACTGCTGTAGGTCGCGACAGGGTTTACGAAGGTCGTTCCACAATGTGACAAGGAACTGAACGAGGAGAAGCTCATGTACAAAGGATCAACGTGCATATGCTATTCCCAAGGGATTGAGGCAATGCTAGACCCAACCTACCTAGTTCGGCATGTTGGAAATGGCGTACATCCTAAGGTCACGTCACTTTTCAAAATCTCTATCTGGATCGGTTTGACCTGGGACGGTGTCTCAGTTCCGGTTCCAAACGGTAATTGGGGAGGATGTAATCGCTAAACGAAATAAGATATGCGTGGCGGAAGATACCTTAGGTTCCTCATTGCACGCGCACCGGCCTTTGGTGACCCCTGTGACTCAGATCTTAGCACTAACAAATGGAATAGTATCATTAGAGTTCCGGTAAGCCCGTCGTGATCTTAACGCTACCGGTCCATTTGCACCTACCCCCGAACGTAGTTAGTGGAGGATCACCAGTCCTAAGGGTTGGTCAACAGTGATTCCGGCAACGAAACTCCACAGTGACCTGTAGAAACCCCCTATATAGGCAGAGGTGACAAGTGTGCGCGCATAACACCTGGAACCCACTCCAGGGTTGTGAGATCTGAGGTCGTTTGTCAGCGCCATGACCCATGCACTTTCCCTGCCAATTCATTCGCGGGCCCTTAAGGAGCGTATCCACTCCATCTTTTAAAGCCGCAAGACACTACTAGCAGAGACACCCCCGTTTGTCGTCGGCCAGTGCTCGTCGTCTGGATTGGGCACTCGAGCCACTGAGCGGAATTACCGGGGTCTTTACATGTTAAAGTGACGACGGAAAAATCAAATCAGAAGAATCTGGTGCCGTACGAGGTATTCATGGACGCCCGACGGCGGACCGGGCCATTTGACTGTCAATCCCGTGGCTGCTAGCCCATCCGCTGCCGTTGATTGGAAGACGGGCTGCGCTGCGCCTGTGCGGACTGGCGGTTGAATTCAACGCCTATATGCCGGGGGGGGCGCTGCCCTCCACTGATCCGCCAAGGACTAACTGCCGCGACGGGGCATGTGCGATGTGCCGGTCTTGTGAAATCTAAGTGTGCAGTCAAGATTCGGCGGAGACTCTCAACTGCCCAATGGAGCTGCTCTGGATCACCGGCTATAAGTTTGCTTCTCCAATTTGCTGACGATAGGTAACCATCTGTAACCGAACTCTGTGACCGTTTACAGTTTCCAGCTCCTCTACCCATCCATGACAGACAGTACTGTCTATTTCCCGGGCCGCCTAGTACAACTATATCCCACATTACCGCTCCCGTAGTGCTTCGAAGCCCGATAACATAACTTTTAAGTCACTACTTGATCGGTCGGTCACAAATGAGTGTGCCGCGAACCCGAGCCGCTTCGAAGGCGCTGGGAAGTAGAAACTCTATTGAGGTCCGCCAGGTGCGGTTTTGTTCGGGATGTCATCGCTTCGATAGTCTCCACGTCAGCATTGTTCAGAACTACCTTAGCAGGACCTGGGTAGGGGGTCCATAAGAAAACCGCGGCGCGTAACGAGTCAATGGCGCAGACGATCCGATGCCTTTCTATCGCCTTCTCTGCCATAAGCCCAGATTCTGACAGTTGCCGTCTGGTCTCCACGATGGCTCCCCGGGACCCGCGGGCGACCTTCCTTTCACTTCCCCCATGCGCATGGACGGAAAAAGCAAACATGAAGCACAACATCGTGGTACGGCTAGGTATGTGGCTACCCGGGTGGTTCGAAGGATCATTAATGTAAGCAGTACGTTTCTCGTGCAAGGCCGGGCGGCTACGCGTGCGCGCACAACCCGACGTCATTTAGCGGAGAACAACGAAAGCCTCGTAGCACGTGGTTCGCAAATAGCTAAGTTGATCCTTTCGCTTACGAATCTAAGTTCTGAAAATGTAGAACAAGGACGCGTAAGGCACTCACATCACTTCACGTTTAAGAGCCGTGAGCAGACCGCCAGGCAGGCCAGCGGCGAAAAATCTCTACATGTTCACAATTCTGACCGGCGTCGATCAGAGTATGTGTTTGTACCGGATCTGCTACCAATGTCCGGGCTGGGAATCGGAGTGTGGTCGAGTAGTCCCGCCTTAGTGATCCGCCTCTCCGATCCGTGCGCTTCCGTTAGTCCGTGCTGCTGAACACCCCAGACTCCGTAGATGGTTTGGCCGGATTCGTAGTTGCTGTATGACCTGAGGACCTAAACTAGGGTGAACATTTATGGTCTAGAAAGCCCAGTTATCAGGTTCTTACCTGGACTTTGGCGAATCAAACCAACTTGCATGCCCTTTTAGAGGCTTATCGGATACTATGATTCAATCAGGCCCACAGTCTAAGTTGTTTTTAGCAGTACTAGCACAATGCAAGAATATCTGCAGGCTGGGCCGATAGGGCCCACGCGACAAGAGGTCTTAGAGATCTATAGCGGTGTATCAACTCAGCCGACCTTTAGTATCCGCCGGCTCTATGACCGGCCGGTTATTTCCCGAGTCACACGTATTAAGTTTGTTGTCTCGCGACCCCCTGGAATCTTGCTCCACGGGCAGGTCCGCCGCCTTCTGCGCTACTAAGTACCGAAGAGGATACTGGGATATATTGGATCAAAAGCTCCTGAATGAGTGCAACTATGCCCGCCCGCATAATGGCCGCATTAACTTAGGAATGGGAATTATGACAGCTTCATGAACACGGCGGTGTACTTCGTTAGGGGTGTCCTTGGACCGACACGGAAGACGCTGAAGCAGGGATAGCGTCTTGCTCGAAGATCTAAAGCCGTACTCCAAAGGACCGTAGGGACATTGCTCTAACTCATGCCTTTCTTTTTCACCATCTATTGGCGCCAATGTCCGTAAGTCATTCCAACACGGTCCGGCTTCGAACTATACGATAGTTCTACAGTAATTGGTGCTAATGCCCTTGATGCGATATTAAATAGTGTGCTAAGAATATCAAGACAGTCACAGCAGATTAACGTGGTTCCGGATACGCACTGGCAGAACGATTATAGTGATTATCTAGGCAAAGTTATAGAGCAAGGCGCTCCTGTAGCAAGAAACACGACTCTTGCCCTGCGAACCGTAGAAACCGCAAAACGTCTAATGGTCTGTTCCATCCTTCTCTAGAATGGCGACTCATCATCATCTAATCCGCGAACCTGGGCGGCTTTCCCAAGGTGTGGCTTCAGTATGAGGCAAGATCCCAGGTGGACATTAATTCCATACTACAAACTTCGCCTCCCGAAATGAATTGCACCGCAGTTGAGGGTTACCTATTAAACTATCACGGCAAGCATCAGGGAATCACCCTGCAAAGGGGGGACGAATTAGAAAAATATTAATAGATGATCCCGTACAGGCGGGCTCGACACCTCTATCCAATTTCTCGTGAGAGTCCGCGTCAGGATAGCTCCGGGATGAAGTAGAATAGGGAATAAGCGGCATGGAGCGCTTTATAGACGTAACCACAAAGCTACCACAACCTACCCCAACGGCATTTATGTGGGTATTTATCGGATAATAGACCGGTGCAGTCGAGACATTGTATATCATACGATTGGACTCAGAAATGAACAGCAACTAGGAAGAAGAGTTGCAACCATCTCACTCATCAGTGCGAAACGTTACTGGGTTACCGAGCTTACCTGCATCTGGACCGCCGAGGAGTATTCAAATGGTCCGTCCACGACCGGACGCACTCTCACCGATTGCTCAGTACTGAGACGCCTACCCCGTCAGGTTGGACGGATACCCAGCGAAGATCCGTCGATTACTATTCAATTCAAACACCGCACTTGACCCTGCAGGTATTAGTCCGCACCCACGCAGCTGCAGGTAGAGGCGGTTACCGACACTGAGTGTGTGTTTGGCGTTCACGCGTCTACGCATAGGATATATGTCGACTACCCACGGGCCCCGGACTTGCATTCACCACCCTTCTCCCTATGCTGGTACTATAGCATCTAAGGGGAAACCGATTGTTCGCTACTCACCGTGCCGTGCCCTGTCGTCTTTCGCCGTTGCATTACGTCGCCTCAGAGCTAACGACAGCCCAGTCTATGGATTTGCGCCGCAGAGTTAGGGGTGTGTAGCGTTCCATTGCAGATCTGGGGCACACGTTCTTGGACGAAACGGTTTCGATAACCCGACGCAAAGAGTTATACGACAGTCGACTTAAATATTGTTCGTAACCCAATTGTAGACCGCAACGTGGCACCTAGGACAGTGAGCTCGTAACGAGAAGTCCAGGCGGGACTGGTATCGTTTTGCTCTCCATGTAGGTGATCCCGGGCGTCGGTCGATATGATGGCTAACACCCGTGCTGTACTAACTCCAGGAACCTGCTGTTAGGTCCGACGTCGCTACAAGCGGGAGAGTACGCCTTTGTGCACAGAGATATCTGAGAATAGGTTATATGCGTTGGCGTCGCACCGCAGGCGACAGGTCGCGCAGTCATGCGATGTAAGGTGATCGCGGTCTAACAGATCCACTCGTGCGACAGAGTGTGGCATACAAGGGCGACGACGTATGACCTCCCCGACTGGACCCCTGCGTAGTCGTGAGAGAAGAGCTAACGGGGTATCCGACTGGTTTAACGCGAGACGAATTGGACCGCATCCTCACGAGTTATGTGAGGCATAGCTCTAGCACACGGTAGCTCGTTGATATGAGAGTCTCGGCGGGTCCAGTTCCAGCCTTACATCGGGCGACAATCTGAGCCTAGAATTATTCAAGAGATGTAGGTGCTCTCGTTAGTTTGGGCGGGCGGAGATGCTGGGGGCGGTGATACAACTATGAACTACAAAGCTAACGGACTTTGTATACCATCGGCACATTATGAGCGCTTTCGTTAACCTCGTGCCAACGCGTTCTGGAGGGTGAAGCTGAGTGCCATAAAAAATTATGCTTTTCCTTATGTTTGTATCTGATTTGGAGCAGCTCTATAGGGGACACCATGTTTAAACTGTCGGAGCGAGACTAGCCACAGGACTCCCAGTGGTATACGTCAGATTCGTGAGTAAACCCAATAATATTTACGCTTGTAATACTTCGTGTAACGCAGGGTTAGCCGGCAACTGATGTGTATGAAAGTAGTGATTCAGTTTCACAGGTCGTCTCGAGTTAGACAGAAGAGTACTAGCCACGGGGTTTGGGTTTGATCGAGCCACGCCACTAAGAGCTGGTAGATATGAGACTCCCGTAGAGTGGTCTAGCCACGTTAGCGCCCGAGGAAGAACCGTGTGCTTTAGGGTAGAAGAATTCTCCCGAGGGCTTACAGAAAGAGCGTTGCTCCAACTGCGGGTATTGCACTTACAGCTTTTTGCGTTTCGACGAAAGGTGTGGTATTTGGTAGTCCCGAAAAACCTAACGTACAGCGGTTATCCCATCTGGTGCAACGAATTCAAAGGCCTGTCCTGGACGTGAAGGATCAATATGCTATCGAGAAACAGGATTACGGGCGTATTTTACTAGTGGCTGGTAGAAAAAACTCGACCCGAACTTGTCAAGGCTCGCGGAAGAGTCGAACCGATCTGTACATTGACAGGGAGAGCTTAGCGACATGGGAACGTACTGGTCAAATAGCTATCTTACGTATTTGGTCTCTTTAACCACGGCAAGTTTTATCCTTCGTGGCTACTCGGCTCAGAAACGCGAGTTCCTGGCTATAGATTTCGTCCGTCACAATACGGGCGCGGTTACAGTTGGGACCGACCCTCCAAACTTCTCCTGTATCTTTCGGCCTAGGGTTACCGTCAGGAGCGTCGCGGCTTAATGTAAGCACTCTCCCCGGTTTGAACCATCAAGGATTGTGTGCCATATATAGAGCGCGCGGAGGGCCGATTCGGGGCATTAGATATAACATGGCTCTGCGAAGTTCGGTTACTGAAAAATGACGTACTATCAATTAACCTGTTAAAGCAGACGACGTCGGAAGAAGTTACCACTATTAACCAAGATTAGAGAGCCGTGTATTCATTACGTTTAGAGAGGTCGCCTCCTGCTATAAAAGTAGGTAACCGCCATTAACGTCGCACTTGAAGAAATTCAACAACAACCCACTACCTCCGTCATCGTATTAGTCAAAGCTAAAAGATTATAGTGATTGCCCAGAGTGGAAGCAGATGCAGTCCAATGGAGTCCTGGGCAAAATCAAATAAATTTGTTAAGTGCACGAAGACCGCCAGCGGGACCGCCCTAGCGTTCCGCAAGTCATGCTTGCGCCGCCGGATCGGAAACCTCGCAGGATTGGAGGGGCGGTTAATCCATAATTTGCAAGACTGATAACTAAGGCGAGATGCATGTTAGCCCGCAGTTAACGTATTAGATATGGCTGTTCGGGTCCACTTCTAGAGTCGGGTGCCAGTCGGTAAGTCGGGGTCAGGTTCTCCACCGAGCGGATCTGCATATGCTTCGGTCCGACGCGATCAGGGGTCATAAGCTTTCATTTGACGATAGATCAGGCAGGTCTAATGGCCTCTCTGATGGAGCATAGCCTTTCGCGGCCTATTCAGGATATATACCCCCTGGGAAGGCCAGCCCGACTGTTTGATTTAAATTAATCCACATTCTGGGCTAAGCGTATGGGGCCGTCAATCTCATTGTATTTCTTAAGCCTGGCCGTCGGCACGAGTTAAAGATCGCAGTCTCACTACCTCTGGAGGGGTATCAAAACTTTAGATCTCGCGGAGCTCATCGCACTCAGTGATGACGCGTGGGGAGCTCGGCCTGGCGGCTCGGGACACTCCTCTCTTCGGGAAAGCCACGAATCGATCGCCCTGTACCGTTCTCGTGCGGTCATGCTTCCGTAAGGTCATCCTACGCTACGACGGACGACAAGCCTTTACTTGGCACTAGCTCGGGCTCGATTCAGGCTTCGAGTATGAATATTGTTTACCCAGATCGCACGCAGCTTCTTGCGGGACTAGTCGATGAATGCCTTGAAGGTTATTTGTCGGCTGAATATTAGGGCACACCTGAGGCAAGGCTAATCGGGTTTACGAAGTCTTCACACAACATACGTGTATCTGGAGTACACGTATGGGATACCAAGTCTTCTAGCAAGTACTGTTCCAACACGCTGCCATATACTTCGGTCATTGGACATAGTTGCAAGCCCTTCCTTTTCTATAAGTGAATGGGCGGGACCCATTGATGCAGCTGGTCTGATTGACACCGAGCCTAATTTATGTCTTCACGTGGACGGCACAACGGTTTGACATCAAAGTCCGATCTGATGGCATAAAATCGACCTCTTAAGTGCTGCAATCCTTAGCTGATACTTACTACAGTTCCCTTCTTGTTAAGCTTTTGGTCACGCGAAAGTCGCGAATCCCAAAATAAACTAGTGACTACCGCCACTACTCCGATGGGACTGCAACGTGACATCCGGCTACTCTTAGTCGCAGTTCTATTCCTTTCGATATACTGTCATCATCCGCTCGGACTCCTCTATTACCATAATCCGCTATTGCTGCACCGCTGACATATTGGGTGCCCGTCTCTTACGAGAACCTGAATAGGTATAGATTCTGTCAGACAAACAGCAGCCGACCCATCTTGAATCGACTTTCGCGCGACAGTCTAACTTTTGACGGCCAACGACGAAGTGCTGGGACACGTTACCCGCTTGATTCACCAACCCTCCCTCTACTGCAGGCCGACTAAACGGATGCGAATTTTAGCCCTACCGCCGAATCGGGATGACGAGATAGATAGGGTCGGAGTCTACAGTGTGTTGATTTAAAGCAGTAACTAATAGGATGAAGCTCATCGGCGCCAGGGTAATCAAAGTATATGAATGAGTGAGTGACTTCGCCTTACATGGTACGTTGTGTGAGCACCTATAAATTAGGCAGTGAACTTTCCTGTTGCCCTACAAGCGTTTGCTAATGGATACCCTAACGCTTTCTCGCAATATCAGTAACTTGACGGCTATCAAAAGCTAGACGGGCGAGCGCAGGGAGGCAAACGCTTACGCATCTGCCTACTTTGGACAAATTCAAAGAGCGACGAGCTGATCATTTTGCTAGGTACGGGGCTCAACATTGATGCGAAGGCTGGATAAGGGAGCGCCGACGCCCTCAGATATGTTGCACAGGGCCGCGAACGGATCGGATAGAGGGGGACAAGAGAATGTTCGACATCACTTGTCTATAGCTAGCACAGTACGGTGGTGCGTTAGGAAGAAATTGCCATGTAAGCGCCCGGGTAGGGATTAAAGGTACAGTCGCGGCTATGAACGGGCCCGACCGTAGACATATTCTTGTGGAACGTCTCACTGTTATTTACGGAGGGACTCGGGGGCGATTGGCAGGGGATGTGCTTTGAAAGACAAGCATACTCCGCGTCTTCCCTAGAAATGGATAGAAGTCAGACCTGGTGGCATATGGTGACATTCGGTTGTAAAACTCCGCTATGTTCCCCGCAAAAGTGCCATTAAACAATATAAATGTGAAGTCGGGGTCCGAAGCCGTCTTTAAATCAATGGATCCATCCCTGAGTCAATTGTCTGGATGATCGCGTAGACTGGCGACAGTCGACGCCCCGTCAGCCCCCAGTTACCACTCTTCTTCTGTAGGAACTTTCTGCTCACCGAGGCGTTGGTCCTGTGGGCATATGACGTGTGGTCCAGGAGCTGGTACGTTCGCTAGATTACGGAGTATCGATACACCCACCATCTGCACAGAGGTTTGCGGAAGATGTTTTGGGGGATGAGCGTGGTTTTACGCCTGGCGCTTATCGTCTACGGCCGACATTGATCGAGACTAAAGTTCATAGATGACTAGGTATGACTCCGCGGTCCGCGGCTCTCTTGTTGAGTGACACTTTCAGGTTGTATGTGGTCGGTGCCATAAATATTTACATAAACTTTTCCAAGTATCTAGGCCGTTTAACGATATATAATAGGTAACTCCTACAGTAGCAGTTCCGTGGTAACCTCCATTCCTCTTCTTCGATAATTTAGGTTCACATATATTCATTTCACCACTCTAATTGAGACGTTTCTATGAGAGGAGTACCTTATACATACGTTCTACTTGCAGAATCCACCATAGGGGAGAGCCATCTGCATAACCATAGGAGGGGACCGTATCTCGGGAGGATCTGCCGCACAGTCAGTTTATGGCCCTTGGGCCCTCCCTCTATTAGCCGGTTTACAGCAAATCTCGGCCCGTCGGCCTAACTATTTGCCCAGGTATTAATTAGAAAATTCCGTAAGAAATGCCAACGACACCAGAATAACACGGCGGCCACTACGTCTTCGAATATACAAAATGGGTCCGATGAAGGCGGTCCAAAGAGATATGGAGGGCGCTAGGATTCTTATGATGATCTCAAGGATGACGTCAGGCGAGAACTTACGGTATTCATTTGTCCGAGGCGTAGGGCGTTCGGATCGCAGCTTAACATCGCCTCAGTCTTGATATACGGCACCTTGAACCATGGGACGTGCTTTGCAAGATTCGCCGTAGCGACGTGCCGGCTAAATTTCCTTATAACAATAAGCAGTTGCGATAAACTCAAACGAAGGGCGTGAGTGATAGACTAGCCAACTAACCCTCCGCCTCTCGAATTATTCGCAGCGTTTGTTAAAGATTAACGATACTTTCTCGACACCTGTTACCCGCTTCATCATTGGGTTTGCACGGCCCCACTTATCTCGATTTCTTAGCAACCGAGAGTAAACCATATATTATCTATTATTCGCAACCACAGCGGAACACATCATAGTTGAACCTGGCATATTCCATACGATTTAATGATCTGATGATCATGCCGCTCGAGTCTATGTTAAAGAAATAAAAGTCCTAGTGTCTAGACGACCGCTCGTCGGCCGCATTGGACCACCATCAGACGTAGGGCGCGTGCTCAGATTCAAGGCATGCGCTCATCTAGTATATCGATTTGCGAGGGTGGACCGGGCACATGCTTACACCCGGTGGAGGTCAAAACTTGAGAGAACAGAATTGGCAGGAGCGGTTACATGTCTCGGGACCGAATGCCGGCCCCTAACGGCTGTTGCCTATCACCGCTGGAGAGATATCTGAACAGAGCAGGAAAATGTACGTAAACGGGGCGTTTGGGATCGTTGCGGATGATACGGCATCTTGGACCGTCGCCACTGTTATGAGGAGATCTACTTCTTCAGGTTACATGTTTGGAATAGCGCCCCCTGCTCAGATTAATGCTTTTTTTGGACAGCCATTGTTGTCAACATCTATGTCCAGTTGCGAGGCGTTCTGGCGAGGGCACCACATAGGAAAAGGGAGGAATTATGCTTCGATCAACTTTTGTTGGGTGTTCCCATTACGAAGCCCATGCATAGAAGAGGTCGCTAGGGGTTCGCACCCCCATCATCAAATCCAGTTGATAACAACATCGGGCAATTGTCATACACCAGTGATTCTACGCTAAAGTCTCCAGGTCCTTACGACGATAGAACTCCTTATTTGCCGTTACCACCGAGCTCACTTGGTGTGCGACCGCTGCGTAAAGGAACAGCGCCTATTGGGTCCTCTAGGTATAAGGGCCCGGGAAGGTATGGGCACGTGCTGTCATAGATTATAATAGCTTTCCCATCCGTTGGCTATGGGCGCGTGTTAGGTAGCCGCCTCTATAAGATCGGTACAGTGTCTAACGTACACACCTGTGTGACTCTTTTGTACTAACATTTTAGAAAGATCCTACTAAAGCGCCATGCGCGTCGGCGGTTTCATATCCCTAAAGAAGTTAGTACAGATTGTCGACGTCGTACGATTTGGGAATATGTCGGACTTCGGGTTGTACCCCGGACATTTTGCTCGAGCCCTAGGGCGAGGTAGATTCGGCTGTCTAACCTTGTTGCCGTCACGCCGCCTATGACGAGGTTTGCGTTTGCGTCATTCAATACCTTCACATGCGTAGTCCCTCTGGGTAATTCGGCCGTTGCGATTGGTAGTCGTGTCAGTACTTACGTTATTAGATCACTCGGCCAGCTGATCCGTTGATCCATCCACGGGACGCGGCCACCCTTATGCAAACTTAGTTGCAAATAGTGCTACAGGTAGGCGCCATAGACGTGGATTAAACCCGAAGAAAGGGCCGGTGTTGAGCACCGCTCACAGCGGTAGACAGGGGTGCATGCCCGACGCTTGCTAGCTCGACTGGCGCCACTTAGCGGCAATCGTAAAGACATTTTCCTATGTTTTAGGGCGCCGCCCCAGCCAAGCCACCCCCATAGGCGCAGTTGTCAAAAGAAACCCACGTGGCAGCGCGAATACCATTAGCATGCTTGTCAGAAGGGAGACTCCTCGGCGAATCCTCACTGGCCAAAGATGATTAGTTATACGTGATTGAGCGACGGGCGGTATAGTGCTCAGAACCTCAAATCAAGGACTGGGTAAGAATAATGGGCGCACTCCGGCTTTTCTTGGTGGGTACGGGTGTCCCGTCAGTAACTCGTACCTAGGACCTTCGCGAGCGGAACGTCTTTTCGTAAGTATCGATATTCTCTCCACTCCGTGAGTTACCCCCACTAAGATATGAGCGTCAGAAACCGCCTGTTTAGGATGCATTTCTTGTAAGCAGCTCAGCGTAGACACATAAACTGACGGCAAATCACCCGCGAATTATTTCAGTCACTCGACGTATGCTACGTCGAACCGCGTCCGTGGAACAGAAAGGCACATAGGGAGGAACAAGGACGTCCAGCTACGTTTGGCAAGCAAATTCGTATGTTAAGGACCCGTTAAGTCACTGACCGCGGGTCGCGATGTTCATGAGACTATGTATTATTGACTAGCTCCTACAAAAACCCATGTCGGGGGTGTTACTGCACGTGAATACACTCACGTGCGGCACCTACATTCCACCGTTGAGGACTAGTGCCGGCAGTGAGTAGAGCAAGCTCTTTAAAACTGACCACAGTCCACATTAGTCGGTCGTCCAAGTAATGTTAATTTAATATCGGATGCAGTATTCTTCGTAAGGAGCACTCACCTTTCACGTCGGAGCCATTGTGAAGGTCGCGAGGCTGGACTCCGTAGTTATGTGATTAGACAGCCCTACGTACTCTCGCTTGGACTTGCGGCAGCCATCGCCTAGGGGTCATCTACACTCCCGCCATTCCCGAGGTGTGAAGAATAAAGGGACTTCGTCAACGCTTTCGTGGATACAGGCCTCAGGAAGACAAAAAGAGTTAAGCCTATGTATTACCCCTCGCAATAGCAACAGCCCTTATTGCCAGACTGGTTTAGCTAATAAGTTCACAACGGCGGGCTGACTATTTATGTCGCGTAGTTAGATTACATGTGGCTCTTACAACCGTACCGAGCCCGCACGTTTGTCGTATCATCCATTAATAGAAACATGTTAAATGCCTGCTAATATATCTGGTGATACAACGCGTGTTGCTTCCGTTTCTAAACGCCCCAGGGATAGCGCCGCCCCTGTTCACGCGAATCTGGTATCCGAGATTGCTTGTCTGTTGAGACTGATCAGCTCGCTAGCGGCATCTCACCCCTGAGGAGATATTATCTCGACCATGGATACAATGAGCGGAGACGTGTCGTGCGTTGTAACGTCAGATTCCGCTTATGTCGGACTTCTGCCCCCGAATGTGATCCACAATTCTTTAAGAAAATAGCCAAGGAGCGATATTAGCATGGGGACTCGAGCGGTCTTTGAAATTTCGCCGCGAGGGGTTCTTCATCATTTATGGAAAGGCCTCACGCTAAGATCTTGTCCGCAGAAGAACCGCGGATATTCCAGACACCCGTCCTAAAGTGATGAGCTTGCGCTCTTCTAAGACTGGAATCCTTCCGTAACTGTGTACTAGGGCGGTTCGAGTAACAAATCTCGCTCAATCTAAGAAAATAACGATGAATGCTGTATTCTTTGGAGCCAGCACTTGCTGTTTCTCGGCCGTACCACTCTCATCGATGCGTGGTCGTCGGAAGTGGCTAAATGGCATACTGAGATGGCAGTAAGGTGCGAAGGGATGAACCGACAACTGATGGGCCGACAAGATAGGGAGAATTGTTATCTCGTCCCAAGATTAATACCCAAGAAGTATATCGTAGAGTGAACCTTTGCGCGAGGAGCTATGGTTGTCACTTAAGCGCGAAAAGTAAGTGCTGTTTAAGGGCTTTGTTATGTAACGACCAGCTGATCTAGGGACCTATATTGTACCGCCACGCAGCCACCCGATCCCAACTTGGCGGCCACAGAGCTGGCTTGGGACGACCGCTCTCTTTCCAGAAGAGGGCCGATAGGGCGAAAGGCCGGGATGACCTTCAATCTATCTGGAGAGCATAGATACGGGCAGTCTCTGGACTTTGCTATACGGCTGATTGTACAAATAGATAGACAAGTTGTTTTCTGATGCGCCTTCGCTCACTGTGAGAAGGGGATATGTCGCAATTGTTAACAGAACCCTTGCTGCAGGTCTGCTAAGGCTACCCTTCATTCCCTGGACGCAATACGAGAATTGCTCTCCTGAAATGGCTTTATGTACTTTGCCCATGGATCGGGCTAGTTCAGTACCTGGGGCTCGTTCCGAACGCTGTGAGTTGGACTACCCACACGATCTAACAAACCTAAAATGTAATAGCATTTGTTTTGCCGAAATGGGTTCAATTGCCAAGAATTTAGATACAGTGGTCTTACGGGCCTCTCTCCCTAAGTATTGTTTAAACCACCTTATAGGAGTTCGTAGCTATGCCACAAAGTTACATGCGTAGAGCAGCGATATTGCCTATGCCGATCTGGATCGAGCAATAATTATATCTCATATCTAGCTACACGTACCTTAAGTGATGTGAGAGGACCTAGCCGGGGTATACCCGGTCGAGTCCCAGAAAAAACGAGACTCGCCCGGATGGCCCAACACGTACGAAGGACTATTGTCATAATCGTCTACTAAGTTCATACAGCCCGAGAAGCTCGCCTAGCGTACCCCTTATCAACTCAAGGAGACCTAGGGCAGTTGACGTCACGGCAGAGTACGAGAGGGGTTTTTCATCCTTAGCATTCTTTCGAAACGCGATTCATTGGGTCTGGGGAGTGAGCTGTTATACGGAGACACGGGCGTATAGAACTCGCTCACGATCTAGCAACACTCAGCTCTGAGACATCACGCGTCTAATTGTCGATAGCAGAAGTGTGTCCGGGACAAATCCGATGCCGGACAATTTGTCTCATAGTGCTAGACTTCTTTGGCGTCTGATTAGTACGCGGACTGGATGGCTGCGTCTCTCTTCTAGAACAAAGAGATTCAACAACTATTAACACACGAGTGTATTTGAAGGTGTAATACTGACTTATTACTGGCTATCCAGGGTACGACCGGTTGTCGTCACTATATGCGCAGCCACTTACAAACTGTAACCCGAACCAGATCTACAACTGGTCAGACTGCACTGAAAAACAGTACATTCACAAGACCAGAGGGCGGATTGGATCTGCAGTTTGCGATCGGAATCGGAGCGCCAACTACAGGCACCAGAGCAACTTTAAGAAACCTCGTCATCACTCTAATATTTCTTCACGCCAAGCCGTCTAATTTTGCAAGTAAATGAAATGAGCGGTAGCGTAGGCTGCGCCGAGGTAAGAGGACATGATTTGTATTTAAAGATCTGCAAGGTCATTTCATCGAGCACGTTGGTACAGAGGCACGACTTTAAACCGATTAATCGGCAGGATCAGGCCTATATGTCAGCGATGACACAGAGTTCGGTATGTTTCTTCGTGACGCTCCACGGGCCTGCTCCTGCGAATTGTTCCACACATTATAAGACGTGCCACCGGGCGCGACTTGGTTGGTCCGCCACCTATCCCATAGGGTTTAACCATAGAGAGTGGTATAGGATGGACATGGTGGTAATACGCTGTCTCAGACCGCTGACTGTGTAACATAGTATCGCCCGGGACCCTCCGTAATGATCATAAGATAGCCTGAATTGGCCTGGGGCGCTGTATTGCAAAACCGAGCCCTGGATAGGGACAACGTGGTTCGTTGTACGCGATGAACGGAGTCCACGGCTACGTCAAGTGGCATTTTAGCGCTTCTCATCGGGTGTTACGGAAAAACCAATGGACCCCATCGAGTCCGTCCCTTGTCAACGCAGACCAACCCGCGGCCGATGGCGGGCGTACCTTCTAATTTTTGACCGATGCGCAGTAACAGTCGACTATGATCTCGCTTGTAAAACGTAACGAAGGATGCCTGCCACCTTGGCGAGCTGGGGGGGAGGCTGATGTTGTTACCCATCTAGTCTATCGGAATGCTCCCGAGTGGGACGGTGTTCGTGCAGATTAATTTAAGGAACATTGGCTTAGATCGTTTGTTCCTAGTGTTCGGCCCACGGTTTGGCCTGGTGGGACAAATATATAGTGGTCCCCACACCGGGACTCTGCCGCTGGCGCAGGCAAAGATTTAGATAATAGGAACAAAAGGTATTAACTTCCGAGGCGATGGATATAAAGATAGCTATTATACCTCAGTATGGGTATATGAAAGAGAGATTACTCAAGAAACCAACTTTCGTACGGCAGTGGGTGACTCATAAGTATTCATCTGTGGCGCTACGGTGCTTGATCGCCACATAGTGTCTCAGACTCAGACGCTCACGCAGTGGGCTGTGGCCCGAAAATAAGAGGACCCGCAGAATACACCGGATGAATAGACACACCAAACGTACTCCCTAAATGTCAGGCTTTCTGGTCCCTGTGGCGCGGGACAGTATGAACTGACTACGTGGTACACGTACCCCGCTATACCAACAACGTGCGCTAATGCATGATGGATCGGCTTTCTTTGAACCCGAATTACGGCTGATACGACCTTCTACCCACAAGTCGGGATTGCCTGTTAGCTCTGGCAACATGTCAGGGGGGAGATAGCCTTGACTAATCCCCCGGTCGAGCAATTGGCAATGCAAATGGTCGACACCACCTCGGTGAGTCAATGTATAAACTGTTGGCAAGTGCCTTGCAGAAGCGTGAGTAGCCGTGTAGGATACATACCAAGCGAGGTTAAGGACCCCATTCCTTGGTCTTCCGTGACCATTTATACTCCATTTACTCGCATGCCTTAGTTTCTCCAATGCATTGGGCGCGAGCGTTTCTGAGATGTAAAACTCTAAATTATAAGTACTACACGTATAAACTATTCTTGGCCCGACAGCCGTACTTCGAGGTTCCGCCGGACACCCTCAGAGTGGCTTGTGGTTTAACGTGATGCAGAGTGGGGTAGCTGCAATTCCCCTTCCCGGACGCTGCACCGCTAATCCAATTGTGATCCAACCATCGGCTATCATCTGATACCGCACCGCAAGTTCCTTCCGCATACATTTCAAGGGAGGACAATCCAATAGTAGTACCTGGCACATCATTGGCTTATAAATATGCAGAGCATTCGGGCTAGAAGAACGCATCTAGTGGTGTGCGTGGATGGATCAATGTTCGATCTATCAGACTAACGAATACAATTTGGTGTAACCGAAATTAAAACCGGTCTAAAGTTCCCTAAGGACTCTTGCGACTAGAGGAGCTGCCCCACGTAATGTGTTCGGACCAAGTCAAGGGAGGAATGGGCGTGGTAAGGTTAGAAGGAACCTCTGCGATCCAGATAGACCTTGGTCACTCAGACACAGAGAACAACCCGGGCCGTGTCAGCCCTGGCGCTGGTTTCGACGGAATCACACTCAGGCGAAGAAGCAACTCCGCGGCATGTACATACCTGTAGATTACACAAAGGTAAGGTACTTGGCGTCCACGGCGGGAGCTAACTTTACGCTCGGGTAAGTTCTTTTCTTGCCAGCGATGTTGACTGTTAAAGGTTACGCGGTTCTTGCATGCCAGGGTACGACCGCGCTCCGATTCAGTCGTAGTGTATGAGTGACCAGCAGGCGTGGTACTAATAGCCGTGCCAAGATCATGTACTTTCTATACTGGGGTCCGCAATTGGGCTGGAGCGAAACTAGCGGACGGCGAATAATTTACAGGAACGACGGACGACTTGAAGTCGATAGTATTCTGCCTTCGTTTCCGCGCTGCCGACAAGCGGGTATCATCGATACTTCTTGGCCAAAACAGAAGCCACACACAACTTTTCCGCCTGCCGACGTCTGATATATCGAGCATGTCGCGCGCCCGGCCAACAATATGGATGAGTACGTCTTCTCCCCAGTTTTCTACGGCAGGCTTCGATCACTAAATGCAGCCCTGTTGGCAACAGCGAGCGATAGTGTTACGGCGAGAATTTGCTAGACCAGTGCGTGGGCCGCTGTACTGTTCTTGACCAAATTCCCGCATGTTTTCAAGCATCGGAGTAGGGATTCTGCCATTAAGCTGGAGTAGAATCGAGCTCGGGACCGCAAGCGCACCGTGTCGAGCGGCCCAACTCACACTCAGACTCGGTATTTTATCCCTAGTATACGTGATTGAATATGCGGATTGCATGAAGACAACGACTGTAGAAGATCCTGTTACTGGCTTCCGAATTATATGCATGTAAATCATGAATACCGCAGACAGGGACGTGCCCTACGCCGCCTTCGGTACACGACTAGATATCGTTCTCGGCATGCATACCTTAGCCGTCCCTAAGTGTCTGTCATGTCTATCCGTAGCATACCGGGGCCTTAGACAATATCCTTGCTTGAGGATCGCTGCCGACCAATTCCTCGGCCTGGGGTACGGATGGAAACCTTTGCTGCCACGGTAGGACCTCTGAGATGGAAGATGCGCTTCGCGTACTGCTTAACCCCGTACGCGGAGCTCCAACCGCGTTCGATCGCAGGGTTATTTAGACCGATAACGGGCAGAATAACGACTTTACAGGAAGTATTCCGTCGGTGTGTTGCTTGGCAGTCGTCCTCCAGCTCGCAGGACTCTTCTATATGGCGATAGACAACAGCAGCCAATGGTCGTTATACAGGAGAGCTTTTAGCAGAGGGCGGTTTTATCTACTCCTAACATGTACCAAGAACCCTGCTGTACTAGGCGACGTTGCTGGTTTCCCGGAATGTTGCAAACCCCCTATGGATGAATAGGAGTCTCTCGCGTTCAAGATCGGGCGGCTCCCCACGGGGGGGTCAAGGACTGACGCGGAGAGTTGGGCCTATCTAAATTTAATATGCTTTTAGACTAAATATAAGAACGCACTTGTATACGCCCTTTAGAAAACTTAAGAGCTAATTCGGGCAGGTCTCAGTCGACTATAGAACAACCCTTTTGCACCGCAGGGAACCGTGCTCTGCATTCCTCCACATCGGAGCACTGGATAGAACTTCGATAAGTCGCCAAGGCGTGTGTAATGCTGCAGCGTGAGCTCTCTTGCAAAGTAATCGCGTGGGCGTTCTAACAACTGCCCGTCCCCGGGGACCAGATGGTCTATACCCCCGCTTGACTACTCTCCAACCGAATCCAAGAAGAGTAGCCCTGCTGTCTGTCGTACAGCACCTGTAGTACTCAGAGGTCAACACGAACAGCCCATATGGCTGTACCCGCCTCAGCTGACGAACGCTGTCCGGACGGCACAGGAATGCAGAAACACAATAGCGCACCAGGACCTATACTAGTGTATCTTCACAGAGTGGTAGTGGTTCAAGTCACAAATGTTCAGGTAGTCTTGATTGTTAGATTGGACTGGCGCCCGCCGCGGATGCTCGTGGCCTAGCTACGCCGAAGTCATATACATGAATGAAAAAGATAAATCAAAGTACCTCCGGTCGAGACGGAAGTATCCGCGTAGAACCTTGTCGTGCCGTGTTCACTTCCAGAAACGTAGCAGTCATTACGATGTATATTACGAAGACCCTATAACGTGGTCACAGGATTGATTCTCAGTTAACTCTCGCTGTGCACTGTCTAATAAGCTTCAGTGAACATAGGTCTCCCGTAGCCGGGGAACGCCAGAGGCGATGATTCGGGTCGTGCCGAAGGCGCCGGGCAGTTCGAATTTTTCGGCTGCGTAATTTACCGGCTGTCTACTTCCTAGGGGAATTAACCCTTACCCTCCAGTGCTAGAGGGGGTAGTGATTCATTGTTGGTACTTTAGAGATAAAAGATCCAGGACGGCGAGAACGCGTTGGTAAGTGGAGTTTCCTACGAGATTCACTCATCCGCCTGATGAGCTGTTACATTCCACTATTTGCCCCCGCTTCAGCATGGTTCAGCACGGCAAAATGAGTAAGACGCGAAGGTGTTGGCACGTGTCAAGCCCGGCGGAAGACCAAGGACTGGACTGTAACGGATCCTTGCTCTGCTCCACACAACCTAATAATCCCTGCGGAGGTAAGTCATTTCACGTTCGATGATGCCGAATGAAAAAACCAGGAATGTTGCGGGCCTGTCCAGAGCTGAGGGAAGCACTAGGTCGGCGCTGTAGAAGCCCTCGCGTGAGGTCGGGTACGTCGTGGGGGAAGGACACTTGGCTCAACTCGAATTTGTATGAGCATCCCCCATAGGACTGTGAACCTGCGTAATAGAAGTATTATTCTTCCGGGCCGGCCTCAGGTCATGGGCCAATGTGGCCGAGCTTCCATTAGATCGCCACAGACTGCGGGGCTTCTGTTTTTCCGAAAAGCGATGTCTATTTCTTGCAAACGTCCTCCAGCGAGCTAGACCATTTAGCAATAATGAACTTGCATCATTGTACAATCTTAACTCACTTGGGATGTCACGATAGGTCTAGGCATTATTAGACTGGATTGGTGTCACTTCTAACGCGAGAGGCGATAAACGCTCTAGGGGCAAGACAATGGGGCCATTCGGTAACATTGTATGCTCGTCCATCGGGTCTCGGCGAGGGACCAACAGTCGGTAATGACCTGAGGCCACGGCTGTCCGGAAAACGTTTCTCTATCCCTTTCAGTGAAATAGAAACAAACTTATTACGATTTCACTAAACTTGCCACACTAGTCTGTAGAAAGTTAGTAGGTTGAGTGTGAACCATCTCGCTTACCGATGTAGGAGTGAGGTTCGCCCCCTTGACGTTTGTAGCATTTCAACTTAGAAGCTTGGCATTGTCCCACTTGCAAAAGCTTGCTTGCCCTTCGCTTCCGAACCTACAACTGCATTGTCCCATAAGACTAGACAAACGGCGTATCCCAGAGCAGCTCAGTAATGGTGGTGTCTTAGTGTCAGCGACGAGGTGGTGTCAATTCGGCTTCGGGGTACATCCTGTCAAAGGATTTTACGGAGACGATGTACAATGCAATATTGGGAGAAAAAACCGCCGGCCTTTCAGGATTGTACATTGATGGCCGTTAATCCATGGATCCCGCTCCAATCAGTTACACACGTCCGGTCGTAAGCGCCACGTGAAGTACCCGAGTTCCCTCTTACCGTAGCTCGCTCGTCCAGGGACGAGTACTCAAAAATAATCTTGCCAAAACCTTGCAAACACACCCGCACAAGGGTTTTCTCAGACCGAACGATAAGACCTCTCCATCTTTATGGACGTACGTATGAGTAAATAGGCCAAAGGTACATAATACGTTTGGAGGATTGGAGGGTAGAAAGCACCATTTCGTCCTCGTCCTATCCCCCGGCGAGGCAATTTCCGCAGTAGCCCCCACGAGCAATACACGTGAGACCAGTCTGAGGAAGGGTGACTTGTGCGTCTACTATGACCAAGTGCAACTAGTTACGAAAAGCTATGCGACAAGATGATTTTCTGACCAAAGGGTTTACCGACAGAGTGTTGATACAGTATATACGGGTGCCTGGATACAGAGTGCGACTGAAAAGTCCCCCTCCTTAGTCCCGCGAGATGCATTACTCTGGCTACTGCGTTCTGCCGCGAGGTCAATGCACGGATACCGCCTGCTATCACCGATAAGCCCACTCATTCCGTGGCATTCCGGAGTGTCGAGTGCCCATTAGAGGATTGACGTTTTCGTATATTTGCCCTGATCTCCCACTCCGTACTAGGACTCCCCTGTAATAGATTAGGGTGCTAGGTGCAGGCATTCCTAATTACAATATAATCAACTCATCGGACAGCACCTCAATAACACGCTCATGCCACTATAAGATTCGGTTGATGCAGCCAGGCCGTCGGCCACACGTCCATATGCGTCCTGCGGATGTCACGACTTTAGTTTTTGTTTTAATCGAGATTATCATCCCCAGCGGGCGGTTGAGTTTTAAGCTGAGATGCACGTGTAGATAAAGCTTGTTATCTCGGGACTGGACCTGAACCAGTGTTCCTATGGTCTCTCGGGACAGCTCGATATCCAGTGCTGTCTGATTACTCAGGGTAATCAGAATCTAGAGTATACAGCACTATAGGGGTGCGGGGCCCCCCGTTGACCAACCTAGATCGTCGGAGGGTTTACAACCCTTGGATGTGCCATTAACGTCACGAACGCGCGCCACAGGACACAATAAATGCACCTGCCGCTGACAAGTCCAAAACAACTGTCCCCGCAGTCACGGCCTTCCTGATTGTCCGTTTGCGGTTAGTTTCGAAAATGCGAAGACCTCGGGACACGACGGGCGGCGAGAGTTCTGCAACGCCGCACTTCTTAATTCGACTCGGTTATAATTAGTTGTGAATAACGAAACTCGGAACGTCATGTTCTCGCTTAGTTGCGTACAGAACGGCGTAAACTGCATTTGAGGCTTCAAGATTCGAGTCTCATTGGGAAACATACTGGCTCAGTCGCAAGGCTGCGTTTGCCGGTCGATTCCAAAGATCGGGAGGGCTGCACTAATTTCGGGAATACCGATTTAGACTATGTTGCGTTTACAGTGGGGCGGGCAGAAGTTACGTTCTAGAAGTAAATCCCCGCTAGATTAATAGCAAACCATGGGGGCAAAAGGCCGCGTACGAAACACTTCTCTAACATCTACCTGTCAGAGGATCGAGAAGAAAACCCAATACTAAACCTTGTAACCCAGCACCGCTGTCATACAGAGTAATCACAGTCGCGGATGTTTACAGCCGTACCTTACTTCCAGGCACGATAGACATTCGACTGGCGTGTCCACAAGTCGCGACTGGAGAGACCAAGCTGATGGCTTTCGCAATAATCGGAGAGGGTGCTTCTCACACTTGCCTACCCGAGATCTCTGCAGCAGACTTCATCGAACAGCACCCGAGATAACCAGCGAGTGATACCCGCACCATGATCCCAGGTAACCCTGACACACAGCCGGAGTGATCAATGGGCACGAATTTCGGACGCGGGCTAAGTCAGGGGGGCGGATACAGAGGAGGTGCGCTGGTGCAGGATACGTAAGATCCAACCGTTGTGCAATAAGCTCCTGCCCACCATGCAGGGTCATGTCCGCGGCACAATTAAATAGCGTCCGTCTGACCCTAGTAGCCACGTCATCTCGGCTGGTCGTGATCAATCTCCACGGCACTCGAGCTCAATAAGTTAAGGCAACACTGATTCCGCTGACCTGAGTAGCCCGGCATAAAACGTTCCAGTCCCCTACACGATACCACACAGTATGGGAATCCCGTCGTACAAAATCATTGACGAAAAGCTCCCGAGCTCGCGACTCGCTGACATCCGAGGGTAGAGCTACCGGTAACTATGAGACACAGCGGCTGCACCTTGCTTTCTTATATGCCAAATTTCACGTTAGACAGCATGCTCGAATCACGTTCAGCTCTAGCTCTATTTTAAGGTATAACTGATACGGTCCTTTGTCAACTACCGGTAGTTAGACCATGCTCCGGTGAATCCATGCGCGCAACACCGAGACATTAGGTCGTCATCGATCCGTCCGCTGACTACGACGATTGCTAGATTTGGACATTCATAGCACGGCGTGTAGTTTTCCAGAACTATATAATCAATGAGTCTAGCTGTTCCCCTGTAGAGTTGCGGTTTATCATCCTGAACTTTGCCCCAGGACCACCTCCCCGACCTTGAACGGAAGAGATGCCAGCGAAAGGCTGTCCTAGGTCAAGAGACACCGTCGTAAAGTGGTGTCGACTCACTATTCCGCGCCTCCACAAGGGCGACGCATGGCGCATGGGCCCCCGGGGACCAGTGCGTGCTTAGAGCGTAAACAGTTAGCTGAATGGGCTCTAGCCACTGTTCGCGATCTGCGCGAGAGACCTAGGATCGGCGAAAAAGCAGACGTCTCAACCATGGGCGAAGCGGGGCTTGTTCGTATTGGTAAGGCGCGTTCGCCCTATTTTGTTGTAGTTAATACCTATAACTCACGTCATGGTATACGCGAATGTTCTTACGGGAGAGTATGGGCCCGCTTTTATGGGACCGGGCCGTTCGCTGGGTGTAACCGAGTGACTCAGACACAAGGGCGCGCTCATATAGCGAACGGCACTCAATGCATCAGAACTTGTGGAGTCCCCCGGTAGAAACGCATCACACTTGCGAAAGTGTCACTCCATTTTCGGACCGCCACATGGCTAGCAACCCCTGGAGAACCGGATTTCTTCAAACCAAAATCATAGCTACACGGCGCAGTCGTATGCGAGATCAAAGGGGACATCATGCGATCCGAGGTGGTCGCAACGTGCCTACGCTGGGGACTCCTGAGTATCCTGACTCATCCTGGCATTACGTAGCCAGGGTCAAACCCCGGCCGCCATGCGGCATCATTAATCGCGGGCGACACATCCTTGTGGACCGTAGAAAGAACCCCGTTCCATTGCTACCGTGCTTTCACGGAGGAAGATTAAAAAGCAGAGCCCAGGTTATCTTGAAGGAACGGGTTTACAATAGGAGCCATCTCTGCACGCATAAGGCATTGAGCCCAACACCAACCGGTTTTTCAATAAAGTCAGTGTAGCTGTAACCGCTGCTTGCTCTATTGGGCCTTGTCGAACTTACTGATAAGGGGATGTGGACATTCACCCCATGCTCGTCAAGCCTACTGAGGCGCCATTACGGCCGCCGCTCTCAGCAATGCACCCATCTCGACATAGCGCATCGCTGCAGCACCGAACGTCGCATGGTGTGGGAACTGGACCGTTGTATACCAGTCCATTCCCGACGGTCGGAAGGCAGTTTGCGGGTACGCTATTACGTTGCAGCCTAACATAGGTTTTTGCTGGTCGCTCGTTTTTAGAAGTCGACGAGCTATAGAAACGGCGAATACTTATCTCCCTACTGGCACTGCGTGTTGAACCCTCTCTTCGCTTCGATCGGGATCCGGCCCTGCATCCATAGAGATTTGTGACCCATCAGGGATAACCGTACTTGACGTTAGGCATGTAGTGCAAAAACGGCGCTTTGACGCACGTGCGGGAAGTATGCCAGGGGCCATAAACTTCTCTAACATCACTAGACAATCACGGGCCACTCCATTAAGGTAACCATTTTGTTCGGGGACTAGAGGTGTAACAGTGAACGCTACTACCACTGCGGATTAAATTTGCCGGGGAACAGGCATCACGGGGTACTTGCTGGTGTTACGTGGGACAAGCCTATGCCATTCCTCCCCATTAAGAGAATAAAGCTTATGATTGGACGATGGCGTCTATACTTGATACTATCTTACCTTGGGCGTAGAGTTTTCGGATTTCTAGAACGAACAACTATATCTACACTATAACAACGATGAAAAATACGTATTGTGTATTCCCTGGACGGTCCATCAGCCCCCGGAAATATACATCAAATACAGGATGGGGTATTTATACAATCATGGACCTTTTAGTATTCCCAAACAACACGTCGATCATCATAAGGATAGAAGGTACGACTCTGACATAGGCTTCCTCTAGAGCCCTCTTGGAATCGACCACCCAATATTTTCCAATCATACATAGCAAAATAATGTCTGTAGTGTCCTCGCGAAATCACAAGACAGCTTGTGTGCGCGGGCAGGTTACCAATCGTGTTGAGCTAAAACATTACAAGTCGCGATACGTACCCAAGTGATACTAGGTTTAGCCACATTGCGTATGGGGTTAGACAGATAGTAGTGGTGGCGGTCGAACGACGAGTGTTCTATCAACACAATCCCTTACTGTACCTCTTGACGCGTTTTCCGATCTCTTGACTTACCGATGATAATGCGTATTAAGCGCGCCTGTAGGGTTAACATATTCGGATGGCAGCAGGGCGCTCCGACTAAGAATCGAGTCGAAGGCATATTTGGACTGGCTCGCCGTAGTAAAGAAGGATCTCTCGCCCAATGGATACTGAGCAGCTCTGATTACCGACCACATCGGCGGAAAATGATGGTGTTATGGGTAATACGTCCACAACTCGCGGTCGGGAACCCCAATACCGTTATTACGGGTGGACGTTGCTAGCCCAGTACCGGAAATTTAGCGCGCGGTAGTCCACAGTGGCAAGCTCGGCAACCTGCTGTGTTACTACATGTAACTGCCCTCTAGTGGTTTGTATGACAAGGGTAGCATCCGTAGGTTGCTTCGCTTTGCACATACACACCAGCTCCGACTGAGGCGTTCTGTAGTTTAAATGTTGTAAGCGTATGGCGACATCCGTTAAATGGATCACCGTATAATCAATTAATAGCGTGTTGCTCTTTAAGGTTTACAGATTATGTGTAGAACTATCAGCTGCACGCTGCTAGCCAAGGTCCCGCTATGTCAAATAGGGCAGACTCCATCTTTGATCGGTGCCAAGTCGGTCAGTTCATAGAGTTGCATTTGTAAGTAACAGACCTGTTCAGGATAGCCCGATGTCGGCCGGTAAGAGCCGCTCCTGTATTGTAGCACTTAGTACCGCTGATAAGATTGATAACAATATGATCTGGATGACGATAATAGTTATCGGTTTGCACAGACTGTCAAGCGATAAAATGCTCTGATATAGACCGTATATGGGCCGATGAGAAAATCTTACGGCGGTCCGCCGTTTCGTCCGCAGGGTAGACTTTTCAGTCCAACGCCATATTGCGATCAAGGATATTCCCAAACCGCGAAGCAATGGTGCCAGAGAATACATGGAAGTCGCACCGTTGGCAGTATACAGACGATTACACCAGACAACTCAATGTCGAGCGCGCTACATATCGGCTCCCAACACACTACGGCGTTCGAGTAGATGGGGTTGCCCCAGCAAGTTGGTATGCCACCGACCTTTTGTCCACTGACAATGAATTTATGCCCGTGAGAAATCGAATATGCGTACTGATCCACCCGGTATTATTAGTTAAAGCGTCTTGAGTATTCTGGGATGTGTAAGCCCTTAATATGTTTCTGACGTCGCATAATATTCCTCGGATGGCGCTTAGCAGATCACGCGTGCGAAGCTACGATTGCTGCCAAACCTAATCCAACCAATAGTGAGCTCACGACGTTGTTTTACATGATTGACTCGTTCTTTGTCCTGTGCACTCAGGCGCGAGTAATGGCGCGACGAAGTTATATCCGGGAGCGTTCTGTCAGAAATGTTTAGAAGAACCCCTGGTCCGACGTCGCCTACCATGCCCAATTTGTCGCTCCCGGGAACTTTTCACATAGGCTCTCGATTTTGCAGTCTATATCTAGGGTGAGTGGGCTCTGTCGTCTTTAGCAGGAAGCAAGTAACCGCTCAAGACTGTTCATTATCGAGCCCCCTGCATCAGTGGGGCGCGGCACGAATTCTAGAGTTGCCAACCGGACGAAATAGGCATTTCCGGCTTTGTTCATATCCACATTACCTTTACCACGAGGATCCTGACGTGCAAAAGCCCTGATTTTCGGTCCAAACTATGTAGTGTGTCGTTTCCTCTTGTGGCCCAAACTTATCCGGCCCACATGAACATCCTAGTTCAAACTCAGTTCAAAGTAGCGTATTACCATGGTGCTATTTGTGTGTGTGGACTAGAAGCATTCGTTTGTGCGTAGAGTAGGATGTTGAAGGTAGGTGACGCGGTGGTAGAAGCATACTCTATACAAGGGGGTATGTTACGAATCCAAGTTAGGTGGGCATTCTGAGTCCAAGATGGACAGCCACATGCTTAGCTGTTTGCCTTACGGGGAGCCGGTGAGCGTGTATCGTGGTATGTCGGAAAACCCTGGTCCCGGATTGCGCCTTGGGCGAAGTCACTAGGCGTCAGTCCGCTTATCCGCTGACGGGTGGGCTTTAGTGTACGGGTTGTGGTCTCCGAAGATTGCGTTTGAGTGGTACTGTCCGCGTTATACGGCGCTTATGACTCCGACGAGCGTCGTTTAATAGAGTGCCTGCGCAACACCTTGTAATGAGTAACTTCCGTTATCAGTGGCCCCAATTCAGCGGGCCTAAGCCTGCCAACGCAAAAGAGGTTAAGCCTGGGGGATGCGCTCATAACACATCGAGGGTGATGGTTTGCAAGGAGTGGGGCTCGAATGTACTTTGCCACTGACTCGCCAATTAAAGTAACTGCCTTATGGTACGAAACGTGATTGGTACATGTGTACTGCTCCCACTACTGAACCTGCACCAGACGCCTCGTCACGCAACAGCATGGTGCTGGGACCTGTACAATATTGATTGATGTCGAAACCATAACTTCGGTTACATGCCAGCTAGGCCACTCTCGAACTGTTTGGTGCGGCGCGTCGACACGCTCTAACGAAAGTACTAACTGTGTTCTGCTTTGGACTTAGGACAGTCTTGGAGACTGTCCAACCATTAGACACGAACCCAATTACTGGCAATGTTCGCTTCGGAAGGAACCCCCCACACACATACTAAACTAAATCCGTCCTATCACGCTGGTGTTCGATGTACCCTATCTCTGACTCGCGGTCAGGAGCGCCTGCCAGTTCTTGGATAACGTAATGAGTGATTTTTCTGGGATATCTCGTTAGTGAACATGATTTTCACGCGGGCGCTAAACCTTTTAATGCTCCCGATGTCGTCACCCTTCACAAACTGGTAATCCATTACATGGAATTGAGACACATTTCTGGAGTTTGGAGAGGGACATAGTGAGGCTCTATCTAGATCGGAGTTCTAACCATGTAAAAGATAGACCAGCAACTTGGACCGTTATGCACTAACTCTGTTAGAAGATTCACCCAACCATAGATGTGCAGGGGAGCTATGGCATCGCTCCCATTATGGGTTTCAAGCATTCCAATAGGACCAGACTTCAAAATATTACACTATCTTGATCCCCGCTACTAGGTACACAGTAGGTGAGACTTCGGCATGACCATATGACTCAACAGGACGTAGTCTCCCTCGTAGGGCTTAGCTCAATTCGGGTCATTTCACGGTTGAGTCGGGCTCAATTCCCACTACAGCCCGAATTTCTATGCAGCTGCGCGCCAGGCTTTAACTAGAAGGACAAAGTGGATGCACAACATCCTTGTCAAGGAACTTGGGATCCGGGAGTAAATGTCTGTCGCGAAAGAGTTTGGATGATAGCTTCTTAACCACTTACACTGGGCCCGGACCCGTAGTTCACGAACATGCTATTGTTGGAAGGACAGATACACACGTACTTAATTTGTCTCACATTACCCTCAATGGATTTCACGCGGTTAGTCTGGCCTAGCGTACCAGCAATGCCTGCTCATAACGTACACGCTTTTCTCTACATAAAATCATGCGCAGCGAGGCTGCGCCGGACTGTCTCCTACCCTAAATGGGTTGGTACCTTCCGGTAATTATATAAGGTGTCCAGTACTTCTAAGCTGATTTCCGTTGCTTTCCACGTCAAAGTCAGGCCACCTTCCGGCTTGAATAAAACATGATGGACCTCCTGTCCGTCCCGGGTCTAAGAGCTGTAGTAAATCGGCCCCTGGGGCGCAGTCATGTTTACACCGTTAAGTACTTACTCGTTCCAGCCAGTAAAAAGCCGTGATCACGATCTCTCATGGGGTCATGACTGACTTGAAGTACTGTTACCCCTCCTGACCATGCCAGCAGTAACAAACCGCGGGCGCCGTTTTGCTTTACAGATTGGGTTGCTGAGTGGCGGTAGGAGGGGTACGCGGCACTCATTGAACCAGCGAATAAGGTGTTACCTGTCATCCCTAGCCCGGACATCTTCGAGAGTGCACAAATGCTAGCCGCCCGTCGCATCACAAACGCACTCAAGAGATTTGGCGATTGTTCCCTGTCTACAGTTCGAGATTCGTTGCGAGTTACACCCCGAAGGTCTACTCATTGTAGAAGTGTTCGGTGTATGTGCTTCAGCCCGATAATTAATTCAACTTTCCCTAGCCGCGACCTCCCGGCCGTACAGGCATGTCCAGGCGACGTGTTTGCCCGAGTCAAGCATGAGTCTCTGAAGCGCTGTATCAGGGGAACAGGACAAGGGCGGATTATAGAACCCATCACCATCCACGCTAATGCCTACGAGTCATCCCTTGATAGAGTCTATAAGGCGGATCGCAGCAAGTCCCGCCACTTAATGCGGATGAAACTCACCACCGAATTTAGAACTAAGACTGGCGGGTGTGTTGAGGTGGATCCACCTATTCCTATACAAAGCGGGTGAACGCAAGCTGCCATCGACAGAGTGCTCGCCAGCGTTAGCTTAAGGAAACGGTAAGTACGCACAGCTCAATAATACCGCATTTAGCGTTTATACACCGAAACGGTGCGTAACAAGCGTGTAAATCGTTCATAGACATAATGCTCCTAGCGGGGTTAGACGCACGGTATTATTGATCAAATCATTTAGCCTGTCATATCACTTCATCTCGGTTAAATGCCCTTACGGGGCTGCGACTATATCGCTACGTACACAAGGGATATTCGTGGGCGCAATTAGATGCTTAGTATCTGATCTCTTACGCTATTGCGCGGTACCTAGATGACATTGCCCAGGATTCTCTGGTCGGTCGTGTAGGCTTGTTCGCAGGCCCCTGCAATGCATTCCCTACGCACCTATCCTATGGGAATCACGGAACAACAAGCTGAAACCTTGGACGAATGCCTTAAAGGTCCGTCCCACGTTCTTCTTGTGTACATCAGCTAATCCCTTTGGGTCCCAGCTGGCTACGCATTAAGTAGTGTTAGAGTCAAATGTCAGCTGGCGCCCTGTAGTTTCAGCTCCGGTCTAAGGGAATTATGTAAACGGCGAAGCAGCTGAAATAGGACGGTTGAGGAGATTCTTCGGTTTGCTGCTCTCGTAGAGAGAGTATCCTTCCTCAGACGCGACAAGAGGCGTGGCGAAACGGGTGTTAGGTCCCGAACATATGCTGCCATAATACCCGAAGATAGATCCAACTTCAAGGCGTCAAGACTCGTGTGTATTGGAGACGATACGACAGGAGTCGCCACAGTGATCTAAGATCCAAAGAGCAACTTACAACACTATACAAATCTACTATGTTACCCTGTGTGTTTATGTAAAACTCAGATAAAGTTGCTCAAGGAATTCCTCGTGGATTCCAGAATACCCTTCCGCTCGCGGACATGGTTTACCGTACTGATTTTGTCTCAGTGTGTTTACCAAGCCGTGCTAAACATAAGGTAGCATGTCCGCAAACCTTATCGCGTGTATGTCTATTCTGGGTAGGGCACCGAATTACAGCCCGAACATCTTTAGCCCCTCTCTTTAGAACCTTGTTCGTAACCTTGAATATAAGGGGGCGTGTCGCAAGCTATGAACCTACAATCGGGCAAGAGTCGGGTTCGAATCGCTTGTTGGTCTCGGTGGACAGCCACTCACTCTCCTGGATTTGCAAGCCCCCCGCGAGTCTAATCGTACCTGTGTGTTGGTAGAGATGATCACAGGAAGTACGTGTTGTCAGCGCCATATGGCGGAGAGCACGCCAGATCATTTTCAGATCTACTCTCACCGCGTTGCAATAACAAGCTCGTTGTGGCACCGCGAGTTACCACACTGTATCCCTAGACGGAACCATGAGACTTATGACCACCCGAGGCCTAATTCTAGCGTCCCAATCCCTCTAGCACGTGTCGCAGAGACGCGTTTACGAATATTTAGACCCGTTAGCGACGGCCAATGACCAGCTTAGACATGCAACGTAGGAATTGGCAAGGACTCCGCCATCTATAGGTGGTACTGCCTAAACCGAACTGTATAACCCGATTGAAACCTCTGTCTACAGCGCACGTGATCGTGTTACAGTTAATAAGCTTGACGGTACTTGCTTGTTATTACGATAGTTCCCATCTTGATTTGCCGCTGCGGCAAGGGATGCGAGGACCGGAACTCAGGCCGGGGTACCCAGTAGAGCTGTGATGTTGCTCGCGGGCCAGTCGGCACCCGAAACCTTACTGGGATATGCACAAGACTGCAGTTCCCCGGCCCTTTTCCCTAGGGAACCGCCTGATTAGGTGGTCAGCTATATAAGAAGGTGTCGGTCCCTTAAGTTAATTGAAGGTTAATACTCGTCCGCACAGTCTTAACGCATATGTAAGACATCGAGCCAAGATGGCAGGCCACAGCACCCTTTACGCAGCTTGACTTTAATGGATTAGGTCGTGCTCGATTTAGCAGTATTCGGTCGCATGCAACTGGCTATCATAACTCATGACATAACTGCGAAAGATCCATCCAATTCATTCTGGTTCGCACTCTCTGAAAATTGTTAATCTCACTTCCGCTGCTTAACGTGGGCAGTCGGTAACGGGAAGATTTGTGGGTTAACACGTAGTTCCCGGGTCGACTGCCATTTTCATAGCCGAACGTATTTTTGCGATTGTTTCTTTATTACTCTTGCGGCGTAAAGACCTTAATAAGATCTGGCCACGATCCATCCACCTCAAAGATGCCACCCACTAGTGGGCAAACTGACGCGCCTAGAGGTCGGTGACACCGATGTTGAGGGTTCATGCTTATCGGAAGCCTACGATTTCGCGTAATCGGAACCCGTCCCGAGTTTAAATTAAAGACCTACCCATACACTATATGAGCTAATGTTGACTATATTCATGTCGAATGGTTGGGGCTCAAACTCAAGCCACTCTCGGATATCGTACCTGTCTCACCTCCGTATTCAAAGTGCAGGCTAACGGATTCCCTAGCCCGATCTACGCAAAATAGGTGTATTTAGAGCAAGAGCAGACGTACCTTGTTATGCCCTGTTTGGGGCGGATTTGGATCCGTAAGCGCAAGCCAACTGGATTTTCAGTGGCTGCAATCGGTCCATCCGCCTCAACTTCTATAATCCGGAAATTCCTTGATCACGAGCAAGCCACAAACTTAAAGCAATCATAATACTTTCTCCCACTTAGGGGCACAGTAATGTTGTGACATGGCTCCGTGGTAAGAATCCCCTTACGGTACGGTACTACGTCTACAATATTTTATGCAAAGTGATTGTAGCTGTCTAATCTTGTTGGGATCGTACCGTGCGGTCGTCATGCATAGACGTGATCTGCGATCCCATGACGCATAGCCTTATGGCTTCATAGAAGGCTGGTAGGTCGCTTATAACTTGACCGGACGGAAGCCCCAAGGACCCCGAATCCTCTGAGCAAGGATAGCATTGTGCTGAACGCAAAAGAAGTGAGTGCGTATCCGATAAAGCCCCTCATATCCATGTATCATTAATTTGGCACGTGATCGTGGATCAGATCCCGGTAGAAAAGAGTTCCCCGTCCGTCGAGGGTACCTGCAGCTAACGCGTCTGCAATCCCTTGAGCGTGGTACGTCATAGAGAACAGTAATAAAGATCCTTAGGACTGTGCTGATTACACTTGCTGGGCGATTTAATTAAACCTGATTTATCCCATACCTCGGCTGCCGCCAAATCGTAACCAGGACCCCTGAGCGTTTATCAGATACCAAAGATTCGACGGGCGAAGTATCAAGTTTGCAAAGGACTAGTAATCCTTCAGACGGGGTGGTGCAAGCACGGAGAATTTATTGCGGAGGCGGTTCAAAATCCCCGTGATTAAGGGGCCCCACCGTTCATACGTCCAATTTCTAATTGACTGATTCAGGTGATGTCTAAAAAATCAGCGTCCCGGGCTTTGGCACGTTTGAGCTTAAGTCCGTAGGCCGCAGCTTCTGCGATGTTCGGATAGGTTTTACACTCGCGACCATGCCCCGTTCACGTTGTTTCCGCGCGAACAAATCCGTCTGGCCGCGCACTTTCTGGGAACTATTTGCCAATTAGAACCATGAAGAATCGCCCCACTCAATCAGTACTTTGTTAGACTCGTGCTATGTACCTAATGTTTAAAACGCGCTGGTGTCAAAAAAACACAATAGTGTCACCGGCGCGGGGAATGGAAAGAATAAAATACAACAGTGAATACGACTCCTTAACTCAACTAGGTTTATTTATTCCACGGATAAAATCCAGCTAGCGTGGACGTACAGTATCTAAACGATGTTTGGGCATTCGAGGAGAGCCATGTGAAACCTCACTTACGCGTGCGATTTCGCGATCGGGTGATTAATACTCATTGCCTACTTCACGGGGACCATGTAAGACATGTACCGTCTGGTGTCACGACTTGGCCAGATTAGGAGGGCAGCGACGGTCTTTAGCAGGACTTCGACGGTATTTGGTCCAACGGCTGCGCGAATGGTAGCGCGGTGCTCCACTCGTGGTACAGATCTCTGCGCGAGACCACTGCAACTTAACTTTGTATTTTCATTCAAACTCTACGGGGTAGATAGCTAGGTTTCTAGACCCGCGTACACTGGCAAGAAAATGTCGAAAGCGCACGGGGAGGACATGTAAAAGCGGTGCCATTCAAAAGGCGAAATGTTTCAATGCACTGCCAAGGCTGAAGGTTCTGATTAAACTACCGACATGTTACACGTTTTGTCAAGAATACAGTCCTGCGCGTCCCAGCAATGACGTTAAATGGGGAAATCATTACTGTTTAAGGTCCGTTTCAGGGCTTTGAGAGGCCACGCGTACGCATAATCAGGTTTAAATCGACACAATAAACACTAGATGTCTGAGAGGCGACTAAATTGCTGCAGACGCTCCTTGGCTTGGAGCCTGAGTAACCACTCACAACTGAGGGCCCTATAATATTTAATCCCAGCGTTCGTACGCCCGTTTCTTAGCTGCCCGCTTGGAATGGGAGGTGTCGCGGGCCAACGTCTGACAATTGATTCCAAGAGCACTGCAATTTACACTTCTGCTCCTCCTTCTGGACGGTCGTCGCTCGATATGAGATCAAGTACATGCATGGGCCAATTTGAGCGCTCCCAACCCCAAGAAGTGGCAGTTGCGAACCGGTACTCGCTTTTATACGCACACGAGCTTCCTCGAGTACCTAAACAGTGGTGGCATAAGTGTGTTGCGACACATGAACCATCAGAGCGGTGTTGAACTACTGCCTTAATATCCCTTTCACTTACGTCATTGTAGTCACTGTCTCACTGAACGCCGGGCTCACGTTTTGTGTGTGGTTCTCATTAGGTATGGCACAGATGAGATCGTCATAGGTCTGTTGCAGGTGCTCCACCCTTTGATGTACAAGGGCGTTTTCAAGGAAGTTCACTCTAGCCTGCCGTTTACATAATCGAGTCCAGCCTGCCTGTCCAGAAAAGATAGGGACCATCCACATCTTACTTCAATTCGTCACTGTGACCCGAGGTTAGATATATCGATTGTACCCGTCATCGCCATGTCGGGACCGTCGTCGTCTTTGCGTTGCAAGCTGGGAGGCACGTGTTTTTGCGCAGTACGGTCTATCTCTGGGTGTACTCTGTAAATGAGTAAGTGTATCAGCCTGACTCGCCACGTGACCCCAGTACAATAGATATTAAGCTTTTACATTAGCGGGTCCAATTATCCATGCTCCAGTGACCGAGTAACTTACTGGTTAGGCGCCTAGTTAGGAAATCTCATGGTTTCCCACCTATTTTTGCCCTGACCGGTACGTCCCCGCCAATCCCGCTTTGGCCTCACATGTCGCGCCCAAAGTGCAGAGATCCTAGCATGGGTAGCAGCTGGAGTTCGGTCGAAGCGTAAGTGGTCACGCGCCGTTAAGGTGTCGAACGTTCCCTGAGAGGCTGTGAAACATCCCGCGGTAAAGGACTTTTAGCTTGATTACTCGTGACTAGATCTACTAGAGCAAATGAGGTCCCGACATACACAGATTATAAGTACGGCCTGGTCACCGCCATTACGTAGCGCATTATGACGCGGGTCGCATCCAATCGGCCCGTCAGCCGATAGGACAGTTCACTCTGTAAGTCCCCGGTGCTCCGCCGTAACGACATGACCGTCGCCAATGTACATTCCTAAACCACTTGTTCCTATGAGACAGAATCAGGTAGCTGCTCGGAGTAAGCCGTGTTTGTTATAGTCTCAATAGAACCAAAACGAATCTATGCCTCTAAACCGACCCCGCCTCCTAAAGGAAGAACGTGGCCCTACCCCTCATCTTCTTCACGTTAGCCACATTAAGCCAGTCCCGGTAGATATACTATCCCTCTGCTGGTCCCACCTGGCGACGTCTTTTACATAAGATAGGGGCAGAGACTGAGTATTGGTGTTTCCAAATGAGCTCAGTTATACCATCCCAACGCGCTTGACAAGTTGTAGATCGTTTGAATCGGGCGTCTGTACAGGGAACATATCTAGATATGCCATCTAAGATATTTAGAGCAGACGTCGTAGGCAATTAGGGGTTCGGATACCCGTGATTTATGCTGGATGTCCCTGGGGTTGAGAGAAAGCAATGAGGATAACCATTCTTTAACGATCCCTACCTCAGCATTCTATGGCTGGTCAATCCAGTATTTTGCTTTCTGCATGCCTAAAGTGTTCTAAACGCCCTCTCGTGATAGACCCCGTTTTTTACCATGCGCACGCAAGTCGAAATCTCCGCTCCTTCAATTCACACTGAAAAGTCTGTGTGCTGGACAGACTACGCGTTTTGTTACCAGGAACACATTTCCGCGGTCAGGCAACTAATTGCATGCTGTATCACCTCCATGAGGCAGGCCCCCTTGTCTTTGGCTTGCCAGCGGTAGGGATTAACGTGGTGCAAAAGTAAAGGCATCACGGCCCCAACAGCTGTTCAAGCAAAGCTCTCGGGCCCGAATTAGGATGCAGGGCTGTTGATGGGGCCTGGGAGAACACTGGAGCGCACTTGTTGGCAATGTTCTAAAAGTTGTCTCCACTTACTTTAGTGGGTCCGGACCCCGTCCTCTGCGGTGATTCGTACCTTATCGTGATGACCCGCAGGAGCTGCGGCATCGTTTCATCCACGACCCGCGTCAAGGCCAGCGTCACTTGTTGCTGTTGACCTTGCTGATGACCACGTGCAAGTTCAGTGCGACGTAATATGTAAACTAGCCTCGTCGTTCATCAAATCGTTGGAATGTGTGTTTGCTGGCACCGCAAGGACCGACAGGCGTCAACTATCCGAACACGCCCCCATGGTGTATGGGTCACCAGAAACAGTACCATTGAAGGATCGGCATAAGGATGATCTCCAGTCAGTCGGTACTGATTTAGGACGAAGAACGTGAAATGAGGTTTAAGGCATATTTCAATGGATGGACCCCAGTCATCAGGAGCTGAAACCCGCCTACCCTTTGCCCGGTGTCCTCCCACAAGAACCCTCTGCCCTCACCCGCAACGTAGATCTGTTTGAAAGCCGGACCGGCTGTCAGCATGACTTTGGTGCCAGCACTCCCATCAAACTGAAAGGTATTTCAATATTATGACCACCGGATTTTGCACTTGATCATCGACATTGCGTGCGAAAGTTCGGTATAGCGCAGTCTGGCGCGCAAATTATTTGTAACGTTGCAGGCAAATGAGCAGAATGCCCAGGGATTGTTACCAAGTTCAGGGAAGCAGCCCCACCATCTGTCGCTGGTCTGGTTTTCTTATTATGAACCTTCTAGGGAACACAGTTGGGGCCGAGACTCCAAACAAAAAAACCAATCGGCCTGTACCAACGCTGAGGACGATAATTCTGGCAGCGTCTGTGATTCGCTTAGTGAGTAATCAGTTAGCATCTCTGCAACCATCATACGACCATGCTACGCCGTTCAAATGTTACGCGTCCTGTCCGTAATCGCAAACCGAGACACTTCCAGGTGTTTCATCCTAGGTTAATTGTTCAGGATGGATTCGTAGATACTTGATCGTTGTCGGTGCGAGCCGCGGAGCTGTAAGGACAATAATATCCTACTGCGTCAGGTGGGCGAAAGGTGCGGCAATTAGAGCGGCAGGTGCACGGGCCATTTTCTTCGTACAGTTTCAGAACGAGGTCTGGGAGGTATAAGACTTAAAGATCCGACATGCAGGCCCGTACGTAGTGGGCTGCGGATAGGAACATAAATTCGTAAACACAGTCGTGGTCTGGACTTGCTCTGCTCCCCAACGGCATCCAATTTGCGGTGGGTAATTAACCCAATTGATTGTAGCGGAGTTAGACATTGACCGGCCAGGGATCCCAGCAAACCTAGGCCGGGCGACCCCTACGGGCTCCCTGAAGCCAAGTCACAAATACCGCGCATATAACTGAGCCGATAATTAGACTTTGTTAGGACGTTGGATGTCCGTAATATAGTCAATGTGCCCAATACGGGGGACTACAAGCGCTGATCTCTGAGGCGGCACGTTAAATTGTACTATTCAATCGTGTTCTGGCAGCTGATCCTTACTACGATGAGTATGTCTTGGGCACAGGGCGTAGAAACGACGCGATTGTATCGAGTCCTAGCCACCGGCCACCTTATTGATCTATATATAGGATCTGCTTAACCTTCCAAGGGACAGCTGATAATTACAACGCCGTCCGTCAAAAATCTTCTCGCGAATCGCAGGACTTGGTCCCCATCGTCAACTCAATGGGACAGTACTCGTGCTGTATTAAAGAACTGATTTGCCGGGCGGATCCCTTGTTATTCGAGGTGACGGCGCTCGACCGTAACGTAGATCTGGGAATGGCAGAGATGAATCTAGCGCGTCCAGAACCCCTCATAGAACTTGTAGGACATACCGCACAAGAAACCCTGATACATAGTATAAATAAATGTGGCTTTAGCTGTGTCTATATCCTCGCGCGGCCTAGCAGACGTGTATCCAACGATTCTGCCAAGGGCGCATAACCTGTGTACACGGCAGCGAGCCATATTCCTAAAGCGAAAAAATGCTGAGTTAGAGGAACTCGAGCTCAAGGGCCTGGTCGTATTGATATGATTCTTCTTACAATGAGGTTAAATTTGTGTGGGGGACCCACCAAATGAGGGGCTACTAAATACCAGGTTTTCTGTGATGCTTACCGGTGAATATGCCTCTCCTGGCGGATGTAGATGTAATGGTGGCGCAAAACCCCGTCTGGGCGTATTCGGGCTTCAAGTAGGTAGTGAGAATCTGCAGGATTGATATCTACTGAATCCAGATTGTACCGGTCATTGCGGGTATGTAGTATGATGCTTATCTAACACAGATGCTATCCTACCCTCCGAGCGGCACCGGCGACGCAGGACCTTCAAAGTATATCACGGATCAATCCTGGGCCGTAGCTGATTGGGGCTGGACTTATTCGCGTGAACCTTAGGCTAAGAGATGGGGACCAGTGTTCAAAGCTTAGGACGCTCAGTCATCCACTACGGGTTCCGCGGAGCCCCCACGGGGGAGGACCTTCTAGCCCCATCGGGGTGGTCCCGTCAAACGAAGTACGTGTACCCCCCCTGAGAGGAAATGACAACGATCCGACGGGTCGCTTATCTTTACCGACGGGGACATGATCCAGCGTGTCTTTCGCAGACAACGCGTATGGAGAGGGTGAGGCCTTCAAGTGGCCTGGGAGCAGGCCGATCCTAGTACTGTCTTTTATTCGTGAACACAGAGTTCGACCCAGAACTTATTGGCCGGCTATGCTTTCTCAGAAGTGCTTGTGGATTGGGGGCGTCAATTCTTCATAATGAAAATGGAAACCTATCGTTTTGTTCGAATGCGCGCCTAGCAGCGCAGTCAAGATGTATAGTTAAACGCAACCAAGATACCGCATTACGCCAAATTTCGGGGCAGGGTTAAGTCCGCCACCGTTGAGACTGCTTGCGATAGATCGCCGCAATGCACTAGCGATGGCATTCGATCCGATCCGAATAACTGCTGTAAATCGGAATAAATTATCACTCGACGGAGGTTGAAGTATCAATGATCCACCCTACGAACTACTCGCTTGAAAGTTTGATTAGGACTCGTGAGAGAATTCGACGACACTCAGCCTTTAGCGCATCCAGAATGTACACTCAGGACCCGGAGGTGGGCCTCCGGAGTGGGGCGTGCCTGTGGGGAGACGTGCTTACCGCCATCATTGATCGTGCGTGTACAAACGATCTAAAGGACTGGGGCAACAAGTTCACTCGATGTAGGTTCGCAAATAAATGCAGATGTTTACATGTGTTAATTCCGAATGAGGCGTCGCTTTTCCAGGCCTTGTGCGGCCTCGTCCCGGTCAGACGCAGTGAATCACTTACGAAAAAGCCGGCTCTCTCAGGGCACAATGCTGACGTCTGCCCATATTAGAGCGCATGTGCTCAATTAATGTGGGACCTGAAGTATGCAACCCAAGAAGCTCTCAAATTGTCGGGCCCCAACTATGTCACTAGTTACTGATTCTTGCCTCCTAGTTCCCACCCTAGGTGCTCATACGCCGACCCGGCTTAAGGTTTTCCTGGTGTGCATGTGTGAGGTTTCTACTTCTTTCGAATGTTGCGAATGGAAAGTAAGACTAAAGGTGGCGGCGGTTGCAAGGGTAGAGTAGGCGGCAACAGGGAAGACCTGAACTTCCATATAGGTGCTTCTGTCGGGCGTCAGAGACCCGCTCACGTTCTACTGACTTTCTTAGGACCCATCGGTCGATGCACAGCCACCACTTAAGCGTGCGGTTAACGCGCGTACCGATTTTGAGAGCAAGATAAAAAACAAGCGCACGTGGGTGCCCTTTACTCTATCCGCGTCCCAAGTCGCCAATCTGACCAAAGGTTTACGGATTATTGAAGTTACCGAGAATATCAGCTTCTCCCGAGGTGCTGTGGCCGCTCGGGACCCAGGCACTAGTTTTTGTTTCGACGGCTCGCAGGCGATGACCGATGGCGACGCGACGCCGTGCGCAGTCAACCCGCGTGACACCTCCCACCGGCGCACGTTACGCCGATTAGTGTAAATATACTGGATACCATGCCTCGCTTCTAGGATAATTGCTGGTTTACGAGTTTATCCGCGAGCGAGATAAACGCTTCTATGCAATTGGGAAGCCTGCGATCAAAGTCATGTTCGCTCCCTCCAAAAATAGGAATAGTACAGTTTTGTTAGTCTGATGTTCCTGGGCGTTTGATAGCAGCAGCCCAGTATTCGAAGTAGGATTCCCGCCGCCCCGATGTATAAAGGGGCAGGCAAGGGGAACCTGTATAACCTGCAGGGGCTGTGGGGCGAGTGATGAGACCTAGGTGTCCTTCTGTTTCTATTGCTGACAGTGTCCATATGTGCCCGTCTGTTAGGGCGGGAGCTAATCCATTGGTGCGGATAGGGACATCAAGTACCATTTTTCTCACTAAAGCTACATCCATCTCAAGTTACCCGCACTCCTAACAATCCCTTTGTCCAGGTTACGCGAGTAGGAGTGTAGTCAACACCTGACTTGTATAAGCCGATGAATATCAATGTTGCGATATGCCTGAGATAAACGCGTACTCATTTATTATCAGCCGATGAAAAGCCATGTCGGGAACGGTTTGATATTATATAGCCTCGTGCCAAGTTCGGTGCGCCGCGCATCCTGAAGGACGTCTCGTCTGATATGCAGCTGCTTACGGAACCTCGTCCGAGCAGGGTGAGTATGATAAGAAAGTACGCTTAAGATGCTTGTTAGCGACATCGGCCGAGAGACTTAGGGTAAGGGGCAGAGGCCTCAAGGCAATTGCGTATGACATACCTCGTCTACTCCTTCACCGAGCCTTGACCCTTATACGTGCTCCTACAAGATACTCACGAAACCTTGGTACTCGGGGCGATCAGTTCGAATAAACGAGTCGCTAGCAAGGGAGTGCTCGTTAATCGCATTGCCTGCACAGCTGAGATTCGAAACGTGGGAGAGCACACCAGAGTTCTCGCGAGACAGTTGAACAACCTAAGGGCGAAGATGAGGCCCTACCCTTGAGGTGAACCACTACACAAGAATAAAACAAAGTGCACCCCGTCACCCATCACCTGACGCGGTTGTCCTCGCAGTGAGTCGCGAGTGCCCTGCCACAGCGTAATTTCCAGTTTCTACCCTTGTGCACATAGTCGGACGCGAACCGAAGTATGGAGGATCGGGCCATAGACTAAACATCGAGGTCCTCTTTCATCCCGTTTGTTACTGCTAGTAGGGGGGGCGGGTACAATTTTTCGGATAGTACTTTTTTTTTCTCGGGTACTAACGCCC
>NODE_2_length_50027_cov_41.0040_ID_3':NODE_2_length_50027_cov_41.0040_ID_3';
GGGCGTTAGTACCCGAGAAAAAAAAAGTACTATCCGAAAAATTGTACCCGCCCCCCCTACTAGCAGTAACAAACGGGATGAAAGAGGACCTCGATGTTTAGTCTATGGCCCGATCCTCCATACTTCGGTTCGCGTCCGACTATGTGCACAAGGGTAGAAACTGGAAATTACGCTGTGGCAGGGCACTCGCGACTCACTGCGAGGACAACCGCGTCAGGTGATGGGTGACGGGGTGCACTTTGTTTTATTCTTGTGTAGTGGTTCACCTCAAGGGTAGGGCCTCATCTTCGCCCTTAGGTTGTTCAACTGTCTCGCGAGAACTCTGGTGTGCTCTCCCACGTTTCGAATCTCAGCTGTGCAGGCAATGCGATTAACGAGCACTCCCTTGCTAGCGACTCGTTTATTCGAACTGATCGCCCCGAGTACCAAGGTTTCGTGAGTATCTTGTAGGAGCACGTATAAGGGTCAAGGCTCGGTGAAGGAGTAGACGAGGTATGTCATACGCAATTGCCTTGAGGCCTCTGCCCCTTACCCTAAGTCTCTCGGCCGATGTCGCTAACAAGCATCTTAAGCGTACTTTCTTATCATACTCACCCTGCTCGGACGAGGTTCCGTAAGCAGCTGCATATCAGACGAGACGTCCTTCAGGATGCGCGGCGCACCGAACTTGGCACGAGGCTATATAATATCAAACCGTTCCCGACATGGCTTTTCATCGGCTGATAATAAATGAGTACGCGTTTATCTCAGGCATATCGCAACATTGATATTCATCGGCTTATACAAGTCAGGTGTTGACTACACTCCTACTCGCGTAACCTGGACAAAGGGATTGTTAGGAGTGCGGGTAACTTGAGATGGATGTAGCTTTAGTGAGAAAAATGGTACTTGATGTCCCTATCCGCACCAATGGATTAGCTCCCGCCCTAACAGACGGGCACATATGGACACTGTCAGCAATAGAAACAGAAGGACACCTAGGTCTCATCACTCGCCCCACAGCCCCTGCAGGTTATACAGGTTCCCCTTGCCTGCCCCTTTATACATCGGGGCGGCGGGAATCCTACTTCGAATACTGGGCTGCTGCTATCAAACGCCCAGGAACATCAGACTAACAAAACTGTACTATTCCTATTTTTGGAGGGAGCGAACATGACTTTGATCGCAGGCTTCCCAATTGCATAGAAGCGTTTATCTCGCTCGCGGATAAACTCGTAAACCAGCAATTATCCTAGAAGCGAGGCATGGTATCCAGTATATTTACACTAATCGGCGTAACGTGCGCCGGTGGGAGGTGTCACGCGGGTTGACTGCGCACGGCGTCGCGTCGCCATCGGTCATCGCCTGCGAGCCGTCGAAACAAAAACTAGTGCCTGGGTCCCGAGCGGCCACAGCACCTCGGGAGAAGCTGATATTCTCGGTAACTTCAATAATCCGTAAACCTTTGGTCAGATTGGCGACTTGGGACGCGGATAGAGTAAAGGGCACCCACGTGCGCTTGTTTTTTATCTTGCTCTCAAAATCGGTACGCGCGTTAACCGCACGCTTAAGTGGTGGCTGTGCATCGACCGATGGGTCCTAAGAAAGTCAGTAGAACGTGAGCGGGTCTCTGACGCCCGACAGAAGCACCTATATGGAAGTTCAGGTCTTCCCTGTTGCCGCCTACTCTACCCTTGCAACCGCCGCCACCTTTAGTCTTACTTTCCATTCGCAACATTCGAAAGAAGTAGAAACCTCACACATGCACACCAGGAAAACCTTAAGCCGGGTCGGCGTATGAGCACCTAGGGTGGGAACTAGGAGGCAAGAATCAGTAACTAGTGACATAGTTGGGGCCCGACAATTTGAGAGCTTCTTGGGTTGCATACTTCAGGTCCCACATTAATTGAGCACATGCGCTCTAATATGGGCAGACGTCAGCATTGTGCCCTGAGAGAGCCGGCTTTTTCGTAAGTGATTCACTGCGTCTGACCGGGACGAGGCCGCACAAGGCCTGGAAAAGCGACGCCTCATTCGGAATTAACACATGTAAACATCTGCATTTATTTGCGAACCTACATCGAGTGAACTTGTTGCCCCAGTCCTTTAGATCGTTTGTACACGCACGATCAATGATGGCGGTAAGCACGTCTCCCCACAGGCACGCCCCACTCCGGAGGCCCACCTCCGGGTCCTGAGTGTACATTCTGGATGCGCTAAAGGCTGAGTGTCGTCGAATTCTCTCACGAGTCCTAATCAAACTTTCAAGCGAGTAGTTCGTAGGGTGGATCATTGATACTTCAACCTCCGTCGAGTGATAATTTATTCCGATTTACAGCAGTTATTCGGATCGGATCGAATGCCATCGCTAGTGCATTGCGGCGATCTATCGCAAGCAGTCTCAACGGTGGCGGACTTAACCCTGCCCCGAAATTTGGCGTAATGCGGTATCTTGGTTGCGTTTAACTATACATCTTGACTGCGCTGCTAGGCGCGCATTCGAACAAAACGATAGGTTTCCATTTTCATTATGAAGAATTGACGCCCCCAATCCACAAGCACTTCTGAGAAAGCATAGCCGGCCAATAAGTTCTGGGTCGAACTCTGTGTTCACGAATAAAAGACAGTACTAGGATCGGCCTGCTCCCAGGCCACTTGAAGGCCTCACCCTCTCCATACGCGTTGTCTGCGAAAGACACGCTGGATCATGTCCCCGTCGGTAAAGATAAGCGACCCGTCGGATCGTTGTCATTTCCTCTCAGGGGGGGTACACGTACTTCGTTTGACGGGACCACCCCGATGGGGCTAGAAGGTCCTCCCCCGTGGGGGCTCCGCGGAACCCGTAGTGGATGACTGAGCGTCCTAAGCTTTGAACACTGGTCCCCATCTCTTAGCCTAAGGTTCACGCGAATAAGTCCAGCCCCAATCAGCTACGGCCCAGGATTGATCCGTGATATACTTTGAAGGTCCTGCGTCGCCGGTGCCGCTCGGAGGGTAGGATAGCATCTGTGTTAGATAAGCATCATACTACATACCCGCAATGACCGGTACAATCTGGATTCAGTAGATATCAATCCTGCAGATTCTCACTACCTACTTGAAGCCCGAATACGCCCAGACGGGGTTTTGCGCCACCATTACATCTACATCCGCCAGGAGAGGCATATTCACCGGTAAGCATCACAGAAAACCTGGTATTTAGTAGCCCCTCATTTGGTGGGTCCCCCACACAAATTTAACCTCATTGTAAGAAGAATCATATCAATACGACCAGGCCCTTGAGCTCGAGTTCCTCTAACTCAGCATTTTTTCGCTTTAGGAATATGGCTCGCTGCCGTGTACACAGGTTATGCGCCCTTGGCAGAATCGTTGGATACACGTCTGCTAGGCCGCGCGAGGATATAGACACAGCTAAAGCCACATTTATTTATACTATGTATCAGGGTTTCTTGTGCGGTATGTCCTACAAGTTCTATGAGGGGTTCTGGACGCGCTAGATTCATCTCTGCCATTCCCAGATCTACGTTACGGTCGAGCGCCGTCACCTCGAATAACAAGGGATCCGCCCGGCAAATCAGTTCTTTAATACAGCACGAGTACTGTCCCATTGAGTTGACGATGGGGACCAAGTCCTGCGATTCGCGAGAAGATTTTTGACGGACGGCGTTGTAATTATCAGCTGTCCCTTGGAAGGTTAAGCAGATCCTATATATAGATCAATAAGGTGGCCGGTGGCTAGGACTCGATACAATCGCGTCGTTTCTACGCCCTGTGCCCAAGACATACTCATCGTAGTAAGGATCAGCTGCCAGAACACGATTGAATAGTACAATTTAACGTGCCGCCTCAGAGATCAGCGCTTGTAGTCCCCCGTATTGGGCACATTGACTATATTACGGACATCCAACGTCCTAACAAAGTCTAATTATCGGCTCAGTTATATGCGCGGTATTTGTGACTTGGCTTCAGGGAGCCCGTAGGGGTCGCCCGGCCTAGGTTTGCTGGGATCCCTGGCCGGTCAATGTCTAACTCCGCTACAATCAATTGGGTTAATTACCCACCGCAAATTGGATGCCGTTGGGGAGCAGAGCAAGTCCAGACCACGACTGTGTTTACGAATTTATGTTCCTATCCGCAGCCCACTACGTACGGGCCTGCATGTCGGATCTTTAAGTCTTATACCTCCCAGACCTCGTTCTGAAACTGTACGAAGAAAATGGCCCGTGCACCTGCCGCTCTAATTGCCGCACCTTTCGCCCACCTGACGCAGTAGGATATTATTGTCCTTACAGCTCCGCGGCTCGCACCGACAACGATCAAGTATCTACGAATCCATCCTGAACAATTAACCTAGGATGAAACACCTGGAAGTGTCTCGGTTTGCGATTACGGACAGGACGCGTAACATTTGAACGGCGTAGCATGGTCGTATGATGGTTGCAGAGATGCTAACTGATTACTCACTAAGCGAATCACAGACGCTGCCAGAATTATCGTCCTCAGCGTTGGTACAGGCCGATTGGTTTTTTTGTTTGGAGTCTCGGCCCCAACTGTGTTCCCTAGAAGGTTCATAATAAGAAAACCAGACCAGCGACAGATGGTGGGGCTGCTTCCCTGAACTTGGTAACAATCCCTGGGCATTCTGCTCATTTGCCTGCAACGTTACAAATAATTTGCGCGCCAGACTGCGCTATACCGAACTTTCGCACGCAATGTCGATGATCAAGTGCAAAATCCGGTGGTCATAATATTGAAATACCTTTCAGTTTGATGGGAGTGCTGGCACCAAAGTCATGCTGACAGCCGGTCCGGCTTTCAAACAGATCTACGTTGCGGGTGAGGGCAGAGGGTTCTTGTGGGAGGACACCGGGCAAAGGGTAGGCGGGTTTCAGCTCCTGATGACTGGGGTCCATCCATTGAAATATGCCTTAAACCTCATTTCACGTTCTTCGTCCTAAATCAGTACCGACTGACTGGAGATCATCCTTATGCCGATCCTTCAATGGTACTGTTTCTGGTGACCCATACACCATGGGGGCGTGTTCGGATAGTTGACGCCTGTCGGTCCTTGCGGTGCCAGCAAACACACATTCCAACGATTTGATGAACGACGAGGCTAGTTTACATATTACGTCGCACTGAACTTGCACGTGGTCATCAGCAAGGTCAACAGCAACAAGTGACGCTGGCCTTGACGCGGGTCGTGGATGAAACGATGCCGCAGCTCCTGCGGGTCATCACGATAAGGTACGAATCACCGCAGAGGACGGGGTCCGGACCCACTAAAGTAAGTGGAGACAACTTTTAGAACATTGCCAACAAGTGCGCTCCAGTGTTCTCCCAGGCCCCATCAACAGCCCTGCATCCTAATTCGGGCCCGAGAGCTTTGCTTGAACAGCTGTTGGGGCCGTGATGCCTTTACTTTTGCACCACGTTAATCCCTACCGCTGGCAAGCCAAAGACAAGGGGGCCTGCCTCATGGAGGTGATACAGCATGCAATTAGTTGCCTGACCGCGGAAATGTGTTCCTGGTAACAAAACGCGTAGTCTGTCCAGCACACAGACTTTTCAGTGTGAATTGAAGGAGCGGAGATTTCGACTTGCGTGCGCATGGTAAAAAACGGGGTCTATCACGAGAGGGCGTTTAGAACACTTTAGGCATGCAGAAAGCAAAATACTGGATTGACCAGCCATAGAATGCTGAGGTAGGGATCGTTAAAGAATGGTTATCCTCATTGCTTTCTCTCAACCCCAGGGACATCCAGCATAAATCACGGGTATCCGAACCCCTAATTGCCTACGACGTCTGCTCTAAATATCTTAGATGGCATATCTAGATATGTTCCCTGTACAGACGCCCGATTCAAACGATCTACAACTTGTCAAGCGCGTTGGGATGGTATAACTGAGCTCATTTGGAAACACCAATACTCAGTCTCTGCCCCTATCTTATGTAAAAGACGTCGCCAGGTGGGACCAGCAGAGGGATAGTATATCTACCGGGACTGGCTTAATGTGGCTAACGTGAAGAAGATGAGGGGTAGGGCCACGTTCTTCCTTTAGGAGGCGGGGTCGGTTTAGAGGCATAGATTCGTTTTGGTTCTATTGAGACTATAACAAACACGGCTTACTCCGAGCAGCTACCTGATTCTGTCTCATAGGAACAAGTGGTTTAGGAATGTACATTGGCGACGGTCATGTCGTTACGGCGGAGCACCGGGGACTTACAGAGTGAACTGTCCTATCGGCTGACGGGCCGATTGGATGCGACCCGCGTCATAATGCGCTACGTAATGGCGGTGACCAGGCCGTACTTATAATCTGTGTATGTCGGGACCTCATTTGCTCTAGTAGATCTAGTCACGAGTAATCAAGCTAAAAGTCCTTTACCGCGGGATGTTTCACAGCCTCTCAGGGAACGTTCGACACCTTAACGGCGCGTGACCACTTACGCTTCGACCGAACTCCAGCTGCTACCCATGCTAGGATCTCTGCACTTTGGGCGCGACATGTGAGGCCAAAGCGGGATTGGCGGGGACGTACCGGTCAGGGCAAAAATAGGTGGGAAACCATGAGATTTCCTAACTAGGCGCCTAACCAGTAAGTTACTCGGTCACTGGAGCATGGATAATTGGACCCGCTAATGTAAAAGCTTAATATCTATTGTACTGGGGTCACGTGGCGAGTCAGGCTGATACACTTACTCATTTACAGAGTACACCCAGAGATAGACCGTACTGCGCAAAAACACGTGCCTCCCAGCTTGCAACGCAAAGACGACGACGGTCCCGACATGGCGATGACGGGTACAATCGATATATCTAACCTCGGGTCACAGTGACGAATTGAAGTAAGATGTGGATGGTCCCTATCTTTTCTGGACAGGCAGGCTGGACTCGATTATGTAAACGGCAGGCTAGAGTGAACTTCCTTGAAAACGCCCTTGTACATCAAAGGGTGGAGCACCTGCAACAGACCTATGACGATCTCATCTGTGCCATACCTAATGAGAACCACACACAAAACGTGAGCCCGGCGTTCAGTGAGACAGTGACTACAATGACGTAAGTGAAAGGGATATTAAGGCAGTAGTTCAACACCGCTCTGATGGTTCATGTGTCGCAACACACTTATGCCACCACTGTTTAGGTACTCGAGGAAGCTCGTGTGCGTATAAAAGCGAGTACCGGTTCGCAACTGCCACTTCTTGGGGTTGGGAGCGCTCAAATTGGCCCATGCATGTACTTGATCTCATATCGAGCGACGACCGTCCAGAAGGAGGAGCAGAAGTGTAAATTGCAGTGCTCTTGGAATCAATTGTCAGACGTTGGCCCGCGACACCTCCCATTCCAAGCGGGCAGCTAAGAAACGGGCGTACGAACGCTGGGATTAAATATTATAGGGCCCTCAGTTGTGAGTGGTTACTCAGGCTCCAAGCCAAGGAGCGTCTGCAGCAATTTAGTCGCCTCTCAGACATCTAGTGTTTATTGTGTCGATTTAAACCTGATTATGCGTACGCGTGGCCTCTCAAAGCCCTGAAACGGACCTTAAACAGTAATGATTTCCCCATTTAACGTCATTGCTGGGACGCGCAGGACTGTATTCTTGACAAAACGTGTAACATGTCGGTAGTTTAATCAGAACCTTCAGCCTTGGCAGTGCATTGAAACATTTCGCCTTTTGAATGGCACCGCTTTTACATGTCCTCCCCGTGCGCTTTCGACATTTTCTTGCCAGTGTACGCGGGTCTAGAAACCTAGCTATCTACCCCGTAGAGTTTGAATGAAAATACAAAGTTAAGTTGCAGTGGTCTCGCGCAGAGATCTGTACCACGAGTGGAGCACCGCGCTACCATTCGCGCAGCCGTTGGACCAAATACCGTCGAAGTCCTGCTAAAGACCGTCGCTGCCCTCCTAATCTGGCCAAGTCGTGACACCAGACGGTACATGTCTTACATGGTCCCCGTGAAGTAGGCAATGAGTATTAATCACCCGATCGCGAAATCGCACGCGTAAGTGAGGTTTCACATGGCTCTCCTCGAATGCCCAAACATCGTTTAGATACTGTACGTCCACGCTAGCTGGATTTTATCCGTGGAATAAATAAACCTAGTTGAGTTAAGGAGTCGTATTCACTGTTGTATTTTATTCTTTCCATTCCCCGCGCCGGTGACACTATTGTGTTTTTTTGACACCAGCGCGTTTTAAACATTAGGTACATAGCACGAGTCTAACAAAGTACTGATTGAGTGGGGCGATTCTTCATGGTTCTAATTGGCAAATAGTTCCCAGAAAGTGCGCGGCCAGACGGATTTGTTCGCGCGGAAACAACGTGAACGGGGCATGGTCGCGAGTGTAAAACCTATCCGAACATCGCAGAAGCTGCGGCCTACGGACTTAAGCTCAAACGTGCCAAAGCCCGGGACGCTGATTTTTTAGACATCACCTGAATCAGTCAATTAGAAATTGGACGTATGAACGGTGGGGCCCCTTAATCACGGGGATTTTGAACCGCCTCCGCAATAAATTCTCCGTGCTTGCACCACCCCGTCTGAAGGATTACTAGTCCTTTGCAAACTTGATACTTCGCCCGTCGAATCTTTGGTATCTGATAAACGCTCAGGGGTCCTGGTTACGATTTGGCGGCAGCCGAGGTATGGGATAAATCAGGTTTAATTAAATCGCCCAGCAAGTGTAATCAGCACAGTCCTAAGGATCTTTATTACTGTTCTCTATGACGTACCACGCTCAAGGGATTGCAGACGCGTTAGCTGCAGGTACCCTCGACGGACGGGGAACTCTTTTCTACCGGGATCTGATCCACGATCACGTGCCAAATTAATGATACATGGATATGAGGGGCTTTATCGGATACGCACTCACTTCTTTTGCGTTCAGCACAATGCTATCCTTGCTCAGAGGATTCGGGGTCCTTGGGGCTTCCGTCCGGTCAAGTTATAAGCGACCTACCAGCCTTCTATGAAGCCATAAGGCTATGCGTCATGGGATCGCAGATCACGTCTATGCATGACGACCGCACGGTACGATCCCAACAAGATTAGACAGCTACAATCACTTTGCATAAAATATTGTAGACGTAGTACCGTACCGTAAGGGGATTCTTACCACGGAGCCATGTCACAACATTACTGTGCCCCTAAGTGGGAGAAAGTATTATGATTGCTTTAAGTTTGTGGCTTGCTCGTGATCAAGGAATTTCCGGATTATAGAAGTTGAGGCGGATGGACCGATTGCAGCCACTGAAAATCCAGTTGGCTTGCGCTTACGGATCCAAATCCGCCCCAAACAGGGCATAACAAGGTACGTCTGCTCTTGCTCTAAATACACCTATTTTGCGTAGATCGGGCTAGGGAATCCGTTAGCCTGCACTTTGAATACGGAGGTGAGACAGGTACGATATCCGAGAGTGGCTTGAGTTTGAGCCCCAACCATTCGACATGAATATAGTCAACATTAGCTCATATAGTGTATGGGTAGGTCTTTAATTTAAACTCGGGACGGGTTCCGATTACGCGAAATCGTAGGCTTCCGATAAGCATGAACCCTCAACATCGGTGTCACCGACCTCTAGGCGCGTCAGTTTGCCCACTAGTGGGTGGCATCTTTGAGGTGGATGGATCGTGGCCAGATCTTATTAAGGTCTTTACGCCGCAAGAGTAATAAAGAAACAATCGCAAAAATACGTTCGGCTATGAAAATGGCAGTCGACCCGGGAACTACGTGTTAACCCACAAATCTTCCCGTTACCGACTGCCCACGTTAAGCAGCGGAAGTGAGATTAACAATTTTCAGAGAGTGCGAACCAGAATGAATTGGATGGATCTTTCGCAGTTATGTCATGAGTTATGATAGCCAGTTGCATGCGACCGAATACTGCTAAATCGAGCACGACCTAATCCATTAAAGTCAAGCTGCGTAAAGGGTGCTGTGGCCTGCCATCTTGGCTCGATGTCTTACATATGCGTTAAGACTGTGCGGACGAGTATTAACCTTCAATTAACTTAAGGGACCGACACCTTCTTATATAGCTGACCACCTAATCAGGCGGTTCCCTAGGGAAAAGGGCCGGGGAACTGCAGTCTTGTGCATATCCCAGTAAGGTTTCGGGTGCCGACTGGCCCGCGAGCAACATCACAGCTCTACTGGGTACCCCGGCCTGAGTTCCGGTCCTCGCATCCCTTGCCGCAGCGGCAAATCAAGATGGGAACTATCGTAATAACAAGCAAGTACCGTCAAGCTTATTAACTGTAACACGATCACGTGCGCTGTAGACAGAGGTTTCAATCGGGTTATACAGTTCGGTTTAGGCAGTACCACCTATAGATGGCGGAGTCCTTGCCAATTCCTACGTTGCATGTCTAAGCTGGTCATTGGCCGTCGCTAACGGGTCTAAATATTCGTAAACGCGTCTCTGCGACACGTGCTAGAGGGATTGGGACGCTAGAATTAGGCCTCGGGTGGTCATAAGTCTCATGGTTCCGTCTAGGGATACAGTGTGGTAACTCGCGGTGCCACAACGAGCTTGTTATTGCAACGCGGTGAGAGTAGATCTGAAAATGATCTGGCGTGCTCTCCGCCATATGGCGCTGACAACACGTACTTCCTGTGATCATCTCTACCAACACACAGGTACGATTAGACTCGCGGGGGGCTTGCAAATCCAGGAGAGTGAGTGGCTGTCCACCGAGACCAACAAGCGATTCGAACCCGACTCTTGCCCGATTGTAGGTTCATAGCTTGCGACACGCCCCCTTATATTCAAGGTTACGAACAAGGTTCTAAAGAGAGGGGCTAAAGATGTTCGGGCTGTAATTCGGTGCCCTACCCAGAATAGACATACACGCGATAAGGTTTGCGGACATGCTACCTTATGTTTAGCACGGCTTGGTAAACACACTGAGACAAAATCAGTACGGTAAACCATGTCCGCGAGCGGAAGGGTATTCTGGAATCCACGAGGAATTCCTTGAGCAACTTTATCTGAGTTTTACATAAACACACAGGGTAACATAGTAGATTTGTATAGTGTTGTAAGTTGCTCTTTGGATCTTAGATCACTGTGGCGACTCCTGTCGTATCGTCTCCAATACACACGAGTCTTGACGCCTTGAAGTTGGATCTATCTTCGGGTATTATGGCAGCATATGTTCGGGACCTAACACCCGTTTCGCCACGCCTCTTGTCGCGTCTGAGGAAGGATACTCTCTCTACGAGAGCAGCAAACCGAAGAATCTCCTCAACCGTCCTATTTCAGCTGCTTCGCCGTTTACATAATTCCCTTAGACCGGAGCTGAAACTACAGGGCGCCAGCTGACATTTGACTCTAACACTACTTAATGCGTAGCCAGCTGGGACCCAAAGGGATTAGCTGATGTACACAAGAAGAACGTGGGACGGACCTTTAAGGCATTCGTCCAAGGTTTCAGCTTGTTGTTCCGTGATTCCCATAGGATAGGTGCGTAGGGAATGCATTGCAGGGGCCTGCGAACAAGCCTACACGACCGACCAGAGAATCCTGGGCAATGTCATCTAGGTACCGCGCAATAGCGTAAGAGATCAGATACTAAGCATCTAATTGCGCCCACGAATATCCCTTGTGTACGTAGCGATATAGTCGCAGCCCCGTAAGGGCATTTAACCGAGATGAAGTGATATGACAGGCTAAATGATTTGATCAATAATACCGTGCGTCTAACCCCGCTAGGAGCATTATGTCTATGAACGATTTACACGCTTGTTACGCACCGTTTCGGTGTATAAACGCTAAATGCGGTATTATTGAGCTGTGCGTACTTACCGTTTCCTTAAGCTAACGCTGGCGAGCACTCTGTCGATGGCAGCTTGCGTTCACCCGCTTTGTATAGGAATAGGTGGATCCACCTCAACACACCCGCCAGTCTTAGTTCTAAATTCGGTGGTGAGTTTCATCCGCATTAAGTGGCGGGACTTGCTGCGATCCGCCTTATAGACTCTATCAAGGGATGACTCGTAGGCATTAGCGTGGATGGTGATGGGTTCTATAATCCGCCCTTGTCCTGTTCCCCTGATACAGCGCTTCAGAGACTCATGCTTGACTCGGGCAAACACGTCGCCTGGACATGCCTGTACGGCCGGGAGGTCGCGGCTAGGGAAAGTTGAATTAATTATCGGGCTGAAGCACATACACCGAACACTTCTACAATGAGTAGACCTTCGGGGTGTAACTCGCAACGAATCTCGAACTGTAGACAGGGAACAATCGCCAAATCTCTTGAGTGCGTTTGTGATGCGACGGGCGGCTAGCATTTGTGCACTCTCGAAGATGTCCGGGCTAGGGATGACAGGTAACACCTTATTCGCTGGTTCAATGAGTGCCGCGTACCCCTCCTACCGCCACTCAGCAACCCAATCTGTAAAGCAAAACGGCGCCCGCGGTTTGTTACTGCTGGCATGGTCAGGAGGGGTAACAGTACTTCAAGTCAGTCATGACCCCATGAGAGATCGTGATCACGGCTTTTTACTGGCTGGAACGAGTAAGTACTTAACGGTGTAAACATGACTGCGCCCCAGGGGCCGATTTACTACAGCTCTTAGACCCGGGACGGACAGGAGGTCCATCATGTTTTATTCAAGCCGGAAGGTGGCCTGACTTTGACGTGGAAAGCAACGGAAATCAGCTTAGAAGTACTGGACACCTTATATAATTACCGGAAGGTACCAACCCATTTAGGGTAGGAGACAGTCCGGCGCAGCCTCGCTGCGCATGATTTTATGTAGAGAAAAGCGTGTACGTTATGAGCAGGCATTGCTGGTACGCTAGGCCAGACTAACCGCGTGAAATCCATTGAGGGTAATGTGAGACAAATTAAGTACGTGTGTATCTGTCCTTCCAACAATAGCATGTTCGTGAACTACGGGTCCGGGCCCAGTGTAAGTGGTTAAGAAGCTATCATCCAAACTCTTTCGCGACAGACATTTACTCCCGGATCCCAAGTTCCTTGACAAGGATGTTGTGCATCCACTTTGTCCTTCTAGTTAAAGCCTGGCGCGCAGCTGCATAGAAATTCGGGCTGTAGTGGGAATTGAGCCCGACTCAACCGTGAAATGACCCGAATTGAGCTAAGCCCTACGAGGGAGACTACGTCCTGTTGAGTCATATGGTCATGCCGAAGTCTCACCTACTGTGTACCTAGTAGCGGGGATCAAGATAGTGTAATATTTTGAAGTCTGGTCCTATTGGAATGCTTGAAACCCATAATGGGAGCGATGCCATAGCTCCCCTGCACATCTATGGTTGGGTGAATCTTCTAACAGAGTTAGTGCATAACGGTCCAAGTTGCTGGTCTATCTTTTACATGGTTAGAACTCCGATCTAGATAGAGCCTCACTATGTCCCTCTCCAAACTCCAGAAATGTGTCTCAATTCCATGTAATGGATTACCAGTTTGTGAAGGGTGACGACATCGGGAGCATTAAAAGGTTTAGCGCCCGCGTGAAAATCATGTTCACTAACGAGATATCCCAGAAAAATCACTCATTACGTTATCCAAGAACTGGCAGGCGCTCCTGACCGCGAGTCAGAGATAGGGTACATCGAACACCAGCGTGATAGGACGGATTTAGTTTAGTATGTGTGTGGGGGGTTCCTTCCGAAGCGAACATTGCCAGTAATTGGGTTCGTGTCTAATGGTTGGACAGTCTCCAAGACTGTCCTAAGTCCAAAGCAGAACACAGTTAGTACTTTCGTTAGAGCGTGTCGACGCGCCGCACCAAACAGTTCGAGAGTGGCCTAGCTGGCATGTAACCGAAGTTATGGTTTCGACATCAATCAATATTGTACAGGTCCCAGCACCATGCTGTTGCGTGACGAGGCGTCTGGTGCAGGTTCAGTAGTGGGAGCAGTACACATGTACCAATCACGTTTCGTACCATAAGGCAGTTACTTTAATTGGCGAGTCAGTGGCAAAGTACATTCGAGCCCCACTCCTTGCAAACCATCACCCTCGATGTGTTATGAGCGCATCCCCCAGGCTTAACCTCTTTTGCGTTGGCAGGCTTAGGCCCGCTGAATTGGGGCCACTGATAACGGAAGTTACTCATTACAAGGTGTTGCGCAGGCACTCTATTAAACGACGCTCGTCGGAGTCATAAGCGCCGTATAACGCGGACAGTACCACTCAAACGCAATCTTCGGAGACCACAACCCGTACACTAAAGCCCACCCGTCAGCGGATAAGCGGACTGACGCCTAGTGACTTCGCCCAAGGCGCAATCCGGGACCAGGGTTTTCCGACATACCACGATACACGCTCACCGGCTCCCCGTAAGGCAAACAGCTAAGCATGTGGCTGTCCATCTTGGACTCAGAATGCCCACCTAACTTGGATTCGTAACATACCCCCTTGTATAGAGTATGCTTCTACCACCGCGTCACCTACCTTCAACATCCTACTCTACGCACAAACGAATGCTTCTAGTCCACACACACAAATAGCACCATGGTAATACGCTACTTTGAACTGAGTTTGAACTAGGATGTTCATGTGGGCCGGATAAGTTTGGGCCACAAGAGGAAACGACACACTACATAGTTTGGACCGAAAATCAGGGCTTTTGCACGTCAGGATCCTCGTGGTAAAGGTAATGTGGATATGAACAAAGCCGGAAATGCCTATTTCGTCCGGTTGGCAACTCTAGAATTCGTGCCGCGCCCCACTGATGCAGGGGGCTCGATAATGAACAGTCTTGAGCGGTTACTTGCTTCCTGCTAAAGACGACAGAGCCCACTCACCCTAGATATAGACTGCAAAATCGAGAGCCTATGTGAAAAGTTCCCGGGAGCGACAAATTGGGCATGGTAGGCGACGTCGGACCAGGGGTTCTTCTAAACATTTCTGACAGAACGCTCCCGGATATAACTTCGTCGCGCCATTACTCGCGCCTGAGTGCACAGGACAAAGAACGAGTCAATCATGTAAAACAACGTCGTGAGCTCACTATTGGTTGGATTAGGTTTGGCAGCAATCGTAGCTTCGCACGCGTGATCTGCTAAGCGCCATCCGAGGAATATTATGCGACGTCAGAAACATATTAAGGGCTTACACATCCCAGAATACTCAAGACGCTTTAACTAATAATACCGGGTGGATCAGTACGCATATTCGATTTCTCACGGGCATAAATTCATTGTCAGTGGACAAAAGGTCGGTGGCATACCAACTTGCTGGGGCAACCCCATCTACTCGAACGCCGTAGTGTGTTGGGAGCCGATATGTAGCGCGCTCGACATTGAGTTGTCTGGTGTAATCGTCTGTATACTGCCAACGGTGCGACTTCCATGTATTCTCTGGCACCATTGCTTCGCGGTTTGGGAATATCCTTGATCGCAATATGGCGTTGGACTGAAAAGTCTACCCTGCGGACGAAACGGCGGACCGCCGTAAGATTTTCTCATCGGCCCATATACGGTCTATATCAGAGCATTTTATCGCTTGACAGTCTGTGCAAACCGATAACTATTATCGTCATCCAGATCATATTGTTATCAATCTTATCAGCGGTACTAAGTGCTACAATACAGGAGCGGCTCTTACCGGCCGACATCGGGCTATCCTGAACAGGTCTGTTACTTACAAATGCAACTCTATGAACTGACCGACTTGGCACCGATCAAAGATGGAGTCTGCCCTATTTGACATAGCGGGACCTTGGCTAGCAGCGTGCAGCTGATAGTTCTACACATAATCTGTAAACCTTAAAGAGCAACACGCTATTAATTGATTATACGGTGATCCATTTAACGGATGTCGCCATACGCTTACAACATTTAAACTACAGAACGCCTCAGTCGGAGCTGGTGTGTATGTGCAAAGCGAAGCAACCTACGGATGCTACCCTTGTCATACAAACCACTAGAGGGCAGTTACATGTAGTAACACAGCAGGTTGCCGAGCTTGCCACTGTGGACTACCGCGCGCTAAATTTCCGGTACTGGGCTAGCAACGTCCACCCGTAATAACGGTATTGGGGTTCCCGACCGCGAGTTGTGGACGTATTACCCATAACACCATCATTTTCCGCCGATGTGGTCGGTAATCAGAGCTGCTCAGTATCCATTGGGCGAGAGATCCTTCTTTACTACGGCGAGCCAGTCCAAATATGCCTTCGACTCGATTCTTAGTCGGAGCGCCCTGCTGCCATCCGAATATGTTAACCCTACAGGCGCGCTTAATACGCATTATCATCGGTAAGTCAAGAGATCGGAAAACGCGTCAAGAGGTACAGTAAGGGATTGTGTTGATAGAACACTCGTCGTTCGACCGCCACCACTACTATCTGTCTAACCCCATACGCAATGTGGCTAAACCTAGTATCACTTGGGTACGTATCGCGACTTGTAATGTTTTAGCTCAACACGATTGGTAACCTGCCCGCGCACACAAGCTGTCTTGTGATTTCGCGAGGACACTACAGACATTATTTTGCTATGTATGATTGGAAAATATTGGGTGGTCGATTCCAAGAGGGCTCTAGAGGAAGCCTATGTCAGAGTCGTACCTTCTATCCTTATGATGATCGACGTGTTGTTTGGGAATACTAAAAGGTCCATGATTGTATAAATACCCCATCCTGTATTTGATGTATATTTCCGGGGGCTGATGGACCGTCCAGGGAATACACAATACGTATTTTTCATCGTTGTTATAGTGTAGATATAGTTGTTCGTTCTAGAAATCCGAAAACTCTACGCCCAAGGTAAGATAGTATCAAGTATAGACGCCATCGTCCAATCATAAGCTTTATTCTCTTAATGGGGAGGAATGGCATAGGCTTGTCCCACGTAACACCAGCAAGTACCCCGTGATGCCTGTTCCCCGGCAAATTTAATCCGCAGTGGTAGTAGCGTTCACTGTTACACCTCTAGTCCCCGAACAAAATGGTTACCTTAATGGAGTGGCCCGTGATTGTCTAGTGATGTTAGAGAAGTTTATGGCCCCTGGCATACTTCCCGCACGTGCGTCAAAGCGCCGTTTTTGCACTACATGCCTAACGTCAAGTACGGTTATCCCTGATGGGTCACAAATCTCTATGGATGCAGGGCCGGATCCCGATCGAAGCGAAGAGAGGGTTCAACACGCAGTGCCAGTAGGGAGATAAGTATTCGCCGTTTCTATAGCTCGTCGACTTCTAAAAACGAGCGACCAGCAAAAACCTATGTTAGGCTGCAACGTAATAGCGTACCCGCAAACTGCCTTCCGACCGTCGGGAATGGACTGGTATACAACGGTCCAGTTCCCACACCATGCGACGTTCGGTGCTGCAGCGATGCGCTATGTCGAGATGGGTGCATTGCTGAGAGCGGCGGCCGTAATGGCGCCTCAGTAGGCTTGACGAGCATGGGGTGAATGTCCACATCCCCTTATCAGTAAGTTCGACAAGGCCCAATAGAGCAAGCAGCGGTTACAGCTACACTGACTTTATTGAAAAACCGGTTGGTGTTGGGCTCAATGCCTTATGCGTGCAGAGATGGCTCCTATTGTAAACCCGTTCCTTCAAGATAACCTGGGCTCTGCTTTTTAATCTTCCTCCGTGAAAGCACGGTAGCAATGGAACGGGGTTCTTTCTACGGTCCACAAGGATGTGTCGCCCGCGATTAATGATGCCGCATGGCGGCCGGGGTTTGACCCTGGCTACGTAATGCCAGGATGAGTCAGGATACTCAGGAGTCCCCAGCGTAGGCACGTTGCGACCACCTCGGATCGCATGATGTCCCCTTTGATCTCGCATACGACTGCGCCGTGTAGCTATGATTTTGGTTTGAAGAAATCCGGTTCTCCAGGGGTTGCTAGCCATGTGGCGGTCCGAAAATGGAGTGACACTTTCGCAAGTGTGATGCGTTTCTACCGGGGGACTCCACAAGTTCTGATGCATTGAGTGCCGTTCGCTATATGAGCGCGCCCTTGTGTCTGAGTCACTCGGTTACACCCAGCGAACGGCCCGGTCCCATAAAAGCGGGCCCATACTCTCCCGTAAGAACATTCGCGTATACCATGACGTGAGTTATAGGTATTAACTACAACAAAATAGGGCGAACGCGCCTTACCAATACGAACAAGCCCCGCTTCGCCCATGGTTGAGACGTCTGCTTTTTCGCCGATCCTAGGTCTCTCGCGCAGATCGCGAACAGTGGCTAGAGCCCATTCAGCTAACTGTTTACGCTCTAAGCACGCACTGGTCCCCGGGGGCCCATGCGCCATGCGTCGCCCTTGTGGAGGCGCGGAATAGTGAGTCGACACCACTTTACGACGGTGTCTCTTGACCTAGGACAGCCTTTCGCTGGCATCTCTTCCGTTCAAGGTCGGGGAGGTGGTCCTGGGGCAAAGTTCAGGATGATAAACCGCAACTCTACAGGGGAACAGCTAGACTCATTGATTATATAGTTCTGGAAAACTACACGCCGTGCTATGAATGTCCAAATCTAGCAATCGTCGTAGTCAGCGGACGGATCGATGACGACCTAATGTCTCGGTGTTGCGCGCATGGATTCACCGGAGCATGGTCTAACTACCGGTAGTTGACAAAGGACCGTATCAGTTATACCTTAAAATAGAGCTAGAGCTGAACGTGATTCGAGCATGCTGTCTAACGTGAAATTTGGCATATAAGAAAGCAAGGTGCAGCCGCTGTGTCTCATAGTTACCGGTAGCTCTACCCTCGGATGTCAGCGAGTCGCGAGCTCGGGAGCTTTTCGTCAATGATTTTGTACGACGGGATTCCCATACTGTGTGGTATCGTGTAGGGGACTGGAACGTTTTATGCCGGGCTACTCAGGTCAGCGGAATCAGTGTTGCCTTAACTTATTGAGCTCGAGTGCCGTGGAGATTGATCACGACCAGCCGAGATGACGTGGCTACTAGGGTCAGACGGACGCTATTTAATTGTGCCGCGGACATGACCCTGCATGGTGGGCAGGAGCTTATTGCACAACGGTTGGATCTTACGTATCCTGCACCAGCGCACCTCCTCTGTATCCGCCCCCCTGACTTAGCCCGCGTCCGAAATTCGTGCCCATTGATCACTCCGGCTGTGTGTCAGGGTTACCTGGGATCATGGTGCGGGTATCACTCGCTGGTTATCTCGGGTGCTGTTCGATGAAGTCTGCTGCAGAGATCTCGGGTAGGCAAGTGTGAGAAGCACCCTCTCCGATTATTGCGAAAGCCATCAGCTTGGTCTCTCCAGTCGCGACTTGTGGACACGCCAGTCGAATGTCTATCGTGCCTGGAAGTAAGGTACGGCTGTAAACATCCGCGACTGTGATTACTCTGTATGACAGCGGTGCTGGGTTACAAGGTTTAGTATTGGGTTTTCTTCTCGATCCTCTGACAGGTAGATGTTAGAGAAGTGTTTCGTACGCGGCCTTTTGCCCCCATGGTTTGCTATTAATCTAGCGGGGATTTACTTCTAGAACGTAACTTCTGCCCGCCCCACTGTAAACGCAACATAGTCTAAATCGGTATTCCCGAAATTAGTGCAGCCCTCCCGATCTTTGGAATCGACCGGCAAACGCAGCCTTGCGACTGAGCCAGTATGTTTCCCAATGAGACTCGAATCTTGAAGCCTCAAATGCAGTTTACGCCGTTCTGTACGCAACTAAGCGAGAACATGACGTTCCGAGTTTCGTTATTCACAACTAATTATAACCGAGTCGAATTAAGAAGTGCGGCGTTGCAGAACTCTCGCCGCCCGTCGTGTCCCGAGGTCTTCGCATTTTCGAAACTAACCGCAAACGGACAATCAGGAAGGCCGTGACTGCGGGGACAGTTGTTTTGGACTTGTCAGCGGCAGGTGCATTTATTGTGTCCTGTGGCGCGCGTTCGTGACGTTAATGGCACATCCAAGGGTTGTAAACCCTCCGACGATCTAGGTTGGTCAACGGGGGGCCCCGCACCCCTATAGTGCTGTATACTCTAGATTCTGATTACCCTGAGTAATCAGACAGCACTGGATATCGAGCTGTCCCGAGAGACCATAGGAACACTGGTTCAGGTCCAGTCCCGAGATAACAAGCTTTATCTACACGTGCATCTCAGCTTAAAACTCAACCGCCCGCTGGGGATGATAATCTCGATTAAAACAAAAACTAAAGTCGTGACATCCGCAGGACGCATATGGACGTGTGGCCGACGGCCTGGCTGCATCAACCGAATCTTATAGTGGCATGAGCGTGTTATTGAGGTGCTGTCCGATGAGTTGATTATATTGTAATTAGGAATGCCTGCACCTAGCACCCTAATCTATTACAGGGGAGTCCTAGTACGGAGTGGGAGATCAGGGCAAATATACGAAAACGTCAATCCTCTAATGGGCACTCGACACTCCGGAATGCCACGGAATGAGTGGGCTTATCGGTGATAGCAGGCGGTATCCGTGCATTGACCTCGCGGCAGAACGCAGTAGCCAGAGTAATGCATCTCGCGGGACTAAGGAGGGGGACTTTTCAGTCGCACTCTGTATCCAGGCACCCGTATATACTGTATCAACACTCTGTCGGTAAACCCTTTGGTCAGAAAATCATCTTGTCGCATAGCTTTTCGTAACTAGTTGCACTTGGTCATAGTAGACGCACAAGTCACCCTTCCTCAGACTGGTCTCACGTGTATTGCTCGTGGGGGCTACTGCGGAAATTGCCTCGCCGGGGGATAGGACGAGGACGAAATGGTGCTTTCTACCCTCCAATCCTCCAAACGTATTATGTACCTTTGGCCTATTTACTCATACGTACGTCCATAAAGATGGAGAGGTCTTATCGTTCGGTCTGAGAAAACCCTTGTGCGGGTGTGTTTGCAAGGTTTTGGCAAGATTATTTTTGAGTACTCGTCCCTGGACGAGCGAGCTACGGTAAGAGGGAACTCGGGTACTTCACGTGGCGCTTACGACCGGACGTGTGTAACTGATTGGAGCGGGATCCATGGATTAACGGCCATCAATGTACAATCCTGAAAGGCCGGCGGTTTTTTCTCCCAATATTGCATTGTACATCGTCTCCGTAAAATCCTTTGACAGGATGTACCCCGAAGCCGAATTGACACCACCTCGTCGCTGACACTAAGACACCACCATTACTGAGCTGCTCTGGGATACGCCGTTTGTCTAGTCTTATGGGACAATGCAGTTGTAGGTTCGGAAGCGAAGGGCAAGCAAGCTTTTGCAAGTGGGACAATGCCAAGCTTCTAAGTTGAAATGCTACAAACGTCAAGGGGGCGAACCTCACTCCTACATCGGTAAGCGAGATGGTTCACACTCAACCTACTAACTTTCTACAGACTAGTGTGGCAAGTTTAGTGAAATCGTAATAAGTTTGTTTCTATTTCACTGAAAGGGATAGAGAAACGTTTTCCGGACAGCCGTGGCCTCAGGTCATTACCGACTGTTGGTCCCTCGCCGAGACCCGATGGACGAGCATACAATGTTACCGAATGGCCCCATTGTCTTGCCCCTAGAGCGTTTATCGCCTCTCGCGTTAGAAGTGACACCAATCCAGTCTAATAATGCCTAGACCTATCGTGACATCCCAAGTGAGTTAAGATTGTACAATGATGCAAGTTCATTATTGCTAAATGGTCTAGCTCGCTGGAGGACGTTTGCAAGAAATAGACATCGCTTTTCGGAAAAACAGAAGCCCCGCAGTCTGTGGCGATCTAATGGAAGCTCGGCCACATTGGCCCATGACCTGAGGCCGGCCCGGAAGAATAATACTTCTATTACGCAGGTTCACAGTCCTATGGGGGATGCTCATACAAATTCGAGTTGAGCCAAGTGTCCTTCCCCCACGACGTACCCGACCTCACGCGAGGGCTTCTACAGCGCCGACCTAGTGCTTCCCTCAGCTCTGGACAGGCCCGCAACATTCCTGGTTTTTTCATTCGGCATCATCGAACGTGAAATGACTTACCTCCGCAGGGATTATTAGGTTGTGTGGAGCAGAGCAAGGATCCGTTACAGTCCAGTCCTTGGTCTTCCGCCGGGCTTGACACGTGCCAACACCTTCGCGTCTTACTCATTTTGCCGTGCTGAACCATGCTGAAGCGGGGGCAAATAGTGGAATGTAACAGCTCATCAGGCGGATGAGTGAATCTCGTAGGAAACTCCACTTACCAACGCGTTCTCGCCGTCCTGGATCTTTTATCTCTAAAGTACCAACAATGAATCACTACCCCCTCTAGCACTGGAGGGTAAGGGTTAATTCCCCTAGGAAGTAGACAGCCGGTAAATTACGCAGCCGAAAAATTCGAACTGCCCGGCGCCTTCGGCACGACCCGAATCATCGCCTCTGGCGTTCCCCGGCTACGGGAGACCTATGTTCACTGAAGCTTATTAGACAGTGCACAGCGAGAGTTAACTGAGAATCAATCCTGTGACCACGTTATAGGGTCTTCGTAATATACATCGTAATGACTGCTACGTTTCTGGAAGTGAACACGGCACGACAAGGTTCTACGCGGATACTTCCGTCTCGACCGGAGGTACTTTGATTTATCTTTTTCATTCATGTATATGACTTCGGCGTAGCTAGGCCACGAGCATCCGCGGCGGGCGCCAGTCCAATCTAACAATCAAGACTACCTGAACATTTGTGACTTGAACCACTACCACTCTGTGAAGATACACTAGTATAGGTCCTGGTGCGCTATTGTGTTTCTGCATTCCTGTGCCGTCCGGACAGCGTTCGTCAGCTGAGGCGGGTACAGCCATATGGGCTGTTCGTGTTGACCTCTGAGTACTACAGGTGCTGTACGACAGACAGCAGGGCTACTCTTCTTGGATTCGGTTGGAGAGTAGTCAAGCGGGGGTATAGACCATCTGGTCCCCGGGGACGGGCAGTTGTTAGAACGCCCACGCGATTACTTTGCAAGAGAGCTCACGCTGCAGCATTACACACGCCTTGGCGACTTATCGAAGTTCTATCCAGTGCTCCGATGTGGAGGAATGCAGAGCACGGTTCCCTGCGGTGCAAAAGGGTTGTTCTATAGTCGACTGAGACCTGCCCGAATTAGCTCTTAAGTTTTCTAAAGGGCGTATACAAGTGCGTTCTTATATTTAGTCTAAAAGCATATTAAATTTAGATAGGCCCAACTCTCCGCGTCAGTCCTTGACCCCCCCGTGGGGAGCCGCCCGATCTTGAACGCGAGAGACTCCTATTCATCCATAGGGGGTTTGCAACATTCCGGGAAACCAGCAACGTCGCCTAGTACAGCAGGGTTCTTGGTACATGTTAGGAGTAGATAAAACCGCCCTCTGCTAAAAGCTCTCCTGTATAACGACCATTGGCTGCTGTTGTCTATCGCCATATAGAAGAGTCCTGCGAGCTGGAGGACGACTGCCAAGCAACACACCGACGGAATACTTCCTGTAAAGTCGTTATTCTGCCCGTTATCGGTCTAAATAACCCTGCGATCGAACGCGGTTGGAGCTCCGCGTACGGGGTTAAGCAGTACGCGAAGCGCATCTTCCATCTCAGAGGTCCTACCGTGGCAGCAAAGGTTTCCATCCGTACCCCAGGCCGAGGAATTGGTCGGCAGCGATCCTCAAGCAAGGATATTGTCTAAGGCCCCGGTATGCTACGGATAGACATGACAGACACTTAGGGACGGCTAAGGTATGCATGCCGAGAACGATATCTAGTCGTGTACCGAAGGCGGCGTAGGGCACGTCCCTGTCTGCGGTATTCATGATTTACATGCATATAATTCGGAAGCCAGTAACAGGATCTTCTACAGTCGTTGTCTTCATGCAATCCGCATATTCAATCACGTATACTAGGGATAAAATACCGAGTCTGAGTGTGAGTTGGGCCGCTCGACACGGTGCGCTTGCGGTCCCGAGCTCGATTCTACTCCAGCTTAATGGCAGAATCCCTACTCCGATGCTTGAAAACATGCGGGAATTTGGTCAAGAACAGTACAGCGGCCCACGCACTGGTCTAGCAAATTCTCGCCGTAACACTATCGCTCGCTGTTGCCAACAGGGCTGCATTTAGTGATCGAAGCCTGCCGTAGAAAACTGGGGAGAAGACGTACTCATCCATATTGTTGGCCGGGCGCGCGACATGCTCGATATATCAGACGTCGGCAGGCGGAAAAGTTGTGTGTGGCTTCTGTTTTGGCCAAGAAGTATCGATGATACCCGCTTGTCGGCAGCGCGGAAACGAAGGCAGAATACTATCGACTTCAAGTCGTCCGTCGTTCCTGTAAATTATTCGCCGTCCGCTAGTTTCGCTCCAGCCCAATTGCGGACCCCAGTATAGAAAGTACATGATCTTGGCACGGCTATTAGTACCACGCCTGCTGGTCACTCATACACTACGACTGAATCGGAGCGCGGTCGTACCCTGGCATGCAAGAACCGCGTAACCTTTAACAGTCAACATCGCTGGCAAGAAAAGAACTTACCCGAGCGTAAAGTTAGCTCCCGCCGTGGACGCCAAGTACCTTACCTTTGTGTAATCTACAGGTATGTACATGCCGCGGAGTTGCTTCTTCGCCTGAGTGTGATTCCGTCGAAACCAGCGCCAGGGCTGACACGGCCCGGGTTGTTCTCTGTGTCTGAGTGACCAAGGTCTATCTGGATCGCAGAGGTTCCTTCTAACCTTACCACGCCCATTCCTCCCTTGACTTGGTCCGAACACATTACGTGGGGCAGCTCCTCTAGTCGCAAGAGTCCTTAGGGAACTTTAGACCGGTTTTAATTTCGGTTACACCAAATTGTATTCGTTAGTCTGATAGATCGAACATTGATCCATCCACGCACACCACTAGATGCGTTCTTCTAGCCCGAATGCTCTGCATATTTATAAGCCAATGATGTGCCAGGTACTACTATTGGATTGTCCTCCCTTGAAATGTATGCGGAAGGAACTTGCGGTGCGGTATCAGATGATAGCCGATGGTTGGATCACAATTGGATTAGCGGTGCAGCGTCCGGGAAGGGGAATTGCAGCTACCCCACTCTGCATCACGTTAAACCACAAGCCACTCTGAGGGTGTCCGGCGGAACCTCGAAGTACGGCTGTCGGGCCAAGAATAGTTTATACGTGTAGTACTTATAATTTAGAGTTTTACATCTCAGAAACGCTCGCGCCCAATGCATTGGAGAAACTAAGGCATGCGAGTAAATGGAGTATAAATGGTCACGGAAGACCAAGGAATGGGGTCCTTAACCTCGCTTGGTATGTATCCTACACGGCTACTCACGCTTCTGCAAGGCACTTGCCAACAGTTTATACATTGACTCACCGAGGTGGTGTCGACCATTTGCATTGCCAATTGCTCGACCGGGGGATTAGTCAAGGCTATCTCCCCCCTGACATGTTGCCAGAGCTAACAGGCAATCCCGACTTGTGGGTAGAAGGTCGTATCAGCCGTAATTCGGGTTCAAAGAAAGCCGATCCATCATGCATTAGCGCACGTTGTTGGTATAGCGGGGTACGTGTACCACGTAGTCAGTTCATACTGTCCCGCGCCACAGGGACCAGAAAGCCTGACATTTAGGGAGTACGTTTGGTGTGTCTATTCATCCGGTGTATTCTGCGGGTCCTCTTATTTTCGGGCCACAGCCCACTGCGTGAGCGTCTGAGTCTGAGACACTATGTGGCGATCAAGCACCGTAGCGCCACAGATGAATACTTATGAGTCACCCACTGCCGTACGAAAGTTGGTTTCTTGAGTAATCTCTCTTTCATATACCCATACTGAGGTATAATAGCTATCTTTATATCCATCGCCTCGGAAGTTAATACCTTTTGTTCCTATTATCTAAATCTTTGCCTGCGCCAGCGGCAGAGTCCCGGTGTGGGGACCACTATATATTTGTCCCACCAGGCCAAACCGTGGGCCGAACACTAGGAACAAACGATCTAAGCCAATGTTCCTTAAATTAATCTGCACGAACACCGTCCCACTCGGGAGCATTCCGATAGACTAGATGGGTAACAACATCAGCCTCCCCCCCAGCTCGCCAAGGTGGCAGGCATCCTTCGTTACGTTTTACAAGCGAGATCATAGTCGACTGTTACTGCGCATCGGTCAAAAATTAGAAGGTACGCCCGCCATCGGCCGCGGGTTGGTCTGCGTTGACAAGGGACGGACTCGATGGGGTCCATTGGTTTTTCCGTAACACCCGATGAGAAGCGCTAAAATGCCACTTGACGTAGCCGTGGACTCCGTTCATCGCGTACAACGAACCACGTTGTCCCTATCCAGGGCTCGGTTTTGCAATACAGCGCCCCAGGCCAATTCAGGCTATCTTATGATCATTACGGAGGGTCCCGGGCGATACTATGTTACACAGTCAGCGGTCTGAGACAGCGTATTACCACCATGTCCATCCTATACCACTCTCTATGGTTAAACCCTATGGGATAGGTGGCGGACCAACCAAGTCGCGCCCGGTGGCACGTCTTATAATGTGTGGAACAATTCGCAGGAGCAGGCCCGTGGAGCGTCACGAAGAAACATACCGAACTCTGTGTCATCGCTGACATATAGGCCTGATCCTGCCGATTAATCGGTTTAAAGTCGTGCCTCTGTACCAACGTGCTCGATGAAATGACCTTGCAGATCTTTAAATACAAATCATGTCCTCTTACCTCGGCGCAGCCTACGCTACCGCTCATTTCATTTACTTGCAAAATTAGACGGCTTGGCGTGAAGAAATATTAGAGTGATGACGAGGTTTCTTAAAGTTGCTCTGGTGCCTGTAGTTGGCGCTCCGATTCCGATCGCAAACTGCAGATCCAATCCGCCCTCTGGTCTTGTGAATGTACTGTTTTTCAGTGCAGTCTGACCAGTTGTAGATCTGGTTCGGGTTACAGTTTGTAAGTGGCTGCGCATATAGTGACGACAACCGGTCGTACCCTGGATAGCCAGTAATAAGTCAGTATTACACCTTCAAATACACTCGTGTGTTAATAGTTGTTGAATCTCTTTGTTCTAGAAGAGAGACGCAGCCATCCAGTCCGCGTACTAATCAGACGCCAAAGAAGTCTAGCACTATGAGACAAATTGTCCGGCATCGGATTTGTCCCGGACACACTTCTGCTATCGACAATTAGACGCGTGATGTCTCAGAGCTGAGTGTTGCTAGATCGTGAGCGAGTTCTATACGCCCGTGTCTCCGTATAACAGCTCACTCCCCAGACCCAATGAATCGCGTTTCGAAAGAATGCTAAGGATGAAAAACCCCTCTCGTACTCTGCCGTGACGTCAACTGCCCTAGGTCTCCTTGAGTTGATAAGGGGTACGCTAGGCGAGCTTCTCGGGCTGTATGAACTTAGTAGACGATTATGACAATAGTCCTTCGTACGTGTTGGGCCATCCGGGCGAGTCTCGTTTTTTCTGGGACTCGACCGGGTATACCCCGGCTAGGTCCTCTCACATCACTTAAGGTACGTGTAGCTAGATATGAGATATAATTATTGCTCGATCCAGATCGGCATAGGCAATATCGCTGCTCTACGCATGTAACTTTGTGGCATAGCTACGAACTCCTATAAGGTGGTTTAAACAATACTTAGGGAGAGAGGCCCGTAAGACCACTGTATCTAAATTCTTGGCAATTGAACCCATTTCGGCAAAACAAATGCTATTACATTTTAGGTTTGTTAGATCGTGTGGGTAGTCCAACTCACAGCGTTCGGAACGAGCCCCAGGTACTGAACTAGCCCGATCCATGGGCAAAGTACATAAAGCCATTTCAGGAGAGCAATTCTCGTATTGCGTCCAGGGAATGAAGGGTAGCCTTAGCAGACCTGCAGCAAGGGTTCTGTTAACAATTGCGACATATCCCCTTCTCACAGTGAGCGAAGGCGCATCAGAAAACAACTTGTCTATCTATTTGTACAATCAGCCGTATAGCAAAGTCCAGAGACTGCCCGTATCTATGCTCTCCAGATAGATTGAAGGTCATCCCGGCCTTTCGCCCTATCGGCCCTCTTCTGGAAAGAGAGCGGTCGTCCCAAGCCAGCTCTGTGGCCGCCAAGTTGGGATCGGGTGGCTGCGTGGCGGTACAATATAGGTCCCTAGATCAGCTGGTCGTTACATAACAAAGCCCTTAAACAGCACTTACTTTTCGCGCTTAAGTGACAACCATAGCTCCTCGCGCAAAGGTTCACTCTACGATATACTTCTTGGGTATTAATCTTGGGACGAGATAACAATTCTCCCTATCTTGTCGGCCCATCAGTTGTCGGTTCATCCCTTCGCACCTTACTGCCATCTCAGTATGCCATTTAGCCACTTCCGACGACCACGCATCGATGAGAGTGGTACGGCCGAGAAACAGCAAGTGCTGGCTCCAAAGAATACAGCATTCATCGTTATTTTCTTAGATTGAGCGAGATTTGTTACTCGAACCGCCCTAGTACACAGTTACGGAAGGATTCCAGTCTTAGAAGAGCGCAAGCTCATCACTTTAGGACGGGTGTCTGGAATATCCGCGGTTCTTCTGCGGACAAGATCTTAGCGTGAGGCCTTTCCATAAATGATGAAGAACCCCTCGCGGCGAAATTTCAAAGACCGCTCGAGTCCCCATGCTAATATCGCTCCTTGGCTATTTTCTTAAAGAATTGTGGATCACATTCGGGGGCAGAAGTCCGACATAAGCGGAATCTGACGTTACAACGCACGACACGTCTCCGCTCATTGTATCCATGGTCGAGATAATATCTCCTCAGGGGTGAGATGCCGCTAGCGAGCTGATCAGTCTCAACAGACAAGCAATCTCGGATACCAGATTCGCGTGAACAGGGGCGGCGCTATCCCTGGGGCGTTTAGAAACGGAAGCAACACGCGTTGTATCACCAGATATATTAGCAGGCATTTAACATGTTTCTATTAATGGATGATACGACAAACGTGCGGGCTCGGTACGGTTGTAAGAGCCACATGTAATCTAACTACGCGACATAAATAGTCAGCCCGCCGTTGTGAACTTATTAGCTAAACCAGTCTGGCAATAAGGGCTGTTGCTATTGCGAGGGGTAATACATAGGCTTAACTCTTTTTGTCTTCCTGAGGCCTGTATCCACGAAAGCGTTGACGAAGTCCCTTTATTCTTCACACCTCGGGAATGGCGGGAGTGTAGATGACCCCTAGGCGATGGCTGCCGCAAGTCCAAGCGAGAGTACGTAGGGCTGTCTAATCACATAACTACGGAGTCCAGCCTCGCGACCTTCACAATGGCTCCGACGTGAAAGGTGAGTGCTCCTTACGAAGAATACTGCATCCGATATTAAATTAACATTACTTGGACGACCGACTAATGTGGACTGTGGTCAGTTTTAAAGAGCTTGCTCTACTCACTGCCGGCACTAGTCCTCAACGGTGGAATGTAGGTGCCGCACGTGAGTGTATTCACGTGCAGTAACACCCCCGACATGGGTTTTTGTAGGAGCTAGTCAATAATACATAGTCTCATGAACATCGCGACCCGCGGTCAGTGACTTAACGGGTCCTTAACATACGAATTTGCTTGCCAAACGTAGCTGGACGTCCTTGTTCCTCCCTATGTGCCTTTCTGTTCCACGGACGCGGTTCGACGTAGCATACGTCGAGTGACTGAAATAATTCGCGGGTGATTTGCCGTCAGTTTATGTGTCTACGCTGAGCTGCTTACAAGAAATGCATCCTAAACAGGCGGTTTCTGACGCTCATATCTTAGTGGGGGTAACTCACGGAGTGGAGAGAATATCGATACTTACGAAAAGACGTTCCGCTCGCGAAGGTCCTAGGTACGAGTTACTGACGGGACACCCGTACCCACCAAGAAAAGCCGGAGTGCGCCCATTATTCTTACCCAGTCCTTGATTTGAGGTTCTGAGCACTATACCGCCCGTCGCTCAATCACGTATAACTAATCATCTTTGGCCAGTGAGGATTCGCCGAGGAGTCTCCCTTCTGACAAGCATGCTAATGGTATTCGCGCTGCCACGTGGGTTTCTTTTGACAACTGCGCCTATGGGGGTGGCTTGGCTGGGGCGGCGCCCTAAAACATAGGAAAATGTCTTTACGATTGCCGCTAAGTGGCGCCAGTCGAGCTAGCAAGCGTCGGGCATGCACCCCTGTCTACCGCTGTGAGCGGTGCTCAACACCGGCCCTTTCTTCGGGTTTAATCCACGTCTATGGCGCCTACCTGTAGCACTATTTGCAACTAAGTTTGCATAAGGGTGGCCGCGTCCCGTGGATGGATCAACGGATCAGCTGGCCGAGTGATCTAATAACGTAAGTACTGACACGACTACCAATCGCAACGGCCGAATTACCCAGAGGGACTACGCATGTGAAGGTATTGAATGACGCAAACGCAAACCTCGTCATAGGCGGCGTGACGGCAACAAGGTTAGACAGCCGAATCTACCTCGCCCTAGGGCTCGAGCAAAATGTCCGGGGTACAACCCGAAGTCCGACATATTCCCAAATCGTACGACGTCGACAATCTGTACTAACTTCTTTAGGGATATGAAACCGCCGACGCGCATGGCGCTTTAGTAGGATCTTTCTAAAATGTTAGTACAAAAGAGTCACACAGGTGTGTACGTTAGACACTGTACCGATCTTATAGAGGCGGCTACCTAACACGCGCCCATAGCCAACGGATGGGAAAGCTATTATAATCTATGACAGCACGTGCCCATACCTTCCCGGGCCCTTATACCTAGAGGACCCAATAGGCGCTGTTCCTTTACGCAGCGGTCGCACACCAAGTGAGCTCGGTGGTAACGGCAAATAAGGAGTTCTATCGTCGTAAGGACCTGGAGACTTTAGCGTAGAATCACTGGTGTATGACAATTGCCCGATGTTGTTATCAACTGGATTTGATGATGGGGGTGCGAACCCCTAGCGACCTCTTCTATGCATGGGCTTCGTAATGGGAACACCCAACAAAAGTTGATCGAAGCATAATTCCTCCCTTTTCCTATGTGGTGCCCTCGCCAGAACGCCTCGCAACTGGACATAGATGTTGACAACAATGGCTGTCCAAAAAAAGCATTAATCTGAGCAGGGGGCGCTATTCCAAACATGTAACCTGAAGAAGTAGATCTCCTCATAACAGTGGCGACGGTCCAAGATGCCGTATCATCCGCAACGATCCCAAACGCCCCGTTTACGTACATTTTCCTGCTCTGTTCAGATATCTCTCCAGCGGTGATAGGCAACAGCCGTTAGGGGCCGGCATTCGGTCCCGAGACATGTAACCGCTCCTGCCAATTCTGTTCTCTCAAGTTTTGACCTCCACCGGGTGTAAGCATGTGCCCGGTCCACCCTCGCAAATCGATATACTAGATGAGCGCATGCCTTGAATCTGAGCACGCGCCCTACGTCTGATGGTGGTCCAATGCGGCCGACGAGCGGTCGTCTAGACACTAGGACTTTTATTTCTTTAACATAGACTCGAGCGGCATGATCATCAGATCATTAAATCGTATGGAATATGCCAGGTTCAACTATGATGTGTTCCGCTGTGGTTGCGAATAATAGATAATATATGGTTTACTCTCGGTTGCTAAGAAATCGAGATAAGTGGGGCCGTGCAAACCCAATGATGAAGCGGGTAACAGGTGTCGAGAAAGTATCGTTAATCTTTAACAAACGCTGCGAATAATTCGAGAGGCGGAGGGTTAGTTGGCTAGTCTATCACTCACGCCCTTCGTTTGAGTTTATCGCAACTGCTTATTGTTATAAGGAAATTTAGCCGGCACGTCGCTACGGCGAATCTTGCAAAGCACGTCCCATGGTTCAAGGTGCCGTATATCAAGACTGAGGCGATGTTAAGCTGCGATCCGAACGCCCTACGCCTCGGACAAATGAATACCGTAAGTTCTCGCCTGACGTCATCCTTGAGATCATCATAAGAATCCTAGCGCCCTCCATATCTCTTTGGACCGCCTTCATCGGACCCATTTTGTATATTCGAAGACGTAGTGGCCGCCGTGTTATTCTGGTGTCGTTGGCATTTCTTACGGAATTTTCTAATTAATACCTGGGCAAATAGTTAGGCCGACGGGCCGAGATTTGCTGTAAACCGGCTAATAGAGGGAGGGCCCAAGGGCCATAAACTGACTGTGCGGCAGATCCTCCCGAGATACGGTCCCCTCCTATGGTTATGCAGATGGCTCTCCCCTATGGTGGATTCTGCAAGTAGAACGTATGTATAAGGTACTCCTCTCATAGAAACGTCTCAATTAGAGTGGTGAAATGAATATATGTGAACCTAAATTATCGAAGAAGAGGAATGGAGGTTACCACGGAACTGCTACTGTAGGAGTTACCTATTATATATCGTTAAACGGCCTAGATACTTGGAAAAGTTTATGTAAATATTTATGGCACCGACCACATACAACCTGAAAGTGTCACTCAACAAGAGAGCCGCGGACCGCGGAGTCATACCTAGTCATCTATGAACTTTAGTCTCGATCAATGTCGGCCGTAGACGATAAGCGCCAGGCGTAAAACCACGCTCATCCCCCAAAACATCTTCCGCAAACCTCTGTGCAGATGGTGGGTGTATCGATACTCCGTAATCTAGCGAACGTACCAGCTCCTGGACCACACGTCATATGCCCACAGGACCAACGCCTCGGTGAGCAGAAAGTTCCTACAGAAGAAGAGTGGTAACTGGGGGCTGACGGGGCGTCGACTGTCGCCAGTCTACGCGATCATCCAGACAATTGACTCAGGGATGGATCCATTGATTTAAAGACGGCTTCGGACCCCGACTTCACATTTATATTGTTTAATGGCACTTTTGCGGGGAACATAGCGGAGTTTTACAACCGAATGTCACCATATGCCACCAGGTCTGACTTCTATCCATTTCTAGGGAAGACGCGGAGTATGCTTGTCTTTCAAAGCACATCCCCTGCCAATCGCCCCCGAGTCCCTCCGTAAATAACAGTGAGACGTTCCACAAGAATATGTCTACGGTCGGGCCCGTTCATAGCCGCGACTGTACCTTTAATCCCTACCCGGGCGCTTACATGGCAATTTCTTCCTAACGCACCACCGTACTGTGCTAGCTATAGACAAGTGATGTCGAACATTCTCTTGTCCCCCTCTATCCGATCCGTTCGCGGCCCTGTGCAACATATCTGAGGGCGTCGGCGCTCCCTTATCCAGCCTTCGCATCAATGTTGAGCCCCGTACCTAGCAAAATGATCAGCTCGTCGCTCTTTGAATTTGTCCAAAGTAGGCAGATGCGTAAGCGTTTGCCTCCCTGCGCTCGCCCGTCTAGCTTTTGATAGCCGTCAAGTTACTGATATTGCGAGAAAGCGTTAGGGTATCCATTAGCAAACGCTTGTAGGGCAACAGGAAAGTTCACTGCCTAATTTATAGGTGCTCACACAACGTACCATGTAAGGCGAAGTCACTCACTCATTCATATACTTTGATTACCCTGGCGCCGATGAGCTTCATCCTATTAGTTACTGCTTTAAATCAACACACTGTAGACTCCGACCCTATCTATCTCGTCATCCCGATTCGGCGGTAGGGCTAAAATTCGCATCCGTTTAGTCGGCCTGCAGTAGAGGGAGGGTTGGTGAATCAAGCGGGTAACGTGTCCCAGCACTTCGTCGTTGGCCGTCAAAAGTTAGACTGTCGCGCGAAAGTCGATTCAAGATGGGTCGGCTGCTGTTTGTCTGACAGAATCTATACCTATTCAGGTTCTCGTAAGAGACGGGCACCCAATATGTCAGCGGTGCAGCAATAGCGGATTATGGTAATAGAGGAGTCCGAGCGGATGATGACAGTATATCGAAAGGAATAGAACTGCGACTAAGAGTAGCCGGATGTCACGTTGCAGTCCCATCGGAGTAGTGGCGGTAGTCACTAGTTTATTTTGGGATTCGCGACTTTCGCGTGACCAAAAGCTTAACAAGAAGGGAACTGTAGTAAGTATCAGCTAAGGATTGCAGCACTTAAGAGGTCGATTTTATGCCATCAGATCGGACTTTGATGTCAAACCGTTGTGCCGTCCACGTGAAGACATAAATTAGGCTCGGTGTCAATCAGACCAGCTGCATCAATGGGTCCCGCCCATTCACTTATAGAAAAGGAAGGGCTTGCAACTATGTCCAATGACCGAAGTATATGGCAGCGTGTTGGAACAGTACTTGCTAGAAGACTTGGTATCCCATACGTGTACTCCAGATACACGTATGTTGTGTGAAGACTTCGTAAACCCGATTAGCCTTGCCTCAGGTGTGCCCTAATATTCAGCCGACAAATAACCTTCAAGGCATTCATCGACTAGTCCCGCAAGAAGCTGCGTGCGATCTGGGTAAACAATATTCATACTCGAAGCCTGAATCGAGCCCGAGCTAGTGCCAAGTAAAGGCTTGTCGTCCGTCGTAGCGTAGGATGACCTTACGGAAGCATGACCGCACGAGAACGGTACAGGGCGATCGATTCGTGGCTTTCCCGAAGAGAGGAGTGTCCCGAGCCGCCAGGCCGAGCTCCCCACGCGTCATCACTGAGTGCGATGAGCTCCGCGAGATCTAAAGTTTTGATACCCCTCCAGAGGTAGTGAGACTGCGATCTTTAACTCGTGCCGACGGCCAGGCTTAAGAAATACAATGAGATTGACGGCCCCATACGCTTAGCCCAGAATGTGGATTAATTTAAATCAAACAGTCGGGCTGGCCTTCCCAGGGGGTATATATCCTGAATAGGCCGCGAAAGGCTATGCTCCATCAGAGAGGCCATTAGACCTGCCTGATCTATCGTCAAATGAAAGCTTATGACCCCTGATCGCGTCGGACCGAAGCATATGCAGATCCGCTCGGTGGAGAACCTGACCCCGACTTACCGACTGGCACCCGACTCTAGAAGTGGACCCGAACAGCCATATCTAATACGTTAACTGCGGGCTAACATGCATCTCGCCTTAGTTATCAGTCTTGCAAATTATGGATTAACCGCCCCTCCAATCCTGCGAGGTTTCCGATCCGGCGGCGCAAGCATGACTTGCGGAACGCTAGGGCGGTCCCGCTGGCGGTCTTCGTGCACTTAACAAATTTATTTGATTTTGCCCAGGACTCCATTGGACTGCATCTGCTTCCACTCTGGGCAATCACTATAATCTTTTAGCTTTGACTAATACGATGACGGAGGTAGTGGGTTGTTGTTGAATTTCTTCAAGTGCGACGTTAATGGCGGTTACCTACTTTTATAGCAGGAGGCGACCTCTCTAAACGTAATGAATACACGGCTCTCTAATCTTGGTTAATAGTGGTAACTTCTTCCGACGTCGTCTGCTTTAACAGGTTAATTGATAGTACGTCATTTTTCAGTAACCGAACTTCGCAGAGCCATGTTATATCTAATGCCCCGAATCGGCCCTCCGCGCGCTCTATATATGGCACACAATCCTTGATGGTTCAAACCGGGGAGAGTGCTTACATTAAGCCGCGACGCTCCTGACGGTAACCCTAGGCCGAAAGATACAGGAGAAGTTTGGAGGGTCGGTCCCAACTGTAACCGCGCCCGTATTGTGACGGACGAAATCTATAGCCAGGAACTCGCGTTTCTGAGCCGAGTAGCCACGAAGGATAAAACTTGCCGTGGTTAAAGAGACCAAATACGTAAGATAGCTATTTGACCAGTACGTTCCCATGTCGCTAAGCTCTCCCTGTCAATGTACAGATCGGTTCGACTCTTCCGCGAGCCTTGACAAGTTCGGGTCGAGTTTTTTCTACCAGCCACTAGTAAAATACGCCCGTAATCCTGTTTCTCGATAGCATATTGATCCTTCACGTCCAGGACAGGCCTTTGAATTCGTTGCACCAGATGGGATAACCGCTGTACGTTAGGTTTTTCGGGACTACCAAATACCACACCTTTCGTCGAAACGCAAAAAGCTGTAAGTGCAATACCCGCAGTTGGAGCAACGCTCTTTCTGTAAGCCCTCGGGAGAATTCTTCTACCCTAAAGCACACGGTTCTTCCTCGGGCGCTAACGTGGCTAGACCACTCTACGGGAGTCTCATATCTACCAGCTCTTAGTGGCGTGGCTCGATCAAACCCAAACCCCGTGGCTAGTACTCTTCTGTCTAACTCGAGACGACCTGTGAAACTGAATCACTACTTTCATACACATCAGTTGCCGGCTAACCCTGCGTTACACGAAGTATTACAAGCGTAAATATTATTGGGTTTACTCACGAATCTGACGTATACCACTGGGAGTCCTGTGGCTAGTCTCGCTCCGACAGTTTAAACATGGTGTCCCCTATAGAGCTGCTCCAAATCAGATACAAACATAAGGAAAAGCATAATTTTTTATGGCACTCAGCTTCACCCTCCAGAACGCGTTGGCACGAGGTTAACGAAAGCGCTCATAATGTGCCGATGGTATACAAAGTCCGTTAGCTTTGTAGTTCATAGTTGTATCACCGCCCCCAGCATCTCCGCCCGCCCAAACTAACGAGAGCACCTACATCTCTTGAATAATTCTAGGCTCAGATTGTCGCCCGATGTAAGGCTGGAACTGGACCCGCCGAGACTCTCATATCAACGAGCTACCGTGTGCTAGAGCTATGCCTCACATAACTCGTGAGGATGCGGTCCAATTCGTCTCGCGTTAAACCAGTCGGATACCCCGTTAGCTCTTCTCTCACGACTACGCAGGGGTCCAGTCGGGGAGGTCATACGTCGTCGCCCTTGTATGCCACACTCTGTCGCACGAGTGGATCTGTTAGACCGCGATCACCTTACATCGCATGACTGCGCGACCTGTCGCCTGCGGTGCGACGCCAACGCATATAACCTATTCTCAGATATCTCTGTGCACAAAGGCGTACTCTCCCGCTTGTAGCGACGTCGGACCTAACAGCAGGTTCCTGGAGTTAGTACAGCACGGGTGTTAGCCATCATATCGACCGACGCCCGGGATCACCTACATGGAGAGCAAAACGATACCAGTCCCGCCTGGACTTCTCGTTACGAGCTCACTGTCCTAGGTGCCACGTTGCGGTCTACAATTGGGTTACGAACAATATTTAAGTCGACTGTCGTATAACTCTTTGCGTCGGGTTATCGAAACCGTTTCGTCCAAGAACGTGTGCCCCAGATCTGCAATGGAACGCTACACACCCCTAACTCTGCGGCGCAAATCCATAGACTGGGCTGTCGTTAGCTCTGAGGCGACGTAATGCAACGGCGAAAGACGACAGGGCACGGCACGGTGAGTAGCGAACAATCGGTTTCCCCTTAGATGCTATAGTACCAGCATAGGGAGAAGGGTGGTGAATGCAAGTCCGGGGCCCGTGGGTAGTCGACATATATCCTATGCGTAGACGCGTGAACGCCAAACACACACTCAGTGTCGGTAACCGCCTCTACCTGCAGCTGCGTGGGTGCGGACTAATACCTGCAGGGTCAAGTGCGGTGTTTGAATTGAATAGTAATCGACGGATCTTCGCTGGGTATCCGTCCAACCTGACGGGGTAGGCGTCTCAGTACTGAGCAATCGGTGAGAGTGCGTCCGGTCGTGGACGGACCATTTGAATACTCCTCGGCGGTCCAGATGCAGGTAAGCTCGGTAACCCAGTAACGTTTCGCACTGATGAGTGAGATGGTTGCAACTCTTCTTCCTAGTTGCTGTTCATTTCTGAGTCCAATCGTATGATATACAATGTCTCGACTGCACCGGTCTATTATCCGATAAATACCCACATAAATGCCGTTGGGGTAGGTTGTGGTAGCTTTGTGGTTACGTCTATAAAGCGCTCCATGCCGCTTATTCCCTATTCTACTTCATCCCGGAGCTATCCTGACGCGGACTCTCACGAGAAATTGGATAGAGGTGTCGAGCCCGCCTGTACGGGATCATCTATTAATATTTTTCTAATTCGTCCCCCCTTTGCAGGGTGATTCCCTGATGCTTGCCGTGATAGTTTAATAGGTAACCCTCAACTGCGGTGCAATTCATTTCGGGAGGCGAAGTTTGTAGTATGGAATTAATGTCCACCTGGGATCTTGCCTCATACTGAAGCCACACCTTGGGAAAGCCGCCCAGGTTCGCGGATTAGATGATGATGAGTCGCCATTCTAGAGAAGGATGGAACAGACCATTAGACGTTTTGCGGTTTCTACGGTTCGCAGGGCAAGAGTCGTGTTTCTTGCTACAGGAGCGCCTTGCTCTATAACTTTGCCTAGATAATCACTATAATCGTTCTGCCAGTGCGTATCCGGAACCACGTTAATCTGCTGTGACTGTCTTGATATTCTTAGCACACTATTTAATATCGCATCAAGGGCATTAGCACCAATTACTGTAGAACTATCGTATAGTTCGAAGCCGGACCGTGTTGGAATGACTTACGGACATTGGCGCCAATAGATGGTGAAAAAGAAAGGCATGAGTTAGAGCAATGTCCCTACGGTCCTTTGGAGTACGGCTTTAGATCTTCGAGCAAGACGCTATCCCTGCTTCAGCGTCTTCCGTGTCGGTCCAAGGACACCCCTAACGAAGTACACCGCCGTGTTCATGAAGCTGTCATAATTCCCATTCCTAAGTTAATGCGGCCATTATGCGGGCGGGCATAGTTGCACTCATTCAGGAGCTTTTGATCCAATATATCCCAGTATCCTCTTCGGTACTTAGTAGCGCAGAAGGCGGCGGACCTGCCCGTGGAGCAAGATTCCAGGGGGTCGCGAGACAACAAACTTAATACGTGTGACTCGGGAAATAACCGGCCGGTCATAGAGCCGGCGGATACTAAAGGTCGGCTGAGTTGATACACCGCTATAGATCTCTAAGACCTCTTGTCGCGTGGGCCCTATCGGCCCAGCCTGCAGATATTCTTGCATTGTGCTAGTACTGCTAAAAACAACTTAGACTGTGGGCCTGATTGAATCATAGTATCCGATAAGCCTCTAAAAGGGCATGCAAGTTGGTTTGATTCGCCAAAGTCCAGGTAAGAACCTGATAACTGGGCTTTCTAGACCATAAATGTTCACCCTAGTTTAGGTCCTCAGGTCATACAGCAACTACGAATCCGGCCAAACCATCTACGGAGTCTGGGGTGTTCAGCAGCACGGACTAACGGAAGCGCACGGATCGGAGAGGCGGATCACTAAGGCGGGACTACTCGACCACACTCCGATTCCCAGCCCGGACATTGGTAGCAGATCCGGTACAAACACATACTCTGATCGACGCCGGTCAGAATTGTGAACATGTAGAGATTTTTCGCCGCTGGCCTGCCTGGCGGTCTGCTCACGGCTCTTAAACGTGAAGTGATGTGAGTGCCTTACGCGTCCTTGTTCTACATTTTCAGAACTTAGATTCGTAAGCGAAAGGATCAACTTAGCTATTTGCGAACCACGTGCTACGAGGCTTTCGTTGTTCTCCGCTAAATGACGTCGGGTTGTGCGCGCACGCGTAGCCGCCCGGCCTTGCACGAGAAACGTACTGCTTACATTAATGATCCTTCGAACCACCCGGGTAGCCACATACCTAGCCGTACCACGATGTTGTGCTTCATGTTTGCTTTTTCCGTCCATGCGCATGGGGGAAGTGAAAGGAAGGTCGCCCGCGGGTCCCGGGGAGCCATCGTGGAGACCAGACGGCAACTGTCAGAATCTGGGCTTATGGCAGAGAAGGCGATAGAAAGGCATCGGATCGTCTGCGCCATTGACTCGTTACGCGCCGCGGTTTTCTTATGGACCCCCTACCCAGGTCCTGCTAAGGTAGTTCTGAACAATGCTGACGTGGAGACTATCGAAGCGATGACATCCCGAACAAAACCGCACCTGGCGGACCTCAATAGAGTTTCTACTTCCCAGCGCCTTCGAAGCGGCTCGGGTTCGCGGCACACTCATTTGTGACCGACCGATCAAGTAGTGACTTAAAAGTTATGTTATCGGGCTTCGAAGCACTACGGGAGCGGTAATGTGGGATATAGTTGTACTAGGCGGCCCGGGAAATAGACAGTACTGTCTGTCATGGATGGGTAGAGGAGCTGGAAACTGTAAACGGTCACAGAGTTCGGTTACAGATGGTTACCTATCGTCAGCAAATTGGAGAAGCAAACTTATAGCCGGTGATCCAGAGCAGCTCCATTGGGCAGTTGAGAGTCTCCGCCGAATCTTGACTGCACACTTAGATTTCACAAGACCGGCACATCGCACATGCCCCGTCGCGGCAGTTAGTCCTTGGCGGATCAGTGGAGGGCAGCGCCCCCCCCGGCATATAGGCGTTGAATTCAACCGCCAGTCCGCACAGGCGCAGCGCAGCCCGTCTTCCAATCAACGGCAGCGGATGGGCTAGCAGCCACGGGATTGACAGTCAAATGGCCCGGTCCGCCGTCGGGCGTCCATGAATACCTCGTACGGCACCAGATTCTTCTGATTTGATTTTTCCGTCGTCACTTTAACATGTAAAGACCCCGGTAATTCCGCTCAGTGGCTCGAGTGCCCAATCCAGACGACGAGCACTGGCCGACGACAAACGGGGGTGTCTCTGCTAGTAGTGTCTTGCGGCTTTAAAAGATGGAGTGGATACGCTCCTTAAGGGCCCGCGAATGAATTGGCAGGGAAAGTGCATGGGTCATGGCGCTGACAAACGACCTCAGATCTCACAACCCTGGAGTGGGTTCCAGGTGTTATGCGCGCACACTTGTCACCTCTGCCTATATAGGGGGTTTCTACAGGTCACTGTGGAGTTTCGTTGCCGGAATCACTGTTGACCAACCCTTAGGACTGGTGATCCTCCACTAACTACGTTCGGGGGTAGGTGCAAATGGACCGGTAGCGTTAAGATCACGACGGGCTTACCGGAACTCTAATGATACTATTCCATTTGTTAGTGCTAAGATCTGAGTCACAGGGGTCACCAAAGGCCGGTGCGCGTGCAATGAGGAACCTAAGGTATCTTCCGCCACGCATATCTTATTTCGTTTAGCGATTACATCCTCCCCAATTACCGTTTGGAACCGGAACTGAGACACCGTCCCAGGTCAAACCGATCCAGATAGAGATTTTGAAAAGTGACGTGACCTTAGGATGTACGCCATTTCCAACATGCCGAACTAGGTAGGTTGGGTCTAGCATTGCCTCAATCCCTTGGGAATAGCATATGCACGTTGATCCTTTGTACATGAGCTTCTCCTCGTTCAGTTCCTTGTCACATTGTGGAACGACCTTCGTAAACCCTGTCGCGACCTACAGCAGTTCACTTGTGGTAGTCGTTCTTCACATGTCCGGCGGGGCCGAATCACACGCCCCGTTGGACTTAGGCTGATTACAAGTGCCAGTGCGACGAGGTGTGCAAAGTTGCGACATCCCGAGGATGAGTTACCAAAGCTCTAAGTCCGATCCCATAGGTATGATAGGTGAGTAATCTCCACTATGCGGCACAATGAGCAACTTGTACGACGAAAACCCATGCCGGTCTTAATCCGACCGACTAGTAGGGCCTTAATTGGAGAGGATAATCTATCACGTAAGCCGTACCCCCCGTTGACACGCGCTTGGCCTGGCTCCGGCTGCATGTTTATTTCGCATTCTGTATTCTAAACCTATTCGTACTTCATTCTCTCTTAGAGGCCGGTCATCTTTCAGTCTCAGACGGCTCAGCCGAAAGGCGTGTTATGTATGTCATCCTCCCTTTTCTATCCCCACTGCATCCAGTATATGCTAGTCCTGCTGGGACGCTCGCCCGGTCTACGAAGGAACTTACACCAGCGGTAGGTACGAAAGGATTGTAAAGTCGGATCCTTATGCCCTACCTAGGTATCCTGGAGGTACAACAAGCGAACTGATCAAGCAAATAATGAAAACTAGGAGATGGGAGTATATGCATCGGTTTGTAGTGGTACGTAGTACAACACGTGTTGATGCTTGAGAACGAGAGTATGAAACAGGTCCCGACTAATGCTGGCCCTGCTTTAGTTCGGAACCGTTCATATACCTGTGTGATATATTAAGGGTCTGGCCGTCGCATAGTGGAACCCGTGATCAGCGGGTTCCGAGTTAATTGGTCCCACGCCCTCTGGCTATTCACGCGTTTCTGAAGTGGCGAATCGATAGAGCATGTCGGTACGTTGGCCTCAGAAAATTGAGACGTTTATAAAAATCCTGAACCACAACTCAGGTCATGGATCTCTATACGCTCACCGGAACGTACATAGACATGATGACTCAATTCCTATGGAGTGGCTCTCCCCGACCGTGCCAAGGCCCTACCGCGCGAAAGGGGAGCCTAGGGTCGGGCGATTTCTGTCTGTCGTCGTCCTATTTCCAGGTCCCAGTGTTTGGAGTGTTTTTGATGAAGGTCACGATTGAGTAATTCTGCCACCTTCATCACAACCGCTAGATGGGGCACTGGGACCCCGCATGTTTTCTGATAAATAAAACGCGACCGAGCTTTTGCAGTCGTCAAACCCTCTGTCTCACGGTGTATTACTCGCCTTGCCAGGCCGCTAAAAATTTCCAGCGCGGCCGTTGTGTGCTTAGTGCTTGGCGTTGCGAAGTCCCCCTTGTACGGTATAGGAGCGAGTTGGTGATAATGACAGCTGGTTTGGAGGGAATCGAGTACTGCGACTTAGGCTATCAGAGAATTCTCTGCGATAGTTTGAGCTCGTACCTCGAGCTCATGACCCATGTATGGTGGTCTATACCTGATTTGGTACTATAGATGCGCGCGTTAGGTGACCGAGCGTGAATGCTATGCTTAGCATGCAACCAAGCAGTGCGGCGCGCGATAATTATGTGGGGGAACGTCCCTAAGTAATCTCATCAGCGGATTAACGATACAAGGCTCCTTTATTTGCTGTCTTATCGGGTTTTATCCACCTTCAGGGCTGCGAATAGTTGTGCTTCCTACTTCCCTGTGGGAGGGACCGTTGTCCATCTCGGGTCCGTCATGCCGGTGTAGCCCCCGTGACAGATCGACCCTATTAGATCCAGATCCTGCTACACTTCTTGAGACATATTGCATGGGTCTGATGCAAGACATGCGCCGAAGTTTCTATACTGCTCGCGACTATTTATTGACGGTCGAAGGTATTGGTTGGCTACATATTAGTGATACGTCTATCACTAACGATCTCAGGCCTTGCACAGAGACGAAACTAAGTCGAACATGACGATGCCGTCGAGCTGTATTATAACTGGCTATAACCCCAAGCAGCTGCCTACATTATCGCTCTGTTGTTCAAACCTAGGCTTACACTTACACGCCACTTCTGGTCACTAAGATTCCAGAGCAAAGCGGTGACACCGTTACTGGAGCGTGTTGATCGATCTGAGATCCCCCTCTAATTTCGGCAAACTGCCCACTGTACATTGATATGGGACCTGTTACCCCTCGGTGCTAGTGCGAATTTGTGTTGTGACGGTCGGGACACACATCTGGGAGACGAATGACGCCATGTGATAACATTTCAGGATATTTCGCCATCTGAATGGTAAGCAGCAACCCAGTACTACAGGAAATGAGTCATTCTTTAATGACACTTCCGCAAGGGCAGACTCTCGCTACGGAGGTGTCGGCAAGCCGTGTCGACCCTCTCAGTTGCGACATTGATCCTTCGACGATCTTCACGGTCAAAATTATAAAATATATAGTTTGTGTAGGAATATCGTTTCGTCGCCAATTAATAACCTCGATCCTTACGCCGTATCGATTCCGTGTCTCTCCCTACATTTATGTCGCAGTGGTTCCCGGAAACCGCAGGAAACACCTCGCGGACGCGGTGTCAAAGCCGGACTCACAGAATTTTTCTAGACTTCGCAGGAGATGCCTGAGGCGTTACTTGTTAAGTCTCACCATCCTGGCTTAGCAAGAGATTTACTACCTTCATGCGCTATGAAGAATTTGGAAGACACGATATGTGAGATGAGCAGTAGGTTCGACGGCAGCCAGATAATCTATGTATCATACCCGCACGAAGGCGGCTGGCAGGAGATATTAACTCAATGCTCTTATCCGGTGGTCTCTCGTTTGAATAGGTACGACGGCATACTGGCGTTCTAAATCGTAATAAATAGTCCGGGAGCCGAAGCGTATTATTCACCCTCCAACAACTACATTAGGGCTCAGACTAGTAGAAGGTTGAACTAGCGTAGACACTAGGGATTCCCATGGGGGGCGTAGCGTAATGAGCTAGTCTATTGATCTATCGATATGTAAGAGTACCGAAATTCACCATGCTGCATTTCGTCGTTCTTCTTACAGTGGGTAGGCAATAGTCTCTATCCGCGCAACCGAAACAAACGCAGACCTGAAAAAAAGAGATCGTCGGTGTGTGAGTCCGTTTTGTCAGACACGTTGTTTTGTAATCCCGCGGTATTTTTGGGCAAAGGCGATCCTGATACCCACCACACTGTACGGTTTCAGACTCCTAGCGGGACCGTAACGGTCTTGTTAGACCGGGCATGAGAATGTGCCTTACTGTCCGAACCTCAACGACGTCATCACCTCTCGAGTAGTCGGCACCTCGAACGAGACACTATCAGTACTGATTGCTACTAATGACAGGCAGCTTAGTGTCAAATAGAGATACTTTAAGTTCAGCTCCATTCTAACACCCAGATCTAATTGAACTAAAACGCATTAACAGGTTACTGCGTACGTATCATAAGGAAAAGCCTGGTGTGTCGAGACCTCTAAGAGAAATGTAGGGAGGTATCCGTAGGTTAGGCCGACTACACGTATCATGGACTTATCACGAGTAGTTGCGTGGTCGGGCTCATATTCAGGTCCCCGCCGTATTCCTTGTCAAGAATATATTACTCTCATCAGAGTGGTTGATGAACTTACATAACCTTAATAAAACTAGCACGAAGTCTAAAGACTCATTGAGGCACAAGATCGAATGTATGCTGGCAAGGCTCTCTACATTACGGGATTTCTACCTGTCATAACAGACTGTCCGCTTCGTTTACAAAATCTCCGCTAGATTCGGGTCACGTATAGTTTGTCGTTGATGCGCATGATATTGCTGTGCCGCAAATGTGGAACGGCGTAAACCTTACACGGTAACGCCGCCAATGACATAGCGAGTAAGCGCAGTCCAGTGCATCGCGATACATAGTTATCCACTCCGTGGGTTGGGCTTAAAGTGAAATACAACGCGCATATGCTCTTGGAAGGTCGGCAAGCTGAGGTTCGATTCGAGTTCACATGAGGGAGGGGCACTAGGCGCCTGGTTCCGTCTTGTGCAGAAGATGAAGTACATGAACCACACCAGTCCGAGATACGCTTGTTGGGCTTAGGCGTCAACTAACCAATCCGGATATCGTACATGTTATTGGGCCACGTTTAAATGTCTGTACTTCCTACTTTGCACTCGACAGAATCCAGGAACGGTCTCGCCAGTATGTAGCAATCTTCGACCCAACAGTGCTTGAGGACTTACCCCTCCCCCCGTAGCCGGGCACATTAGTAACCGTCCCCAGTGATCACGATAGGTTCTTCGAACAAAACAAGTAACCAACTCTCGGCGACCCGTGGTGGGTCCGTCTCTCGTTCGCAAATGGCGTAGAAGGGGGTCTGGAGGACAGGCGTTTCTTGCTAGCATCTTTCATGCAAAATCGTGCGGGATTACTATGTTTCTCTGGCGTGTTGGCCAGATCACCAACGAGAAACGATAAGAACCTAGTAGGAACGGAATCCATGCAAGGTAGGATAGATTTTACATTTAGTGTGACCTGGCCCAATTCCGCTTCGACCCAGTTAGGATAGCTGGGCGGAAGCCGTAGATAATATCCCCATAAGGTGACCTGAGAGATATGGAGATACGTCTCCCGATAGTTAATCCCGACACCTTTGCGAAAATTAGGCCTGCAGGCCAGAACGTACAGGCACGTGGGGTAGGCTCTCAGAGTAATTCTAAGGGACGTTCTCCCGCGTATTTATAGGAGTATAAGTGAGACAACACTAGCGGTCGCGACTATCCCTGTCAGGAAATAAACGACTACACGTATGCGTTGACTGGCGAACGCTAAGACAACGTGATTGTCTCTGCGGGATTTGAACGTGTTTCCGGCAGTGCTAATCCCGAATTCGAGGATTAGGCCTCTGAGAGAGCTACTCTCACCACACTAGCTCACGCTCCAAACTGAGGCTTCAGGGCAGCCACCAGGTTACCAGAGTATCAGCAGATTACCGGATTCTCATTCAGGTACGTGTTCGCTTGGCTTCGATTAAGGTACTAAGATTGTCTACACAGGTTCACCCACAGAGGAAGCGCTTACCCGCTACACTCAATATCTGCGATATCACACCCGGTACTAAGTTAAAGGTACATACAGGCAATGTCTGCACTCACAAAAGTCCGCCCGTCTAAAGACAGCCTTCGGAGCAACCGACACACTCACAGTAATTTTCGCGCACAGGCATTTCCGCGTGTCGAGTTGAAATACTCGGTTCTGCCCCCTGCATCCGGCTAAGGTTGCACTGCTACAGCTGTAGGACCGGCACATATCATACGACCCGGCTGTTATTCATTCAATCGTTACGCGGTACAGGTACTCACTCTTGAAATCCCTTCTCACTTCCTGCGGACCCTATCATAACGTTGCGCTGCCTATGCCTCTGCTTAGCAACAGTTTTAGTTCGTTAGCTCAATATGCGTAGTCGCCTAGGGGACCTAACGAAGTGTAAGGGCTCTAGCTCTGGAATCGTAAAAGAGACCCAATTATGGCTTCATAGCACCCGTTACGCTAACGTCGAGAATCGTGTCGGGCTTTCCATACAATACGCTCTTTAGGCAGTAAACAAGAGATCATAGGTTTCAAACTCTATGATATACTCAAATACCATTTATGATCTAACCCATATCCCCTAGGACTCTTAGCGACGTATCTTCCTGGCCGGCAGGCAAAAACTCAGATCTGAGAGAGCTGTCGGATCCAAACCCCCGGGGTTTCAAGAGATCATGGGCCCTGCCTCGATGGCAACCCGTGTTGCTGATTCGGATAGACGTAAATATTCCACTCGACACTTGAGTGCCACCCCGTTAATGAGGCGAAGCAATGTTCTTCTCTAAATAGGTATACAGAAGGGCTTATAGTACACTACAAGTCGGGGATGCGCAGTGATCTCGTCTCTGATTGTGTCACTGCGTGAGTGGCGATAGACGGTTAATCGAAACATCAGTATGTCGCTCGGAGGACCACATCATAGGCCGGGAGTGATGGCGGCTCTTGTGTGCGCGTACATGCACTCACAAAACGGAGGCAATCTGAGTTTGAATGGCCAGCTGGAGCAAAACGGAGCGAAGGCCTTTCAGAAACTTAAGTCTTCTCGCCGAGCGACATTGACGTTTAAGACAGGCTACGTCGTCTTATCCCTGTACACCATGCGGTCACGAGGTACCTAACACGCTCGCCTAGACTTACTCCAAGGTCTTGAAGCTCCATCAGTGTACTGCGTCTCCTGAATATCTCGTTTAAAGCATGGTCGTCACCGGCCACCGGAAGAGACGGGGTTGCAGCTATTGTCCCTGACAAACCAGAGGAGATGAGCCGTCCCTGTTTGGTCGGATAACACTGGAAGGCTACCCAAGCTAATCTGGTACATAAGACGGCATTTAGGGAAAACGCGCCGTAGCCAGGATCGTTTTGAGACTCCATGCTTAATAGATGTGGAGTTTAGGGTGAACAACATACTTGGTCTTGAGTATGGCCATCTCTTTTTATCGGTGTGCAGTTGTTTGTTGTTCGCCAAGTTAAAAAAAATTGCAGAGAGGAACTTAAACTGAAAGGAGAGGAGAGGTTAGCCGGAAAGAAGACAAGTATCCTCGACAGTGGGGGGCAGTCTGTGGCCCTGACGACCCATACGGAAGACAACCAGGACCTCGATCTTACCTAAGTGCCGATTCAGTTTCGGTTAAGGGGCTTCCATTCAATCAGCGCGCCGGACAAACTAACATAGTATTAAAGGAGGCATGACTTTTCATCGGGCTGAAATGGGGTGTCTAACTCAACTGGCATCCATGCACACACTCCGACACAGAGGCGCGTACCCAATACTACAACTATCCTAGTATCACAGCTGGGGTGACTTTCGAATTATAGTACCGACAAAGTTTCCATTTTCGGCGGGGAGGAGGCATTCTAGTTAATTTCTTCTAGAGAGCGTGGCTACAGCACGAATAGAGGGGAATACCAGGAGTAACCGTGTCATGACATGATATCGCCGGAAAGTTGTGAATGCCCCTCGCTCGACCTCGAAAGTGGTTGACTCAGATATGAACACACAGCTAAGGCGGCCGTCAAATTCGCACCGTGCGACGCGGACGGATTTGAATCGGGGTTTTGCATCCGTGCCAGGTGGACAAGATGAAACCTGGGCTCCGCCCGGAACAACGGAATGTCCGACCAAAGTTACGATAGTATACCGGTATTCTGGATCATTTAATTACTTGTACTAATCGTCGGAGTAGAGTCAGCAACGCTGCTACGCAGCACAATCGATGCGGACGCGAAGGAAACTATTAGTGGCTAATTTGACCCTCTCGCAACCCAGTTATAGAGGATCATCCAGGCAGCCTACGGGGTATTGGCAGGCTTCGATCTAGGCAACAGGCTGAGTATACAGCTCTGCCAAGGATGACTTTCTAAATGCCGTCCTTGTTGGGGTAGCGGTGGTAACACGGGAATCCAGGCAGTGGCGCAAGCTTACTTTGAGACATATGGCGACAGTCTACAGTAGGTGTCCCAAAATCCTTTGGATGGATACGTCTTACCCTGTCTATCCTTGGCGCTCAATTCGACCGCGAGAGAAAAGGGTGGGGTATCCGTAGAGTCGAACAGCTGCGTATAACCGTCTCATGACAGTTCGACTAATTACTAGTGGTTACCTACGTCATAACACCGTACTTTCTGACACTTGTTATGCGCTTTGTCGGGAGGACTAGGATTCTAACATAGCTCCATTTGGGTTAATCCTTGATTTTTAGCGTCAGGCGTTCAATTGCCCATTCCTTTCATGCTAGCTGTCTTCAGAATGAATCCTTATAAGGATCCAGAAGAGCTGATCCTTCCTAGACGTGAAGTTGAACCCCTTATATGAAGGCGACGCAGTTGACATGACCGGAAACCTCTTCATAGTGGCAGACGCATTATTGGGTTTATACAAAGCATCTTGCCGCCCTTCTTTGTGTTCCACCTAGTCTTATAGTACTATGGGTACCTTTTCTAAGTACTCTGTAGCCGGGAAGTCCTGACGCCACTGTAGTTGGTAGAGCCCTTCGATTTAAATTGTCCCCTTGGCCTCCCTGGGACGAACTAGGCATACCTTATGACCTGCTGGGTTAGTACCTGCGAGAACTTAGCGAATATCAAGAAACGTCATTAACATCTTAACAACACCGGACGCGGCAGGACCTACGGCGGAGTCACGCATGGGAGCAGCTTATGCTGAGTCATCCCCATACTTGTCATCGCGCCTGAAAGAACGGACACTCGGTAGAGACAACTCAGGTGTTACCACTAGCTATGAAGGGGCCCCCCCCTCAGCAGCTTTTTGTGAATGACTAGAGGGTCTAGATGGAATCCATCTCGGCACTCGCTTAATAAGCGTGGCTCTGGATGAGAAAGCACATGTCGACATTCCCCATGTCCGAGATTGACACCACCTCCAGAACATTATTTAGAGCACCTCGATTAAGGCAGATCGAAGCCATCCCTCGGTTGTACTAGCGCTCGGATCCTTTCTTGCAAAATACCTCGTATGCCCCCGTTCAGCGGAGAACGTACGTTGCGCCCGTCCCCGGACGTTAAGGCATGGTCAATATTCTTGGCGTGTGAAGGTATCTTGTAACAGGGAACCCACAGCTAAAGGATCAAACGCATTATGGGACGCTGACTCTCCCTCAGAACTAGGTCTCACCCATTAGCTCAAGCTTATTAGGCAGTGCTAGTAGCGTCGCGCAAGCGTATTATAGCGAACAGGTGCTCTCCCGACGCTTAGGGCGAACCCTCCACCGGCAGGCGCTCAATTTCACAGGCCTGCTGGGCGTTAGTACCCGAGAAAAAAAAAG
