# Supplementary material for: Precise genotyping of circular mobile elements from metagenomic data uncovers human-associated plasmids with recent common ancestors
Source: Genome Res. 2022 May;32(5):986–1003. doi: 10.1101/gr.275894.121 (PMC9104695; doi:10.1101/gr.275894.121)
Supplement: Supplemental Material [file supp_gr.275894.121_Supplemental_Material.zip › DomCycle/ex/R1_map.sam]

@SQ	SN:NODE_1_length_25027_cov_20.5072_ID_1	LN:25027
@SQ	SN:NODE_2_length_50027_cov_41.0040_ID_3	LN:50027
@PG	ID:bwa	PN:bwa	VN:0.7.12-r1039	CL:
m1_11449_11599_1_m1_11779_11929_-1	0	NODE_2_length_50027_cov_41.0040_ID_3	22957	60	150M	*	0	0	GAAGTGTGTCCGGGACAAATCCGATGCCGGACAATTTGTCTCATAGTGCTAGACTTCTTTGGCGTCTGATTAGTACGCGGACTGGATGGCTGCGTCTCTCTTCTAGAACAAAGAGATTCAACAACTATTAACACACGAGTGTATTTGAAG	IIIIIIIIIIIIIIIIIIIIIIIIIIIIIIIIIIIIIIIIIIIIIIIIIIIIIIIIIIIIIIIIIIIIIIIIIIIIIIIIIIIIIIIIIIIIIIIIIIIIIIIIIIIIIIIIIIIIIIIIIIIIIIIIIIIIIIIIIIIIIIIIIIIIII	NM:i:0	MD:Z:150	AS:i:150	XS:i:0
m1_12941_13091_-1_m1_12608_12758_1	16	NODE_2_length_50027_cov_41.0040_ID_3	24449	60	150M	*	0	0	AAATAAGAGGACCCGCAGAATACACCGGATGAATAGACACACCAAACGTACTCCCTAAATGTCAGGCTTTCTGGTCCCTGTGGCGCGGGACAGTATGAACTGACTACGTGGTACACGTACCCCGCTATACCAACAACGTGCGCTAATGCA	AAAAAAAAAAAAAAAAAAAAAAAAAAAAAAAAAAAAAAAAAAAAAAAAAAAAAAAAAAAAAAAAAAAAAAAAAAAAAAAAAAAAAAAAAAAAAAAAAAAAAAAAAAAAAAAAAAAAAAAAAAAAAAAAAAAAAAAAAAAAAAAAAAAAAA	NM:i:0	MD:Z:150	AS:i:150	XS:i:0
m1_4928_5078_-1_m1_4555_4705_1	16	NODE_2_length_50027_cov_41.0040_ID_3	16436	60	150M	*	0	0	ACGTTACCCGCTTGATTCACCAACCCTCCCTCTACTGCAGGCCGACTAAACGGATGCGAATTTTAGCCCTACCGCCGAATCGGGATGACGAGATAGATAGGGTCGGAGTCTACAGTGTGTTGATTTAAAGCAGTAACTAATAGGATGAAG	DDDDDDDDDDDDDDDDDDDDDDDDDDDDDDDDDDDDDDDDDDDDDDDDDDDDDDDDDDDDDDDDDDDDDDDDDDDDDDDDDDDDDDDDDDDDDDDDDDDDDDDDDDDDDDDDDDDDDDDDDDDDDDDDDDDDDDDDDDDDDDDDDDDDDD	NM:i:0	MD:Z:150	AS:i:150	XS:i:0
m1_48698_48848_1_m1_49202_49352_-1	0	NODE_2_length_50027_cov_41.0040_ID_3	10206	60	150M	*	0	0	CTGGGAAGTAGAAACTCTATTGAGGTCCGCCAGGTGCGGTTTTGTTCGGGATGTCATCGCTTCGATAGTCTCCACGTCAGCATTGTTCAGAACTACCTTAGCAGGACCTGGGTAGGGGGTCCATAAGAAAACCGCGGCGCGTAACGAGTC	HHHHHHHHHHHHHHHHHHHHHHHHHHHHHHHHHHHHHHHHHHHHHHHHHHHHHHHHHHHHHHHHHHHHHHHHHHHHHHHHHHHHHHHHHHHHHHHHHHHHHHHHHHHHHHHHHHHHHHHHHHHHHHHHHHHHHHHHHHHHHHHHHHHHHH	NM:i:0	MD:Z:150	AS:i:150	XS:i:0
m1_14540_14690_1_m1_14714_14864_-1	0	NODE_2_length_50027_cov_41.0040_ID_3	26048	60	150M	*	0	0	TGTTACGGCGAGAATTTGCTAGACCAGTGCGTGGGCCGCTGTACTGTTCTTGACCAAATTCCCGCATGTTTTCAAGCATCGGAGTAGGGATTCTGCCATTAAGCTGGAGTAGAATCGAGCTCGGGACCGCAAGCGCACCGTGTCGAGCGG	BBBBBBBBBBBBBBBBBBBBBBBBBBBBBBBBBBBBBBBBBBBBBBBBBBBBBBBBBBBBBBBBBBBBBBBBBBBBBBBBBBBBBBBBBBBBBBBBBBBBBBBBBBBBBBBBBBBBBBBBBBBBBBBBBBBBBBBBBBBBBBBBBBBBBB	NM:i:0	MD:Z:150	AS:i:150	XS:i:0
m1_12351_12501_-1_m1_11976_12126_1	16	NODE_2_length_50027_cov_41.0040_ID_3	23859	60	150M	*	0	0	TAGCGCTTCTCATCGGGTGTTACGGAAAAACCAATGGACCCCATCGAGTCCGTCCCTTGTCAACGCAGACCAACCCGCGGCCGATGGCGGGCGTACCTTCTAATTTTTGACCGATGCGCAGTAACAGTCGACTATGATCTCGCTTGTAAA	FFFFFFFFFFFFFFFFFFFFFFFFFFFFFFFFFFFFFFFFFFFFFFFFFFFFFFFFFFFFFFFFFFFFFFFFFFFFFFFFFFFFFFFFFFFFFFFFFFFFFFFFFFFFFFFFFFFFFFFFFFFFFFFFFFFFFFFFFFFFFFFFFFFFFF	NM:i:0	MD:Z:150	AS:i:150	XS:i:0
m1_31789_31939_-1_m1_31405_31555_1	16	NODE_2_length_50027_cov_41.0040_ID_3	43297	60	150M	*	0	0	CGTGTTTTTGCGCAGTACGGTCTATCTCTGGGTGTACTCTGTAAATGAGTAAGTGTATCAGCCTGACTCGCCACGTGACCCCAGTACAATAGATATTAAGCTTTTACATTAGCGGGTCCAATTATCCATGCTCCAGTGACCGAGTAACTT	HHHHHHHHHHHHHHHHHHHHHHHHHHHHHHHHHHHHHHHHHHHHHHHHHHHHHHHHHHHHHHHHHHHHHHHHHHHHHHHHHHHHHHHHHHHHHHHHHHHHHHHHHHHHHHHHHHHHHHHHHHHHHHHHHHHHHHHHHHHHHHHHHHHHHH	NM:i:0	MD:Z:150	AS:i:150	XS:i:0
m1_47064_47214_1_m1_47520_47670_-1	0	NODE_2_length_50027_cov_41.0040_ID_3	8572	60	150M	*	0	0	AAGGCCCTACTAGTCGGTCGGATTAAGACCGGCATGGGTTTTCGTCGTACAAGTTGCTCATTGTGCCGCATAGTGGAGATTACTCACCTATCATACCTATGGGATCGGACTTAGAGCTTTGGTAACTCATCCTCGGGATGTCGCAACTTT	@@@@@@@@@@@@@@@@@@@@@@@@@@@@@@@@@@@@@@@@@@@@@@@@@@@@@@@@@@@@@@@@@@@@@@@@@@@@@@@@@@@@@@@@@@@@@@@@@@@@@@@@@@@@@@@@@@@@@@@@@@@@@@@@@@@@@@@@@@@@@@@@@@@@@@	NM:i:0	MD:Z:150	AS:i:150	XS:i:0
m1_43575_43725_-1_m1_43209_43359_1	16	NODE_2_length_50027_cov_41.0040_ID_3	5083	60	150M	*	0	0	CCGAATCTAGCGGAGATTTTGTAAACGAAGCGGACAGTCTGTTATGACAGGTAGAAATCCCGTAATGTAGAGAGCCTTGCCAGCATACATTCGATCTTGTGCCTCAATGAGTCTTTAGACTTCGTGCTAGTTTTATTAAGGTTATGTAAG	DDDDDDDDDDDDDDDDDDDDDDDDDDDDDDDDDDDDDDDDDDDDDDDDDDDDDDDDDDDDDDDDDDDDDDDDDDDDDDDDDDDDDDDDDDDDDDDDDDDDDDDDDDDDDDDDDDDDDDDDDDDDDDDDDDDDDDDDDDDDDDDDDDDDDD	NM:i:0	MD:Z:150	AS:i:150	XS:i:0
m1_31140_31290_1_m1_31304_31454_-1	0	NODE_2_length_50027_cov_41.0040_ID_3	42648	60	150M	*	0	0	TATAATATTTAATCCCAGCGTTCGTACGCCCGTTTCTTAGCTGCCCGCTTGGAATGGGAGGTGTCGCGGGCCAACGTCTGACAATTGATTCCAAGAGCACTGCAATTTACACTTCTGCTCCTCCTTCTGGACGGTCGTCGCTCGATATGA	AAAAAAAAAAAAAAAAAAAAAAAAAAAAAAAAAAAAAAAAAAAAAAAAAAAAAAAAAAAAAAAAAAAAAAAAAAAAAAAAAAAAAAAAAAAAAAAAAAAAAAAAAAAAAAAAAAAAAAAAAAAAAAAAAAAAAAAAAAAAAAAAAAAAAA	NM:i:0	MD:Z:150	AS:i:150	XS:i:0
m1_11252_11402_-1_m1_10970_11120_1	16	NODE_2_length_50027_cov_41.0040_ID_3	22760	60	150M	*	0	0	TATCAACTCAAGGAGACCTAGGGCAGTTGACGTCACGGCAGAGTACGAGAGGGGTTTTTCATCCTTAGCATTCTTTCGAAACGCGATTCATTGGGTCTGGGGAGTGAGCTGTTATACGGAGACACGGGCGTATAGAACTCGCTCACGATC	CCCCCCCCCCCCCCCCCCCCCCCCCCCCCCCCCCCCCCCCCCCCCCCCCCCCCCCCCCCCCCCCCCCCCCCCCCCCCCCCCCCCCCCCCCCCCCCCCCCCCCCCCCCCCCCCCCCCCCCCCCCCCCCCCCCCCCCCCCCCCCCCCCCCCC	NM:i:0	MD:Z:150	AS:i:150	XS:i:0
m1_32873_33023_1_m1_33201_33351_-1	0	NODE_2_length_50027_cov_41.0040_ID_3	44381	60	150M	*	0	0	TTCTGCATGCCTAAAGTGTTCTAAACGCCCTCTCGTGATAGACCCCGTTTTTTACCATGCGCACGCAAGTCGAAATCTCCGCTCCTTCAATTCACACTGAAAAGTCTGTGTGCTGGACAGACTACGCGTTTTGTTACCAGGAACACATTT	IIIIIIIIIIIIIIIIIIIIIIIIIIIIIIIIIIIIIIIIIIIIIIIIIIIIIIIIIIIIIIIIIIIIIIIIIIIIIIIIIIIIIIIIIIIIIIIIIIIIIIIIIIIIIIIIIIIIIIIIIIIIIIIIIIIIIIIIIIIIIIIIIIIIII	NM:i:0	MD:Z:150	AS:i:150	XS:i:0
m1_10190_10340_-1_m1_9606_9756_1	16	NODE_2_length_50027_cov_41.0040_ID_3	21698	60	150M	*	0	0	GGAGCCAGCACTTGCTGTTTCTCGGCCGTACCACTCTCATCGATGCGTGGTCGTCGGAAGTGGCTAAATGGCATACTGAGATGGCAGTAAGGTGCGAAGGGATGAACCGACAACTGATGGGCCGACAAGATAGGGAGAATTGTTATCTCG	@@@@@@@@@@@@@@@@@@@@@@@@@@@@@@@@@@@@@@@@@@@@@@@@@@@@@@@@@@@@@@@@@@@@@@@@@@@@@@@@@@@@@@@@@@@@@@@@@@@@@@@@@@@@@@@@@@@@@@@@@@@@@@@@@@@@@@@@@@@@@@@@@@@@@@	NM:i:0	MD:Z:150	AS:i:150	XS:i:0
m1_2028_2178_1_m1_2396_2546_-1	0	NODE_2_length_50027_cov_41.0040_ID_3	13536	60	150M	*	0	0	AGCCTAGAATTATTCAAGAGATGTAGGTGCTCTCGTTAGTTTGGGCGGGCGGAGATGCTGGGGGCGGTGATACAACTATGAACTACAAAGCTAACGGACTTTGTATACCATCGGCACATTATGAGCGCTTTCGTTAACCTCGTGCCAACG	AAAAAAAAAAAAAAAAAAAAAAAAAAAAAAAAAAAAAAAAAAAAAAAAAAAAAAAAAAAAAAAAAAAAAAAAAAAAAAAAAAAAAAAAAAAAAAAAAAAAAAAAAAAAAAAAAAAAAAAAAAAAAAAAAAAAAAAAAAAAAAAAAAAAAA	NM:i:0	MD:Z:150	AS:i:150	XS:i:0
m1_47380_47530_1_m1_47554_47704_-1	0	NODE_2_length_50027_cov_41.0040_ID_3	8888	60	150M	*	0	0	GCTCATGTACAAAGGATCAACGTGCATATGCTATTCCCAAGGGATTGAGGCAATGCTAGACCCAACCTACCTAGTTCGGCATGTTGGAAATGGCGTACATCCTAAGGTCACGTCACTTTTCAAAATCTCTATCTGGATCGGTTTGACCTG	FFFFFFFFFFFFFFFFFFFFFFFFFFFFFFFFFFFFFFFFFFFFFFFFFFFFFFFFFFFFFFFFFFFFFFFFFFFFFFFFFFFFFFFFFFFFFFFFFFFFFFFFFFFFFFFFFFFFFFFFFFFFFFFFFFFFFFFFFFFFFFFFFFFFFF	NM:i:0	MD:Z:150	AS:i:150	XS:i:0
m1_48214_48364_-1_m1_47931_48081_1	16	NODE_2_length_50027_cov_41.0040_ID_3	9722	60	150M	*	0	0	CTAGCCCATCCGCTGCCGTTGATTGGAAGACGGGCTGCGCTGCGCCTGTGCGGACTGGCGGTTGAATTCAACGCCTATATGCCGGGGGGGGCGCTGCCCTCCACTGATCCGCCAAGGACTAACTGCCGCGACGGGGCATGTGCGATGTGC	CCCCCCCCCCCCCCCCCCCCCCCCCCCCCCCCCCCCCCCCCCCCCCCCCCCCCCCCCCCCCCCCCCCCCCCCCCCCCCCCCCCCCCCCCCCCCCCCCCCCCCCCCCCCCCCCCCCCCCCCCCCCCCCCCCCCCCCCCCCCCCCCCCCCCC	NM:i:0	MD:Z:150	AS:i:150	XS:i:0
m1_17959_18109_1_m1_18285_18435_-1	0	NODE_2_length_50027_cov_41.0040_ID_3	29467	60	150M	*	0	0	GCGACAAGATGATTTTCTGACCAAAGGGTTTACCGACAGAGTGTTGATACAGTATATACGGGTGCCTGGATACAGAGTGCGACTGAAAAGTCCCCCTCCTTAGTCCCGCGAGATGCATTACTCTGGCTACTGCGTTCTGCCGCGAGGTCA	@@@@@@@@@@@@@@@@@@@@@@@@@@@@@@@@@@@@@@@@@@@@@@@@@@@@@@@@@@@@@@@@@@@@@@@@@@@@@@@@@@@@@@@@@@@@@@@@@@@@@@@@@@@@@@@@@@@@@@@@@@@@@@@@@@@@@@@@@@@@@@@@@@@@@@	NM:i:0	MD:Z:150	AS:i:150	XS:i:0
m1_23249_23399_-1_m1_22965_23115_1	16	NODE_2_length_50027_cov_41.0040_ID_3	34757	60	150M	*	0	0	CTCAATGTCGAGCGCGCTACATATCGGCTCCCAACACACTACGGCGTTCGAGTAGATGGGGTTGCCCCAGCAAGTTGGTATGCCACCGACCTTTTGTCCACTGACAATGAATTTATGCCCGTGAGAAATCGAATATGCGTACTGATCCAC	HHHHHHHHHHHHHHHHHHHHHHHHHHHHHHHHHHHHHHHHHHHHHHHHHHHHHHHHHHHHHHHHHHHHHHHHHHHHHHHHHHHHHHHHHHHHHHHHHHHHHHHHHHHHHHHHHHHHHHHHHHHHHHHHHHHHHHHHHHHHHHHHHHHHHH	NM:i:0	MD:Z:150	AS:i:150	XS:i:0
m1_38816_38966_-1_m1_38608_38758_1	16	NODE_2_length_50027_cov_41.0040_ID_3	324	60	150M	*	0	0	CAAGAAAGGATCCGAGCGCTAGTACAACCGAGGGATGGCTTCGATCTGCCTTAATCGAGGTGCTCTAAATAATGTTCTGGAGGTGGTGTCAATCTCGGACATGGGGAATGTCGACATGTGCTTTCTCATCCAGAGCCACGCTTATTAAGC	HHHHHHHHHHHHHHHHHHHHHHHHHHHHHHHHHHHHHHHHHHHHHHHHHHHHHHHHHHHHHHHHHHHHHHHHHHHHHHHHHHHHHHHHHHHHHHHHHHHHHHHHHHHHHHHHHHHHHHHHHHHHHHHHHHHHHHHHHHHHHHHHHHHHHH	NM:i:0	MD:Z:150	AS:i:150	XS:i:0
m1_24332_24482_-1_m1_24010_24160_1	16	NODE_2_length_50027_cov_41.0040_ID_3	35840	60	150M	*	0	0	GTACGGGTTGTGGTCTCCGAAGATTGCGTTTGAGTGGTACTGTCCGCGTTATACGGCGCTTATGACTCCGACGAGCGTCGTTTAATAGAGTGCCTGCGCAACACCTTGTAATGAGTAACTTCCGTTATCAGTGGCCCCAATTCAGCGGGC	GGGGGGGGGGGGGGGGGGGGGGGGGGGGGGGGGGGGGGGGGGGGGGGGGGGGGGGGGGGGGGGGGGGGGGGGGGGGGGGGGGGGGGGGGGGGGGGGGGGGGGGGGGGGGGGGGGGGGGGGGGGGGGGGGGGGGGGGGGGGGGGGGGGGGG	NM:i:0	MD:Z:150	AS:i:150	XS:i:0
m1_21582_21732_-1_m1_21193_21343_1	16	NODE_2_length_50027_cov_41.0040_ID_3	33090	60	150M	*	0	0	GGGCCACTCCATTAAGGTAACCATTTTGTTCGGGGACTAGAGGTGTAACAGTGAACGCTACTACCACTGCGGATTAAATTTGCCGGGGAACAGGCATCACGGGGTACTTGCTGGTGTTACGTGGGACAAGCCTATGCCATTCCTCCCCAT	EEEEEEEEEEEEEEEEEEEEEEEEEEEEEEEEEEEEEEEEEEEEEEEEEEEEEEEEEEEEEEEEEEEEEEEEEEEEEEEEEEEEEEEEEEEEEEEEEEEEEEEEEEEEEEEEEEEEEEEEEEEEEEEEEEEEEEEEEEEEEEEEEEEEEE	NM:i:0	MD:Z:150	AS:i:150	XS:i:0
m1_41571_41721_-1_m1_41142_41292_1	16	NODE_2_length_50027_cov_41.0040_ID_3	3079	60	150M	*	0	0	AACACGGGTTGCCATCGAGGCAGGGCCCATGATCTCTTGAAACCCCGGGGGTTTGGATCCGACAGCTCTCTCAGATCTGAGTTTTTGCCTGCCGGCCAGGAAGATACGTCGCTAAGAGTCCTAGGGGATATGGGTTAGATCATAAATGGT	FFFFFFFFFFFFFFFFFFFFFFFFFFFFFFFFFFFFFFFFFFFFFFFFFFFFFFFFFFFFFFFFFFFFFFFFFFFFFFFFFFFFFFFFFFFFFFFFFFFFFFFFFFFFFFFFFFFFFFFFFFFFFFFFFFFFFFFFFFFFFFFFFFFFFF	NM:i:0	MD:Z:150	AS:i:150	XS:i:0
m1_16637_16787_1_m1_16886_17036_-1	0	NODE_2_length_50027_cov_41.0040_ID_3	28145	60	150M	*	0	0	TTGCGGGCCTGTCCAGAGCTGAGGGAAGCACTAGGTCGGCGCTGTAGAAGCCCTCGCGTGAGGTCGGGTACGTCGTGGGGGAAGGACACTTGGCTCAACTCGAATTTGTATGAGCATCCCCCATAGGACTGTGAACCTGCGTAATAGAAG	CCCCCCCCCCCCCCCCCCCCCCCCCCCCCCCCCCCCCCCCCCCCCCCCCCCCCCCCCCCCCCCCCCCCCCCCCCCCCCCCCCCCCCCCCCCCCCCCCCCCCCCCCCCCCCCCCCCCCCCCCCCCCCCCCCCCCCCCCCCCCCCCCCCCCC	NM:i:0	MD:Z:150	AS:i:150	XS:i:0
m1_45834_45984_-1_m1_45509_45659_1	16	NODE_2_length_50027_cov_41.0040_ID_3	7342	60	150M	*	0	0	CTAACGCGCGCATCTATAGTACCAAATCAGGTATAGACCACCATACATGGGTCATGAGCTCGAGGTACGAGCTCAAACTATCGCAGAGAATTCTCTGATAGCCTAAGTCGCAGTACTCGATTCCCTCCAAACCAGCTGTCATTATCACCA	BBBBBBBBBBBBBBBBBBBBBBBBBBBBBBBBBBBBBBBBBBBBBBBBBBBBBBBBBBBBBBBBBBBBBBBBBBBBBBBBBBBBBBBBBBBBBBBBBBBBBBBBBBBBBBBBBBBBBBBBBBBBBBBBBBBBBBBBBBBBBBBBBBBBBB	NM:i:0	MD:Z:150	AS:i:150	XS:i:0
m1_860_1010_-1_m1_471_621_1	16	NODE_2_length_50027_cov_41.0040_ID_3	12368	60	150M	*	0	0	TCATACGATTGGACTCAGAAATGAACAGCAACTAGGAAGAAGAGTTGCAACCATCTCACTCATCAGTGCGAAACGTTACTGGGTTACCGAGCTTACCTGCATCTGGACCGCCGAGGAGTATTCAAATGGTCCGTCCACGACCGGACGCAC	FFFFFFFFFFFFFFFFFFFFFFFFFFFFFFFFFFFFFFFFFFFFFFFFFFFFFFFFFFFFFFFFFFFFFFFFFFFFFFFFFFFFFFFFFFFFFFFFFFFFFFFFFFFFFFFFFFFFFFFFFFFFFFFFFFFFFFFFFFFFFFFFFFFFFF	NM:i:0	MD:Z:150	AS:i:150	XS:i:0
m1_32232_32382_-1_m1_31723_31873_1	16	NODE_2_length_50027_cov_41.0040_ID_3	43740	60	150M	*	0	0	GCCTGGTCACCGCCATTACGTAGCGCATTATGACGCGGGTCGCATCCAATCGGCCCGTCAGCCGATAGGACAGTTCACTCTGTAAGTCCCCGGTGCTCCGCCGTAACGACATGACCGTCGCCAATGTACATTCCTAAACCACTTGTTCCT	CCCCCCCCCCCCCCCCCCCCCCCCCCCCCCCCCCCCCCCCCCCCCCCCCCCCCCCCCCCCCCCCCCCCCCCCCCCCCCCCCCCCCCCCCCCCCCCCCCCCCCCCCCCCCCCCCCCCCCCCCCCCCCCCCCCCCCCCCCCCCCCCCCCCCC	NM:i:0	MD:Z:150	AS:i:150	XS:i:0
m1_7890_8040_-1_m1_7627_7777_1	16	NODE_2_length_50027_cov_41.0040_ID_3	19398	60	150M	*	0	0	CATCCGTTGGCTATGGGCGCGTGTTAGGTAGCCGCCTCTATAAGATCGGTACAGTGTCTAACGTACACACCTGTGTGACTCTTTTGTACTAACATTTTAGAAAGATCCTACTAAAGCGCCATGCGCGTCGGCGGTTTCATATCCCTAAAG	AAAAAAAAAAAAAAAAAAAAAAAAAAAAAAAAAAAAAAAAAAAAAAAAAAAAAAAAAAAAAAAAAAAAAAAAAAAAAAAAAAAAAAAAAAAAAAAAAAAAAAAAAAAAAAAAAAAAAAAAAAAAAAAAAAAAAAAAAAAAAAAAAAAAAA	NM:i:0	MD:Z:150	AS:i:150	XS:i:0
m1_43620_43770_-1_m1_43358_43508_1	16	NODE_2_length_50027_cov_41.0040_ID_3	5128	60	150M	*	0	0	GACAGGTAGAAATCCCGTAATGTAGAGAGCCTTGCCAGCATACATTCGATCTTGTGCCTCAATGAGTCTTTAGACTTCGTGCTAGTTTTATTAAGGTTATGTAAGTTCATCAACCACTCTGATGAGAGTAATATATTCTTGACAAGGAAT	FFFFFFFFFFFFFFFFFFFFFFFFFFFFFFFFFFFFFFFFFFFFFFFFFFFFFFFFFFFFFFFFFFFFFFFFFFFFFFFFFFFFFFFFFFFFFFFFFFFFFFFFFFFFFFFFFFFFFFFFFFFFFFFFFFFFFFFFFFFFFFFFFFFFFF	NM:i:0	MD:Z:150	AS:i:150	XS:i:0
m1_20734_20884_1_m1_21118_21268_-1	0	NODE_2_length_50027_cov_41.0040_ID_3	32242	60	150M	*	0	0	ATAGCTACACGGCGCAGTCGTATGCGAGATCAAAGGGGACATCATGCGATCCGAGGTGGTCGCAACGTGCCTACGCTGGGGACTCCTGAGTATCCTGACTCATCCTGGCATTACGTAGCCAGGGTCAAACCCCGGCCGCCATGCGGCATC	EEEEEEEEEEEEEEEEEEEEEEEEEEEEEEEEEEEEEEEEEEEEEEEEEEEEEEEEEEEEEEEEEEEEEEEEEEEEEEEEEEEEEEEEEEEEEEEEEEEEEEEEEEEEEEEEEEEEEEEEEEEEEEEEEEEEEEEEEEEEEEEEEEEEEE	NM:i:0	MD:Z:150	AS:i:150	XS:i:0
m1_16868_17018_1_m1_17269_17419_-1	0	NODE_2_length_50027_cov_41.0040_ID_3	28376	60	150M	*	0	0	GTTTTTCCGAAAAGCGATGTCTATTTCTTGCAAACGTCCTCCAGCGAGCTAGACCATTTAGCAATAATGAACTTGCATCATTGTACAATCTTAACTCACTTGGGATGTCACGATAGGTCTAGGCATTATTAGACTGGATTGGTGTCACTT	@@@@@@@@@@@@@@@@@@@@@@@@@@@@@@@@@@@@@@@@@@@@@@@@@@@@@@@@@@@@@@@@@@@@@@@@@@@@@@@@@@@@@@@@@@@@@@@@@@@@@@@@@@@@@@@@@@@@@@@@@@@@@@@@@@@@@@@@@@@@@@@@@@@@@@	NM:i:0	MD:Z:150	AS:i:150	XS:i:0
m1_26541_26691_1_m1_26592_26742_-1	0	NODE_2_length_50027_cov_41.0040_ID_3	38049	60	150M	*	0	0	CCTTGATAGAGTCTATAAGGCGGATCGCAGCAAGTCCCGCCACTTAATGCGGATGAAACTCACCACCGAATTTAGAACTAAGACTGGCGGGTGTGTTGAGGTGGATCCACCTATTCCTATACAAAGCGGGTGAACGCAAGCTGCCATCGA	DDDDDDDDDDDDDDDDDDDDDDDDDDDDDDDDDDDDDDDDDDDDDDDDDDDDDDDDDDDDDDDDDDDDDDDDDDDDDDDDDDDDDDDDDDDDDDDDDDDDDDDDDDDDDDDDDDDDDDDDDDDDDDDDDDDDDDDDDDDDDDDDDDDDDD	NM:i:0	MD:Z:150	AS:i:150	XS:i:0
m1_1322_1472_-1_m1_959_1109_1	16	NODE_2_length_50027_cov_41.0040_ID_3	12830	60	150M	*	0	0	CTTTCGCCGTTGCATTACGTCGCCTCAGAGCTAACGACAGCCCAGTCTATGGATTTGCGCCGCAGAGTTAGGGGTGTGTAGCGTTCCATTGCAGATCTGGGGCACACGTTCTTGGACGAAACGGTTTCGATAACCCGACGCAAAGAGTTA	DDDDDDDDDDDDDDDDDDDDDDDDDDDDDDDDDDDDDDDDDDDDDDDDDDDDDDDDDDDDDDDDDDDDDDDDDDDDDDDDDDDDDDDDDDDDDDDDDDDDDDDDDDDDDDDDDDDDDDDDDDDDDDDDDDDDDDDDDDDDDDDDDDDDDD	NM:i:0	MD:Z:150	AS:i:150	XS:i:0
m1_955_1105_-1_m1_500_650_1	16	NODE_2_length_50027_cov_41.0040_ID_3	12463	60	150M	*	0	0	CCTGCATCTGGACCGCCGAGGAGTATTCAAATGGTCCGTCCACGACCGGACGCACTCTCACCGATTGCTCAGTACTGAGACGCCTACCCCGTCAGGTTGGACGGATACCCAGCGAAGATCCGTCGATTACTATTCAATTCAAACACCGCA	GGGGGGGGGGGGGGGGGGGGGGGGGGGGGGGGGGGGGGGGGGGGGGGGGGGGGGGGGGGGGGGGGGGGGGGGGGGGGGGGGGGGGGGGGGGGGGGGGGGGGGGGGGGGGGGGGGGGGGGGGGGGGGGGGGGGGGGGGGGGGGGGGGGGGG	NM:i:0	MD:Z:150	AS:i:150	XS:i:0
m1_32399_32549_-1_m1_32009_32159_1	16	NODE_2_length_50027_cov_41.0040_ID_3	43907	60	150M	*	0	0	AGCTGCTCGGAGTAAGCCGTGTTTGTTATAGTCTCAATAGAACCAAAACGAATCTATGCCTCTAAACCGACCCCGCCTCCTAAAGGAAGAACGTGGCCCTACCCCTCATCTTCTTCACGTTAGCCACATTAAGCCAGTCCCGGTAGATAT	GGGGGGGGGGGGGGGGGGGGGGGGGGGGGGGGGGGGGGGGGGGGGGGGGGGGGGGGGGGGGGGGGGGGGGGGGGGGGGGGGGGGGGGGGGGGGGGGGGGGGGGGGGGGGGGGGGGGGGGGGGGGGGGGGGGGGGGGGGGGGGGGGGGGGG	NM:i:0	MD:Z:150	AS:i:150	XS:i:0
m1_32205_32355_-1_m1_31899_32049_1	16	NODE_2_length_50027_cov_41.0040_ID_3	43713	60	150M	*	0	0	TCCCGACATACACAGATTATAAGTACGGCCTGGTCACCGCCATTACGTAGCGCATTATGACGCGGGTCGCATCCAATCGGCCCGTCAGCCGATAGGACAGTTCACTCTGTAAGTCCCCGGTGCTCCGCCGTAACGACATGACCGTCGCCA	BBBBBBBBBBBBBBBBBBBBBBBBBBBBBBBBBBBBBBBBBBBBBBBBBBBBBBBBBBBBBBBBBBBBBBBBBBBBBBBBBBBBBBBBBBBBBBBBBBBBBBBBBBBBBBBBBBBBBBBBBBBBBBBBBBBBBBBBBBBBBBBBBBBBBB	NM:i:0	MD:Z:150	AS:i:150	XS:i:0
m1_20883_21033_1_m1_21364_21514_-1	0	NODE_2_length_50027_cov_41.0040_ID_3	32391	60	150M	*	0	0	CATTAATCGCGGGCGACACATCCTTGTGGACCGTAGAAAGAACCCCGTTCCATTGCTACCGTGCTTTCACGGAGGAAGATTAAAAAGCAGAGCCCAGGTTATCTTGAAGGAACGGGTTTACAATAGGAGCCATCTCTGCACGCATAAGGC	CCCCCCCCCCCCCCCCCCCCCCCCCCCCCCCCCCCCCCCCCCCCCCCCCCCCCCCCCCCCCCCCCCCCCCCCCCCCCCCCCCCCCCCCCCCCCCCCCCCCCCCCCCCCCCCCCCCCCCCCCCCCCCCCCCCCCCCCCCCCCCCCCCCCCC	NM:i:0	MD:Z:150	AS:i:150	XS:i:0
m1_4930_5080_1_m1_5427_5577_-1	0	NODE_2_length_50027_cov_41.0040_ID_3	16438	60	150M	*	0	0	GTTACCCGCTTGATTCACCAACCCTCCCTCTACTGCAGGCCGACTAAACGGATGCGAATTTTAGCCCTACCGCCGAATCGGGATGACGAGATAGATAGGGTCGGAGTCTACAGTGTGTTGATTTAAAGCAGTAACTAATAGGATGAAGCT	DDDDDDDDDDDDDDDDDDDDDDDDDDDDDDDDDDDDDDDDDDDDDDDDDDDDDDDDDDDDDDDDDDDDDDDDDDDDDDDDDDDDDDDDDDDDDDDDDDDDDDDDDDDDDDDDDDDDDDDDDDDDDDDDDDDDDDDDDDDDDDDDDDDDDD	NM:i:0	MD:Z:150	AS:i:150	XS:i:0
m1_20199_20349_-1_m1_19857_20007_1	16	NODE_2_length_50027_cov_41.0040_ID_3	31707	60	150M	*	0	0	ATGCCAGCGAAAGGCTGTCCTAGGTCAAGAGACACCGTCGTAAAGTGGTGTCGACTCACTATTCCGCGCCTCCACAAGGGCGACGCATGGCGCATGGGCCCCCGGGGACCAGTGCGTGCTTAGAGCGTAAACAGTTAGCTGAATGGGCTC	CCCCCCCCCCCCCCCCCCCCCCCCCCCCCCCCCCCCCCCCCCCCCCCCCCCCCCCCCCCCCCCCCCCCCCCCCCCCCCCCCCCCCCCCCCCCCCCCCCCCCCCCCCCCCCCCCCCCCCCCCCCCCCCCCCCCCCCCCCCCCCCCCCCCCC	NM:i:0	MD:Z:150	AS:i:150	XS:i:0
m1_33494_33644_-1_m1_33026_33176_1	16	NODE_2_length_50027_cov_41.0040_ID_3	45002	60	150M	*	0	0	CCGAACACGCCCCCATGGTGTATGGGTCACCAGAAACAGTACCATTGAAGGATCGGCATAAGGATGATCTCCAGTCAGTCGGTACTGATTTAGGACGAAGAACGTGAAATGAGGTTTAAGGCATATTTCAATGGATGGACCCCAGTCATC	HHHHHHHHHHHHHHHHHHHHHHHHHHHHHHHHHHHHHHHHHHHHHHHHHHHHHHHHHHHHHHHHHHHHHHHHHHHHHHHHHHHHHHHHHHHHHHHHHHHHHHHHHHHHHHHHHHHHHHHHHHHHHHHHHHHHHHHHHHHHHHHHHHHHHH	NM:i:0	MD:Z:150	AS:i:150	XS:i:0
m1_17947_18097_-1_m1_17676_17826_1	16	NODE_2_length_50027_cov_41.0040_ID_3	29455	60	150M	*	0	0	ACGAAAAGCTATGCGACAAGATGATTTTCTGACCAAAGGGTTTACCGACAGAGTGTTGATACAGTATATACGGGTGCCTGGATACAGAGTGCGACTGAAAAGTCCCCCTCCTTAGTCCCGCGAGATGCATTACTCTGGCTACTGCGTTCT	IIIIIIIIIIIIIIIIIIIIIIIIIIIIIIIIIIIIIIIIIIIIIIIIIIIIIIIIIIIIIIIIIIIIIIIIIIIIIIIIIIIIIIIIIIIIIIIIIIIIIIIIIIIIIIIIIIIIIIIIIIIIIIIIIIIIIIIIIIIIIIIIIIIIII	NM:i:0	MD:Z:150	AS:i:150	XS:i:0
m1_41080_41230_-1_m1_40800_40950_1	16	NODE_2_length_50027_cov_41.0040_ID_3	2588	60	150M	*	0	0	TGCTTTAAACGAGATATTCAGGAGACGCAGTACACTGATGGAGCTTCAAGACCTTGGAGTAAGTCTAGGCGAGCGTGTTAGGTACCTCGTGACCGCATGGTGTACAGGGATAAGACGACGTAGCCTGTCTTAAACGTCAATGTCGCTCGG	GGGGGGGGGGGGGGGGGGGGGGGGGGGGGGGGGGGGGGGGGGGGGGGGGGGGGGGGGGGGGGGGGGGGGGGGGGGGGGGGGGGGGGGGGGGGGGGGGGGGGGGGGGGGGGGGGGGGGGGGGGGGGGGGGGGGGGGGGGGGGGGGGGGGGG	NM:i:0	MD:Z:150	AS:i:150	XS:i:0
m1_27002_27152_1_m1_27300_27450_-1	0	NODE_2_length_50027_cov_41.0040_ID_3	38510	60	150M	*	0	0	CCAGGATTCTCTGGTCGGTCGTGTAGGCTTGTTCGCAGGCCCCTGCAATGCATTCCCTACGCACCTATCCTATGGGAATCACGGAACAACAAGCTGAAACCTTGGACGAATGCCTTAAAGGTCCGTCCCACGTTCTTCTTGTGTACATCA	GGGGGGGGGGGGGGGGGGGGGGGGGGGGGGGGGGGGGGGGGGGGGGGGGGGGGGGGGGGGGGGGGGGGGGGGGGGGGGGGGGGGGGGGGGGGGGGGGGGGGGGGGGGGGGGGGGGGGGGGGGGGGGGGGGGGGGGGGGGGGGGGGGGGGG	NM:i:0	MD:Z:150	AS:i:150	XS:i:0
m1_13932_14082_1_m1_14301_14451_-1	0	NODE_2_length_50027_cov_41.0040_ID_3	25440	60	150M	*	0	0	TCACTCAGACACAGAGAACAACCCGGGCCGTGTCAGCCCTGGCGCTGGTTTCGACGGAATCACACTCAGGCGAAGAAGCAACTCCGCGGCATGTACATACCTGTAGATTACACAAAGGTAAGGTACTTGGCGTCCACGGCGGGAGCTAAC	FFFFFFFFFFFFFFFFFFFFFFFFFFFFFFFFFFFFFFFFFFFFFFFFFFFFFFFFFFFFFFFFFFFFFFFFFFFFFFFFFFFFFFFFFFFFFFFFFFFFFFFFFFFFFFFFFFFFFFFFFFFFFFFFFFFFFFFFFFFFFFFFFFFFFF	NM:i:0	MD:Z:150	AS:i:150	XS:i:0
m1_34650_34800_1_m1_34961_35111_-1	0	NODE_2_length_50027_cov_41.0040_ID_3	46158	60	150M	*	0	0	TAGTCAATGTGCCCAATACGGGGGACTACAAGCGCTGATCTCTGAGGCGGCACGTTAAATTGTACTATTCAATCGTGTTCTGGCAGCTGATCCTTACTACGATGAGTATGTCTTGGGCACAGGGCGTAGAAACGACGCGATTGTATCGAG	@@@@@@@@@@@@@@@@@@@@@@@@@@@@@@@@@@@@@@@@@@@@@@@@@@@@@@@@@@@@@@@@@@@@@@@@@@@@@@@@@@@@@@@@@@@@@@@@@@@@@@@@@@@@@@@@@@@@@@@@@@@@@@@@@@@@@@@@@@@@@@@@@@@@@@	NM:i:0	MD:Z:150	AS:i:150	XS:i:0
m1_16508_16658_1_m1_16850_17000_-1	0	NODE_2_length_50027_cov_41.0040_ID_3	28016	60	150M	*	0	0	GTGTCAAGCCCGGCGGAAGACCAAGGACTGGACTGTAACGGATCCTTGCTCTGCTCCACACAACCTAATAATCCCTGCGGAGGTAAGTCATTTCACGTTCGATGATGCCGAATGAAAAAACCAGGAATGTTGCGGGCCTGTCCAGAGCTG	@@@@@@@@@@@@@@@@@@@@@@@@@@@@@@@@@@@@@@@@@@@@@@@@@@@@@@@@@@@@@@@@@@@@@@@@@@@@@@@@@@@@@@@@@@@@@@@@@@@@@@@@@@@@@@@@@@@@@@@@@@@@@@@@@@@@@@@@@@@@@@@@@@@@@@	NM:i:0	MD:Z:150	AS:i:150	XS:i:0
m1_49005_49155_1_m1_49384_49534_-1	0	NODE_2_length_50027_cov_41.0040_ID_3	10513	60	150M	*	0	0	CACAACATCGTGGTACGGCTAGGTATGTGGCTACCCGGGTGGTTCGAAGGATCATTAATGTAAGCAGTACGTTTCTCGTGCAAGGCCGGGCGGCTACGCGTGCGCGCACAACCCGACGTCATTTAGCGGAGAACAACGAAAGCCTCGTAG	GGGGGGGGGGGGGGGGGGGGGGGGGGGGGGGGGGGGGGGGGGGGGGGGGGGGGGGGGGGGGGGGGGGGGGGGGGGGGGGGGGGGGGGGGGGGGGGGGGGGGGGGGGGGGGGGGGGGGGGGGGGGGGGGGGGGGGGGGGGGGGGGGGGGGG	NM:i:0	MD:Z:150	AS:i:150	XS:i:0
m1_37023_37173_1_m1_37240_37390_-1	0	NODE_2_length_50027_cov_41.0040_ID_3	48531	60	150M	*	0	0	CGCACGTGGGTGCCCTTTACTCTATCCGCGTCCCAAGTCGCCAATCTGACCAAAGGTTTACGGATTATTGAAGTTACCGAGAATATCAGCTTCTCCCGAGGTGCTGTGGCCGCTCGGGACCCAGGCACTAGTTTTTGTTTCGACGGCTCG	@@@@@@@@@@@@@@@@@@@@@@@@@@@@@@@@@@@@@@@@@@@@@@@@@@@@@@@@@@@@@@@@@@@@@@@@@@@@@@@@@@@@@@@@@@@@@@@@@@@@@@@@@@@@@@@@@@@@@@@@@@@@@@@@@@@@@@@@@@@@@@@@@@@@@@	NM:i:0	MD:Z:150	AS:i:150	XS:i:0
m1_18602_18752_1_m1_18925_19075_-1	0	NODE_2_length_50027_cov_41.0040_ID_3	30110	60	150M	*	0	0	CCCCCCGTTGACCAACCTAGATCGTCGGAGGGTTTACAACCCTTGGATGTGCCATTAACGTCACGAACGCGCGCCACAGGACACAATAAATGCACCTGCCGCTGACAAGTCCAAAACAACTGTCCCCGCAGTCACGGCCTTCCTGATTGT	AAAAAAAAAAAAAAAAAAAAAAAAAAAAAAAAAAAAAAAAAAAAAAAAAAAAAAAAAAAAAAAAAAAAAAAAAAAAAAAAAAAAAAAAAAAAAAAAAAAAAAAAAAAAAAAAAAAAAAAAAAAAAAAAAAAAAAAAAAAAAAAAAAAAAA	NM:i:0	MD:Z:150	AS:i:150	XS:i:0
m1_24138_24288_-1_m1_23834_23984_1	16	NODE_2_length_50027_cov_41.0040_ID_3	35646	60	150M	*	0	0	AAGGGGGTATGTTACGAATCCAAGTTAGGTGGGCATTCTGAGTCCAAGATGGACAGCCACATGCTTAGCTGTTTGCCTTACGGGGAGCCGGTGAGCGTGTATCGTGGTATGTCGGAAAACCCTGGTCCCGGATTGCGCCTTGGGCGAAGT	@@@@@@@@@@@@@@@@@@@@@@@@@@@@@@@@@@@@@@@@@@@@@@@@@@@@@@@@@@@@@@@@@@@@@@@@@@@@@@@@@@@@@@@@@@@@@@@@@@@@@@@@@@@@@@@@@@@@@@@@@@@@@@@@@@@@@@@@@@@@@@@@@@@@@@	NM:i:0	MD:Z:150	AS:i:150	XS:i:0
m1_30977_31127_1_m1_31169_31319_-1	0	NODE_2_length_50027_cov_41.0040_ID_3	42485	60	150M	*	0	0	AAATCATTACTGTTTAAGGTCCGTTTCAGGGCTTTGAGAGGCCACGCGTACGCATAATCAGGTTTAAATCGACACAATAAACACTAGATGTCTGAGAGGCGACTAAATTGCTGCAGACGCTCCTTGGCTTGGAGCCTGAGTAACCACTCA	@@@@@@@@@@@@@@@@@@@@@@@@@@@@@@@@@@@@@@@@@@@@@@@@@@@@@@@@@@@@@@@@@@@@@@@@@@@@@@@@@@@@@@@@@@@@@@@@@@@@@@@@@@@@@@@@@@@@@@@@@@@@@@@@@@@@@@@@@@@@@@@@@@@@@@	NM:i:0	MD:Z:150	AS:i:150	XS:i:0
m1_24560_24710_-1_m1_24120_24270_1	16	NODE_2_length_50027_cov_41.0040_ID_3	36068	60	150M	*	0	0	GGGGCTCGAATGTACTTTGCCACTGACTCGCCAATTAAAGTAACTGCCTTATGGTACGAAACGTGATTGGTACATGTGTACTGCTCCCACTACTGAACCTGCACCAGACGCCTCGTCACGCAACAGCATGGTGCTGGGACCTGTACAATA	HHHHHHHHHHHHHHHHHHHHHHHHHHHHHHHHHHHHHHHHHHHHHHHHHHHHHHHHHHHHHHHHHHHHHHHHHHHHHHHHHHHHHHHHHHHHHHHHHHHHHHHHHHHHHHHHHHHHHHHHHHHHHHHHHHHHHHHHHHHHHHHHHHHHHH	NM:i:0	MD:Z:150	AS:i:150	XS:i:0
m1_5787_5937_-1_m1_5569_5719_1	16	NODE_2_length_50027_cov_41.0040_ID_3	17295	60	150M	*	0	0	TTTAAATCAATGGATCCATCCCTGAGTCAATTGTCTGGATGATCGCGTAGACTGGCGACAGTCGACGCCCCGTCAGCCCCCAGTTACCACTCTTCTTCTGTAGGAACTTTCTGCTCACCGAGGCGTTGGTCCTGTGGGCATATGACGTGT	@@@@@@@@@@@@@@@@@@@@@@@@@@@@@@@@@@@@@@@@@@@@@@@@@@@@@@@@@@@@@@@@@@@@@@@@@@@@@@@@@@@@@@@@@@@@@@@@@@@@@@@@@@@@@@@@@@@@@@@@@@@@@@@@@@@@@@@@@@@@@@@@@@@@@@	NM:i:0	MD:Z:150	AS:i:150	XS:i:0
m1_7142_7292_-1_m1_6714_6864_1	16	NODE_2_length_50027_cov_41.0040_ID_3	18650	60	150M	*	0	0	GTCGGCCGCATTGGACCACCATCAGACGTAGGGCGCGTGCTCAGATTCAAGGCATGCGCTCATCTAGTATATCGATTTGCGAGGGTGGACCGGGCACATGCTTACACCCGGTGGAGGTCAAAACTTGAGAGAACAGAATTGGCAGGAGCG	DDDDDDDDDDDDDDDDDDDDDDDDDDDDDDDDDDDDDDDDDDDDDDDDDDDDDDDDDDDDDDDDDDDDDDDDDDDDDDDDDDDDDDDDDDDDDDDDDDDDDDDDDDDDDDDDDDDDDDDDDDDDDDDDDDDDDDDDDDDDDDDDDDDDDD	NM:i:0	MD:Z:150	AS:i:150	XS:i:0
m1_163_313_1_m1_675_825_-1	0	NODE_2_length_50027_cov_41.0040_ID_3	11671	60	150M	*	0	0	CGTAAGTCATTCCAACACGGTCCGGCTTCGAACTATACGATAGTTCTACAGTAATTGGTGCTAATGCCCTTGATGCGATATTAAATAGTGTGCTAAGAATATCAAGACAGTCACAGCAGATTAACGTGGTTCCGGATACGCACTGGCAGA	FFFFFFFFFFFFFFFFFFFFFFFFFFFFFFFFFFFFFFFFFFFFFFFFFFFFFFFFFFFFFFFFFFFFFFFFFFFFFFFFFFFFFFFFFFFFFFFFFFFFFFFFFFFFFFFFFFFFFFFFFFFFFFFFFFFFFFFFFFFFFFFFFFFFFF	NM:i:0	MD:Z:150	AS:i:150	XS:i:0
m1_17117_17267_-1_m1_16696_16846_1	16	NODE_2_length_50027_cov_41.0040_ID_3	28625	60	150M	*	0	0	GGTAATGACCTGAGGCCACGGCTGTCCGGAAAACGTTTCTCTATCCCTTTCAGTGAAATAGAAACAAACTTATTACGATTTCACTAAACTTGCCACACTAGTCTGTAGAAAGTTAGTAGGTTGAGTGTGAACCATCTCGCTTACCGATGT	CCCCCCCCCCCCCCCCCCCCCCCCCCCCCCCCCCCCCCCCCCCCCCCCCCCCCCCCCCCCCCCCCCCCCCCCCCCCCCCCCCCCCCCCCCCCCCCCCCCCCCCCCCCCCCCCCCCCCCCCCCCCCCCCCCCCCCCCCCCCCCCCCCCCCC	NM:i:0	MD:Z:150	AS:i:150	XS:i:0
m1_39902_40052_1_m1_40288_40438_-1	0	NODE_2_length_50027_cov_41.0040_ID_3	1410	60	150M	*	0	0	CAAGGACGGCATTTAGAAAGTCATCCTTGGCAGAGCTGTATACTCAGCCTGTTGCCTAGATCGAAGCCTGCCAATACCCCGTAGGCTGCCTGGATGATCCTCTATAACTGGGTTGCGAGAGGGTCAAATTAGCCACTAATAGTTTCCTTC	CCCCCCCCCCCCCCCCCCCCCCCCCCCCCCCCCCCCCCCCCCCCCCCCCCCCCCCCCCCCCCCCCCCCCCCCCCCCCCCCCCCCCCCCCCCCCCCCCCCCCCCCCCCCCCCCCCCCCCCCCCCCCCCCCCCCCCCCCCCCCCCCCCCCCC	NM:i:0	MD:Z:150	AS:i:150	XS:i:0
m1_44147_44297_1_m1_44592_44742_-1	0	NODE_2_length_50027_cov_41.0040_ID_3	5655	60	150M	*	0	0	AACCGTACAGTGTGGTGGGTATCAGGATCGCCTTTGCCCAAAAATACCGCGGGATTACAAAACAACGTGTCTGACAAAACGGACTCACACACCGACGATCTCTTTTTTTCAGGTCTGCGTTTGTTTCGGTTGCGCGGATAGAGACTATTG	HHHHHHHHHHHHHHHHHHHHHHHHHHHHHHHHHHHHHHHHHHHHHHHHHHHHHHHHHHHHHHHHHHHHHHHHHHHHHHHHHHHHHHHHHHHHHHHHHHHHHHHHHHHHHHHHHHHHHHHHHHHHHHHHHHHHHHHHHHHHHHHHHHHHHH	NM:i:0	MD:Z:150	AS:i:150	XS:i:0
m1_10384_10534_-1_m1_9904_10054_1	16	NODE_2_length_50027_cov_41.0040_ID_3	21892	60	150M	*	0	0	GCGCGAGGAGCTATGGTTGTCACTTAAGCGCGAAAAGTAAGTGCTGTTTAAGGGCTTTGTTATGTAACGACCAGCTGATCTAGGGACCTATATTGTACCGCCACGCAGCCACCCGATCCCAACTTGGCGGCCACAGAGCTGGCTTGGGAC	HHHHHHHHHHHHHHHHHHHHHHHHHHHHHHHHHHHHHHHHHHHHHHHHHHHHHHHHHHHHHHHHHHHHHHHHHHHHHHHHHHHHHHHHHHHHHHHHHHHHHHHHHHHHHHHHHHHHHHHHHHHHHHHHHHHHHHHHHHHHHHHHHHHHHH	NM:i:0	MD:Z:150	AS:i:150	XS:i:0
m1_3288_3438_-1_m1_2894_3044_1	16	NODE_2_length_50027_cov_41.0040_ID_3	14796	60	150M	*	0	0	TTACGTTTAGAGAGGTCGCCTCCTGCTATAAAAGTAGGTAACCGCCATTAACGTCGCACTTGAAGAAATTCAACAACAACCCACTACCTCCGTCATCGTATTAGTCAAAGCTAAAAGATTATAGTGATTGCCCAGAGTGGAAGCAGATGC	AAAAAAAAAAAAAAAAAAAAAAAAAAAAAAAAAAAAAAAAAAAAAAAAAAAAAAAAAAAAAAAAAAAAAAAAAAAAAAAAAAAAAAAAAAAAAAAAAAAAAAAAAAAAAAAAAAAAAAAAAAAAAAAAAAAAAAAAAAAAAAAAAAAAAA	NM:i:0	MD:Z:150	AS:i:150	XS:i:0
m1_39348_39498_1_m1_39582_39732_-1	0	NODE_2_length_50027_cov_41.0040_ID_3	856	60	150M	*	0	0	CATAGTACTATAAGACTAGGTGGAACACAAAGAAGGGCGGCAAGATGCTTTGTATAAACCCAATAATGCGTCTGCCACTATGAAGAGGTTTCCGGTCATGTCAACTGCGTCGCCTTCATATAAGGGGTTCAACTTCACGTCTAGGAAGGA	IIIIIIIIIIIIIIIIIIIIIIIIIIIIIIIIIIIIIIIIIIIIIIIIIIIIIIIIIIIIIIIIIIIIIIIIIIIIIIIIIIIIIIIIIIIIIIIIIIIIIIIIIIIIIIIIIIIIIIIIIIIIIIIIIIIIIIIIIIIIIIIIIIIIII	NM:i:0	MD:Z:150	AS:i:150	XS:i:0
m1_23019_23169_1_m1_23253_23403_-1	0	NODE_2_length_50027_cov_41.0040_ID_3	34527	60	150M	*	0	0	GATAATAGTTATCGGTTTGCACAGACTGTCAAGCGATAAAATGCTCTGATATAGACCGTATATGGGCCGATGAGAAAATCTTACGGCGGTCCGCCGTTTCGTCCGCAGGGTAGACTTTTCAGTCCAACGCCATATTGCGATCAAGGATAT	GGGGGGGGGGGGGGGGGGGGGGGGGGGGGGGGGGGGGGGGGGGGGGGGGGGGGGGGGGGGGGGGGGGGGGGGGGGGGGGGGGGGGGGGGGGGGGGGGGGGGGGGGGGGGGGGGGGGGGGGGGGGGGGGGGGGGGGGGGGGGGGGGGGGGG	NM:i:0	MD:Z:150	AS:i:150	XS:i:0
m1_38491_38641_1_m1_38889_39039_-1	0	NODE_2_length_50027_cov_41.0040_ID_3	1	60	2S148M	*	0	0	TACTTTTTTTTTCTCGGGTACTAACGCCCAGCAGGCCTGTGAAATTGAGCGCCTGCCGGTGGAGGGTTCGCCCTAAGCGTCGGGAGAGCACCTGTTCGCTATAATACGCTTGCGCGACGCTACTAGCACTGCCTAATAAGCTTGAGCTAA	FFFFFFFFFFFFFFFFFFFFFFFFFFFFFFFFFFFFFFFFFFFFFFFFFFFFFFFFFFFFFFFFFFFFFFFFFFFFFFFFFFFFFFFFFFFFFFFFFFFFFFFFFFFFFFFFFFFFFFFFFFFFFFFFFFFFFFFFFFFFFFFFFFFFFF	NM:i:0	MD:Z:148	AS:i:148	XS:i:29
m1_47376_47526_-1_m1_46880_47030_1	16	NODE_2_length_50027_cov_41.0040_ID_3	8884	60	150M	*	0	0	AGAAGCTCATGTACAAAGGATCAACGTGCATATGCTATTCCCAAGGGATTGAGGCAATGCTAGACCCAACCTACCTAGTTCGGCATGTTGGAAATGGCGTACATCCTAAGGTCACGTCACTTTTCAAAATCTCTATCTGGATCGGTTTGA	HHHHHHHHHHHHHHHHHHHHHHHHHHHHHHHHHHHHHHHHHHHHHHHHHHHHHHHHHHHHHHHHHHHHHHHHHHHHHHHHHHHHHHHHHHHHHHHHHHHHHHHHHHHHHHHHHHHHHHHHHHHHHHHHHHHHHHHHHHHHHHHHHHHHHH	NM:i:0	MD:Z:150	AS:i:150	XS:i:0
m1_37540_37690_-1_m1_37034_37184_1	16	NODE_2_length_50027_cov_41.0040_ID_3	49048	60	150M	*	0	0	TAGGTGTCCTTCTGTTTCTATTGCTGACAGTGTCCATATGTGCCCGTCTGTTAGGGCGGGAGCTAATCCATTGGTGCGGATAGGGACATCAAGTACCATTTTTCTCACTAAAGCTACATCCATCTCAAGTTACCCGCACTCCTAACAATC	@@@@@@@@@@@@@@@@@@@@@@@@@@@@@@@@@@@@@@@@@@@@@@@@@@@@@@@@@@@@@@@@@@@@@@@@@@@@@@@@@@@@@@@@@@@@@@@@@@@@@@@@@@@@@@@@@@@@@@@@@@@@@@@@@@@@@@@@@@@@@@@@@@@@@@	NM:i:0	MD:Z:150	AS:i:150	XS:i:0
m1_17223_17373_1_m1_17461_17611_-1	0	NODE_2_length_50027_cov_41.0040_ID_3	28731	60	150M	*	0	0	AGAAAGTTAGTAGGTTGAGTGTGAACCATCTCGCTTACCGATGTAGGAGTGAGGTTCGCCCCCTTGACGTTTGTAGCATTTCAACTTAGAAGCTTGGCATTGTCCCACTTGCAAAAGCTTGCTTGCCCTTCGCTTCCGAACCTACAACTG	AAAAAAAAAAAAAAAAAAAAAAAAAAAAAAAAAAAAAAAAAAAAAAAAAAAAAAAAAAAAAAAAAAAAAAAAAAAAAAAAAAAAAAAAAAAAAAAAAAAAAAAAAAAAAAAAAAAAAAAAAAAAAAAAAAAAAAAAAAAAAAAAAAAAAA	NM:i:0	MD:Z:150	AS:i:150	XS:i:0
m1_33714_33864_-1_m1_33336_33486_1	16	NODE_2_length_50027_cov_41.0040_ID_3	45222	60	150M	*	0	0	AGATCTGTTTGAAAGCCGGACCGGCTGTCAGCATGACTTTGGTGCCAGCACTCCCATCAAACTGAAAGGTATTTCAATATTATGACCACCGGATTTTGCACTTGATCATCGACATTGCGTGCGAAAGTTCGGTATAGCGCAGTCTGGCGC	GGGGGGGGGGGGGGGGGGGGGGGGGGGGGGGGGGGGGGGGGGGGGGGGGGGGGGGGGGGGGGGGGGGGGGGGGGGGGGGGGGGGGGGGGGGGGGGGGGGGGGGGGGGGGGGGGGGGGGGGGGGGGGGGGGGGGGGGGGGGGGGGGGGGGG	NM:i:0	MD:Z:150	AS:i:150	XS:i:0
m1_19058_19208_1_m1_19496_19646_-1	0	NODE_2_length_50027_cov_41.0040_ID_3	30566	60	150M	*	0	0	GGCGGGCAGAAGTTACGTTCTAGAAGTAAATCCCCGCTAGATTAATAGCAAACCATGGGGGCAAAAGGCCGCGTACGAAACACTTCTCTAACATCTACCTGTCAGAGGATCGAGAAGAAAACCCAATACTAAACCTTGTAACCCAGCACC	DDDDDDDDDDDDDDDDDDDDDDDDDDDDDDDDDDDDDDDDDDDDDDDDDDDDDDDDDDDDDDDDDDDDDDDDDDDDDDDDDDDDDDDDDDDDDDDDDDDDDDDDDDDDDDDDDDDDDDDDDDDDDDDDDDDDDDDDDDDDDDDDDDDDDD	NM:i:0	MD:Z:150	AS:i:150	XS:i:0
m1_48486_48636_-1_m1_48011_48161_1	16	NODE_2_length_50027_cov_41.0040_ID_3	9994	60	150M	*	0	0	CTGTAACCGAACTCTGTGACCGTTTACAGTTTCCAGCTCCTCTACCCATCCATGACAGACAGTACTGTCTATTTCCCGGGCCGCCTAGTACAACTATATCCCACATTACCGCTCCCGTAGTGCTTCGAAGCCCGATAACATAACTTTTAA	@@@@@@@@@@@@@@@@@@@@@@@@@@@@@@@@@@@@@@@@@@@@@@@@@@@@@@@@@@@@@@@@@@@@@@@@@@@@@@@@@@@@@@@@@@@@@@@@@@@@@@@@@@@@@@@@@@@@@@@@@@@@@@@@@@@@@@@@@@@@@@@@@@@@@@	NM:i:0	MD:Z:150	AS:i:150	XS:i:0
m1_2767_2917_-1_m1_2333_2483_1	16	NODE_2_length_50027_cov_41.0040_ID_3	14275	60	150M	*	0	0	CGGGCGTATTTTACTAGTGGCTGGTAGAAAAAACTCGACCCGAACTTGTCAAGGCTCGCGGAAGAGTCGAACCGATCTGTACATTGACAGGGAGAGCTTAGCGACATGGGAACGTACTGGTCAAATAGCTATCTTACGTATTTGGTCTCT	BBBBBBBBBBBBBBBBBBBBBBBBBBBBBBBBBBBBBBBBBBBBBBBBBBBBBBBBBBBBBBBBBBBBBBBBBBBBBBBBBBBBBBBBBBBBBBBBBBBBBBBBBBBBBBBBBBBBBBBBBBBBBBBBBBBBBBBBBBBBBBBBBBBBBB	NM:i:0	MD:Z:150	AS:i:150	XS:i:0
m1_38021_38171_-1_m1_37612_37762_1	16	NODE_2_length_50027_cov_41.0040_ID_3	49529	60	150M	*	0	0	GACATACCTCGTCTACTCCTTCACCGAGCCTTGACCCTTATACGTGCTCCTACAAGATACTCACGAAACCTTGGTACTCGGGGCGATCAGTTCGAATAAACGAGTCGCTAGCAAGGGAGTGCTCGTTAATCGCATTGCCTGCACAGCTGA	GGGGGGGGGGGGGGGGGGGGGGGGGGGGGGGGGGGGGGGGGGGGGGGGGGGGGGGGGGGGGGGGGGGGGGGGGGGGGGGGGGGGGGGGGGGGGGGGGGGGGGGGGGGGGGGGGGGGGGGGGGGGGGGGGGGGGGGGGGGGGGGGGGGGGG	NM:i:0	MD:Z:150	AS:i:150	XS:i:0
m1_36691_36841_-1_m1_36364_36514_1	16	NODE_2_length_50027_cov_41.0040_ID_3	48199	60	150M	*	0	0	CTATGTCACTAGTTACTGATTCTTGCCTCCTAGTTCCCACCCTAGGTGCTCATACGCCGACCCGGCTTAAGGTTTTCCTGGTGTGCATGTGTGAGGTTTCTACTTCTTTCGAATGTTGCGAATGGAAAGTAAGACTAAAGGTGGCGGCGG	EEEEEEEEEEEEEEEEEEEEEEEEEEEEEEEEEEEEEEEEEEEEEEEEEEEEEEEEEEEEEEEEEEEEEEEEEEEEEEEEEEEEEEEEEEEEEEEEEEEEEEEEEEEEEEEEEEEEEEEEEEEEEEEEEEEEEEEEEEEEEEEEEEEEEE	NM:i:0	MD:Z:150	AS:i:150	XS:i:0
m1_16388_16538_1_m1_16781_16931_-1	0	NODE_2_length_50027_cov_41.0040_ID_3	27896	60	150M	*	0	0	TAAGTGGAGTTTCCTACGAGATTCACTCATCCGCCTGATGAGCTGTTACATTCCACTATTTGCCCCCGCTTCAGCATGGTTCAGCACGGCAAAATGAGTAAGACGCGAAGGTGTTGGCACGTGTCAAGCCCGGCGGAAGACCAAGGACTG	DDDDDDDDDDDDDDDDDDDDDDDDDDDDDDDDDDDDDDDDDDDDDDDDDDDDDDDDDDDDDDDDDDDDDDDDDDDDDDDDDDDDDDDDDDDDDDDDDDDDDDDDDDDDDDDDDDDDDDDDDDDDDDDDDDDDDDDDDDDDDDDDDDDDDD	NM:i:0	MD:Z:150	AS:i:150	XS:i:0
m1_22453_22603_-1_m1_22055_22205_1	16	NODE_2_length_50027_cov_41.0040_ID_3	33961	60	150M	*	0	0	ACCACATCGGCGGAAAATGATGGTGTTATGGGTAATACGTCCACAACTCGCGGTCGGGAACCCCAATACCGTTATTACGGGTGGACGTTGCTAGCCCAGTACCGGAAATTTAGCGCGCGGTAGTCCACAGTGGCAAGCTCGGCAACCTGC	EEEEEEEEEEEEEEEEEEEEEEEEEEEEEEEEEEEEEEEEEEEEEEEEEEEEEEEEEEEEEEEEEEEEEEEEEEEEEEEEEEEEEEEEEEEEEEEEEEEEEEEEEEEEEEEEEEEEEEEEEEEEEEEEEEEEEEEEEEEEEEEEEEEEEE	NM:i:0	MD:Z:150	AS:i:150	XS:i:0
m1_25579_25729_-1_m1_25337_25487_1	16	NODE_2_length_50027_cov_41.0040_ID_3	37087	60	150M	*	0	0	AAGAGTTTGGATGATAGCTTCTTAACCACTTACACTGGGCCCGGACCCGTAGTTCACGAACATGCTATTGTTGGAAGGACAGATACACACGTACTTAATTTGTCTCACATTACCCTCAATGGATTTCACGCGGTTAGTCTGGCCTAGCGT	GGGGGGGGGGGGGGGGGGGGGGGGGGGGGGGGGGGGGGGGGGGGGGGGGGGGGGGGGGGGGGGGGGGGGGGGGGGGGGGGGGGGGGGGGGGGGGGGGGGGGGGGGGGGGGGGGGGGGGGGGGGGGGGGGGGGGGGGGGGGGGGGGGGGGG	NM:i:0	MD:Z:150	AS:i:150	XS:i:0
m1_38339_38489_-1_m1_37942_38092_1	16	NODE_2_length_50027_cov_41.0040_ID_3	49847	60	150M	*	0	0	CTGCCACAGCGTAATTTCCAGTTTCTACCCTTGTGCACATAGTCGGACGCGAACCGAAGTATGGAGGATCGGGCCATAGACTAAACATCGAGGTCCTCTTTCATCCCGTTTGTTACTGCTAGTAGGGGGGGCGGGTACAATTTTTCGGAT	EEEEEEEEEEEEEEEEEEEEEEEEEEEEEEEEEEEEEEEEEEEEEEEEEEEEEEEEEEEEEEEEEEEEEEEEEEEEEEEEEEEEEEEEEEEEEEEEEEEEEEEEEEEEEEEEEEEEEEEEEEEEEEEEEEEEEEEEEEEEEEEEEEEEEE	NM:i:0	MD:Z:150	AS:i:150	XS:i:0
m1_35231_35381_1_m1_35525_35675_-1	0	NODE_2_length_50027_cov_41.0040_ID_3	46739	60	150M	*	0	0	AAAAATGCTGAGTTAGAGGAACTCGAGCTCAAGGGCCTGGTCGTATTGATATGATTCTTCTTACAATGAGGTTAAATTTGTGTGGGGGACCCACCAAATGAGGGGCTACTAAATACCAGGTTTTCTGTGATGCTTACCGGTGAATATGCC	BBBBBBBBBBBBBBBBBBBBBBBBBBBBBBBBBBBBBBBBBBBBBBBBBBBBBBBBBBBBBBBBBBBBBBBBBBBBBBBBBBBBBBBBBBBBBBBBBBBBBBBBBBBBBBBBBBBBBBBBBBBBBBBBBBBBBBBBBBBBBBBBBBBBBB	NM:i:0	MD:Z:150	AS:i:150	XS:i:0
m1_30303_30453_1_m1_30568_30718_-1	0	NODE_2_length_50027_cov_41.0040_ID_3	41811	60	150M	*	0	0	CTTTGTTAGACTCGTGCTATGTACCTAATGTTTAAAACGCGCTGGTGTCAAAAAAACACAATAGTGTCACCGGCGCGGGGAATGGAAAGAATAAAATACAACAGTGAATACGACTCCTTAACTCAACTAGGTTTATTTATTCCACGGATA	CCCCCCCCCCCCCCCCCCCCCCCCCCCCCCCCCCCCCCCCCCCCCCCCCCCCCCCCCCCCCCCCCCCCCCCCCCCCCCCCCCCCCCCCCCCCCCCCCCCCCCCCCCCCCCCCCCCCCCCCCCCCCCCCCCCCCCCCCCCCCCCCCCCCCC	NM:i:0	MD:Z:150	AS:i:150	XS:i:0
m1_929_1079_1_m1_1131_1281_-1	0	NODE_2_length_50027_cov_41.0040_ID_3	12437	60	150M	*	0	0	GAAACGTTACTGGGTTACCGAGCTTACCTGCATCTGGACCGCCGAGGAGTATTCAAATGGTCCGTCCACGACCGGACGCACTCTCACCGATTGCTCAGTACTGAGACGCCTACCCCGTCAGGTTGGACGGATACCCAGCGAAGATCCGTC	FFFFFFFFFFFFFFFFFFFFFFFFFFFFFFFFFFFFFFFFFFFFFFFFFFFFFFFFFFFFFFFFFFFFFFFFFFFFFFFFFFFFFFFFFFFFFFFFFFFFFFFFFFFFFFFFFFFFFFFFFFFFFFFFFFFFFFFFFFFFFFFFFFFFFF	NM:i:0	MD:Z:150	AS:i:150	XS:i:0
m1_23739_23889_1_m1_24204_24354_-1	0	NODE_2_length_50027_cov_41.0040_ID_3	35247	60	150M	*	0	0	TCTATATCTAGGGTGAGTGGGCTCTGTCGTCTTTAGCAGGAAGCAAGTAACCGCTCAAGACTGTTCATTATCGAGCCCCCTGCATCAGTGGGGCGCGGCACGAATTCTAGAGTTGCCAACCGGACGAAATAGGCATTTCCGGCTTTGTTC	GGGGGGGGGGGGGGGGGGGGGGGGGGGGGGGGGGGGGGGGGGGGGGGGGGGGGGGGGGGGGGGGGGGGGGGGGGGGGGGGGGGGGGGGGGGGGGGGGGGGGGGGGGGGGGGGGGGGGGGGGGGGGGGGGGGGGGGGGGGGGGGGGGGGGG	NM:i:0	MD:Z:150	AS:i:150	XS:i:0
m1_32443_32593_1_m1_32697_32847_-1	0	NODE_2_length_50027_cov_41.0040_ID_3	43951	60	150M	*	0	0	AAAACGAATCTATGCCTCTAAACCGACCCCGCCTCCTAAAGGAAGAACGTGGCCCTACCCCTCATCTTCTTCACGTTAGCCACATTAAGCCAGTCCCGGTAGATATACTATCCCTCTGCTGGTCCCACCTGGCGACGTCTTTTACATAAG	@@@@@@@@@@@@@@@@@@@@@@@@@@@@@@@@@@@@@@@@@@@@@@@@@@@@@@@@@@@@@@@@@@@@@@@@@@@@@@@@@@@@@@@@@@@@@@@@@@@@@@@@@@@@@@@@@@@@@@@@@@@@@@@@@@@@@@@@@@@@@@@@@@@@@@	NM:i:0	MD:Z:150	AS:i:150	XS:i:0
m1_9487_9637_-1_m1_9058_9208_1	16	NODE_2_length_50027_cov_41.0040_ID_3	20995	60	150M	*	0	0	GAGTTAAGCCTATGTATTACCCCTCGCAATAGCAACAGCCCTTATTGCCAGACTGGTTTAGCTAATAAGTTCACAACGGCGGGCTGACTATTTATGTCGCGTAGTTAGATTACATGTGGCTCTTACAACCGTACCGAGCCCGCACGTTTG	GGGGGGGGGGGGGGGGGGGGGGGGGGGGGGGGGGGGGGGGGGGGGGGGGGGGGGGGGGGGGGGGGGGGGGGGGGGGGGGGGGGGGGGGGGGGGGGGGGGGGGGGGGGGGGGGGGGGGGGGGGGGGGGGGGGGGGGGGGGGGGGGGGGGGG	NM:i:0	MD:Z:150	AS:i:150	XS:i:0
m1_38755_38905_1_m1_38953_39103_-1	0	NODE_2_length_50027_cov_41.0040_ID_3	263	60	150M	*	0	0	AACGTCCGGGGACGGGCGCAACGTACGTTCTCCGCTGAACGGGGGCATACGAGGTATTTTGCAAGAAAGGATCCGAGCGCTAGTACAACCGAGGGATGGCTTCGATCTGCCTTAATCGAGGTGCTCTAAATAATGTTCTGGAGGTGGTGT	HHHHHHHHHHHHHHHHHHHHHHHHHHHHHHHHHHHHHHHHHHHHHHHHHHHHHHHHHHHHHHHHHHHHHHHHHHHHHHHHHHHHHHHHHHHHHHHHHHHHHHHHHHHHHHHHHHHHHHHHHHHHHHHHHHHHHHHHHHHHHHHHHHHHHH	NM:i:0	MD:Z:150	AS:i:150	XS:i:0
m1_5054_5204_1_m1_5507_5657_-1	0	NODE_2_length_50027_cov_41.0040_ID_3	16562	60	150M	*	0	0	AAAGCAGTAACTAATAGGATGAAGCTCATCGGCGCCAGGGTAATCAAAGTATATGAATGAGTGAGTGACTTCGCCTTACATGGTACGTTGTGTGAGCACCTATAAATTAGGCAGTGAACTTTCCTGTTGCCCTACAAGCGTTTGCTAATG	CCCCCCCCCCCCCCCCCCCCCCCCCCCCCCCCCCCCCCCCCCCCCCCCCCCCCCCCCCCCCCCCCCCCCCCCCCCCCCCCCCCCCCCCCCCCCCCCCCCCCCCCCCCCCCCCCCCCCCCCCCCCCCCCCCCCCCCCCCCCCCCCCCCCCC	NM:i:0	MD:Z:150	AS:i:150	XS:i:0
m1_46734_46884_1_m1_47176_47326_-1	0	NODE_2_length_50027_cov_41.0040_ID_3	8242	60	150M	*	0	0	TTGTACCTCCAGGATACCTAGGTAGGGCATAAGGATCCGACTTTACAATCCTTTCGTACCTACCGCTGGTGTAAGTTCCTTCGTAGACCGGGCGAGCGTCCCAGCAGGACTAGCATATACTGGATGCAGTGGGGATAGAAAAGGGAGGAT	CCCCCCCCCCCCCCCCCCCCCCCCCCCCCCCCCCCCCCCCCCCCCCCCCCCCCCCCCCCCCCCCCCCCCCCCCCCCCCCCCCCCCCCCCCCCCCCCCCCCCCCCCCCCCCCCCCCCCCCCCCCCCCCCCCCCCCCCCCCCCCCCCCCCCC	NM:i:0	MD:Z:150	AS:i:150	XS:i:0
m1_1504_1654_-1_m1_980_1130_1	16	NODE_2_length_50027_cov_41.0040_ID_3	13012	60	150M	*	0	0	CAATTGTAGACCGCAACGTGGCACCTAGGACAGTGAGCTCGTAACGAGAAGTCCAGGCGGGACTGGTATCGTTTTGCTCTCCATGTAGGTGATCCCGGGCGTCGGTCGATATGATGGCTAACACCCGTGCTGTACTAACTCCAGGAACCT	FFFFFFFFFFFFFFFFFFFFFFFFFFFFFFFFFFFFFFFFFFFFFFFFFFFFFFFFFFFFFFFFFFFFFFFFFFFFFFFFFFFFFFFFFFFFFFFFFFFFFFFFFFFFFFFFFFFFFFFFFFFFFFFFFFFFFFFFFFFFFFFFFFFFFF	NM:i:0	MD:Z:150	AS:i:150	XS:i:0
m1_25834_25984_1_m1_26337_26487_-1	0	NODE_2_length_50027_cov_41.0040_ID_3	37342	60	150M	*	0	0	GTAATTATATAAGGTGTCCAGTACTTCTAAGCTGATTTCCGTTGCTTTCCACGTCAAAGTCAGGCCACCTTCCGGCTTGAATAAAACATGATGGACCTCCTGTCCGTCCCGGGTCTAAGAGCTGTAGTAAATCGGCCCCTGGGGCGCAGT	FFFFFFFFFFFFFFFFFFFFFFFFFFFFFFFFFFFFFFFFFFFFFFFFFFFFFFFFFFFFFFFFFFFFFFFFFFFFFFFFFFFFFFFFFFFFFFFFFFFFFFFFFFFFFFFFFFFFFFFFFFFFFFFFFFFFFFFFFFFFFFFFFFFFFF	NM:i:0	MD:Z:150	AS:i:150	XS:i:0
m1_5620_5770_-1_m1_5294_5444_1	16	NODE_2_length_50027_cov_41.0040_ID_3	17128	60	150M	*	0	0	TGGCAGGGGATGTGCTTTGAAAGACAAGCATACTCCGCGTCTTCCCTAGAAATGGATAGAAGTCAGACCTGGTGGCATATGGTGACATTCGGTTGTAAAACTCCGCTATGTTCCCCGCAAAAGTGCCATTAAACAATATAAATGTGAAGT	EEEEEEEEEEEEEEEEEEEEEEEEEEEEEEEEEEEEEEEEEEEEEEEEEEEEEEEEEEEEEEEEEEEEEEEEEEEEEEEEEEEEEEEEEEEEEEEEEEEEEEEEEEEEEEEEEEEEEEEEEEEEEEEEEEEEEEEEEEEEEEEEEEEEEE	NM:i:0	MD:Z:150	AS:i:150	XS:i:0
m1_5747_5897_-1_m1_5371_5521_1	16	NODE_2_length_50027_cov_41.0040_ID_3	17255	60	150M	*	0	0	ATTAAACAATATAAATGTGAAGTCGGGGTCCGAAGCCGTCTTTAAATCAATGGATCCATCCCTGAGTCAATTGTCTGGATGATCGCGTAGACTGGCGACAGTCGACGCCCCGTCAGCCCCCAGTTACCACTCTTCTTCTGTAGGAACTTT	GGGGGGGGGGGGGGGGGGGGGGGGGGGGGGGGGGGGGGGGGGGGGGGGGGGGGGGGGGGGGGGGGGGGGGGGGGGGGGGGGGGGGGGGGGGGGGGGGGGGGGGGGGGGGGGGGGGGGGGGGGGGGGGGGGGGGGGGGGGGGGGGGGGGGG	NM:i:0	MD:Z:150	AS:i:150	XS:i:0
m1_19550_19700_1_m1_20023_20173_-1	0	NODE_2_length_50027_cov_41.0040_ID_3	31058	60	150M	*	0	0	AACCGTTGTGCAATAAGCTCCTGCCCACCATGCAGGGTCATGTCCGCGGCACAATTAAATAGCGTCCGTCTGACCCTAGTAGCCACGTCATCTCGGCTGGTCGTGATCAATCTCCACGGCACTCGAGCTCAATAAGTTAAGGCAACACTG	FFFFFFFFFFFFFFFFFFFFFFFFFFFFFFFFFFFFFFFFFFFFFFFFFFFFFFFFFFFFFFFFFFFFFFFFFFFFFFFFFFFFFFFFFFFFFFFFFFFFFFFFFFFFFFFFFFFFFFFFFFFFFFFFFFFFFFFFFFFFFFFFFFFFFF	NM:i:0	MD:Z:150	AS:i:150	XS:i:0
m1_40087_40237_-1_m1_39605_39755_1	16	NODE_2_length_50027_cov_41.0040_ID_3	1595	60	150M	*	0	0	TGACTCTACTCCGACGATTAGTACAAGTAATTAAATGATCCAGAATACCGGTATACTATCGTAACTTTGGTCGGACATTCCGTTGTTCCGGGCGGAGCCCAGGTTTCATCTTGTCCACCTGGCACGGATGCAAAACCCCGATTCAAATCC	FFFFFFFFFFFFFFFFFFFFFFFFFFFFFFFFFFFFFFFFFFFFFFFFFFFFFFFFFFFFFFFFFFFFFFFFFFFFFFFFFFFFFFFFFFFFFFFFFFFFFFFFFFFFFFFFFFFFFFFFFFFFFFFFFFFFFFFFFFFFFFFFFFFFFF	NM:i:0	MD:Z:150	AS:i:150	XS:i:0
m1_13926_14076_1_m1_14316_14466_-1	0	NODE_2_length_50027_cov_41.0040_ID_3	25434	60	150M	*	0	0	CCTTGGTCACTCAGACACAGAGAACAACCCGGGCCGTGTCAGCCCTGGCGCTGGTTTCGACGGAATCACACTCAGGCGAAGAAGCAACTCCGCGGCATGTACATACCTGTAGATTACACAAAGGTAAGGTACTTGGCGTCCACGGCGGGA	DDDDDDDDDDDDDDDDDDDDDDDDDDDDDDDDDDDDDDDDDDDDDDDDDDDDDDDDDDDDDDDDDDDDDDDDDDDDDDDDDDDDDDDDDDDDDDDDDDDDDDDDDDDDDDDDDDDDDDDDDDDDDDDDDDDDDDDDDDDDDDDDDDDDDD	NM:i:0	MD:Z:150	AS:i:150	XS:i:0
m1_41452_41602_1_m1_41782_41932_-1	0	NODE_2_length_50027_cov_41.0040_ID_3	2960	60	150M	*	0	0	CGACTTGTAGTGTACTATAAGCCCTTCTGTATACCTATTTAGAGAAGAACATTGCTTCGCCTCATTAACGGGGTGGCACTCAAGTGTCGAGTGGAATATTTACGTCTATCCGAATCAGCAACACGGGTTGCCATCGAGGCAGGGCCCATG	IIIIIIIIIIIIIIIIIIIIIIIIIIIIIIIIIIIIIIIIIIIIIIIIIIIIIIIIIIIIIIIIIIIIIIIIIIIIIIIIIIIIIIIIIIIIIIIIIIIIIIIIIIIIIIIIIIIIIIIIIIIIIIIIIIIIIIIIIIIIIIIIIIIIII	NM:i:0	MD:Z:150	AS:i:150	XS:i:0
m1_34542_34692_-1_m1_34425_34575_1	16	NODE_2_length_50027_cov_41.0040_ID_3	46050	60	150M	*	0	0	AACCTAGGCCGGGCGACCCCTACGGGCTCCCTGAAGCCAAGTCACAAATACCGCGCATATAACTGAGCCGATAATTAGACTTTGTTAGGACGTTGGATGTCCGTAATATAGTCAATGTGCCCAATACGGGGGACTACAAGCGCTGATCTC	@@@@@@@@@@@@@@@@@@@@@@@@@@@@@@@@@@@@@@@@@@@@@@@@@@@@@@@@@@@@@@@@@@@@@@@@@@@@@@@@@@@@@@@@@@@@@@@@@@@@@@@@@@@@@@@@@@@@@@@@@@@@@@@@@@@@@@@@@@@@@@@@@@@@@@	NM:i:0	MD:Z:150	AS:i:150	XS:i:0
m1_24561_24711_1_m1_24886_25036_-1	0	NODE_2_length_50027_cov_41.0040_ID_3	36069	60	150M	*	0	0	GGGCTCGAATGTACTTTGCCACTGACTCGCCAATTAAAGTAACTGCCTTATGGTACGAAACGTGATTGGTACATGTGTACTGCTCCCACTACTGAACCTGCACCAGACGCCTCGTCACGCAACAGCATGGTGCTGGGACCTGTACAATAT	EEEEEEEEEEEEEEEEEEEEEEEEEEEEEEEEEEEEEEEEEEEEEEEEEEEEEEEEEEEEEEEEEEEEEEEEEEEEEEEEEEEEEEEEEEEEEEEEEEEEEEEEEEEEEEEEEEEEEEEEEEEEEEEEEEEEEEEEEEEEEEEEEEEEEE	NM:i:0	MD:Z:150	AS:i:150	XS:i:0
m1_39121_39271_-1_m1_38747_38897_1	16	NODE_2_length_50027_cov_41.0040_ID_3	629	60	150M	*	0	0	GCTGCTCCCATGCGTGACTCCGCCGTAGGTCCTGCCGCGTCCGGTGTTGTTAAGATGTTAATGACGTTTCTTGATATTCGCTAAGTTCTCGCAGGTACTAACCCAGCAGGTCATAAGGTATGCCTAGTTCGTCCCAGGGAGGCCAAGGGG	FFFFFFFFFFFFFFFFFFFFFFFFFFFFFFFFFFFFFFFFFFFFFFFFFFFFFFFFFFFFFFFFFFFFFFFFFFFFFFFFFFFFFFFFFFFFFFFFFFFFFFFFFFFFFFFFFFFFFFFFFFFFFFFFFFFFFFFFFFFFFFFFFFFFFF	NM:i:0	MD:Z:150	AS:i:150	XS:i:0
m1_27624_27774_-1_m1_27544_27694_1	16	NODE_2_length_50027_cov_41.0040_ID_3	39132	60	150M	*	0	0	GTGTGTTTACCAAGCCGTGCTAAACATAAGGTAGCATGTCCGCAAACCTTATCGCGTGTATGTCTATTCTGGGTAGGGCACCGAATTACAGCCCGAACATCTTTAGCCCCTCTCTTTAGAACCTTGTTCGTAACCTTGAATATAAGGGGG	DDDDDDDDDDDDDDDDDDDDDDDDDDDDDDDDDDDDDDDDDDDDDDDDDDDDDDDDDDDDDDDDDDDDDDDDDDDDDDDDDDDDDDDDDDDDDDDDDDDDDDDDDDDDDDDDDDDDDDDDDDDDDDDDDDDDDDDDDDDDDDDDDDDDDD	NM:i:0	MD:Z:150	AS:i:150	XS:i:0
m1_47878_48028_-1_m1_47319_47469_1	16	NODE_2_length_50027_cov_41.0040_ID_3	9386	60	150M	*	0	0	AACACCTGGAACCCACTCCAGGGTTGTGAGATCTGAGGTCGTTTGTCAGCGCCATGACCCATGCACTTTCCCTGCCAATTCATTCGCGGGCCCTTAAGGAGCGTATCCACTCCATCTTTTAAAGCCGCAAGACACTACTAGCAGAGACAC	DDDDDDDDDDDDDDDDDDDDDDDDDDDDDDDDDDDDDDDDDDDDDDDDDDDDDDDDDDDDDDDDDDDDDDDDDDDDDDDDDDDDDDDDDDDDDDDDDDDDDDDDDDDDDDDDDDDDDDDDDDDDDDDDDDDDDDDDDDDDDDDDDDDDDD	NM:i:0	MD:Z:150	AS:i:150	XS:i:0
m1_35005_35155_-1_m1_34735_34885_1	16	NODE_2_length_50027_cov_41.0040_ID_3	46513	60	150M	*	0	0	CTCGACCGTAACGTAGATCTGGGAATGGCAGAGATGAATCTAGCGCGTCCAGAACCCCTCATAGAACTTGTAGGACATACCGCACAAGAAACCCTGATACATAGTATAAATAAATGTGGCTTTAGCTGTGTCTATATCCTCGCGCGGCCT	@@@@@@@@@@@@@@@@@@@@@@@@@@@@@@@@@@@@@@@@@@@@@@@@@@@@@@@@@@@@@@@@@@@@@@@@@@@@@@@@@@@@@@@@@@@@@@@@@@@@@@@@@@@@@@@@@@@@@@@@@@@@@@@@@@@@@@@@@@@@@@@@@@@@@@	NM:i:0	MD:Z:150	AS:i:150	XS:i:0
m1_12906_13056_1_m1_13065_13215_-1	0	NODE_2_length_50027_cov_41.0040_ID_3	24414	60	150M	*	0	0	AGACTCAGACGCTCACGCAGTGGGCTGTGGCCCGAAAATAAGAGGACCCGCAGAATACACCGGATGAATAGACACACCAAACGTACTCCCTAAATGTCAGGCTTTCTGGTCCCTGTGGCGCGGGACAGTATGAACTGACTACGTGGTACA	BBBBBBBBBBBBBBBBBBBBBBBBBBBBBBBBBBBBBBBBBBBBBBBBBBBBBBBBBBBBBBBBBBBBBBBBBBBBBBBBBBBBBBBBBBBBBBBBBBBBBBBBBBBBBBBBBBBBBBBBBBBBBBBBBBBBBBBBBBBBBBBBBBBBBB	NM:i:0	MD:Z:150	AS:i:150	XS:i:0
m1_1387_1537_1_m1_1776_1926_-1	0	NODE_2_length_50027_cov_41.0040_ID_3	12895	60	150M	*	0	0	AGTTAGGGGTGTGTAGCGTTCCATTGCAGATCTGGGGCACACGTTCTTGGACGAAACGGTTTCGATAACCCGACGCAAAGAGTTATACGACAGTCGACTTAAATATTGTTCGTAACCCAATTGTAGACCGCAACGTGGCACCTAGGACAG	GGGGGGGGGGGGGGGGGGGGGGGGGGGGGGGGGGGGGGGGGGGGGGGGGGGGGGGGGGGGGGGGGGGGGGGGGGGGGGGGGGGGGGGGGGGGGGGGGGGGGGGGGGGGGGGGGGGGGGGGGGGGGGGGGGGGGGGGGGGGGGGGGGGGGG	NM:i:0	MD:Z:150	AS:i:150	XS:i:0
m1_44169_44319_1_m1_44479_44629_-1	0	NODE_2_length_50027_cov_41.0040_ID_3	5677	60	150M	*	0	0	CAGGATCGCCTTTGCCCAAAAATACCGCGGGATTACAAAACAACGTGTCTGACAAAACGGACTCACACACCGACGATCTCTTTTTTTCAGGTCTGCGTTTGTTTCGGTTGCGCGGATAGAGACTATTGCCTACCCACTGTAAGAAGAACG	BBBBBBBBBBBBBBBBBBBBBBBBBBBBBBBBBBBBBBBBBBBBBBBBBBBBBBBBBBBBBBBBBBBBBBBBBBBBBBBBBBBBBBBBBBBBBBBBBBBBBBBBBBBBBBBBBBBBBBBBBBBBBBBBBBBBBBBBBBBBBBBBBBBBBB	NM:i:0	MD:Z:150	AS:i:150	XS:i:0
m1_34113_34263_-1_m1_33672_33822_1	16	NODE_2_length_50027_cov_41.0040_ID_3	45621	60	150M	*	0	0	GACCATGCTACGCCGTTCAAATGTTACGCGTCCTGTCCGTAATCGCAAACCGAGACACTTCCAGGTGTTTCATCCTAGGTTAATTGTTCAGGATGGATTCGTAGATACTTGATCGTTGTCGGTGCGAGCCGCGGAGCTGTAAGGACAATA	DDDDDDDDDDDDDDDDDDDDDDDDDDDDDDDDDDDDDDDDDDDDDDDDDDDDDDDDDDDDDDDDDDDDDDDDDDDDDDDDDDDDDDDDDDDDDDDDDDDDDDDDDDDDDDDDDDDDDDDDDDDDDDDDDDDDDDDDDDDDDDDDDDDDDD	NM:i:0	MD:Z:150	AS:i:150	XS:i:0
m1_31904_32054_1_m1_32237_32387_-1	0	NODE_2_length_50027_cov_41.0040_ID_3	43412	60	150M	*	0	0	GTCCAATTATCCATGCTCCAGTGACCGAGTAACTTACTGGTTAGGCGCCTAGTTAGGAAATCTCATGGTTTCCCACCTATTTTTGCCCTGACCGGTACGTCCCCGCCAATCCCGCTTTGGCCTCACATGTCGCGCCCAAAGTGCAGAGAT	HHHHHHHHHHHHHHHHHHHHHHHHHHHHHHHHHHHHHHHHHHHHHHHHHHHHHHHHHHHHHHHHHHHHHHHHHHHHHHHHHHHHHHHHHHHHHHHHHHHHHHHHHHHHHHHHHHHHHHHHHHHHHHHHHHHHHHHHHHHHHHHHHHHHHH	NM:i:0	MD:Z:150	AS:i:150	XS:i:0
m1_15590_15740_1_m1_15933_16083_-1	0	NODE_2_length_50027_cov_41.0040_ID_3	27098	60	150M	*	0	0	AAGTCGCCAAGGCGTGTGTAATGCTGCAGCGTGAGCTCTCTTGCAAAGTAATCGCGTGGGCGTTCTAACAACTGCCCGTCCCCGGGGACCAGATGGTCTATACCCCCGCTTGACTACTCTCCAACCGAATCCAAGAAGAGTAGCCCTGCT	IIIIIIIIIIIIIIIIIIIIIIIIIIIIIIIIIIIIIIIIIIIIIIIIIIIIIIIIIIIIIIIIIIIIIIIIIIIIIIIIIIIIIIIIIIIIIIIIIIIIIIIIIIIIIIIIIIIIIIIIIIIIIIIIIIIIIIIIIIIIIIIIIIIIII	NM:i:0	MD:Z:150	AS:i:150	XS:i:0
m1_8206_8356_-1_m1_7801_7951_1	16	NODE_2_length_50027_cov_41.0040_ID_3	19714	60	150M	*	0	0	CACATGCGTAGTCCCTCTGGGTAATTCGGCCGTTGCGATTGGTAGTCGTGTCAGTACTTACGTTATTAGATCACTCGGCCAGCTGATCCGTTGATCCATCCACGGGACGCGGCCACCCTTATGCAAACTTAGTTGCAAATAGTGCTACAG	HHHHHHHHHHHHHHHHHHHHHHHHHHHHHHHHHHHHHHHHHHHHHHHHHHHHHHHHHHHHHHHHHHHHHHHHHHHHHHHHHHHHHHHHHHHHHHHHHHHHHHHHHHHHHHHHHHHHHHHHHHHHHHHHHHHHHHHHHHHHHHHHHHHHHH	NM:i:0	MD:Z:150	AS:i:150	XS:i:0
m1_45474_45624_-1_m1_45130_45280_1	16	NODE_2_length_50027_cov_41.0040_ID_3	6982	60	150M	*	0	0	AATACCTTCGACCGTCAATAAATAGTCGCGAGCAGTATAGAAACTTCGGCGCATGTCTTGCATCAGACCCATGCAATATGTCTCAAGAAGTGTAGCAGGATCTGGATCTAATAGGGTCGATCTGTCACGGGGGCTACACCGGCATGACGG	@@@@@@@@@@@@@@@@@@@@@@@@@@@@@@@@@@@@@@@@@@@@@@@@@@@@@@@@@@@@@@@@@@@@@@@@@@@@@@@@@@@@@@@@@@@@@@@@@@@@@@@@@@@@@@@@@@@@@@@@@@@@@@@@@@@@@@@@@@@@@@@@@@@@@@	NM:i:0	MD:Z:150	AS:i:150	XS:i:0
m1_16238_16388_-1_m1_15829_15979_1	16	NODE_2_length_50027_cov_41.0040_ID_3	27746	60	150M	*	0	0	GCGCCGGGCAGTTCGAATTTTTCGGCTGCGTAATTTACCGGCTGTCTACTTCCTAGGGGAATTAACCCTTACCCTCCAGTGCTAGAGGGGGTAGTGATTCATTGTTGGTACTTTAGAGATAAAAGATCCAGGACGGCGAGAACGCGTTGG	@@@@@@@@@@@@@@@@@@@@@@@@@@@@@@@@@@@@@@@@@@@@@@@@@@@@@@@@@@@@@@@@@@@@@@@@@@@@@@@@@@@@@@@@@@@@@@@@@@@@@@@@@@@@@@@@@@@@@@@@@@@@@@@@@@@@@@@@@@@@@@@@@@@@@@	NM:i:0	MD:Z:150	AS:i:150	XS:i:0
m1_5021_5171_-1_m1_4780_4930_1	16	NODE_2_length_50027_cov_41.0040_ID_3	16529	60	150M	*	0	0	TAGATAGGGTCGGAGTCTACAGTGTGTTGATTTAAAGCAGTAACTAATAGGATGAAGCTCATCGGCGCCAGGGTAATCAAAGTATATGAATGAGTGAGTGACTTCGCCTTACATGGTACGTTGTGTGAGCACCTATAAATTAGGCAGTGA	AAAAAAAAAAAAAAAAAAAAAAAAAAAAAAAAAAAAAAAAAAAAAAAAAAAAAAAAAAAAAAAAAAAAAAAAAAAAAAAAAAAAAAAAAAAAAAAAAAAAAAAAAAAAAAAAAAAAAAAAAAAAAAAAAAAAAAAAAAAAAAAAAAAAAA	NM:i:0	MD:Z:150	AS:i:150	XS:i:0
m1_39510_39660_1_m1_39828_39978_-1	0	NODE_2_length_50027_cov_41.0040_ID_3	1018	60	150M	*	0	0	GATCCTTATAAGGATTCATTCTGAAGACAGCTAGCATGAAAGGAATGGGCAATTGAACGCCTGACGCTAAAAATCAAGGATTAACCCAAATGGAGCTATGTTAGAATCCTAGTCCTCCCGACAAAGCGCATAACAAGTGTCAGAAAGTAC	DDDDDDDDDDDDDDDDDDDDDDDDDDDDDDDDDDDDDDDDDDDDDDDDDDDDDDDDDDDDDDDDDDDDDDDDDDDDDDDDDDDDDDDDDDDDDDDDDDDDDDDDDDDDDDDDDDDDDDDDDDDDDDDDDDDDDDDDDDDDDDDDDDDDDD	NM:i:0	MD:Z:150	AS:i:150	XS:i:0
m1_17335_17485_-1_m1_17029_17179_1	16	NODE_2_length_50027_cov_41.0040_ID_3	28843	60	150M	*	0	0	AAAAGCTTGCTTGCCCTTCGCTTCCGAACCTACAACTGCATTGTCCCATAAGACTAGACAAACGGCGTATCCCAGAGCAGCTCAGTAATGGTGGTGTCTTAGTGTCAGCGACGAGGTGGTGTCAATTCGGCTTCGGGGTACATCCTGTCA	EEEEEEEEEEEEEEEEEEEEEEEEEEEEEEEEEEEEEEEEEEEEEEEEEEEEEEEEEEEEEEEEEEEEEEEEEEEEEEEEEEEEEEEEEEEEEEEEEEEEEEEEEEEEEEEEEEEEEEEEEEEEEEEEEEEEEEEEEEEEEEEEEEEEEE	NM:i:0	MD:Z:150	AS:i:150	XS:i:0
m1_42794_42944_-1_m1_42478_42628_1	16	NODE_2_length_50027_cov_41.0040_ID_3	4302	60	150M	*	0	0	AGCTATCCTAACTGGGTCGAAGCGGAATTGGGCCAGGTCACACTAAATGTAAAATCTATCCTACCTTGCATGGATTCCGTTCCTACTAGGTTCTTATCGTTTCTCGTTGGTGATCTGGCCAACACGCCAGAGAAACATAGTAATCCCGCA	CCCCCCCCCCCCCCCCCCCCCCCCCCCCCCCCCCCCCCCCCCCCCCCCCCCCCCCCCCCCCCCCCCCCCCCCCCCCCCCCCCCCCCCCCCCCCCCCCCCCCCCCCCCCCCCCCCCCCCCCCCCCCCCCCCCCCCCCCCCCCCCCCCCCCC	NM:i:0	MD:Z:150	AS:i:150	XS:i:0
m1_46905_47055_1_m1_47208_47358_-1	0	NODE_2_length_50027_cov_41.0040_ID_3	8413	60	150M	*	0	0	GGCTGAGCCGTCTGAGACTGAAAGATGACCGGCCTCTAAGAGAGAATGAAGTACGAATAGGTTTAGAATACAGAATGCGAAATAAACATGCAGCCGGAGCCAGGCCAAGCGCGTGTCAACGGGGGGTACGGCTTACGTGATAGATTATCC	@@@@@@@@@@@@@@@@@@@@@@@@@@@@@@@@@@@@@@@@@@@@@@@@@@@@@@@@@@@@@@@@@@@@@@@@@@@@@@@@@@@@@@@@@@@@@@@@@@@@@@@@@@@@@@@@@@@@@@@@@@@@@@@@@@@@@@@@@@@@@@@@@@@@@@	NM:i:0	MD:Z:150	AS:i:150	XS:i:0
m1_11966_12116_-1_m1_11475_11625_1	16	NODE_2_length_50027_cov_41.0040_ID_3	23474	60	150M	*	0	0	CGACTTTAAACCGATTAATCGGCAGGATCAGGCCTATATGTCAGCGATGACACAGAGTTCGGTATGTTTCTTCGTGACGCTCCACGGGCCTGCTCCTGCGAATTGTTCCACACATTATAAGACGTGCCACCGGGCGCGACTTGGTTGGTC	GGGGGGGGGGGGGGGGGGGGGGGGGGGGGGGGGGGGGGGGGGGGGGGGGGGGGGGGGGGGGGGGGGGGGGGGGGGGGGGGGGGGGGGGGGGGGGGGGGGGGGGGGGGGGGGGGGGGGGGGGGGGGGGGGGGGGGGGGGGGGGGGGGGGGG	NM:i:0	MD:Z:150	AS:i:150	XS:i:0
m1_50053_50203_-1_m1_49605_49755_1	16	NODE_2_length_50027_cov_41.0040_ID_3	11561	60	150M	*	0	0	GAAGCAGGGATAGCGTCTTGCTCGAAGATCTAAAGCCGTACTCCAAAGGACCGTAGGGACATTGCTCTAACTCATGCCTTTCTTTTTCACCATCTATTGGCGCCAATGTCCGTAAGTCATTCCAACACGGTCCGGCTTCGAACTATACGA	IIIIIIIIIIIIIIIIIIIIIIIIIIIIIIIIIIIIIIIIIIIIIIIIIIIIIIIIIIIIIIIIIIIIIIIIIIIIIIIIIIIIIIIIIIIIIIIIIIIIIIIIIIIIIIIIIIIIIIIIIIIIIIIIIIIIIIIIIIIIIIIIIIIIII	NM:i:0	MD:Z:150	AS:i:150	XS:i:0
m1_36990_37140_1_m1_37277_37427_-1	0	NODE_2_length_50027_cov_41.0040_ID_3	48498	60	150M	*	0	0	CGTACCGATTTTGAGAGCAAGATAAAAAACAAGCGCACGTGGGTGCCCTTTACTCTATCCGCGTCCCAAGTCGCCAATCTGACCAAAGGTTTACGGATTATTGAAGTTACCGAGAATATCAGCTTCTCCCGAGGTGCTGTGGCCGCTCGG	IIIIIIIIIIIIIIIIIIIIIIIIIIIIIIIIIIIIIIIIIIIIIIIIIIIIIIIIIIIIIIIIIIIIIIIIIIIIIIIIIIIIIIIIIIIIIIIIIIIIIIIIIIIIIIIIIIIIIIIIIIIIIIIIIIIIIIIIIIIIIIIIIIIIII	NM:i:0	MD:Z:150	AS:i:150	XS:i:0
m1_21089_21239_-1_m1_20785_20935_1	16	NODE_2_length_50027_cov_41.0040_ID_3	32597	60	150M	*	0	0	TTGCTCTATTGGGCCTTGTCGAACTTACTGATAAGGGGATGTGGACATTCACCCCATGCTCGTCAAGCCTACTGAGGCGCCATTACGGCCGCCGCTCTCAGCAATGCACCCATCTCGACATAGCGCATCGCTGCAGCACCGAACGTCGCA	IIIIIIIIIIIIIIIIIIIIIIIIIIIIIIIIIIIIIIIIIIIIIIIIIIIIIIIIIIIIIIIIIIIIIIIIIIIIIIIIIIIIIIIIIIIIIIIIIIIIIIIIIIIIIIIIIIIIIIIIIIIIIIIIIIIIIIIIIIIIIIIIIIIIII	NM:i:0	MD:Z:150	AS:i:150	XS:i:0
m1_5267_5417_-1_m1_5112_5262_1	16	NODE_2_length_50027_cov_41.0040_ID_3	16775	60	150M	*	0	0	CGCAGGGAGGCAAACGCTTACGCATCTGCCTACTTTGGACAAATTCAAAGAGCGACGAGCTGATCATTTTGCTAGGTACGGGGCTCAACATTGATGCGAAGGCTGGATAAGGGAGCGCCGACGCCCTCAGATATGTTGCACAGGGCCGCG	IIIIIIIIIIIIIIIIIIIIIIIIIIIIIIIIIIIIIIIIIIIIIIIIIIIIIIIIIIIIIIIIIIIIIIIIIIIIIIIIIIIIIIIIIIIIIIIIIIIIIIIIIIIIIIIIIIIIIIIIIIIIIIIIIIIIIIIIIIIIIIIIIIIIII	NM:i:0	MD:Z:150	AS:i:150	XS:i:0
m1_31605_31755_1_m1_31816_31966_-1	0	NODE_2_length_50027_cov_41.0040_ID_3	43113	60	150M	*	0	0	TTCAAGGAAGTTCACTCTAGCCTGCCGTTTACATAATCGAGTCCAGCCTGCCTGTCCAGAAAAGATAGGGACCATCCACATCTTACTTCAATTCGTCACTGTGACCCGAGGTTAGATATATCGATTGTACCCGTCATCGCCATGTCGGGA	EEEEEEEEEEEEEEEEEEEEEEEEEEEEEEEEEEEEEEEEEEEEEEEEEEEEEEEEEEEEEEEEEEEEEEEEEEEEEEEEEEEEEEEEEEEEEEEEEEEEEEEEEEEEEEEEEEEEEEEEEEEEEEEEEEEEEEEEEEEEEEEEEEEEEE	NM:i:0	MD:Z:150	AS:i:150	XS:i:0
m1_20937_21087_1_m1_21179_21329_-1	0	NODE_2_length_50027_cov_41.0040_ID_3	32445	60	150M	*	0	0	GCTACCGTGCTTTCACGGAGGAAGATTAAAAAGCAGAGCCCAGGTTATCTTGAAGGAACGGGTTTACAATAGGAGCCATCTCTGCACGCATAAGGCATTGAGCCCAACACCAACCGGTTTTTCAATAAAGTCAGTGTAGCTGTAACCGCT	DDDDDDDDDDDDDDDDDDDDDDDDDDDDDDDDDDDDDDDDDDDDDDDDDDDDDDDDDDDDDDDDDDDDDDDDDDDDDDDDDDDDDDDDDDDDDDDDDDDDDDDDDDDDDDDDDDDDDDDDDDDDDDDDDDDDDDDDDDDDDDDDDDDDDD	NM:i:0	MD:Z:150	AS:i:150	XS:i:0
m1_42619_42769_1_m1_42959_43109_-1	0	NODE_2_length_50027_cov_41.0040_ID_3	4127	60	150M	*	0	0	CCTATAAATACGCGGGAGAACGTCCCTTAGAATTACTCTGAGAGCCTACCCCACGTGCCTGTACGTTCTGGCCTGCAGGCCTAATTTTCGCAAAGGTGTCGGGATTAACTATCGGGAGACGTATCTCCATATCTCTCAGGTCACCTTATG	CCCCCCCCCCCCCCCCCCCCCCCCCCCCCCCCCCCCCCCCCCCCCCCCCCCCCCCCCCCCCCCCCCCCCCCCCCCCCCCCCCCCCCCCCCCCCCCCCCCCCCCCCCCCCCCCCCCCCCCCCCCCCCCCCCCCCCCCCCCCCCCCCCCCCC	NM:i:0	MD:Z:150	AS:i:150	XS:i:0
m1_3102_3252_-1_m1_2815_2965_1	16	NODE_2_length_50027_cov_41.0040_ID_3	14610	60	150M	*	0	0	GTTTGAACCATCAAGGATTGTGTGCCATATATAGAGCGCGCGGAGGGCCGATTCGGGGCATTAGATATAACATGGCTCTGCGAAGTTCGGTTACTGAAAAATGACGTACTATCAATTAACCTGTTAAAGCAGACGACGTCGGAAGAAGTT	FFFFFFFFFFFFFFFFFFFFFFFFFFFFFFFFFFFFFFFFFFFFFFFFFFFFFFFFFFFFFFFFFFFFFFFFFFFFFFFFFFFFFFFFFFFFFFFFFFFFFFFFFFFFFFFFFFFFFFFFFFFFFFFFFFFFFFFFFFFFFFFFFFFFFF	NM:i:0	MD:Z:150	AS:i:150	XS:i:0
m1_40548_40698_-1_m1_39999_40149_1	16	NODE_2_length_50027_cov_41.0040_ID_3	2056	60	150M	*	0	0	CAGTTGAGTTAGACACCCCATTTCAGCCCGATGAAAAGTCATGCCTCCTTTAATACTATGTTAGTTTGTCCGGCGCGCTGATTGAATGGAAGCCCCTTAACCGAAACTGAATCGGCACTTAGGTAAGATCGAGGTCCTGGTTGTCTTCCG	GGGGGGGGGGGGGGGGGGGGGGGGGGGGGGGGGGGGGGGGGGGGGGGGGGGGGGGGGGGGGGGGGGGGGGGGGGGGGGGGGGGGGGGGGGGGGGGGGGGGGGGGGGGGGGGGGGGGGGGGGGGGGGGGGGGGGGGGGGGGGGGGGGGGGG	NM:i:0	MD:Z:150	AS:i:150	XS:i:0
m1_34452_34602_1_m1_34701_34851_-1	0	NODE_2_length_50027_cov_41.0040_ID_3	45960	60	150M	*	0	0	TCTGCTCCCCAACGGCATCCAATTTGCGGTGGGTAATTAACCCAATTGATTGTAGCGGAGTTAGACATTGACCGGCCAGGGATCCCAGCAAACCTAGGCCGGGCGACCCCTACGGGCTCCCTGAAGCCAAGTCACAAATACCGCGCATAT	AAAAAAAAAAAAAAAAAAAAAAAAAAAAAAAAAAAAAAAAAAAAAAAAAAAAAAAAAAAAAAAAAAAAAAAAAAAAAAAAAAAAAAAAAAAAAAAAAAAAAAAAAAAAAAAAAAAAAAAAAAAAAAAAAAAAAAAAAAAAAAAAAAAAAA	NM:i:0	MD:Z:150	AS:i:150	XS:i:0
m1_46097_46247_1_m1_46288_46438_-1	0	NODE_2_length_50027_cov_41.0040_ID_3	7605	60	150M	*	0	0	AGGGTTTGACGACTGCAAAAGCTCGGTCGCGTTTTATTTATCAGAAAACATGCGGGGTCCCAGTGCCCCATCTAGCGGTTGTGATGAAGGTGGCAGAATTACTCAATCGTGACCTTCATCAAAAACACTCCAAACACTGGGACCTGGAAA	@@@@@@@@@@@@@@@@@@@@@@@@@@@@@@@@@@@@@@@@@@@@@@@@@@@@@@@@@@@@@@@@@@@@@@@@@@@@@@@@@@@@@@@@@@@@@@@@@@@@@@@@@@@@@@@@@@@@@@@@@@@@@@@@@@@@@@@@@@@@@@@@@@@@@@	NM:i:0	MD:Z:150	AS:i:150	XS:i:0
m1_33929_34079_1_m1_34338_34488_-1	0	NODE_2_length_50027_cov_41.0040_ID_3	45437	60	150M	*	0	0	AAGCAGCCCCACCATCTGTCGCTGGTCTGGTTTTCTTATTATGAACCTTCTAGGGAACACAGTTGGGGCCGAGACTCCAAACAAAAAAACCAATCGGCCTGTACCAACGCTGAGGACGATAATTCTGGCAGCGTCTGTGATTCGCTTAGT	AAAAAAAAAAAAAAAAAAAAAAAAAAAAAAAAAAAAAAAAAAAAAAAAAAAAAAAAAAAAAAAAAAAAAAAAAAAAAAAAAAAAAAAAAAAAAAAAAAAAAAAAAAAAAAAAAAAAAAAAAAAAAAAAAAAAAAAAAAAAAAAAAAAAAA	NM:i:0	MD:Z:150	AS:i:150	XS:i:0
m1_43250_43400_-1_m1_42736_42886_1	16	NODE_2_length_50027_cov_41.0040_ID_3	4758	60	150M	*	0	0	TTGGTTAGTTGACGCCTAAGCCCAACAAGCGTATCTCGGACTGGTGTGGTTCATGTACTTCATCTTCTGCACAAGACGGAACCAGGCGCCTAGTGCCCCTCCCTCATGTGAACTCGAATCGAACCTCAGCTTGCCGACCTTCCAAGAGCA	FFFFFFFFFFFFFFFFFFFFFFFFFFFFFFFFFFFFFFFFFFFFFFFFFFFFFFFFFFFFFFFFFFFFFFFFFFFFFFFFFFFFFFFFFFFFFFFFFFFFFFFFFFFFFFFFFFFFFFFFFFFFFFFFFFFFFFFFFFFFFFFFFFFFFF	NM:i:0	MD:Z:150	AS:i:150	XS:i:0
m1_27344_27494_1_m1_27614_27764_-1	0	NODE_2_length_50027_cov_41.0040_ID_3	38852	60	150M	*	0	0	GGCGTGGCGAAACGGGTGTTAGGTCCCGAACATATGCTGCCATAATACCCGAAGATAGATCCAACTTCAAGGCGTCAAGACTCGTGTGTATTGGAGACGATACGACAGGAGTCGCCACAGTGATCTAAGATCCAAAGAGCAACTTACAAC	EEEEEEEEEEEEEEEEEEEEEEEEEEEEEEEEEEEEEEEEEEEEEEEEEEEEEEEEEEEEEEEEEEEEEEEEEEEEEEEEEEEEEEEEEEEEEEEEEEEEEEEEEEEEEEEEEEEEEEEEEEEEEEEEEEEEEEEEEEEEEEEEEEEEEE	NM:i:0	MD:Z:150	AS:i:150	XS:i:0
m1_6133_6283_1_m1_6445_6595_-1	0	NODE_2_length_50027_cov_41.0040_ID_3	17641	60	150M	*	0	0	GACACTTTCAGGTTGTATGTGGTCGGTGCCATAAATATTTACATAAACTTTTCCAAGTATCTAGGCCGTTTAACGATATATAATAGGTAACTCCTACAGTAGCAGTTCCGTGGTAACCTCCATTCCTCTTCTTCGATAATTTAGGTTCAC	DDDDDDDDDDDDDDDDDDDDDDDDDDDDDDDDDDDDDDDDDDDDDDDDDDDDDDDDDDDDDDDDDDDDDDDDDDDDDDDDDDDDDDDDDDDDDDDDDDDDDDDDDDDDDDDDDDDDDDDDDDDDDDDDDDDDDDDDDDDDDDDDDDDDDD	NM:i:0	MD:Z:150	AS:i:150	XS:i:0
m1_38844_38994_-1_m1_38414_38564_1	16	NODE_2_length_50027_cov_41.0040_ID_3	352	60	150M	*	0	0	CGAGGGATGGCTTCGATCTGCCTTAATCGAGGTGCTCTAAATAATGTTCTGGAGGTGGTGTCAATCTCGGACATGGGGAATGTCGACATGTGCTTTCTCATCCAGAGCCACGCTTATTAAGCGAGTGCCGAGATGGATTCCATCTAGACC	@@@@@@@@@@@@@@@@@@@@@@@@@@@@@@@@@@@@@@@@@@@@@@@@@@@@@@@@@@@@@@@@@@@@@@@@@@@@@@@@@@@@@@@@@@@@@@@@@@@@@@@@@@@@@@@@@@@@@@@@@@@@@@@@@@@@@@@@@@@@@@@@@@@@@@	NM:i:0	MD:Z:150	AS:i:150	XS:i:0
m1_47984_48134_-1_m1_47606_47756_1	16	NODE_2_length_50027_cov_41.0040_ID_3	9492	60	150M	*	0	0	CCACTCCATCTTTTAAAGCCGCAAGACACTACTAGCAGAGACACCCCCGTTTGTCGTCGGCCAGTGCTCGTCGTCTGGATTGGGCACTCGAGCCACTGAGCGGAATTACCGGGGTCTTTACATGTTAAAGTGACGACGGAAAAATCAAAT	FFFFFFFFFFFFFFFFFFFFFFFFFFFFFFFFFFFFFFFFFFFFFFFFFFFFFFFFFFFFFFFFFFFFFFFFFFFFFFFFFFFFFFFFFFFFFFFFFFFFFFFFFFFFFFFFFFFFFFFFFFFFFFFFFFFFFFFFFFFFFFFFFFFFFF	NM:i:0	MD:Z:150	AS:i:150	XS:i:0
m1_12954_13104_1_m1_13036_13186_-1	0	NODE_2_length_50027_cov_41.0040_ID_3	24462	60	150M	*	0	0	CGCAGAATACACCGGATGAATAGACACACCAAACGTACTCCCTAAATGTCAGGCTTTCTGGTCCCTGTGGCGCGGGACAGTATGAACTGACTACGTGGTACACGTACCCCGCTATACCAACAACGTGCGCTAATGCATGATGGATCGGCT	AAAAAAAAAAAAAAAAAAAAAAAAAAAAAAAAAAAAAAAAAAAAAAAAAAAAAAAAAAAAAAAAAAAAAAAAAAAAAAAAAAAAAAAAAAAAAAAAAAAAAAAAAAAAAAAAAAAAAAAAAAAAAAAAAAAAAAAAAAAAAAAAAAAAAA	NM:i:0	MD:Z:150	AS:i:150	XS:i:0
m1_33380_33530_-1_m1_33066_33216_1	16	NODE_2_length_50027_cov_41.0040_ID_3	44888	60	150M	*	0	0	CTGATGACCACGTGCAAGTTCAGTGCGACGTAATATGTAAACTAGCCTCGTCGTTCATCAAATCGTTGGAATGTGTGTTTGCTGGCACCGCAAGGACCGACAGGCGTCAACTATCCGAACACGCCCCCATGGTGTATGGGTCACCAGAAA	AAAAAAAAAAAAAAAAAAAAAAAAAAAAAAAAAAAAAAAAAAAAAAAAAAAAAAAAAAAAAAAAAAAAAAAAAAAAAAAAAAAAAAAAAAAAAAAAAAAAAAAAAAAAAAAAAAAAAAAAAAAAAAAAAAAAAAAAAAAAAAAAAAAAAA	NM:i:0	MD:Z:150	AS:i:150	XS:i:0
m1_42025_42175_1_m1_42344_42494_-1	0	NODE_2_length_50027_cov_41.0040_ID_3	3533	60	150M	*	0	0	GATTGAATGAATAACAGCCGGGTCGTATGATATGTGCCGGTCCTACAGCTGTAGCAGTGCAACCTTAGCCGGATGCAGGGGGCAGAACCGAGTATTTCAACTCGACACGCGGAAATGCCTGTGCGCGAAAATTACTGTGAGTGTGTCGGT	DDDDDDDDDDDDDDDDDDDDDDDDDDDDDDDDDDDDDDDDDDDDDDDDDDDDDDDDDDDDDDDDDDDDDDDDDDDDDDDDDDDDDDDDDDDDDDDDDDDDDDDDDDDDDDDDDDDDDDDDDDDDDDDDDDDDDDDDDDDDDDDDDDDDDD	NM:i:0	MD:Z:150	AS:i:150	XS:i:0
m1_15125_15275_-1_m1_14916_15066_1	16	NODE_2_length_50027_cov_41.0040_ID_3	26633	60	150M	*	0	0	GACTTTACAGGAAGTATTCCGTCGGTGTGTTGCTTGGCAGTCGTCCTCCAGCTCGCAGGACTCTTCTATATGGCGATAGACAACAGCAGCCAATGGTCGTTATACAGGAGAGCTTTTAGCAGAGGGCGGTTTTATCTACTCCTAACATGT	@@@@@@@@@@@@@@@@@@@@@@@@@@@@@@@@@@@@@@@@@@@@@@@@@@@@@@@@@@@@@@@@@@@@@@@@@@@@@@@@@@@@@@@@@@@@@@@@@@@@@@@@@@@@@@@@@@@@@@@@@@@@@@@@@@@@@@@@@@@@@@@@@@@@@@	NM:i:0	MD:Z:150	AS:i:150	XS:i:0
m1_24068_24218_1_m1_24373_24523_-1	0	NODE_2_length_50027_cov_41.0040_ID_3	35576	60	150M	*	0	0	GAAGCATTCGTTTGTGCGTAGAGTAGGATGTTGAAGGTAGGTGACGCGGTGGTAGAAGCATACTCTATACAAGGGGGTATGTTACGAATCCAAGTTAGGTGGGCATTCTGAGTCCAAGATGGACAGCCACATGCTTAGCTGTTTGCCTTA	BBBBBBBBBBBBBBBBBBBBBBBBBBBBBBBBBBBBBBBBBBBBBBBBBBBBBBBBBBBBBBBBBBBBBBBBBBBBBBBBBBBBBBBBBBBBBBBBBBBBBBBBBBBBBBBBBBBBBBBBBBBBBBBBBBBBBBBBBBBBBBBBBBBBBB	NM:i:0	MD:Z:150	AS:i:150	XS:i:0
m1_34201_34351_-1_m1_33937_34087_1	16	NODE_2_length_50027_cov_41.0040_ID_3	45709	60	150M	*	0	0	CAGGATGGATTCGTAGATACTTGATCGTTGTCGGTGCGAGCCGCGGAGCTGTAAGGACAATAATATCCTACTGCGTCAGGTGGGCGAAAGGTGCGGCAATTAGAGCGGCAGGTGCACGGGCCATTTTCTTCGTACAGTTTCAGAACGAGG	FFFFFFFFFFFFFFFFFFFFFFFFFFFFFFFFFFFFFFFFFFFFFFFFFFFFFFFFFFFFFFFFFFFFFFFFFFFFFFFFFFFFFFFFFFFFFFFFFFFFFFFFFFFFFFFFFFFFFFFFFFFFFFFFFFFFFFFFFFFFFFFFFFFFFF	NM:i:0	MD:Z:150	AS:i:150	XS:i:0
m1_3957_4107_-1_m1_3790_3940_1	16	NODE_2_length_50027_cov_41.0040_ID_3	15465	60	150M	*	0	0	CTCACTACCTCTGGAGGGGTATCAAAACTTTAGATCTCGCGGAGCTCATCGCACTCAGTGATGACGCGTGGGGAGCTCGGCCTGGCGGCTCGGGACACTCCTCTCTTCGGGAAAGCCACGAATCGATCGCCCTGTACCGTTCTCGTGCGG	DDDDDDDDDDDDDDDDDDDDDDDDDDDDDDDDDDDDDDDDDDDDDDDDDDDDDDDDDDDDDDDDDDDDDDDDDDDDDDDDDDDDDDDDDDDDDDDDDDDDDDDDDDDDDDDDDDDDDDDDDDDDDDDDDDDDDDDDDDDDDDDDDDDDDD	NM:i:0	MD:Z:150	AS:i:150	XS:i:0
m1_758_908_-1_m1_531_681_1	16	NODE_2_length_50027_cov_41.0040_ID_3	12266	60	150M	*	0	0	AGCGCTTTATAGACGTAACCACAAAGCTACCACAACCTACCCCAACGGCATTTATGTGGGTATTTATCGGATAATAGACCGGTGCAGTCGAGACATTGTATATCATACGATTGGACTCAGAAATGAACAGCAACTAGGAAGAAGAGTTGC	AAAAAAAAAAAAAAAAAAAAAAAAAAAAAAAAAAAAAAAAAAAAAAAAAAAAAAAAAAAAAAAAAAAAAAAAAAAAAAAAAAAAAAAAAAAAAAAAAAAAAAAAAAAAAAAAAAAAAAAAAAAAAAAAAAAAAAAAAAAAAAAAAAAAAA	NM:i:0	MD:Z:150	AS:i:150	XS:i:0
m1_35221_35371_1_m1_35473_35623_-1	0	NODE_2_length_50027_cov_41.0040_ID_3	46729	60	150M	*	0	0	CCTAAAGCGAAAAAATGCTGAGTTAGAGGAACTCGAGCTCAAGGGCCTGGTCGTATTGATATGATTCTTCTTACAATGAGGTTAAATTTGTGTGGGGGACCCACCAAATGAGGGGCTACTAAATACCAGGTTTTCTGTGATGCTTACCGG	IIIIIIIIIIIIIIIIIIIIIIIIIIIIIIIIIIIIIIIIIIIIIIIIIIIIIIIIIIIIIIIIIIIIIIIIIIIIIIIIIIIIIIIIIIIIIIIIIIIIIIIIIIIIIIIIIIIIIIIIIIIIIIIIIIIIIIIIIIIIIIIIIIIIII	NM:i:0	MD:Z:150	AS:i:150	XS:i:0
m1_25708_25858_1_m1_25899_26049_-1	0	NODE_2_length_50027_cov_41.0040_ID_3	37216	60	150M	*	0	0	GCGGTTAGTCTGGCCTAGCGTACCAGCAATGCCTGCTCATAACGTACACGCTTTTCTCTACATAAAATCATGCGCAGCGAGGCTGCGCCGGACTGTCTCCTACCCTAAATGGGTTGGTACCTTCCGGTAATTATATAAGGTGTCCAGTAC	DDDDDDDDDDDDDDDDDDDDDDDDDDDDDDDDDDDDDDDDDDDDDDDDDDDDDDDDDDDDDDDDDDDDDDDDDDDDDDDDDDDDDDDDDDDDDDDDDDDDDDDDDDDDDDDDDDDDDDDDDDDDDDDDDDDDDDDDDDDDDDDDDDDDDD	NM:i:0	MD:Z:150	AS:i:150	XS:i:0
m1_38983_39133_1_m1_39158_39308_-1	0	NODE_2_length_50027_cov_41.0040_ID_3	491	60	150M	*	0	0	CCATCTAGACCCTCTAGTCATTCACAAAAAGCTGCTGAGGGGGGGGCCCCTTCATAGCTAGTGGTAACACCTGAGTTGTCTCTACCGAGTGTCCGTTCTTTCAGGCGCGATGACAAGTATGGGGATGACTCAGCATAAGCTGCTCCCATG	CCCCCCCCCCCCCCCCCCCCCCCCCCCCCCCCCCCCCCCCCCCCCCCCCCCCCCCCCCCCCCCCCCCCCCCCCCCCCCCCCCCCCCCCCCCCCCCCCCCCCCCCCCCCCCCCCCCCCCCCCCCCCCCCCCCCCCCCCCCCCCCCCCCCCC	NM:i:0	MD:Z:150	AS:i:150	XS:i:0
m1_36901_37051_-1_m1_36651_36801_1	16	NODE_2_length_50027_cov_41.0040_ID_3	48409	60	150M	*	0	0	CGGGCGTCAGAGACCCGCTCACGTTCTACTGACTTTCTTAGGACCCATCGGTCGATGCACAGCCACCACTTAAGCGTGCGGTTAACGCGCGTACCGATTTTGAGAGCAAGATAAAAAACAAGCGCACGTGGGTGCCCTTTACTCTATCCG	EEEEEEEEEEEEEEEEEEEEEEEEEEEEEEEEEEEEEEEEEEEEEEEEEEEEEEEEEEEEEEEEEEEEEEEEEEEEEEEEEEEEEEEEEEEEEEEEEEEEEEEEEEEEEEEEEEEEEEEEEEEEEEEEEEEEEEEEEEEEEEEEEEEEEE	NM:i:0	MD:Z:150	AS:i:150	XS:i:0
m1_19557_19707_-1_m1_19321_19471_1	16	NODE_2_length_50027_cov_41.0040_ID_3	31065	60	150M	*	0	0	GTGCAATAAGCTCCTGCCCACCATGCAGGGTCATGTCCGCGGCACAATTAAATAGCGTCCGTCTGACCCTAGTAGCCACGTCATCTCGGCTGGTCGTGATCAATCTCCACGGCACTCGAGCTCAATAAGTTAAGGCAACACTGATTCCGC	EEEEEEEEEEEEEEEEEEEEEEEEEEEEEEEEEEEEEEEEEEEEEEEEEEEEEEEEEEEEEEEEEEEEEEEEEEEEEEEEEEEEEEEEEEEEEEEEEEEEEEEEEEEEEEEEEEEEEEEEEEEEEEEEEEEEEEEEEEEEEEEEEEEEEE	NM:i:0	MD:Z:150	AS:i:150	XS:i:0
m1_21950_22100_1_m1_22234_22384_-1	0	NODE_2_length_50027_cov_41.0040_ID_3	33458	60	150M	*	0	0	CCCAAACAACACGTCGATCATCATAAGGATAGAAGGTACGACTCTGACATAGGCTTCCTCTAGAGCCCTCTTGGAATCGACCACCCAATATTTTCCAATCATACATAGCAAAATAATGTCTGTAGTGTCCTCGCGAAATCACAAGACAGC	HHHHHHHHHHHHHHHHHHHHHHHHHHHHHHHHHHHHHHHHHHHHHHHHHHHHHHHHHHHHHHHHHHHHHHHHHHHHHHHHHHHHHHHHHHHHHHHHHHHHHHHHHHHHHHHHHHHHHHHHHHHHHHHHHHHHHHHHHHHHHHHHHHHHHH	NM:i:0	MD:Z:150	AS:i:150	XS:i:0
m1_22521_22671_1_m1_23022_23172_-1	0	NODE_2_length_50027_cov_41.0040_ID_3	34029	60	150M	*	0	0	CCGTTATTACGGGTGGACGTTGCTAGCCCAGTACCGGAAATTTAGCGCGCGGTAGTCCACAGTGGCAAGCTCGGCAACCTGCTGTGTTACTACATGTAACTGCCCTCTAGTGGTTTGTATGACAAGGGTAGCATCCGTAGGTTGCTTCGC	IIIIIIIIIIIIIIIIIIIIIIIIIIIIIIIIIIIIIIIIIIIIIIIIIIIIIIIIIIIIIIIIIIIIIIIIIIIIIIIIIIIIIIIIIIIIIIIIIIIIIIIIIIIIIIIIIIIIIIIIIIIIIIIIIIIIIIIIIIIIIIIIIIIIII	NM:i:0	MD:Z:150	AS:i:150	XS:i:0
m1_8984_9134_-1_m1_8596_8746_1	16	NODE_2_length_50027_cov_41.0040_ID_3	20492	60	150M	*	0	0	GAGGAACAAGGACGTCCAGCTACGTTTGGCAAGCAAATTCGTATGTTAAGGACCCGTTAAGTCACTGACCGCGGGTCGCGATGTTCATGAGACTATGTATTATTGACTAGCTCCTACAAAAACCCATGTCGGGGGTGTTACTGCACGTGA	IIIIIIIIIIIIIIIIIIIIIIIIIIIIIIIIIIIIIIIIIIIIIIIIIIIIIIIIIIIIIIIIIIIIIIIIIIIIIIIIIIIIIIIIIIIIIIIIIIIIIIIIIIIIIIIIIIIIIIIIIIIIIIIIIIIIIIIIIIIIIIIIIIIIII	NM:i:0	MD:Z:150	AS:i:150	XS:i:0
m1_20643_20793_1_m1_20867_21017_-1	0	NODE_2_length_50027_cov_41.0040_ID_3	32151	60	150M	*	0	0	AACGCATCACACTTGCGAAAGTGTCACTCCATTTTCGGACCGCCACATGGCTAGCAACCCCTGGAGAACCGGATTTCTTCAAACCAAAATCATAGCTACACGGCGCAGTCGTATGCGAGATCAAAGGGGACATCATGCGATCCGAGGTGG	GGGGGGGGGGGGGGGGGGGGGGGGGGGGGGGGGGGGGGGGGGGGGGGGGGGGGGGGGGGGGGGGGGGGGGGGGGGGGGGGGGGGGGGGGGGGGGGGGGGGGGGGGGGGGGGGGGGGGGGGGGGGGGGGGGGGGGGGGGGGGGGGGGGGGG	NM:i:0	MD:Z:150	AS:i:150	XS:i:0
m1_49257_49407_1_m1_49592_49742_-1	0	NODE_2_length_50027_cov_41.0040_ID_3	10765	60	150M	*	0	0	AGAGCCGTGAGCAGACCGCCAGGCAGGCCAGCGGCGAAAAATCTCTACATGTTCACAATTCTGACCGGCGTCGATCAGAGTATGTGTTTGTACCGGATCTGCTACCAATGTCCGGGCTGGGAATCGGAGTGTGGTCGAGTAGTCCCGCCT	IIIIIIIIIIIIIIIIIIIIIIIIIIIIIIIIIIIIIIIIIIIIIIIIIIIIIIIIIIIIIIIIIIIIIIIIIIIIIIIIIIIIIIIIIIIIIIIIIIIIIIIIIIIIIIIIIIIIIIIIIIIIIIIIIIIIIIIIIIIIIIIIIIIIII	NM:i:0	MD:Z:150	AS:i:150	XS:i:0
m1_37756_37906_1_m1_38075_38225_-1	0	NODE_2_length_50027_cov_41.0040_ID_3	49264	60	150M	*	0	0	ATGTTGCGATATGCCTGAGATAAACGCGTACTCATTTATTATCAGCCGATGAAAAGCCATGTCGGGAACGGTTTGATATTATATAGCCTCGTGCCAAGTTCGGTGCGCCGCGCATCCTGAAGGACGTCTCGTCTGATATGCAGCTGCTTA	EEEEEEEEEEEEEEEEEEEEEEEEEEEEEEEEEEEEEEEEEEEEEEEEEEEEEEEEEEEEEEEEEEEEEEEEEEEEEEEEEEEEEEEEEEEEEEEEEEEEEEEEEEEEEEEEEEEEEEEEEEEEEEEEEEEEEEEEEEEEEEEEEEEEEE	NM:i:0	MD:Z:150	AS:i:150	XS:i:0
m1_24580_24730_1_m1_24905_25055_-1	0	NODE_2_length_50027_cov_41.0040_ID_3	36088	60	150M	*	0	0	CACTGACTCGCCAATTAAAGTAACTGCCTTATGGTACGAAACGTGATTGGTACATGTGTACTGCTCCCACTACTGAACCTGCACCAGACGCCTCGTCACGCAACAGCATGGTGCTGGGACCTGTACAATATTGATTGATGTCGAAACCAT	BBBBBBBBBBBBBBBBBBBBBBBBBBBBBBBBBBBBBBBBBBBBBBBBBBBBBBBBBBBBBBBBBBBBBBBBBBBBBBBBBBBBBBBBBBBBBBBBBBBBBBBBBBBBBBBBBBBBBBBBBBBBBBBBBBBBBBBBBBBBBBBBBBBBBB	NM:i:0	MD:Z:150	AS:i:150	XS:i:0
m1_16523_16673_-1_m1_16334_16484_1	16	NODE_2_length_50027_cov_41.0040_ID_3	28031	60	150M	*	0	0	GAAGACCAAGGACTGGACTGTAACGGATCCTTGCTCTGCTCCACACAACCTAATAATCCCTGCGGAGGTAAGTCATTTCACGTTCGATGATGCCGAATGAAAAAACCAGGAATGTTGCGGGCCTGTCCAGAGCTGAGGGAAGCACTAGGT	AAAAAAAAAAAAAAAAAAAAAAAAAAAAAAAAAAAAAAAAAAAAAAAAAAAAAAAAAAAAAAAAAAAAAAAAAAAAAAAAAAAAAAAAAAAAAAAAAAAAAAAAAAAAAAAAAAAAAAAAAAAAAAAAAAAAAAAAAAAAAAAAAAAAAA	NM:i:0	MD:Z:150	AS:i:150	XS:i:0
m1_39224_39374_-1_m1_38762_38912_1	16	NODE_2_length_50027_cov_41.0040_ID_3	732	60	150M	*	0	0	CAGCAGGTCATAAGGTATGCCTAGTTCGTCCCAGGGAGGCCAAGGGGACAATTTAAATCGAAGGGCTCTACCAACTACAGTGGCGTCAGGACTTCCCGGCTACAGAGTACTTAGAAAAGGTACCCATAGTACTATAAGACTAGGTGGAAC	EEEEEEEEEEEEEEEEEEEEEEEEEEEEEEEEEEEEEEEEEEEEEEEEEEEEEEEEEEEEEEEEEEEEEEEEEEEEEEEEEEEEEEEEEEEEEEEEEEEEEEEEEEEEEEEEEEEEEEEEEEEEEEEEEEEEEEEEEEEEEEEEEEEEEE	NM:i:0	MD:Z:150	AS:i:150	XS:i:0
m1_39826_39976_-1_m1_39446_39596_1	16	NODE_2_length_50027_cov_41.0040_ID_3	1334	60	150M	*	0	0	CTGTAGACTGTCGCCATATGTCTCAAAGTAAGCTTGCGCCACTGCCTGGATTCCCGTGTTACCACCGCTACCCCAACAAGGACGGCATTTAGAAAGTCATCCTTGGCAGAGCTGTATACTCAGCCTGTTGCCTAGATCGAAGCCTGCCAA	EEEEEEEEEEEEEEEEEEEEEEEEEEEEEEEEEEEEEEEEEEEEEEEEEEEEEEEEEEEEEEEEEEEEEEEEEEEEEEEEEEEEEEEEEEEEEEEEEEEEEEEEEEEEEEEEEEEEEEEEEEEEEEEEEEEEEEEEEEEEEEEEEEEEEE	NM:i:0	MD:Z:150	AS:i:150	XS:i:0
m1_46686_46836_-1_m1_46333_46483_1	16	NODE_2_length_50027_cov_41.0040_ID_3	8194	60	150M	*	0	0	TATACTCCCATCTCCTAGTTTTCATTATTTGCTTGATCAGTTCGCTTGTTGTACCTCCAGGATACCTAGGTAGGGCATAAGGATCCGACTTTACAATCCTTTCGTACCTACCGCTGGTGTAAGTTCCTTCGTAGACCGGGCGAGCGTCCC	FFFFFFFFFFFFFFFFFFFFFFFFFFFFFFFFFFFFFFFFFFFFFFFFFFFFFFFFFFFFFFFFFFFFFFFFFFFFFFFFFFFFFFFFFFFFFFFFFFFFFFFFFFFFFFFFFFFFFFFFFFFFFFFFFFFFFFFFFFFFFFFFFFFFFF	NM:i:0	MD:Z:150	AS:i:150	XS:i:0
m1_37551_37701_-1_m1_37132_37282_1	16	NODE_2_length_50027_cov_41.0040_ID_3	49059	60	150M	*	0	0	CTGTTTCTATTGCTGACAGTGTCCATATGTGCCCGTCTGTTAGGGCGGGAGCTAATCCATTGGTGCGGATAGGGACATCAAGTACCATTTTTCTCACTAAAGCTACATCCATCTCAAGTTACCCGCACTCCTAACAATCCCTTTGTCCAG	DDDDDDDDDDDDDDDDDDDDDDDDDDDDDDDDDDDDDDDDDDDDDDDDDDDDDDDDDDDDDDDDDDDDDDDDDDDDDDDDDDDDDDDDDDDDDDDDDDDDDDDDDDDDDDDDDDDDDDDDDDDDDDDDDDDDDDDDDDDDDDDDDDDDDD	NM:i:0	MD:Z:150	AS:i:150	XS:i:0
m1_9574_9724_1_m1_9987_10137_-1	0	NODE_2_length_50027_cov_41.0040_ID_3	21082	60	150M	*	0	0	CTATTTATGTCGCGTAGTTAGATTACATGTGGCTCTTACAACCGTACCGAGCCCGCACGTTTGTCGTATCATCCATTAATAGAAACATGTTAAATGCCTGCTAATATATCTGGTGATACAACGCGTGTTGCTTCCGTTTCTAAACGCCCC	DDDDDDDDDDDDDDDDDDDDDDDDDDDDDDDDDDDDDDDDDDDDDDDDDDDDDDDDDDDDDDDDDDDDDDDDDDDDDDDDDDDDDDDDDDDDDDDDDDDDDDDDDDDDDDDDDDDDDDDDDDDDDDDDDDDDDDDDDDDDDDDDDDDDDD	NM:i:0	MD:Z:150	AS:i:150	XS:i:0
m1_13675_13825_-1_m1_13367_13517_1	16	NODE_2_length_50027_cov_41.0040_ID_3	25183	60	150M	*	0	0	GGCACATCATTGGCTTATAAATATGCAGAGCATTCGGGCTAGAAGAACGCATCTAGTGGTGTGCGTGGATGGATCAATGTTCGATCTATCAGACTAACGAATACAATTTGGTGTAACCGAAATTAAAACCGGTCTAAAGTTCCCTAAGGA	AAAAAAAAAAAAAAAAAAAAAAAAAAAAAAAAAAAAAAAAAAAAAAAAAAAAAAAAAAAAAAAAAAAAAAAAAAAAAAAAAAAAAAAAAAAAAAAAAAAAAAAAAAAAAAAAAAAAAAAAAAAAAAAAAAAAAAAAAAAAAAAAAAAAAA	NM:i:0	MD:Z:150	AS:i:150	XS:i:0
m1_7798_7948_1_m1_8098_8248_-1	0	NODE_2_length_50027_cov_41.0040_ID_3	19306	60	150M	*	0	0	GCTGCGTAAAGGAACAGCGCCTATTGGGTCCTCTAGGTATAAGGGCCCGGGAAGGTATGGGCACGTGCTGTCATAGATTATAATAGCTTTCCCATCCGTTGGCTATGGGCGCGTGTTAGGTAGCCGCCTCTATAAGATCGGTACAGTGTC	CCCCCCCCCCCCCCCCCCCCCCCCCCCCCCCCCCCCCCCCCCCCCCCCCCCCCCCCCCCCCCCCCCCCCCCCCCCCCCCCCCCCCCCCCCCCCCCCCCCCCCCCCCCCCCCCCCCCCCCCCCCCCCCCCCCCCCCCCCCCCCCCCCCCCC	NM:i:0	MD:Z:150	AS:i:150	XS:i:0
m1_30761_30911_-1_m1_30574_30724_1	16	NODE_2_length_50027_cov_41.0040_ID_3	42269	60	150M	*	0	0	AAACTCTACGGGGTAGATAGCTAGGTTTCTAGACCCGCGTACACTGGCAAGAAAATGTCGAAAGCGCACGGGGAGGACATGTAAAAGCGGTGCCATTCAAAAGGCGAAATGTTTCAATGCACTGCCAAGGCTGAAGGTTCTGATTAAACT	GGGGGGGGGGGGGGGGGGGGGGGGGGGGGGGGGGGGGGGGGGGGGGGGGGGGGGGGGGGGGGGGGGGGGGGGGGGGGGGGGGGGGGGGGGGGGGGGGGGGGGGGGGGGGGGGGGGGGGGGGGGGGGGGGGGGGGGGGGGGGGGGGGGGGG	NM:i:0	MD:Z:150	AS:i:150	XS:i:0
m1_15022_15172_1_m1_15286_15436_-1	0	NODE_2_length_50027_cov_41.0040_ID_3	26530	60	150M	*	0	0	CTCTGAGATGGAAGATGCGCTTCGCGTACTGCTTAACCCCGTACGCGGAGCTCCAACCGCGTTCGATCGCAGGGTTATTTAGACCGATAACGGGCAGAATAACGACTTTACAGGAAGTATTCCGTCGGTGTGTTGCTTGGCAGTCGTCCT	GGGGGGGGGGGGGGGGGGGGGGGGGGGGGGGGGGGGGGGGGGGGGGGGGGGGGGGGGGGGGGGGGGGGGGGGGGGGGGGGGGGGGGGGGGGGGGGGGGGGGGGGGGGGGGGGGGGGGGGGGGGGGGGGGGGGGGGGGGGGGGGGGGGGGG	NM:i:0	MD:Z:150	AS:i:150	XS:i:0
m1_40768_40918_-1_m1_40538_40688_1	16	NODE_2_length_50027_cov_41.0040_ID_3	2276	60	150M	*	0	0	CTCTCCTTTCAGTTTAAGTTCCTCTCTGCAATTTTTTTTAACTTGGCGAACAACAAACAACTGCACACCGATAAAAAGAGATGGCCATACTCAAGACCAAGTATGTTGTTCACCCTAAACTCCACATCTATTAAGCATGGAGTCTCAAAA	EEEEEEEEEEEEEEEEEEEEEEEEEEEEEEEEEEEEEEEEEEEEEEEEEEEEEEEEEEEEEEEEEEEEEEEEEEEEEEEEEEEEEEEEEEEEEEEEEEEEEEEEEEEEEEEEEEEEEEEEEEEEEEEEEEEEEEEEEEEEEEEEEEEEEE	NM:i:0	MD:Z:150	AS:i:150	XS:i:0
m1_32176_32326_-1_m1_31975_32125_1	16	NODE_2_length_50027_cov_41.0040_ID_3	43684	60	150M	*	0	0	CGTGACTAGATCTACTAGAGCAAATGAGGTCCCGACATACACAGATTATAAGTACGGCCTGGTCACCGCCATTACGTAGCGCATTATGACGCGGGTCGCATCCAATCGGCCCGTCAGCCGATAGGACAGTTCACTCTGTAAGTCCCCGGT	GGGGGGGGGGGGGGGGGGGGGGGGGGGGGGGGGGGGGGGGGGGGGGGGGGGGGGGGGGGGGGGGGGGGGGGGGGGGGGGGGGGGGGGGGGGGGGGGGGGGGGGGGGGGGGGGGGGGGGGGGGGGGGGGGGGGGGGGGGGGGGGGGGGGGG	NM:i:0	MD:Z:150	AS:i:150	XS:i:0
m1_31254_31404_-1_m1_30974_31124_1	16	NODE_2_length_50027_cov_41.0040_ID_3	42762	60	150M	*	0	0	CTGCTCCTCCTTCTGGACGGTCGTCGCTCGATATGAGATCAAGTACATGCATGGGCCAATTTGAGCGCTCCCAACCCCAAGAAGTGGCAGTTGCGAACCGGTACTCGCTTTTATACGCACACGAGCTTCCTCGAGTACCTAAACAGTGGT	AAAAAAAAAAAAAAAAAAAAAAAAAAAAAAAAAAAAAAAAAAAAAAAAAAAAAAAAAAAAAAAAAAAAAAAAAAAAAAAAAAAAAAAAAAAAAAAAAAAAAAAAAAAAAAAAAAAAAAAAAAAAAAAAAAAAAAAAAAAAAAAAAAAAAA	NM:i:0	MD:Z:150	AS:i:150	XS:i:0
m1_36544_36694_1_m1_36965_37115_-1	0	NODE_2_length_50027_cov_41.0040_ID_3	48052	60	150M	*	0	0	CCCGGTCAGACGCAGTGAATCACTTACGAAAAAGCCGGCTCTCTCAGGGCACAATGCTGACGTCTGCCCATATTAGAGCGCATGTGCTCAATTAATGTGGGACCTGAAGTATGCAACCCAAGAAGCTCTCAAATTGTCGGGCCCCAACTA	GGGGGGGGGGGGGGGGGGGGGGGGGGGGGGGGGGGGGGGGGGGGGGGGGGGGGGGGGGGGGGGGGGGGGGGGGGGGGGGGGGGGGGGGGGGGGGGGGGGGGGGGGGGGGGGGGGGGGGGGGGGGGGGGGGGGGGGGGGGGGGGGGGGGGG	NM:i:0	MD:Z:150	AS:i:150	XS:i:0
m1_46898_47048_1_m1_47416_47566_-1	0	NODE_2_length_50027_cov_41.0040_ID_3	8406	60	150M	*	0	0	GCCTTTCGGCTGAGCCGTCTGAGACTGAAAGATGACCGGCCTCTAAGAGAGAATGAAGTACGAATAGGTTTAGAATACAGAATGCGAAATAAACATGCAGCCGGAGCCAGGCCAAGCGCGTGTCAACGGGGGGTACGGCTTACGTGATAG	BBBBBBBBBBBBBBBBBBBBBBBBBBBBBBBBBBBBBBBBBBBBBBBBBBBBBBBBBBBBBBBBBBBBBBBBBBBBBBBBBBBBBBBBBBBBBBBBBBBBBBBBBBBBBBBBBBBBBBBBBBBBBBBBBBBBBBBBBBBBBBBBBBBBBB	NM:i:0	MD:Z:150	AS:i:150	XS:i:0
m1_14984_15134_1_m1_15365_15515_-1	0	NODE_2_length_50027_cov_41.0040_ID_3	26492	60	150M	*	0	0	TGGGGTACGGATGGAAACCTTTGCTGCCACGGTAGGACCTCTGAGATGGAAGATGCGCTTCGCGTACTGCTTAACCCCGTACGCGGAGCTCCAACCGCGTTCGATCGCAGGGTTATTTAGACCGATAACGGGCAGAATAACGACTTTACA	CCCCCCCCCCCCCCCCCCCCCCCCCCCCCCCCCCCCCCCCCCCCCCCCCCCCCCCCCCCCCCCCCCCCCCCCCCCCCCCCCCCCCCCCCCCCCCCCCCCCCCCCCCCCCCCCCCCCCCCCCCCCCCCCCCCCCCCCCCCCCCCCCCCCCC	NM:i:0	MD:Z:150	AS:i:150	XS:i:0
m1_21597_21747_1_m1_21942_22092_-1	0	NODE_2_length_50027_cov_41.0040_ID_3	33105	60	150M	*	0	0	GGTAACCATTTTGTTCGGGGACTAGAGGTGTAACAGTGAACGCTACTACCACTGCGGATTAAATTTGCCGGGGAACAGGCATCACGGGGTACTTGCTGGTGTTACGTGGGACAAGCCTATGCCATTCCTCCCCATTAAGAGAATAAAGCT	GGGGGGGGGGGGGGGGGGGGGGGGGGGGGGGGGGGGGGGGGGGGGGGGGGGGGGGGGGGGGGGGGGGGGGGGGGGGGGGGGGGGGGGGGGGGGGGGGGGGGGGGGGGGGGGGGGGGGGGGGGGGGGGGGGGGGGGGGGGGGGGGGGGGGG	NM:i:0	MD:Z:150	AS:i:150	XS:i:0
m1_29986_30136_-1_m1_29654_29804_1	16	NODE_2_length_50027_cov_41.0040_ID_3	41494	60	150M	*	0	0	TTCAGACGGGGTGGTGCAAGCACGGAGAATTTATTGCGGAGGCGGTTCAAAATCCCCGTGATTAAGGGGCCCCACCGTTCATACGTCCAATTTCTAATTGACTGATTCAGGTGATGTCTAAAAAATCAGCGTCCCGGGCTTTGGCACGTT	BBBBBBBBBBBBBBBBBBBBBBBBBBBBBBBBBBBBBBBBBBBBBBBBBBBBBBBBBBBBBBBBBBBBBBBBBBBBBBBBBBBBBBBBBBBBBBBBBBBBBBBBBBBBBBBBBBBBBBBBBBBBBBBBBBBBBBBBBBBBBBBBBBBBBB	NM:i:0	MD:Z:150	AS:i:150	XS:i:0
m1_27131_27281_1_m1_27644_27794_-1	0	NODE_2_length_50027_cov_41.0040_ID_3	38639	60	150M	*	0	0	ACGTTCTTCTTGTGTACATCAGCTAATCCCTTTGGGTCCCAGCTGGCTACGCATTAAGTAGTGTTAGAGTCAAATGTCAGCTGGCGCCCTGTAGTTTCAGCTCCGGTCTAAGGGAATTATGTAAACGGCGAAGCAGCTGAAATAGGACGG	DDDDDDDDDDDDDDDDDDDDDDDDDDDDDDDDDDDDDDDDDDDDDDDDDDDDDDDDDDDDDDDDDDDDDDDDDDDDDDDDDDDDDDDDDDDDDDDDDDDDDDDDDDDDDDDDDDDDDDDDDDDDDDDDDDDDDDDDDDDDDDDDDDDDDD	NM:i:0	MD:Z:150	AS:i:150	XS:i:0
m1_11274_11424_-1_m1_10879_11029_1	16	NODE_2_length_50027_cov_41.0040_ID_3	22782	60	150M	*	0	0	GCAGTTGACGTCACGGCAGAGTACGAGAGGGGTTTTTCATCCTTAGCATTCTTTCGAAACGCGATTCATTGGGTCTGGGGAGTGAGCTGTTATACGGAGACACGGGCGTATAGAACTCGCTCACGATCTAGCAACACTCAGCTCTGAGAC	FFFFFFFFFFFFFFFFFFFFFFFFFFFFFFFFFFFFFFFFFFFFFFFFFFFFFFFFFFFFFFFFFFFFFFFFFFFFFFFFFFFFFFFFFFFFFFFFFFFFFFFFFFFFFFFFFFFFFFFFFFFFFFFFFFFFFFFFFFFFFFFFFFFFFF	NM:i:0	MD:Z:150	AS:i:150	XS:i:0
m1_14851_15001_-1_m1_14482_14632_1	16	NODE_2_length_50027_cov_41.0040_ID_3	26359	60	150M	*	0	0	GGTACACGACTAGATATCGTTCTCGGCATGCATACCTTAGCCGTCCCTAAGTGTCTGTCATGTCTATCCGTAGCATACCGGGGCCTTAGACAATATCCTTGCTTGAGGATCGCTGCCGACCAATTCCTCGGCCTGGGGTACGGATGGAAA	DDDDDDDDDDDDDDDDDDDDDDDDDDDDDDDDDDDDDDDDDDDDDDDDDDDDDDDDDDDDDDDDDDDDDDDDDDDDDDDDDDDDDDDDDDDDDDDDDDDDDDDDDDDDDDDDDDDDDDDDDDDDDDDDDDDDDDDDDDDDDDDDDDDDDD	NM:i:0	MD:Z:150	AS:i:150	XS:i:0
m1_10011_10161_-1_m1_9586_9736_1	16	NODE_2_length_50027_cov_41.0040_ID_3	21519	60	150M	*	0	0	GAAAGGCCTCACGCTAAGATCTTGTCCGCAGAAGAACCGCGGATATTCCAGACACCCGTCCTAAAGTGATGAGCTTGCGCTCTTCTAAGACTGGAATCCTTCCGTAACTGTGTACTAGGGCGGTTCGAGTAACAAATCTCGCTCAATCTA	DDDDDDDDDDDDDDDDDDDDDDDDDDDDDDDDDDDDDDDDDDDDDDDDDDDDDDDDDDDDDDDDDDDDDDDDDDDDDDDDDDDDDDDDDDDDDDDDDDDDDDDDDDDDDDDDDDDDDDDDDDDDDDDDDDDDDDDDDDDDDDDDDDDDDD	NM:i:0	MD:Z:150	AS:i:150	XS:i:0
m1_4943_5093_1_m1_5224_5374_-1	0	NODE_2_length_50027_cov_41.0040_ID_3	16451	60	150M	*	0	0	TTCACCAACCCTCCCTCTACTGCAGGCCGACTAAACGGATGCGAATTTTAGCCCTACCGCCGAATCGGGATGACGAGATAGATAGGGTCGGAGTCTACAGTGTGTTGATTTAAAGCAGTAACTAATAGGATGAAGCTCATCGGCGCCAGG	FFFFFFFFFFFFFFFFFFFFFFFFFFFFFFFFFFFFFFFFFFFFFFFFFFFFFFFFFFFFFFFFFFFFFFFFFFFFFFFFFFFFFFFFFFFFFFFFFFFFFFFFFFFFFFFFFFFFFFFFFFFFFFFFFFFFFFFFFFFFFFFFFFFFFF	NM:i:0	MD:Z:150	AS:i:150	XS:i:0
m1_9964_10114_-1_m1_9680_9830_1	16	NODE_2_length_50027_cov_41.0040_ID_3	21472	60	150M	*	0	0	CGAGCGGTCTTTGAAATTTCGCCGCGAGGGGTTCTTCATCATTTATGGAAAGGCCTCACGCTAAGATCTTGTCCGCAGAAGAACCGCGGATATTCCAGACACCCGTCCTAAAGTGATGAGCTTGCGCTCTTCTAAGACTGGAATCCTTCC	@@@@@@@@@@@@@@@@@@@@@@@@@@@@@@@@@@@@@@@@@@@@@@@@@@@@@@@@@@@@@@@@@@@@@@@@@@@@@@@@@@@@@@@@@@@@@@@@@@@@@@@@@@@@@@@@@@@@@@@@@@@@@@@@@@@@@@@@@@@@@@@@@@@@@@	NM:i:0	MD:Z:150	AS:i:150	XS:i:0
m1_9399_9549_1_m1_9672_9822_-1	0	NODE_2_length_50027_cov_41.0040_ID_3	20907	60	150M	*	0	0	TCATCTACACTCCCGCCATTCCCGAGGTGTGAAGAATAAAGGGACTTCGTCAACGCTTTCGTGGATACAGGCCTCAGGAAGACAAAAAGAGTTAAGCCTATGTATTACCCCTCGCAATAGCAACAGCCCTTATTGCCAGACTGGTTTAGC	GGGGGGGGGGGGGGGGGGGGGGGGGGGGGGGGGGGGGGGGGGGGGGGGGGGGGGGGGGGGGGGGGGGGGGGGGGGGGGGGGGGGGGGGGGGGGGGGGGGGGGGGGGGGGGGGGGGGGGGGGGGGGGGGGGGGGGGGGGGGGGGGGGGGGG	NM:i:0	MD:Z:150	AS:i:150	XS:i:0
m1_44892_45042_-1_m1_44530_44680_1	16	NODE_2_length_50027_cov_41.0040_ID_3	6400	60	150M	*	0	0	ACGAAACGATATTCCTACACAAACTATATATTTTATAATTTTGACCGTGAAGATCGTCGAAGGATCAATGTCGCAACTGAGAGGGTCGACACGGCTTGCCGACACCTCCGTAGCGAGAGTCTGCCCTTGCGGAAGTGTCATTAAAGAATG	AAAAAAAAAAAAAAAAAAAAAAAAAAAAAAAAAAAAAAAAAAAAAAAAAAAAAAAAAAAAAAAAAAAAAAAAAAAAAAAAAAAAAAAAAAAAAAAAAAAAAAAAAAAAAAAAAAAAAAAAAAAAAAAAAAAAAAAAAAAAAAAAAAAAAA	NM:i:0	MD:Z:150	AS:i:150	XS:i:0
m1_39944_40094_1_m1_40023_40173_-1	0	NODE_2_length_50027_cov_41.0040_ID_3	1452	60	150M	*	0	0	CTCAGCCTGTTGCCTAGATCGAAGCCTGCCAATACCCCGTAGGCTGCCTGGATGATCCTCTATAACTGGGTTGCGAGAGGGTCAAATTAGCCACTAATAGTTTCCTTCGCGTCCGCATCGATTGTGCTGCGTAGCAGCGTTGCTGACTCT	FFFFFFFFFFFFFFFFFFFFFFFFFFFFFFFFFFFFFFFFFFFFFFFFFFFFFFFFFFFFFFFFFFFFFFFFFFFFFFFFFFFFFFFFFFFFFFFFFFFFFFFFFFFFFFFFFFFFFFFFFFFFFFFFFFFFFFFFFFFFFFFFFFFFFF	NM:i:0	MD:Z:150	AS:i:150	XS:i:0
m1_26055_26205_1_m1_26357_26507_-1	0	NODE_2_length_50027_cov_41.0040_ID_3	37563	60	150M	*	0	0	ATGACTGACTTGAAGTACTGTTACCCCTCCTGACCATGCCAGCAGTAACAAACCGCGGGCGCCGTTTTGCTTTACAGATTGGGTTGCTGAGTGGCGGTAGGAGGGGTACGCGGCACTCATTGAACCAGCGAATAAGGTGTTACCTGTCAT	BBBBBBBBBBBBBBBBBBBBBBBBBBBBBBBBBBBBBBBBBBBBBBBBBBBBBBBBBBBBBBBBBBBBBBBBBBBBBBBBBBBBBBBBBBBBBBBBBBBBBBBBBBBBBBBBBBBBBBBBBBBBBBBBBBBBBBBBBBBBBBBBBBBBBB	NM:i:0	MD:Z:150	AS:i:150	XS:i:0
m1_42546_42696_-1_m1_42258_42408_1	16	NODE_2_length_50027_cov_41.0040_ID_3	4054	60	150M	*	0	0	GTCAACGCATACGTGTAGTCGTTTATTTCCTGACAGGGATAGTCGCGACCGCTAGTGTTGTCTCACTTATACTCCTATAAATACGCGGGAGAACGTCCCTTAGAATTACTCTGAGAGCCTACCCCACGTGCCTGTACGTTCTGGCCTGCA	BBBBBBBBBBBBBBBBBBBBBBBBBBBBBBBBBBBBBBBBBBBBBBBBBBBBBBBBBBBBBBBBBBBBBBBBBBBBBBBBBBBBBBBBBBBBBBBBBBBBBBBBBBBBBBBBBBBBBBBBBBBBBBBBBBBBBBBBBBBBBBBBBBBBBB	NM:i:0	MD:Z:150	AS:i:150	XS:i:0
m1_2663_2813_-1_m1_2301_2451_1	16	NODE_2_length_50027_cov_41.0040_ID_3	14171	60	150M	*	0	0	AGTCCCGAAAAACCTAACGTACAGCGGTTATCCCATCTGGTGCAACGAATTCAAAGGCCTGTCCTGGACGTGAAGGATCAATATGCTATCGAGAAACAGGATTACGGGCGTATTTTACTAGTGGCTGGTAGAAAAAACTCGACCCGAACT	@@@@@@@@@@@@@@@@@@@@@@@@@@@@@@@@@@@@@@@@@@@@@@@@@@@@@@@@@@@@@@@@@@@@@@@@@@@@@@@@@@@@@@@@@@@@@@@@@@@@@@@@@@@@@@@@@@@@@@@@@@@@@@@@@@@@@@@@@@@@@@@@@@@@@@	NM:i:0	MD:Z:150	AS:i:150	XS:i:0
m1_21393_21543_-1_m1_21256_21406_1	16	NODE_2_length_50027_cov_41.0040_ID_3	32901	60	150M	*	0	0	CTACTGGCACTGCGTGTTGAACCCTCTCTTCGCTTCGATCGGGATCCGGCCCTGCATCCATAGAGATTTGTGACCCATCAGGGATAACCGTACTTGACGTTAGGCATGTAGTGCAAAAACGGCGCTTTGACGCACGTGCGGGAAGTATGC	FFFFFFFFFFFFFFFFFFFFFFFFFFFFFFFFFFFFFFFFFFFFFFFFFFFFFFFFFFFFFFFFFFFFFFFFFFFFFFFFFFFFFFFFFFFFFFFFFFFFFFFFFFFFFFFFFFFFFFFFFFFFFFFFFFFFFFFFFFFFFFFFFFFFFF	NM:i:0	MD:Z:150	AS:i:150	XS:i:0
m1_25686_25836_1_m1_26135_26285_-1	0	NODE_2_length_50027_cov_41.0040_ID_3	37194	60	150M	*	0	0	CATTACCCTCAATGGATTTCACGCGGTTAGTCTGGCCTAGCGTACCAGCAATGCCTGCTCATAACGTACACGCTTTTCTCTACATAAAATCATGCGCAGCGAGGCTGCGCCGGACTGTCTCCTACCCTAAATGGGTTGGTACCTTCCGGT	BBBBBBBBBBBBBBBBBBBBBBBBBBBBBBBBBBBBBBBBBBBBBBBBBBBBBBBBBBBBBBBBBBBBBBBBBBBBBBBBBBBBBBBBBBBBBBBBBBBBBBBBBBBBBBBBBBBBBBBBBBBBBBBBBBBBBBBBBBBBBBBBBBBBBB	NM:i:0	MD:Z:150	AS:i:150	XS:i:0
m1_40701_40851_-1_m1_40314_40464_1	16	NODE_2_length_50027_cov_41.0040_ID_3	2209	60	150M	*	0	0	GGGTCGTCAGGGCCACAGACTGCCCCCCACTGTCGAGGATACTTGTCTTCTTTCCGGCTAACCTCTCCTCTCCTTTCAGTTTAAGTTCCTCTCTGCAATTTTTTTTAACTTGGCGAACAACAAACAACTGCACACCGATAAAAAGAGATG	GGGGGGGGGGGGGGGGGGGGGGGGGGGGGGGGGGGGGGGGGGGGGGGGGGGGGGGGGGGGGGGGGGGGGGGGGGGGGGGGGGGGGGGGGGGGGGGGGGGGGGGGGGGGGGGGGGGGGGGGGGGGGGGGGGGGGGGGGGGGGGGGGGGGGG	NM:i:0	MD:Z:150	AS:i:150	XS:i:0
m1_27303_27453_1_m1_27721_27871_-1	0	NODE_2_length_50027_cov_41.0040_ID_3	38811	60	150M	*	0	0	TGCTCTCGTAGAGAGAGTATCCTTCCTCAGACGCGACAAGAGGCGTGGCGAAACGGGTGTTAGGTCCCGAACATATGCTGCCATAATACCCGAAGATAGATCCAACTTCAAGGCGTCAAGACTCGTGTGTATTGGAGACGATACGACAGG	@@@@@@@@@@@@@@@@@@@@@@@@@@@@@@@@@@@@@@@@@@@@@@@@@@@@@@@@@@@@@@@@@@@@@@@@@@@@@@@@@@@@@@@@@@@@@@@@@@@@@@@@@@@@@@@@@@@@@@@@@@@@@@@@@@@@@@@@@@@@@@@@@@@@@@	NM:i:0	MD:Z:150	AS:i:150	XS:i:0
m1_14214_14364_1_m1_14549_14699_-1	0	NODE_2_length_50027_cov_41.0040_ID_3	25722	60	150M	*	0	0	AGCCGTGCCAAGATCATGTACTTTCTATACTGGGGTCCGCAATTGGGCTGGAGCGAAACTAGCGGACGGCGAATAATTTACAGGAACGACGGACGACTTGAAGTCGATAGTATTCTGCCTTCGTTTCCGCGCTGCCGACAAGCGGGTATC	CCCCCCCCCCCCCCCCCCCCCCCCCCCCCCCCCCCCCCCCCCCCCCCCCCCCCCCCCCCCCCCCCCCCCCCCCCCCCCCCCCCCCCCCCCCCCCCCCCCCCCCCCCCCCCCCCCCCCCCCCCCCCCCCCCCCCCCCCCCCCCCCCCCCCC	NM:i:0	MD:Z:150	AS:i:150	XS:i:0
m1_8166_8316_1_m1_8601_8751_-1	0	NODE_2_length_50027_cov_41.0040_ID_3	19674	60	150M	*	0	0	CGCCTATGACGAGGTTTGCGTTTGCGTCATTCAATACCTTCACATGCGTAGTCCCTCTGGGTAATTCGGCCGTTGCGATTGGTAGTCGTGTCAGTACTTACGTTATTAGATCACTCGGCCAGCTGATCCGTTGATCCATCCACGGGACGC	BBBBBBBBBBBBBBBBBBBBBBBBBBBBBBBBBBBBBBBBBBBBBBBBBBBBBBBBBBBBBBBBBBBBBBBBBBBBBBBBBBBBBBBBBBBBBBBBBBBBBBBBBBBBBBBBBBBBBBBBBBBBBBBBBBBBBBBBBBBBBBBBBBBBBB	NM:i:0	MD:Z:150	AS:i:150	XS:i:0
m1_11622_11772_-1_m1_11155_11305_1	16	NODE_2_length_50027_cov_41.0040_ID_3	23130	60	150M	*	0	0	CTATCCAGGGTACGACCGGTTGTCGTCACTATATGCGCAGCCACTTACAAACTGTAACCCGAACCAGATCTACAACTGGTCAGACTGCACTGAAAAACAGTACATTCACAAGACCAGAGGGCGGATTGGATCTGCAGTTTGCGATCGGAA	IIIIIIIIIIIIIIIIIIIIIIIIIIIIIIIIIIIIIIIIIIIIIIIIIIIIIIIIIIIIIIIIIIIIIIIIIIIIIIIIIIIIIIIIIIIIIIIIIIIIIIIIIIIIIIIIIIIIIIIIIIIIIIIIIIIIIIIIIIIIIIIIIIIIII	NM:i:0	MD:Z:150	AS:i:150	XS:i:0
m1_8431_8581_-1_m1_8055_8205_1	16	NODE_2_length_50027_cov_41.0040_ID_3	19939	60	150M	*	0	0	GCATGCCCGACGCTTGCTAGCTCGACTGGCGCCACTTAGCGGCAATCGTAAAGACATTTTCCTATGTTTTAGGGCGCCGCCCCAGCCAAGCCACCCCCATAGGCGCAGTTGTCAAAAGAAACCCACGTGGCAGCGCGAATACCATTAGCA	FFFFFFFFFFFFFFFFFFFFFFFFFFFFFFFFFFFFFFFFFFFFFFFFFFFFFFFFFFFFFFFFFFFFFFFFFFFFFFFFFFFFFFFFFFFFFFFFFFFFFFFFFFFFFFFFFFFFFFFFFFFFFFFFFFFFFFFFFFFFFFFFFFFFFF	NM:i:0	MD:Z:150	AS:i:150	XS:i:0
m1_24686_24836_1_m1_25033_25183_-1	0	NODE_2_length_50027_cov_41.0040_ID_3	36194	60	150M	*	0	0	CATGGTGCTGGGACCTGTACAATATTGATTGATGTCGAAACCATAACTTCGGTTACATGCCAGCTAGGCCACTCTCGAACTGTTTGGTGCGGCGCGTCGACACGCTCTAACGAAAGTACTAACTGTGTTCTGCTTTGGACTTAGGACAGT	HHHHHHHHHHHHHHHHHHHHHHHHHHHHHHHHHHHHHHHHHHHHHHHHHHHHHHHHHHHHHHHHHHHHHHHHHHHHHHHHHHHHHHHHHHHHHHHHHHHHHHHHHHHHHHHHHHHHHHHHHHHHHHHHHHHHHHHHHHHHHHHHHHHHHH	NM:i:0	MD:Z:150	AS:i:150	XS:i:0
m1_45331_45481_-1_m1_44916_45066_1	16	NODE_2_length_50027_cov_41.0040_ID_3	6839	60	150M	*	0	0	ACAGAGCGATAATGTAGGCAGCTGCTTGGGGTTATAGCCAGTTATAATACAGCTCGACGGCATCGTCATGTTCGACTTAGTTTCGTCTCTGTGCAAGGCCTGAGATCGTTAGTGATAGACGTATCACTAATATGTAGCCAACCAATACCT	HHHHHHHHHHHHHHHHHHHHHHHHHHHHHHHHHHHHHHHHHHHHHHHHHHHHHHHHHHHHHHHHHHHHHHHHHHHHHHHHHHHHHHHHHHHHHHHHHHHHHHHHHHHHHHHHHHHHHHHHHHHHHHHHHHHHHHHHHHHHHHHHHHHHHH	NM:i:0	MD:Z:150	AS:i:150	XS:i:0
m1_37735_37885_-1_m1_37450_37600_1	16	NODE_2_length_50027_cov_41.0040_ID_3	49243	60	150M	*	0	0	TGTATAAGCCGATGAATATCAATGTTGCGATATGCCTGAGATAAACGCGTACTCATTTATTATCAGCCGATGAAAAGCCATGTCGGGAACGGTTTGATATTATATAGCCTCGTGCCAAGTTCGGTGCGCCGCGCATCCTGAAGGACGTCT	FFFFFFFFFFFFFFFFFFFFFFFFFFFFFFFFFFFFFFFFFFFFFFFFFFFFFFFFFFFFFFFFFFFFFFFFFFFFFFFFFFFFFFFFFFFFFFFFFFFFFFFFFFFFFFFFFFFFFFFFFFFFFFFFFFFFFFFFFFFFFFFFFFFFFF	NM:i:0	MD:Z:150	AS:i:150	XS:i:0
m1_34832_34982_1_m1_35030_35180_-1	0	NODE_2_length_50027_cov_41.0040_ID_3	46340	60	150M	*	0	0	ATAGGATCTGCTTAACCTTCCAAGGGACAGCTGATAATTACAACGCCGTCCGTCAAAAATCTTCTCGCGAATCGCAGGACTTGGTCCCCATCGTCAACTCAATGGGACAGTACTCGTGCTGTATTAAAGAACTGATTTGCCGGGCGGATC	CCCCCCCCCCCCCCCCCCCCCCCCCCCCCCCCCCCCCCCCCCCCCCCCCCCCCCCCCCCCCCCCCCCCCCCCCCCCCCCCCCCCCCCCCCCCCCCCCCCCCCCCCCCCCCCCCCCCCCCCCCCCCCCCCCCCCCCCCCCCCCCCCCCCCC	NM:i:0	MD:Z:150	AS:i:150	XS:i:0
m1_1191_1341_-1_m1_873_1023_1	16	NODE_2_length_50027_cov_41.0040_ID_3	12699	60	150M	*	0	0	TCTACGCATAGGATATATGTCGACTACCCACGGGCCCCGGACTTGCATTCACCACCCTTCTCCCTATGCTGGTACTATAGCATCTAAGGGGAAACCGATTGTTCGCTACTCACCGTGCCGTGCCCTGTCGTCTTTCGCCGTTGCATTACG	AAAAAAAAAAAAAAAAAAAAAAAAAAAAAAAAAAAAAAAAAAAAAAAAAAAAAAAAAAAAAAAAAAAAAAAAAAAAAAAAAAAAAAAAAAAAAAAAAAAAAAAAAAAAAAAAAAAAAAAAAAAAAAAAAAAAAAAAAAAAAAAAAAAAAA	NM:i:0	MD:Z:150	AS:i:150	XS:i:0
m1_12156_12306_1_m1_12621_12771_-1	0	NODE_2_length_50027_cov_41.0040_ID_3	23664	60	150M	*	0	0	AGGATGGACATGGTGGTAATACGCTGTCTCAGACCGCTGACTGTGTAACATAGTATCGCCCGGGACCCTCCGTAATGATCATAAGATAGCCTGAATTGGCCTGGGGCGCTGTATTGCAAAACCGAGCCCTGGATAGGGACAACGTGGTTC	AAAAAAAAAAAAAAAAAAAAAAAAAAAAAAAAAAAAAAAAAAAAAAAAAAAAAAAAAAAAAAAAAAAAAAAAAAAAAAAAAAAAAAAAAAAAAAAAAAAAAAAAAAAAAAAAAAAAAAAAAAAAAAAAAAAAAAAAAAAAAAAAAAAAAA	NM:i:0	MD:Z:150	AS:i:150	XS:i:0
m1_28001_28151_1_m1_28339_28489_-1	0	NODE_2_length_50027_cov_41.0040_ID_3	39509	60	150M	*	0	0	TCGTTGTGGCACCGCGAGTTACCACACTGTATCCCTAGACGGAACCATGAGACTTATGACCACCCGAGGCCTAATTCTAGCGTCCCAATCCCTCTAGCACGTGTCGCAGAGACGCGTTTACGAATATTTAGACCCGTTAGCGACGGCCAA	FFFFFFFFFFFFFFFFFFFFFFFFFFFFFFFFFFFFFFFFFFFFFFFFFFFFFFFFFFFFFFFFFFFFFFFFFFFFFFFFFFFFFFFFFFFFFFFFFFFFFFFFFFFFFFFFFFFFFFFFFFFFFFFFFFFFFFFFFFFFFFFFFFFFFF	NM:i:0	MD:Z:150	AS:i:150	XS:i:0
m1_2265_2415_1_m1_2617_2767_-1	0	NODE_2_length_50027_cov_41.0040_ID_3	13773	60	150M	*	0	0	CATGTTTAAACTGTCGGAGCGAGACTAGCCACAGGACTCCCAGTGGTATACGTCAGATTCGTGAGTAAACCCAATAATATTTACGCTTGTAATACTTCGTGTAACGCAGGGTTAGCCGGCAACTGATGTGTATGAAAGTAGTGATTCAGT	HHHHHHHHHHHHHHHHHHHHHHHHHHHHHHHHHHHHHHHHHHHHHHHHHHHHHHHHHHHHHHHHHHHHHHHHHHHHHHHHHHHHHHHHHHHHHHHHHHHHHHHHHHHHHHHHHHHHHHHHHHHHHHHHHHHHHHHHHHHHHHHHHHHHHH	NM:i:0	MD:Z:150	AS:i:150	XS:i:0
m1_45255_45405_-1_m1_44882_45032_1	16	NODE_2_length_50027_cov_41.0040_ID_3	6763	60	150M	*	0	0	AGTAACGGTGTCACCGCTTTGCTCTGGAATCTTAGTGACCAGAAGTGGCGTGTAAGTGTAAGCCTAGGTTTGAACAACAGAGCGATAATGTAGGCAGCTGCTTGGGGTTATAGCCAGTTATAATACAGCTCGACGGCATCGTCATGTTCG	IIIIIIIIIIIIIIIIIIIIIIIIIIIIIIIIIIIIIIIIIIIIIIIIIIIIIIIIIIIIIIIIIIIIIIIIIIIIIIIIIIIIIIIIIIIIIIIIIIIIIIIIIIIIIIIIIIIIIIIIIIIIIIIIIIIIIIIIIIIIIIIIIIIIII	NM:i:0	MD:Z:150	AS:i:150	XS:i:0
m1_21765_21915_1_m1_22041_22191_-1	0	NODE_2_length_50027_cov_41.0040_ID_3	33273	60	150M	*	0	0	TCTATACTTGATACTATCTTACCTTGGGCGTAGAGTTTTCGGATTTCTAGAACGAACAACTATATCTACACTATAACAACGATGAAAAATACGTATTGTGTATTCCCTGGACGGTCCATCAGCCCCCGGAAATATACATCAAATACAGGA	HHHHHHHHHHHHHHHHHHHHHHHHHHHHHHHHHHHHHHHHHHHHHHHHHHHHHHHHHHHHHHHHHHHHHHHHHHHHHHHHHHHHHHHHHHHHHHHHHHHHHHHHHHHHHHHHHHHHHHHHHHHHHHHHHHHHHHHHHHHHHHHHHHHHHH	NM:i:0	MD:Z:150	AS:i:150	XS:i:0
m1_42517_42667_-1_m1_42098_42248_1	16	NODE_2_length_50027_cov_41.0040_ID_3	4025	60	150M	*	0	0	AGACAATCACGTTGTCTTAGCGTTCGCCAGTCAACGCATACGTGTAGTCGTTTATTTCCTGACAGGGATAGTCGCGACCGCTAGTGTTGTCTCACTTATACTCCTATAAATACGCGGGAGAACGTCCCTTAGAATTACTCTGAGAGCCTA	@@@@@@@@@@@@@@@@@@@@@@@@@@@@@@@@@@@@@@@@@@@@@@@@@@@@@@@@@@@@@@@@@@@@@@@@@@@@@@@@@@@@@@@@@@@@@@@@@@@@@@@@@@@@@@@@@@@@@@@@@@@@@@@@@@@@@@@@@@@@@@@@@@@@@@	NM:i:0	MD:Z:150	AS:i:150	XS:i:0
m1_16965_17115_1_m1_17403_17553_-1	0	NODE_2_length_50027_cov_41.0040_ID_3	28473	60	150M	*	0	0	ACTTGGGATGTCACGATAGGTCTAGGCATTATTAGACTGGATTGGTGTCACTTCTAACGCGAGAGGCGATAAACGCTCTAGGGGCAAGACAATGGGGCCATTCGGTAACATTGTATGCTCGTCCATCGGGTCTCGGCGAGGGACCAACAG	FFFFFFFFFFFFFFFFFFFFFFFFFFFFFFFFFFFFFFFFFFFFFFFFFFFFFFFFFFFFFFFFFFFFFFFFFFFFFFFFFFFFFFFFFFFFFFFFFFFFFFFFFFFFFFFFFFFFFFFFFFFFFFFFFFFFFFFFFFFFFFFFFFFFFF	NM:i:0	MD:Z:150	AS:i:150	XS:i:0
m1_43497_43647_-1_m1_43081_43231_1	16	NODE_2_length_50027_cov_41.0040_ID_3	5005	60	150M	*	0	0	GTTACCGTGTAAGGTTTACGCCGTTCCACATTTGCGGCACAGCAATATCATGCGCATCAACGACAAACTATACGTGACCCGAATCTAGCGGAGATTTTGTAAACGAAGCGGACAGTCTGTTATGACAGGTAGAAATCCCGTAATGTAGAG	DDDDDDDDDDDDDDDDDDDDDDDDDDDDDDDDDDDDDDDDDDDDDDDDDDDDDDDDDDDDDDDDDDDDDDDDDDDDDDDDDDDDDDDDDDDDDDDDDDDDDDDDDDDDDDDDDDDDDDDDDDDDDDDDDDDDDDDDDDDDDDDDDDDDDD	NM:i:0	MD:Z:150	AS:i:150	XS:i:0
m1_12878_13028_1_m1_13364_13514_-1	0	NODE_2_length_50027_cov_41.0040_ID_3	24386	60	150M	*	0	0	ACGGTGCTTGATCGCCACATAGTGTCTCAGACTCAGACGCTCACGCAGTGGGCTGTGGCCCGAAAATAAGAGGACCCGCAGAATACACCGGATGAATAGACACACCAAACGTACTCCCTAAATGTCAGGCTTTCTGGTCCCTGTGGCGCG	BBBBBBBBBBBBBBBBBBBBBBBBBBBBBBBBBBBBBBBBBBBBBBBBBBBBBBBBBBBBBBBBBBBBBBBBBBBBBBBBBBBBBBBBBBBBBBBBBBBBBBBBBBBBBBBBBBBBBBBBBBBBBBBBBBBBBBBBBBBBBBBBBBBBBB	NM:i:0	MD:Z:150	AS:i:150	XS:i:0
m1_26359_26509_-1_m1_25940_26090_1	16	NODE_2_length_50027_cov_41.0040_ID_3	37867	60	150M	*	0	0	ATGTGCTTCAGCCCGATAATTAATTCAACTTTCCCTAGCCGCGACCTCCCGGCCGTACAGGCATGTCCAGGCGACGTGTTTGCCCGAGTCAAGCATGAGTCTCTGAAGCGCTGTATCAGGGGAACAGGACAAGGGCGGATTATAGAACCC	DDDDDDDDDDDDDDDDDDDDDDDDDDDDDDDDDDDDDDDDDDDDDDDDDDDDDDDDDDDDDDDDDDDDDDDDDDDDDDDDDDDDDDDDDDDDDDDDDDDDDDDDDDDDDDDDDDDDDDDDDDDDDDDDDDDDDDDDDDDDDDDDDDDDDD	NM:i:0	MD:Z:150	AS:i:150	XS:i:0
m1_27607_27757_-1_m1_27427_27577_1	16	NODE_2_length_50027_cov_41.0040_ID_3	39115	60	150M	*	0	0	GTACTGATTTTGTCTCAGTGTGTTTACCAAGCCGTGCTAAACATAAGGTAGCATGTCCGCAAACCTTATCGCGTGTATGTCTATTCTGGGTAGGGCACCGAATTACAGCCCGAACATCTTTAGCCCCTCTCTTTAGAACCTTGTTCGTAA	AAAAAAAAAAAAAAAAAAAAAAAAAAAAAAAAAAAAAAAAAAAAAAAAAAAAAAAAAAAAAAAAAAAAAAAAAAAAAAAAAAAAAAAAAAAAAAAAAAAAAAAAAAAAAAAAAAAAAAAAAAAAAAAAAAAAAAAAAAAAAAAAAAAAAA	NM:i:0	MD:Z:150	AS:i:150	XS:i:0
m1_33699_33849_1_m1_34027_34177_-1	0	NODE_2_length_50027_cov_41.0040_ID_3	45207	60	150M	*	0	0	CCTCACCCGCAACGTAGATCTGTTTGAAAGCCGGACCGGCTGTCAGCATGACTTTGGTGCCAGCACTCCCATCAAACTGAAAGGTATTTCAATATTATGACCACCGGATTTTGCACTTGATCATCGACATTGCGTGCGAAAGTTCGGTAT	DDDDDDDDDDDDDDDDDDDDDDDDDDDDDDDDDDDDDDDDDDDDDDDDDDDDDDDDDDDDDDDDDDDDDDDDDDDDDDDDDDDDDDDDDDDDDDDDDDDDDDDDDDDDDDDDDDDDDDDDDDDDDDDDDDDDDDDDDDDDDDDDDDDDDD	NM:i:0	MD:Z:150	AS:i:150	XS:i:0
m1_12124_12274_1_m1_12418_12568_-1	0	NODE_2_length_50027_cov_41.0040_ID_3	23632	60	150M	*	0	0	ATCCCATAGGGTTTAACCATAGAGAGTGGTATAGGATGGACATGGTGGTAATACGCTGTCTCAGACCGCTGACTGTGTAACATAGTATCGCCCGGGACCCTCCGTAATGATCATAAGATAGCCTGAATTGGCCTGGGGCGCTGTATTGCA	IIIIIIIIIIIIIIIIIIIIIIIIIIIIIIIIIIIIIIIIIIIIIIIIIIIIIIIIIIIIIIIIIIIIIIIIIIIIIIIIIIIIIIIIIIIIIIIIIIIIIIIIIIIIIIIIIIIIIIIIIIIIIIIIIIIIIIIIIIIIIIIIIIIIII	NM:i:0	MD:Z:150	AS:i:150	XS:i:0
m1_30507_30657_-1_m1_30215_30365_1	16	NODE_2_length_50027_cov_41.0040_ID_3	42015	60	150M	*	0	0	GAGCCATGTGAAACCTCACTTACGCGTGCGATTTCGCGATCGGGTGATTAATACTCATTGCCTACTTCACGGGGACCATGTAAGACATGTACCGTCTGGTGTCACGACTTGGCCAGATTAGGAGGGCAGCGACGGTCTTTAGCAGGACTT	HHHHHHHHHHHHHHHHHHHHHHHHHHHHHHHHHHHHHHHHHHHHHHHHHHHHHHHHHHHHHHHHHHHHHHHHHHHHHHHHHHHHHHHHHHHHHHHHHHHHHHHHHHHHHHHHHHHHHHHHHHHHHHHHHHHHHHHHHHHHHHHHHHHHHH	NM:i:0	MD:Z:150	AS:i:150	XS:i:0
m1_36402_36552_1_m1_36745_36895_-1	0	NODE_2_length_50027_cov_41.0040_ID_3	47910	60	150M	*	0	0	CCATCATTGATCGTGCGTGTACAAACGATCTAAAGGACTGGGGCAACAAGTTCACTCGATGTAGGTTCGCAAATAAATGCAGATGTTTACATGTGTTAATTCCGAATGAGGCGTCGCTTTTCCAGGCCTTGTGCGGCCTCGTCCCGGTCA	IIIIIIIIIIIIIIIIIIIIIIIIIIIIIIIIIIIIIIIIIIIIIIIIIIIIIIIIIIIIIIIIIIIIIIIIIIIIIIIIIIIIIIIIIIIIIIIIIIIIIIIIIIIIIIIIIIIIIIIIIIIIIIIIIIIIIIIIIIIIIIIIIIIIII	NM:i:0	MD:Z:150	AS:i:150	XS:i:0
m1_32357_32507_-1_m1_31853_32003_1	16	NODE_2_length_50027_cov_41.0040_ID_3	43865	60	150M	*	0	0	GTACATTCCTAAACCACTTGTTCCTATGAGACAGAATCAGGTAGCTGCTCGGAGTAAGCCGTGTTTGTTATAGTCTCAATAGAACCAAAACGAATCTATGCCTCTAAACCGACCCCGCCTCCTAAAGGAAGAACGTGGCCCTACCCCTCA	HHHHHHHHHHHHHHHHHHHHHHHHHHHHHHHHHHHHHHHHHHHHHHHHHHHHHHHHHHHHHHHHHHHHHHHHHHHHHHHHHHHHHHHHHHHHHHHHHHHHHHHHHHHHHHHHHHHHHHHHHHHHHHHHHHHHHHHHHHHHHHHHHHHHHH	NM:i:0	MD:Z:150	AS:i:150	XS:i:0
m1_44641_44791_1_m1_45019_45169_-1	0	NODE_2_length_50027_cov_41.0040_ID_3	6149	60	150M	*	0	0	CATCTCACATATCGTGTCTTCCAAATTCTTCATAGCGCATGAAGGTAGTAAATCTCTTGCTAAGCCAGGATGGTGAGACTTAACAAGTAACGCCTCAGGCATCTCCTGCGAAGTCTAGAAAAATTCTGTGAGTCCGGCTTTGACACCGCG	HHHHHHHHHHHHHHHHHHHHHHHHHHHHHHHHHHHHHHHHHHHHHHHHHHHHHHHHHHHHHHHHHHHHHHHHHHHHHHHHHHHHHHHHHHHHHHHHHHHHHHHHHHHHHHHHHHHHHHHHHHHHHHHHHHHHHHHHHHHHHHHHHHHHHH	NM:i:0	MD:Z:150	AS:i:150	XS:i:0
m1_4634_4784_1_m1_4952_5102_-1	0	NODE_2_length_50027_cov_41.0040_ID_3	16142	60	150M	*	0	0	GTCGCGAATCCCAAAATAAACTAGTGACTACCGCCACTACTCCGATGGGACTGCAACGTGACATCCGGCTACTCTTAGTCGCAGTTCTATTCCTTTCGATATACTGTCATCATCCGCTCGGACTCCTCTATTACCATAATCCGCTATTGC	BBBBBBBBBBBBBBBBBBBBBBBBBBBBBBBBBBBBBBBBBBBBBBBBBBBBBBBBBBBBBBBBBBBBBBBBBBBBBBBBBBBBBBBBBBBBBBBBBBBBBBBBBBBBBBBBBBBBBBBBBBBBBBBBBBBBBBBBBBBBBBBBBBBBBB	NM:i:0	MD:Z:150	AS:i:150	XS:i:0
m1_39033_39183_1_m1_39606_39756_-1	0	NODE_2_length_50027_cov_41.0040_ID_3	541	60	150M	*	0	0	TTCATAGCTAGTGGTAACACCTGAGTTGTCTCTACCGAGTGTCCGTTCTTTCAGGCGCGATGACAAGTATGGGGATGACTCAGCATAAGCTGCTCCCATGCGTGACTCCGCCGTAGGTCCTGCCGCGTCCGGTGTTGTTAAGATGTTAAT	FFFFFFFFFFFFFFFFFFFFFFFFFFFFFFFFFFFFFFFFFFFFFFFFFFFFFFFFFFFFFFFFFFFFFFFFFFFFFFFFFFFFFFFFFFFFFFFFFFFFFFFFFFFFFFFFFFFFFFFFFFFFFFFFFFFFFFFFFFFFFFFFFFFFFF	NM:i:0	MD:Z:150	AS:i:150	XS:i:0
m1_42358_42508_-1_m1_41976_42126_1	16	NODE_2_length_50027_cov_41.0040_ID_3	3866	60	150M	*	0	0	TGAATGAGAATCCGGTAATCTGCTGATACTCTGGTAACCTGGTGGCTGCCCTGAAGCCTCAGTTTGGAGCGTGAGCTAGTGTGGTGAGAGTAGCTCTCTCAGAGGCCTAATCCTCGAATTCGGGATTAGCACTGCCGGAAACACGTTCAA	@@@@@@@@@@@@@@@@@@@@@@@@@@@@@@@@@@@@@@@@@@@@@@@@@@@@@@@@@@@@@@@@@@@@@@@@@@@@@@@@@@@@@@@@@@@@@@@@@@@@@@@@@@@@@@@@@@@@@@@@@@@@@@@@@@@@@@@@@@@@@@@@@@@@@@	NM:i:0	MD:Z:150	AS:i:150	XS:i:0
m1_24144_24294_1_m1_24435_24585_-1	0	NODE_2_length_50027_cov_41.0040_ID_3	35652	60	150M	*	0	0	GTATGTTACGAATCCAAGTTAGGTGGGCATTCTGAGTCCAAGATGGACAGCCACATGCTTAGCTGTTTGCCTTACGGGGAGCCGGTGAGCGTGTATCGTGGTATGTCGGAAAACCCTGGTCCCGGATTGCGCCTTGGGCGAAGTCACTAG	IIIIIIIIIIIIIIIIIIIIIIIIIIIIIIIIIIIIIIIIIIIIIIIIIIIIIIIIIIIIIIIIIIIIIIIIIIIIIIIIIIIIIIIIIIIIIIIIIIIIIIIIIIIIIIIIIIIIIIIIIIIIIIIIIIIIIIIIIIIIIIIIIIIIII	NM:i:0	MD:Z:150	AS:i:150	XS:i:0
m1_20991_21141_1_m1_21396_21546_-1	0	NODE_2_length_50027_cov_41.0040_ID_3	32499	60	150M	*	0	0	GGAACGGGTTTACAATAGGAGCCATCTCTGCACGCATAAGGCATTGAGCCCAACACCAACCGGTTTTTCAATAAAGTCAGTGTAGCTGTAACCGCTGCTTGCTCTATTGGGCCTTGTCGAACTTACTGATAAGGGGATGTGGACATTCAC	HHHHHHHHHHHHHHHHHHHHHHHHHHHHHHHHHHHHHHHHHHHHHHHHHHHHHHHHHHHHHHHHHHHHHHHHHHHHHHHHHHHHHHHHHHHHHHHHHHHHHHHHHHHHHHHHHHHHHHHHHHHHHHHHHHHHHHHHHHHHHHHHHHHHHH	NM:i:0	MD:Z:150	AS:i:150	XS:i:0
m1_18930_19080_-1_m1_18545_18695_1	16	NODE_2_length_50027_cov_41.0040_ID_3	30438	60	150M	*	0	0	AGATTCGAGTCTCATTGGGAAACATACTGGCTCAGTCGCAAGGCTGCGTTTGCCGGTCGATTCCAAAGATCGGGAGGGCTGCACTAATTTCGGGAATACCGATTTAGACTATGTTGCGTTTACAGTGGGGCGGGCAGAAGTTACGTTCTA	HHHHHHHHHHHHHHHHHHHHHHHHHHHHHHHHHHHHHHHHHHHHHHHHHHHHHHHHHHHHHHHHHHHHHHHHHHHHHHHHHHHHHHHHHHHHHHHHHHHHHHHHHHHHHHHHHHHHHHHHHHHHHHHHHHHHHHHHHHHHHHHHHHHHHH	NM:i:0	MD:Z:150	AS:i:150	XS:i:0
m1_23108_23258_-1_m1_22741_22891_1	16	NODE_2_length_50027_cov_41.0040_ID_3	34616	60	150M	*	0	0	TCCGCCGTTTCGTCCGCAGGGTAGACTTTTCAGTCCAACGCCATATTGCGATCAAGGATATTCCCAAACCGCGAAGCAATGGTGCCAGAGAATACATGGAAGTCGCACCGTTGGCAGTATACAGACGATTACACCAGACAACTCAATGTC	AAAAAAAAAAAAAAAAAAAAAAAAAAAAAAAAAAAAAAAAAAAAAAAAAAAAAAAAAAAAAAAAAAAAAAAAAAAAAAAAAAAAAAAAAAAAAAAAAAAAAAAAAAAAAAAAAAAAAAAAAAAAAAAAAAAAAAAAAAAAAAAAAAAAAA	NM:i:0	MD:Z:150	AS:i:150	XS:i:0
m1_39431_39581_-1_m1_39045_39195_1	16	NODE_2_length_50027_cov_41.0040_ID_3	939	60	150M	*	0	0	AGAGGTTTCCGGTCATGTCAACTGCGTCGCCTTCATATAAGGGGTTCAACTTCACGTCTAGGAAGGATCAGCTCTTCTGGATCCTTATAAGGATTCATTCTGAAGACAGCTAGCATGAAAGGAATGGGCAATTGAACGCCTGACGCTAAA	EEEEEEEEEEEEEEEEEEEEEEEEEEEEEEEEEEEEEEEEEEEEEEEEEEEEEEEEEEEEEEEEEEEEEEEEEEEEEEEEEEEEEEEEEEEEEEEEEEEEEEEEEEEEEEEEEEEEEEEEEEEEEEEEEEEEEEEEEEEEEEEEEEEEEE	NM:i:0	MD:Z:150	AS:i:150	XS:i:0
m1_12947_13097_-1_m1_12562_12712_1	16	NODE_2_length_50027_cov_41.0040_ID_3	24455	60	150M	*	0	0	GAGGACCCGCAGAATACACCGGATGAATAGACACACCAAACGTACTCCCTAAATGTCAGGCTTTCTGGTCCCTGTGGCGCGGGACAGTATGAACTGACTACGTGGTACACGTACCCCGCTATACCAACAACGTGCGCTAATGCATGATGG	GGGGGGGGGGGGGGGGGGGGGGGGGGGGGGGGGGGGGGGGGGGGGGGGGGGGGGGGGGGGGGGGGGGGGGGGGGGGGGGGGGGGGGGGGGGGGGGGGGGGGGGGGGGGGGGGGGGGGGGGGGGGGGGGGGGGGGGGGGGGGGGGGGGGGG	NM:i:0	MD:Z:150	AS:i:150	XS:i:0
m1_27974_28124_-1_m1_27585_27735_1	16	NODE_2_length_50027_cov_41.0040_ID_3	39482	60	150M	*	0	0	TACTCTCACCGCGTTGCAATAACAAGCTCGTTGTGGCACCGCGAGTTACCACACTGTATCCCTAGACGGAACCATGAGACTTATGACCACCCGAGGCCTAATTCTAGCGTCCCAATCCCTCTAGCACGTGTCGCAGAGACGCGTTTACGA	GGGGGGGGGGGGGGGGGGGGGGGGGGGGGGGGGGGGGGGGGGGGGGGGGGGGGGGGGGGGGGGGGGGGGGGGGGGGGGGGGGGGGGGGGGGGGGGGGGGGGGGGGGGGGGGGGGGGGGGGGGGGGGGGGGGGGGGGGGGGGGGGGGGGGG	NM:i:0	MD:Z:150	AS:i:150	XS:i:0
m1_44322_44472_1_m1_44724_44874_-1	0	NODE_2_length_50027_cov_41.0040_ID_3	5830	60	150M	*	0	0	AAATGCAGCATGGTGAATTTCGGTACTCTTACATATCGATAGATCAATAGACTAGCTCATTACGCTACGCCCCCCATGGGAATCCCTAGTGTCTACGCTAGTTCAACCTTCTACTAGTCTGAGCCCTAATGTAGTTGTTGGAGGGTGAAT	EEEEEEEEEEEEEEEEEEEEEEEEEEEEEEEEEEEEEEEEEEEEEEEEEEEEEEEEEEEEEEEEEEEEEEEEEEEEEEEEEEEEEEEEEEEEEEEEEEEEEEEEEEEEEEEEEEEEEEEEEEEEEEEEEEEEEEEEEEEEEEEEEEEEEE	NM:i:0	MD:Z:150	AS:i:150	XS:i:0
m1_14050_14200_-1_m1_13655_13805_1	16	NODE_2_length_50027_cov_41.0040_ID_3	25558	60	150M	*	0	0	TAAGGTACTTGGCGTCCACGGCGGGAGCTAACTTTACGCTCGGGTAAGTTCTTTTCTTGCCAGCGATGTTGACTGTTAAAGGTTACGCGGTTCTTGCATGCCAGGGTACGACCGCGCTCCGATTCAGTCGTAGTGTATGAGTGACCAGCA	CCCCCCCCCCCCCCCCCCCCCCCCCCCCCCCCCCCCCCCCCCCCCCCCCCCCCCCCCCCCCCCCCCCCCCCCCCCCCCCCCCCCCCCCCCCCCCCCCCCCCCCCCCCCCCCCCCCCCCCCCCCCCCCCCCCCCCCCCCCCCCCCCCCCCC	NM:i:0	MD:Z:150	AS:i:150	XS:i:0
m1_22249_22399_1_m1_22475_22625_-1	0	NODE_2_length_50027_cov_41.0040_ID_3	33757	60	150M	*	0	0	AATCCCTTACTGTACCTCTTGACGCGTTTTCCGATCTCTTGACTTACCGATGATAATGCGTATTAAGCGCGCCTGTAGGGTTAACATATTCGGATGGCAGCAGGGCGCTCCGACTAAGAATCGAGTCGAAGGCATATTTGGACTGGCTCG	FFFFFFFFFFFFFFFFFFFFFFFFFFFFFFFFFFFFFFFFFFFFFFFFFFFFFFFFFFFFFFFFFFFFFFFFFFFFFFFFFFFFFFFFFFFFFFFFFFFFFFFFFFFFFFFFFFFFFFFFFFFFFFFFFFFFFFFFFFFFFFFFFFFFFF	NM:i:0	MD:Z:150	AS:i:150	XS:i:0
m1_49307_49457_-1_m1_48869_49019_1	16	NODE_2_length_50027_cov_41.0040_ID_3	10815	60	150M	*	0	0	GTTCACAATTCTGACCGGCGTCGATCAGAGTATGTGTTTGTACCGGATCTGCTACCAATGTCCGGGCTGGGAATCGGAGTGTGGTCGAGTAGTCCCGCCTTAGTGATCCGCCTCTCCGATCCGTGCGCTTCCGTTAGTCCGTGCTGCTGA	DDDDDDDDDDDDDDDDDDDDDDDDDDDDDDDDDDDDDDDDDDDDDDDDDDDDDDDDDDDDDDDDDDDDDDDDDDDDDDDDDDDDDDDDDDDDDDDDDDDDDDDDDDDDDDDDDDDDDDDDDDDDDDDDDDDDDDDDDDDDDDDDDDDDDD	NM:i:0	MD:Z:150	AS:i:150	XS:i:0
m1_11035_11185_-1_m1_10846_10996_1	16	NODE_2_length_50027_cov_41.0040_ID_3	22543	60	150M	*	0	0	CAGCGATATTGCCTATGCCGATCTGGATCGAGCAATAATTATATCTCATATCTAGCTACACGTACCTTAAGTGATGTGAGAGGACCTAGCCGGGGTATACCCGGTCGAGTCCCAGAAAAAACGAGACTCGCCCGGATGGCCCAACACGTA	BBBBBBBBBBBBBBBBBBBBBBBBBBBBBBBBBBBBBBBBBBBBBBBBBBBBBBBBBBBBBBBBBBBBBBBBBBBBBBBBBBBBBBBBBBBBBBBBBBBBBBBBBBBBBBBBBBBBBBBBBBBBBBBBBBBBBBBBBBBBBBBBBBBBBB	NM:i:0	MD:Z:150	AS:i:150	XS:i:0
m1_47752_47902_-1_m1_47360_47510_1	16	NODE_2_length_50027_cov_41.0040_ID_3	9260	60	150M	*	0	0	CCCCCGAACGTAGTTAGTGGAGGATCACCAGTCCTAAGGGTTGGTCAACAGTGATTCCGGCAACGAAACTCCACAGTGACCTGTAGAAACCCCCTATATAGGCAGAGGTGACAAGTGTGCGCGCATAACACCTGGAACCCACTCCAGGGT	DDDDDDDDDDDDDDDDDDDDDDDDDDDDDDDDDDDDDDDDDDDDDDDDDDDDDDDDDDDDDDDDDDDDDDDDDDDDDDDDDDDDDDDDDDDDDDDDDDDDDDDDDDDDDDDDDDDDDDDDDDDDDDDDDDDDDDDDDDDDDDDDDDDDDD	NM:i:0	MD:Z:150	AS:i:150	XS:i:0
m1_2254_2404_-1_m1_1759_1909_1	16	NODE_2_length_50027_cov_41.0040_ID_3	13762	60	150M	*	0	0	ATAGGGGACACCATGTTTAAACTGTCGGAGCGAGACTAGCCACAGGACTCCCAGTGGTATACGTCAGATTCGTGAGTAAACCCAATAATATTTACGCTTGTAATACTTCGTGTAACGCAGGGTTAGCCGGCAACTGATGTGTATGAAAGT	HHHHHHHHHHHHHHHHHHHHHHHHHHHHHHHHHHHHHHHHHHHHHHHHHHHHHHHHHHHHHHHHHHHHHHHHHHHHHHHHHHHHHHHHHHHHHHHHHHHHHHHHHHHHHHHHHHHHHHHHHHHHHHHHHHHHHHHHHHHHHHHHHHHHHH	NM:i:0	MD:Z:150	AS:i:150	XS:i:0
m1_38666_38816_1_m1_38937_39087_-1	0	NODE_2_length_50027_cov_41.0040_ID_3	174	60	150M	*	0	0	AGTCAGCGTCCCATAATGCGTTTGATCCTTTAGCTGTGGGTTCCCTGTTACAAGATACCTTCACACGCCAAGAATATTGACCATGCCTTAACGTCCGGGGACGGGCGCAACGTACGTTCTCCGCTGAACGGGGGCATACGAGGTATTTTG	IIIIIIIIIIIIIIIIIIIIIIIIIIIIIIIIIIIIIIIIIIIIIIIIIIIIIIIIIIIIIIIIIIIIIIIIIIIIIIIIIIIIIIIIIIIIIIIIIIIIIIIIIIIIIIIIIIIIIIIIIIIIIIIIIIIIIIIIIIIIIIIIIIIIII	NM:i:0	MD:Z:150	AS:i:150	XS:i:0
m1_44239_44389_-1_m1_43795_43945_1	16	NODE_2_length_50027_cov_41.0040_ID_3	5747	60	150M	*	0	0	CGACGATCTCTTTTTTTCAGGTCTGCGTTTGTTTCGGTTGCGCGGATAGAGACTATTGCCTACCCACTGTAAGAAGAACGACGAAATGCAGCATGGTGAATTTCGGTACTCTTACATATCGATAGATCAATAGACTAGCTCATTACGCTA	BBBBBBBBBBBBBBBBBBBBBBBBBBBBBBBBBBBBBBBBBBBBBBBBBBBBBBBBBBBBBBBBBBBBBBBBBBBBBBBBBBBBBBBBBBBBBBBBBBBBBBBBBBBBBBBBBBBBBBBBBBBBBBBBBBBBBBBBBBBBBBBBBBBBBB	NM:i:0	MD:Z:150	AS:i:150	XS:i:0
m1_25390_25540_-1_m1_25188_25338_1	16	NODE_2_length_50027_cov_41.0040_ID_3	36898	60	150M	*	0	0	TCAACAGGACGTAGTCTCCCTCGTAGGGCTTAGCTCAATTCGGGTCATTTCACGGTTGAGTCGGGCTCAATTCCCACTACAGCCCGAATTTCTATGCAGCTGCGCGCCAGGCTTTAACTAGAAGGACAAAGTGGATGCACAACATCCTTG	DDDDDDDDDDDDDDDDDDDDDDDDDDDDDDDDDDDDDDDDDDDDDDDDDDDDDDDDDDDDDDDDDDDDDDDDDDDDDDDDDDDDDDDDDDDDDDDDDDDDDDDDDDDDDDDDDDDDDDDDDDDDDDDDDDDDDDDDDDDDDDDDDDDDDD	NM:i:0	MD:Z:150	AS:i:150	XS:i:0
m1_41816_41966_-1_m1_41398_41548_1	16	NODE_2_length_50027_cov_41.0040_ID_3	3324	60	150M	*	0	0	CGTAACGGGTGCTATGAAGCCATAATTGGGTCTCTTTTACGATTCCAGAGCTAGAGCCCTTACACTTCGTTAGGTCCCCTAGGCGACTACGCATATTGAGCTAACGAACTAAAACTGTTGCTAAGCAGAGGCATAGGCAGCGCAACGTTA	BBBBBBBBBBBBBBBBBBBBBBBBBBBBBBBBBBBBBBBBBBBBBBBBBBBBBBBBBBBBBBBBBBBBBBBBBBBBBBBBBBBBBBBBBBBBBBBBBBBBBBBBBBBBBBBBBBBBBBBBBBBBBBBBBBBBBBBBBBBBBBBBBBBBBB	NM:i:0	MD:Z:150	AS:i:150	XS:i:0
m1_42100_42250_-1_m1_41565_41715_1	16	NODE_2_length_50027_cov_41.0040_ID_3	3608	60	150M	*	0	0	CAGGGGGCAGAACCGAGTATTTCAACTCGACACGCGGAAATGCCTGTGCGCGAAAATTACTGTGAGTGTGTCGGTTGCTCCGAAGGCTGTCTTTAGACGGGCGGACTTTTGTGAGTGCAGACATTGCCTGTATGTACCTTTAACTTAGTA	IIIIIIIIIIIIIIIIIIIIIIIIIIIIIIIIIIIIIIIIIIIIIIIIIIIIIIIIIIIIIIIIIIIIIIIIIIIIIIIIIIIIIIIIIIIIIIIIIIIIIIIIIIIIIIIIIIIIIIIIIIIIIIIIIIIIIIIIIIIIIIIIIIIIII	NM:i:0	MD:Z:150	AS:i:150	XS:i:0
m1_801_951_-1_m1_597_747_1	16	NODE_2_length_50027_cov_41.0040_ID_3	12309	60	150M	*	0	0	AACGGCATTTATGTGGGTATTTATCGGATAATAGACCGGTGCAGTCGAGACATTGTATATCATACGATTGGACTCAGAAATGAACAGCAACTAGGAAGAAGAGTTGCAACCATCTCACTCATCAGTGCGAAACGTTACTGGGTTACCGAG	BBBBBBBBBBBBBBBBBBBBBBBBBBBBBBBBBBBBBBBBBBBBBBBBBBBBBBBBBBBBBBBBBBBBBBBBBBBBBBBBBBBBBBBBBBBBBBBBBBBBBBBBBBBBBBBBBBBBBBBBBBBBBBBBBBBBBBBBBBBBBBBBBBBBBB	NM:i:0	MD:Z:150	AS:i:150	XS:i:0
m1_1536_1686_-1_m1_1082_1232_1	16	NODE_2_length_50027_cov_41.0040_ID_3	13044	60	150M	*	0	0	GTGAGCTCGTAACGAGAAGTCCAGGCGGGACTGGTATCGTTTTGCTCTCCATGTAGGTGATCCCGGGCGTCGGTCGATATGATGGCTAACACCCGTGCTGTACTAACTCCAGGAACCTGCTGTTAGGTCCGACGTCGCTACAAGCGGGAG	IIIIIIIIIIIIIIIIIIIIIIIIIIIIIIIIIIIIIIIIIIIIIIIIIIIIIIIIIIIIIIIIIIIIIIIIIIIIIIIIIIIIIIIIIIIIIIIIIIIIIIIIIIIIIIIIIIIIIIIIIIIIIIIIIIIIIIIIIIIIIIIIIIIIII	NM:i:0	MD:Z:150	AS:i:150	XS:i:0
m1_37801_37951_-1_m1_37516_37666_1	16	NODE_2_length_50027_cov_41.0040_ID_3	49309	60	150M	*	0	0	CCGATGAAAAGCCATGTCGGGAACGGTTTGATATTATATAGCCTCGTGCCAAGTTCGGTGCGCCGCGCATCCTGAAGGACGTCTCGTCTGATATGCAGCTGCTTACGGAACCTCGTCCGAGCAGGGTGAGTATGATAAGAAAGTACGCTT	GGGGGGGGGGGGGGGGGGGGGGGGGGGGGGGGGGGGGGGGGGGGGGGGGGGGGGGGGGGGGGGGGGGGGGGGGGGGGGGGGGGGGGGGGGGGGGGGGGGGGGGGGGGGGGGGGGGGGGGGGGGGGGGGGGGGGGGGGGGGGGGGGGGGGG	NM:i:0	MD:Z:150	AS:i:150	XS:i:0
m1_23444_23594_-1_m1_22970_23120_1	16	NODE_2_length_50027_cov_41.0040_ID_3	34952	60	150M	*	0	0	GCCCTTAATATGTTTCTGACGTCGCATAATATTCCTCGGATGGCGCTTAGCAGATCACGCGTGCGAAGCTACGATTGCTGCCAAACCTAATCCAACCAATAGTGAGCTCACGACGTTGTTTTACATGATTGACTCGTTCTTTGTCCTGTG	AAAAAAAAAAAAAAAAAAAAAAAAAAAAAAAAAAAAAAAAAAAAAAAAAAAAAAAAAAAAAAAAAAAAAAAAAAAAAAAAAAAAAAAAAAAAAAAAAAAAAAAAAAAAAAAAAAAAAAAAAAAAAAAAAAAAAAAAAAAAAAAAAAAAAA	NM:i:0	MD:Z:150	AS:i:150	XS:i:0
m1_5593_5743_1_m1_5907_6057_-1	0	NODE_2_length_50027_cov_41.0040_ID_3	17101	60	150M	*	0	0	TTATTTACGGAGGGACTCGGGGGCGATTGGCAGGGGATGTGCTTTGAAAGACAAGCATACTCCGCGTCTTCCCTAGAAATGGATAGAAGTCAGACCTGGTGGCATATGGTGACATTCGGTTGTAAAACTCCGCTATGTTCCCCGCAAAAG	HHHHHHHHHHHHHHHHHHHHHHHHHHHHHHHHHHHHHHHHHHHHHHHHHHHHHHHHHHHHHHHHHHHHHHHHHHHHHHHHHHHHHHHHHHHHHHHHHHHHHHHHHHHHHHHHHHHHHHHHHHHHHHHHHHHHHHHHHHHHHHHHHHHHHH	NM:i:0	MD:Z:150	AS:i:150	XS:i:0
m1_29750_29900_1_m1_30016_30166_-1	0	NODE_2_length_50027_cov_41.0040_ID_3	41258	60	150M	*	0	0	GTCCGTCGAGGGTACCTGCAGCTAACGCGTCTGCAATCCCTTGAGCGTGGTACGTCATAGAGAACAGTAATAAAGATCCTTAGGACTGTGCTGATTACACTTGCTGGGCGATTTAATTAAACCTGATTTATCCCATACCTCGGCTGCCGC	BBBBBBBBBBBBBBBBBBBBBBBBBBBBBBBBBBBBBBBBBBBBBBBBBBBBBBBBBBBBBBBBBBBBBBBBBBBBBBBBBBBBBBBBBBBBBBBBBBBBBBBBBBBBBBBBBBBBBBBBBBBBBBBBBBBBBBBBBBBBBBBBBBBBBB	NM:i:0	MD:Z:150	AS:i:150	XS:i:0
m1_49882_50032_1_m1_50378_50528_-1	0	NODE_2_length_50027_cov_41.0040_ID_3	11390	60	150M	*	0	0	CTAAGTACCGAAGAGGATACTGGGATATATTGGATCAAAAGCTCCTGAATGAGTGCAACTATGCCCGCCCGCATAATGGCCGCATTAACTTAGGAATGGGAATTATGACAGCTTCATGAACACGGCGGTGTACTTCGTTAGGGGTGTCCT	FFFFFFFFFFFFFFFFFFFFFFFFFFFFFFFFFFFFFFFFFFFFFFFFFFFFFFFFFFFFFFFFFFFFFFFFFFFFFFFFFFFFFFFFFFFFFFFFFFFFFFFFFFFFFFFFFFFFFFFFFFFFFFFFFFFFFFFFFFFFFFFFFFFFFF	NM:i:0	MD:Z:150	AS:i:150	XS:i:0
m1_47047_47197_1_m1_47393_47543_-1	0	NODE_2_length_50027_cov_41.0040_ID_3	8555	60	150M	*	0	0	GATTATCCTCTCCAATTAAGGCCCTACTAGTCGGTCGGATTAAGACCGGCATGGGTTTTCGTCGTACAAGTTGCTCATTGTGCCGCATAGTGGAGATTACTCACCTATCATACCTATGGGATCGGACTTAGAGCTTTGGTAACTCATCCT	@@@@@@@@@@@@@@@@@@@@@@@@@@@@@@@@@@@@@@@@@@@@@@@@@@@@@@@@@@@@@@@@@@@@@@@@@@@@@@@@@@@@@@@@@@@@@@@@@@@@@@@@@@@@@@@@@@@@@@@@@@@@@@@@@@@@@@@@@@@@@@@@@@@@@@	NM:i:0	MD:Z:150	AS:i:150	XS:i:0
m1_17878_18028_-1_m1_17545_17695_1	16	NODE_2_length_50027_cov_41.0040_ID_3	29386	60	150M	*	0	0	AGCAATACACGTGAGACCAGTCTGAGGAAGGGTGACTTGTGCGTCTACTATGACCAAGTGCAACTAGTTACGAAAAGCTATGCGACAAGATGATTTTCTGACCAAAGGGTTTACCGACAGAGTGTTGATACAGTATATACGGGTGCCTGG	@@@@@@@@@@@@@@@@@@@@@@@@@@@@@@@@@@@@@@@@@@@@@@@@@@@@@@@@@@@@@@@@@@@@@@@@@@@@@@@@@@@@@@@@@@@@@@@@@@@@@@@@@@@@@@@@@@@@@@@@@@@@@@@@@@@@@@@@@@@@@@@@@@@@@@	NM:i:0	MD:Z:150	AS:i:150	XS:i:0
m1_31234_31384_1_m1_31663_31813_-1	0	NODE_2_length_50027_cov_41.0040_ID_3	42742	60	150M	*	0	0	GAGCACTGCAATTTACACTTCTGCTCCTCCTTCTGGACGGTCGTCGCTCGATATGAGATCAAGTACATGCATGGGCCAATTTGAGCGCTCCCAACCCCAAGAAGTGGCAGTTGCGAACCGGTACTCGCTTTTATACGCACACGAGCTTCC	FFFFFFFFFFFFFFFFFFFFFFFFFFFFFFFFFFFFFFFFFFFFFFFFFFFFFFFFFFFFFFFFFFFFFFFFFFFFFFFFFFFFFFFFFFFFFFFFFFFFFFFFFFFFFFFFFFFFFFFFFFFFFFFFFFFFFFFFFFFFFFFFFFFFFF	NM:i:0	MD:Z:150	AS:i:150	XS:i:0
m1_39348_39498_-1_m1_38912_39062_1	16	NODE_2_length_50027_cov_41.0040_ID_3	856	60	150M	*	0	0	CATAGTACTATAAGACTAGGTGGAACACAAAGAAGGGCGGCAAGATGCTTTGTATAAACCCAATAATGCGTCTGCCACTATGAAGAGGTTTCCGGTCATGTCAACTGCGTCGCCTTCATATAAGGGGTTCAACTTCACGTCTAGGAAGGA	EEEEEEEEEEEEEEEEEEEEEEEEEEEEEEEEEEEEEEEEEEEEEEEEEEEEEEEEEEEEEEEEEEEEEEEEEEEEEEEEEEEEEEEEEEEEEEEEEEEEEEEEEEEEEEEEEEEEEEEEEEEEEEEEEEEEEEEEEEEEEEEEEEEEEE	NM:i:0	MD:Z:150	AS:i:150	XS:i:0
m1_6467_6617_1_m1_6719_6869_-1	0	NODE_2_length_50027_cov_41.0040_ID_3	17975	60	150M	*	0	0	TTACAGCAAATCTCGGCCCGTCGGCCTAACTATTTGCCCAGGTATTAATTAGAAAATTCCGTAAGAAATGCCAACGACACCAGAATAACACGGCGGCCACTACGTCTTCGAATATACAAAATGGGTCCGATGAAGGCGGTCCAAAGAGAT	EEEEEEEEEEEEEEEEEEEEEEEEEEEEEEEEEEEEEEEEEEEEEEEEEEEEEEEEEEEEEEEEEEEEEEEEEEEEEEEEEEEEEEEEEEEEEEEEEEEEEEEEEEEEEEEEEEEEEEEEEEEEEEEEEEEEEEEEEEEEEEEEEEEEEE	NM:i:0	MD:Z:150	AS:i:150	XS:i:0
m1_46478_46628_-1_m1_46219_46369_1	16	NODE_2_length_50027_cov_41.0040_ID_3	7986	60	150M	*	0	0	GCGTGAATAGCCAGAGGGCGTGGGACCAATTAACTCGGAACCCGCTGATCACGGGTTCCACTATGCGACGGCCAGACCCTTAATATATCACACAGGTATATGAACGGTTCCGAACTAAAGCAGGGCCAGCATTAGTCGGGACCTGTTTCA	DDDDDDDDDDDDDDDDDDDDDDDDDDDDDDDDDDDDDDDDDDDDDDDDDDDDDDDDDDDDDDDDDDDDDDDDDDDDDDDDDDDDDDDDDDDDDDDDDDDDDDDDDDDDDDDDDDDDDDDDDDDDDDDDDDDDDDDDDDDDDDDDDDDDDD	NM:i:0	MD:Z:150	AS:i:150	XS:i:0
m1_44192_44342_-1_m1_43788_43938_1	16	NODE_2_length_50027_cov_41.0040_ID_3	5700	60	150M	*	0	0	ACCGCGGGATTACAAAACAACGTGTCTGACAAAACGGACTCACACACCGACGATCTCTTTTTTTCAGGTCTGCGTTTGTTTCGGTTGCGCGGATAGAGACTATTGCCTACCCACTGTAAGAAGAACGACGAAATGCAGCATGGTGAATTT	CCCCCCCCCCCCCCCCCCCCCCCCCCCCCCCCCCCCCCCCCCCCCCCCCCCCCCCCCCCCCCCCCCCCCCCCCCCCCCCCCCCCCCCCCCCCCCCCCCCCCCCCCCCCCCCCCCCCCCCCCCCCCCCCCCCCCCCCCCCCCCCCCCCCCC	NM:i:0	MD:Z:150	AS:i:150	XS:i:0
m1_1292_1442_-1_m1_965_1115_1	16	NODE_2_length_50027_cov_41.0040_ID_3	12800	60	150M	*	0	0	TTCGCTACTCACCGTGCCGTGCCCTGTCGTCTTTCGCCGTTGCATTACGTCGCCTCAGAGCTAACGACAGCCCAGTCTATGGATTTGCGCCGCAGAGTTAGGGGTGTGTAGCGTTCCATTGCAGATCTGGGGCACACGTTCTTGGACGAA	GGGGGGGGGGGGGGGGGGGGGGGGGGGGGGGGGGGGGGGGGGGGGGGGGGGGGGGGGGGGGGGGGGGGGGGGGGGGGGGGGGGGGGGGGGGGGGGGGGGGGGGGGGGGGGGGGGGGGGGGGGGGGGGGGGGGGGGGGGGGGGGGGGGGGG	NM:i:0	MD:Z:150	AS:i:150	XS:i:0
m1_5465_5615_-1_m1_5104_5254_1	16	NODE_2_length_50027_cov_41.0040_ID_3	16973	60	150M	*	0	0	ATAGCTAGCACAGTACGGTGGTGCGTTAGGAAGAAATTGCCATGTAAGCGCCCGGGTAGGGATTAAAGGTACAGTCGCGGCTATGAACGGGCCCGACCGTAGACATATTCTTGTGGAACGTCTCACTGTTATTTACGGAGGGACTCGGGG	BBBBBBBBBBBBBBBBBBBBBBBBBBBBBBBBBBBBBBBBBBBBBBBBBBBBBBBBBBBBBBBBBBBBBBBBBBBBBBBBBBBBBBBBBBBBBBBBBBBBBBBBBBBBBBBBBBBBBBBBBBBBBBBBBBBBBBBBBBBBBBBBBBBBBB	NM:i:0	MD:Z:150	AS:i:150	XS:i:0
m1_27848_27998_1_m1_28211_28361_-1	0	NODE_2_length_50027_cov_41.0040_ID_3	39356	60	150M	*	0	0	CTCACTCTCCTGGATTTGCAAGCCCCCCGCGAGTCTAATCGTACCTGTGTGTTGGTAGAGATGATCACAGGAAGTACGTGTTGTCAGCGCCATATGGCGGAGAGCACGCCAGATCATTTTCAGATCTACTCTCACCGCGTTGCAATAACA	HHHHHHHHHHHHHHHHHHHHHHHHHHHHHHHHHHHHHHHHHHHHHHHHHHHHHHHHHHHHHHHHHHHHHHHHHHHHHHHHHHHHHHHHHHHHHHHHHHHHHHHHHHHHHHHHHHHHHHHHHHHHHHHHHHHHHHHHHHHHHHHHHHHHHH	NM:i:0	MD:Z:150	AS:i:150	XS:i:0
m1_21641_21791_1_m1_22163_22313_-1	0	NODE_2_length_50027_cov_41.0040_ID_3	33149	60	150M	*	0	0	ACTACCACTGCGGATTAAATTTGCCGGGGAACAGGCATCACGGGGTACTTGCTGGTGTTACGTGGGACAAGCCTATGCCATTCCTCCCCATTAAGAGAATAAAGCTTATGATTGGACGATGGCGTCTATACTTGATACTATCTTACCTTG	AAAAAAAAAAAAAAAAAAAAAAAAAAAAAAAAAAAAAAAAAAAAAAAAAAAAAAAAAAAAAAAAAAAAAAAAAAAAAAAAAAAAAAAAAAAAAAAAAAAAAAAAAAAAAAAAAAAAAAAAAAAAAAAAAAAAAAAAAAAAAAAAAAAAAA	NM:i:0	MD:Z:150	AS:i:150	XS:i:0
m1_11176_11326_1_m1_11696_11846_-1	0	NODE_2_length_50027_cov_41.0040_ID_3	22684	60	150M	*	0	0	CAACACGTACGAAGGACTATTGTCATAATCGTCTACTAAGTTCATACAGCCCGAGAAGCTCGCCTAGCGTACCCCTTATCAACTCAAGGAGACCTAGGGCAGTTGACGTCACGGCAGAGTACGAGAGGGGTTTTTCATCCTTAGCATTCT	@@@@@@@@@@@@@@@@@@@@@@@@@@@@@@@@@@@@@@@@@@@@@@@@@@@@@@@@@@@@@@@@@@@@@@@@@@@@@@@@@@@@@@@@@@@@@@@@@@@@@@@@@@@@@@@@@@@@@@@@@@@@@@@@@@@@@@@@@@@@@@@@@@@@@@	NM:i:0	MD:Z:150	AS:i:150	XS:i:0
m1_24847_24997_-1_m1_24468_24618_1	16	NODE_2_length_50027_cov_41.0040_ID_3	36355	60	150M	*	0	0	TCCAACCATTAGACACGAACCCAATTACTGGCAATGTTCGCTTCGGAAGGAACCCCCCACACACATACTAAACTAAATCCGTCCTATCACGCTGGTGTTCGATGTACCCTATCTCTGACTCGCGGTCAGGAGCGCCTGCCAGTTCTTGGA	GGGGGGGGGGGGGGGGGGGGGGGGGGGGGGGGGGGGGGGGGGGGGGGGGGGGGGGGGGGGGGGGGGGGGGGGGGGGGGGGGGGGGGGGGGGGGGGGGGGGGGGGGGGGGGGGGGGGGGGGGGGGGGGGGGGGGGGGGGGGGGGGGGGGGG	NM:i:0	MD:Z:150	AS:i:150	XS:i:0
m1_39668_39818_-1_m1_39266_39416_1	16	NODE_2_length_50027_cov_41.0040_ID_3	1176	60	150M	*	0	0	GACGTAGGTAACCACTAGTAATTAGTCGAACTGTCATGAGACGGTTATACGCAGCTGTTCGACTCTACGGATACCCCACCCTTTTCTCTCGCGGTCGAATTGAGCGCCAAGGATAGACAGGGTAAGACGTATCCATCCAAAGGATTTTGG	GGGGGGGGGGGGGGGGGGGGGGGGGGGGGGGGGGGGGGGGGGGGGGGGGGGGGGGGGGGGGGGGGGGGGGGGGGGGGGGGGGGGGGGGGGGGGGGGGGGGGGGGGGGGGGGGGGGGGGGGGGGGGGGGGGGGGGGGGGGGGGGGGGGGGG	NM:i:0	MD:Z:150	AS:i:150	XS:i:0
m1_45502_45652_-1_m1_45225_45375_1	16	NODE_2_length_50027_cov_41.0040_ID_3	7010	60	150M	*	0	0	CGAGCAGTATAGAAACTTCGGCGCATGTCTTGCATCAGACCCATGCAATATGTCTCAAGAAGTGTAGCAGGATCTGGATCTAATAGGGTCGATCTGTCACGGGGGCTACACCGGCATGACGGACCCGAGATGGACAACGGTCCCTCCCAC	IIIIIIIIIIIIIIIIIIIIIIIIIIIIIIIIIIIIIIIIIIIIIIIIIIIIIIIIIIIIIIIIIIIIIIIIIIIIIIIIIIIIIIIIIIIIIIIIIIIIIIIIIIIIIIIIIIIIIIIIIIIIIIIIIIIIIIIIIIIIIIIIIIIIII	NM:i:0	MD:Z:150	AS:i:150	XS:i:0
m1_9273_9423_1_m1_9481_9631_-1	0	NODE_2_length_50027_cov_41.0040_ID_3	20781	60	150M	*	0	0	TTCGTAAGGAGCACTCACCTTTCACGTCGGAGCCATTGTGAAGGTCGCGAGGCTGGACTCCGTAGTTATGTGATTAGACAGCCCTACGTACTCTCGCTTGGACTTGCGGCAGCCATCGCCTAGGGGTCATCTACACTCCCGCCATTCCCG	BBBBBBBBBBBBBBBBBBBBBBBBBBBBBBBBBBBBBBBBBBBBBBBBBBBBBBBBBBBBBBBBBBBBBBBBBBBBBBBBBBBBBBBBBBBBBBBBBBBBBBBBBBBBBBBBBBBBBBBBBBBBBBBBBBBBBBBBBBBBBBBBBBBBBB	NM:i:0	MD:Z:150	AS:i:150	XS:i:0
m1_6421_6571_-1_m1_6070_6220_1	16	NODE_2_length_50027_cov_41.0040_ID_3	17929	60	150M	*	0	0	CGCACAGTCAGTTTATGGCCCTTGGGCCCTCCCTCTATTAGCCGGTTTACAGCAAATCTCGGCCCGTCGGCCTAACTATTTGCCCAGGTATTAATTAGAAAATTCCGTAAGAAATGCCAACGACACCAGAATAACACGGCGGCCACTACG	DDDDDDDDDDDDDDDDDDDDDDDDDDDDDDDDDDDDDDDDDDDDDDDDDDDDDDDDDDDDDDDDDDDDDDDDDDDDDDDDDDDDDDDDDDDDDDDDDDDDDDDDDDDDDDDDDDDDDDDDDDDDDDDDDDDDDDDDDDDDDDDDDDDDDD	NM:i:0	MD:Z:150	AS:i:150	XS:i:0
m1_41136_41286_1_m1_41492_41642_-1	0	NODE_2_length_50027_cov_41.0040_ID_3	2644	60	150M	*	0	0	GAGTAAGTCTAGGCGAGCGTGTTAGGTACCTCGTGACCGCATGGTGTACAGGGATAAGACGACGTAGCCTGTCTTAAACGTCAATGTCGCTCGGCGAGAAGACTTAAGTTTCTGAAAGGCCTTCGCTCCGTTTTGCTCCAGCTGGCCATT	FFFFFFFFFFFFFFFFFFFFFFFFFFFFFFFFFFFFFFFFFFFFFFFFFFFFFFFFFFFFFFFFFFFFFFFFFFFFFFFFFFFFFFFFFFFFFFFFFFFFFFFFFFFFFFFFFFFFFFFFFFFFFFFFFFFFFFFFFFFFFFFFFFFFFF	NM:i:0	MD:Z:150	AS:i:150	XS:i:0
m1_6076_6226_-1_m1_5631_5781_1	16	NODE_2_length_50027_cov_41.0040_ID_3	17584	60	150M	*	0	0	ACTAAAGTTCATAGATGACTAGGTATGACTCCGCGGTCCGCGGCTCTCTTGTTGAGTGACACTTTCAGGTTGTATGTGGTCGGTGCCATAAATATTTACATAAACTTTTCCAAGTATCTAGGCCGTTTAACGATATATAATAGGTAACTC	AAAAAAAAAAAAAAAAAAAAAAAAAAAAAAAAAAAAAAAAAAAAAAAAAAAAAAAAAAAAAAAAAAAAAAAAAAAAAAAAAAAAAAAAAAAAAAAAAAAAAAAAAAAAAAAAAAAAAAAAAAAAAAAAAAAAAAAAAAAAAAAAAAAAAA	NM:i:0	MD:Z:150	AS:i:150	XS:i:0
m1_28091_28241_1_m1_28455_28605_-1	0	NODE_2_length_50027_cov_41.0040_ID_3	39599	60	150M	*	0	0	CCTCTAGCACGTGTCGCAGAGACGCGTTTACGAATATTTAGACCCGTTAGCGACGGCCAATGACCAGCTTAGACATGCAACGTAGGAATTGGCAAGGACTCCGCCATCTATAGGTGGTACTGCCTAAACCGAACTGTATAACCCGATTGA	AAAAAAAAAAAAAAAAAAAAAAAAAAAAAAAAAAAAAAAAAAAAAAAAAAAAAAAAAAAAAAAAAAAAAAAAAAAAAAAAAAAAAAAAAAAAAAAAAAAAAAAAAAAAAAAAAAAAAAAAAAAAAAAAAAAAAAAAAAAAAAAAAAAAAA	NM:i:0	MD:Z:150	AS:i:150	XS:i:0
m1_42523_42673_1_m1_43048_43198_-1	0	NODE_2_length_50027_cov_41.0040_ID_3	4031	60	150M	*	0	0	TCACGTTGTCTTAGCGTTCGCCAGTCAACGCATACGTGTAGTCGTTTATTTCCTGACAGGGATAGTCGCGACCGCTAGTGTTGTCTCACTTATACTCCTATAAATACGCGGGAGAACGTCCCTTAGAATTACTCTGAGAGCCTACCCCAC	BBBBBBBBBBBBBBBBBBBBBBBBBBBBBBBBBBBBBBBBBBBBBBBBBBBBBBBBBBBBBBBBBBBBBBBBBBBBBBBBBBBBBBBBBBBBBBBBBBBBBBBBBBBBBBBBBBBBBBBBBBBBBBBBBBBBBBBBBBBBBBBBBBBBBB	NM:i:0	MD:Z:150	AS:i:150	XS:i:0
m1_21184_21334_1_m1_21523_21673_-1	0	NODE_2_length_50027_cov_41.0040_ID_3	32692	60	150M	*	0	0	TCTCAGCAATGCACCCATCTCGACATAGCGCATCGCTGCAGCACCGAACGTCGCATGGTGTGGGAACTGGACCGTTGTATACCAGTCCATTCCCGACGGTCGGAAGGCAGTTTGCGGGTACGCTATTACGTTGCAGCCTAACATAGGTTT	GGGGGGGGGGGGGGGGGGGGGGGGGGGGGGGGGGGGGGGGGGGGGGGGGGGGGGGGGGGGGGGGGGGGGGGGGGGGGGGGGGGGGGGGGGGGGGGGGGGGGGGGGGGGGGGGGGGGGGGGGGGGGGGGGGGGGGGGGGGGGGGGGGGGGG	NM:i:0	MD:Z:150	AS:i:150	XS:i:0
m1_7109_7259_-1_m1_6795_6945_1	16	NODE_2_length_50027_cov_41.0040_ID_3	18617	60	150M	*	0	0	GAAATAAAAGTCCTAGTGTCTAGACGACCGCTCGTCGGCCGCATTGGACCACCATCAGACGTAGGGCGCGTGCTCAGATTCAAGGCATGCGCTCATCTAGTATATCGATTTGCGAGGGTGGACCGGGCACATGCTTACACCCGGTGGAGG	IIIIIIIIIIIIIIIIIIIIIIIIIIIIIIIIIIIIIIIIIIIIIIIIIIIIIIIIIIIIIIIIIIIIIIIIIIIIIIIIIIIIIIIIIIIIIIIIIIIIIIIIIIIIIIIIIIIIIIIIIIIIIIIIIIIIIIIIIIIIIIIIIIIIII	NM:i:0	MD:Z:150	AS:i:150	XS:i:0
m1_15109_15259_-1_m1_14754_14904_1	16	NODE_2_length_50027_cov_41.0040_ID_3	26617	60	150M	*	0	0	TAACGGGCAGAATAACGACTTTACAGGAAGTATTCCGTCGGTGTGTTGCTTGGCAGTCGTCCTCCAGCTCGCAGGACTCTTCTATATGGCGATAGACAACAGCAGCCAATGGTCGTTATACAGGAGAGCTTTTAGCAGAGGGCGGTTTTA	EEEEEEEEEEEEEEEEEEEEEEEEEEEEEEEEEEEEEEEEEEEEEEEEEEEEEEEEEEEEEEEEEEEEEEEEEEEEEEEEEEEEEEEEEEEEEEEEEEEEEEEEEEEEEEEEEEEEEEEEEEEEEEEEEEEEEEEEEEEEEEEEEEEEEE	NM:i:0	MD:Z:150	AS:i:150	XS:i:0
m1_47089_47239_-1_m1_46686_46836_1	16	NODE_2_length_50027_cov_41.0040_ID_3	8597	60	150M	*	0	0	AGACCGGCATGGGTTTTCGTCGTACAAGTTGCTCATTGTGCCGCATAGTGGAGATTACTCACCTATCATACCTATGGGATCGGACTTAGAGCTTTGGTAACTCATCCTCGGGATGTCGCAACTTTGCACACCTCGTCGCACTGGCACTTG	EEEEEEEEEEEEEEEEEEEEEEEEEEEEEEEEEEEEEEEEEEEEEEEEEEEEEEEEEEEEEEEEEEEEEEEEEEEEEEEEEEEEEEEEEEEEEEEEEEEEEEEEEEEEEEEEEEEEEEEEEEEEEEEEEEEEEEEEEEEEEEEEEEEEEE	NM:i:0	MD:Z:150	AS:i:150	XS:i:0
m1_46725_46875_-1_m1_46383_46533_1	16	NODE_2_length_50027_cov_41.0040_ID_3	8233	60	150M	*	0	0	GTTCGCTTGTTGTACCTCCAGGATACCTAGGTAGGGCATAAGGATCCGACTTTACAATCCTTTCGTACCTACCGCTGGTGTAAGTTCCTTCGTAGACCGGGCGAGCGTCCCAGCAGGACTAGCATATACTGGATGCAGTGGGGATAGAAA	BBBBBBBBBBBBBBBBBBBBBBBBBBBBBBBBBBBBBBBBBBBBBBBBBBBBBBBBBBBBBBBBBBBBBBBBBBBBBBBBBBBBBBBBBBBBBBBBBBBBBBBBBBBBBBBBBBBBBBBBBBBBBBBBBBBBBBBBBBBBBBBBBBBBBB	NM:i:0	MD:Z:150	AS:i:150	XS:i:0
m1_7345_7495_-1_m1_6906_7056_1	16	NODE_2_length_50027_cov_41.0040_ID_3	18853	60	150M	*	0	0	CTGGAGAGATATCTGAACAGAGCAGGAAAATGTACGTAAACGGGGCGTTTGGGATCGTTGCGGATGATACGGCATCTTGGACCGTCGCCACTGTTATGAGGAGATCTACTTCTTCAGGTTACATGTTTGGAATAGCGCCCCCTGCTCAGA	EEEEEEEEEEEEEEEEEEEEEEEEEEEEEEEEEEEEEEEEEEEEEEEEEEEEEEEEEEEEEEEEEEEEEEEEEEEEEEEEEEEEEEEEEEEEEEEEEEEEEEEEEEEEEEEEEEEEEEEEEEEEEEEEEEEEEEEEEEEEEEEEEEEEEE	NM:i:0	MD:Z:150	AS:i:150	XS:i:0
m1_14165_14315_-1_m1_13842_13992_1	16	NODE_2_length_50027_cov_41.0040_ID_3	25673	60	150M	*	0	0	GCTCCGATTCAGTCGTAGTGTATGAGTGACCAGCAGGCGTGGTACTAATAGCCGTGCCAAGATCATGTACTTTCTATACTGGGGTCCGCAATTGGGCTGGAGCGAAACTAGCGGACGGCGAATAATTTACAGGAACGACGGACGACTTGA	IIIIIIIIIIIIIIIIIIIIIIIIIIIIIIIIIIIIIIIIIIIIIIIIIIIIIIIIIIIIIIIIIIIIIIIIIIIIIIIIIIIIIIIIIIIIIIIIIIIIIIIIIIIIIIIIIIIIIIIIIIIIIIIIIIIIIIIIIIIIIIIIIIIIII	NM:i:0	MD:Z:150	AS:i:150	XS:i:0
m1_19764_19914_1_m1_20149_20299_-1	0	NODE_2_length_50027_cov_41.0040_ID_3	31272	60	150M	*	0	0	GGGAATCCCGTCGTACAAAATCATTGACGAAAAGCTCCCGAGCTCGCGACTCGCTGACATCCGAGGGTAGAGCTACCGGTAACTATGAGACACAGCGGCTGCACCTTGCTTTCTTATATGCCAAATTTCACGTTAGACAGCATGCTCGAA	GGGGGGGGGGGGGGGGGGGGGGGGGGGGGGGGGGGGGGGGGGGGGGGGGGGGGGGGGGGGGGGGGGGGGGGGGGGGGGGGGGGGGGGGGGGGGGGGGGGGGGGGGGGGGGGGGGGGGGGGGGGGGGGGGGGGGGGGGGGGGGGGGGGGGG	NM:i:0	MD:Z:150	AS:i:150	XS:i:0
m1_1084_1234_-1_m1_875_1025_1	16	NODE_2_length_50027_cov_41.0040_ID_3	12592	60	150M	*	0	0	CTATTCAATTCAAACACCGCACTTGACCCTGCAGGTATTAGTCCGCACCCACGCAGCTGCAGGTAGAGGCGGTTACCGACACTGAGTGTGTGTTTGGCGTTCACGCGTCTACGCATAGGATATATGTCGACTACCCACGGGCCCCGGACT	FFFFFFFFFFFFFFFFFFFFFFFFFFFFFFFFFFFFFFFFFFFFFFFFFFFFFFFFFFFFFFFFFFFFFFFFFFFFFFFFFFFFFFFFFFFFFFFFFFFFFFFFFFFFFFFFFFFFFFFFFFFFFFFFFFFFFFFFFFFFFFFFFFFFFF	NM:i:0	MD:Z:150	AS:i:150	XS:i:0
m1_49787_49937_1_m1_50145_50295_-1	0	NODE_2_length_50027_cov_41.0040_ID_3	11295	60	150M	*	0	0	CGGCCGGTTATTTCCCGAGTCACACGTATTAAGTTTGTTGTCTCGCGACCCCCTGGAATCTTGCTCCACGGGCAGGTCCGCCGCCTTCTGCGCTACTAAGTACCGAAGAGGATACTGGGATATATTGGATCAAAAGCTCCTGAATGAGTG	DDDDDDDDDDDDDDDDDDDDDDDDDDDDDDDDDDDDDDDDDDDDDDDDDDDDDDDDDDDDDDDDDDDDDDDDDDDDDDDDDDDDDDDDDDDDDDDDDDDDDDDDDDDDDDDDDDDDDDDDDDDDDDDDDDDDDDDDDDDDDDDDDDDDDD	NM:i:0	MD:Z:150	AS:i:150	XS:i:0
m1_6625_6775_1_m1_7050_7200_-1	0	NODE_2_length_50027_cov_41.0040_ID_3	18133	60	150M	*	0	0	CGCTAGGATTCTTATGATGATCTCAAGGATGACGTCAGGCGAGAACTTACGGTATTCATTTGTCCGAGGCGTAGGGCGTTCGGATCGCAGCTTAACATCGCCTCAGTCTTGATATACGGCACCTTGAACCATGGGACGTGCTTTGCAAGA	BBBBBBBBBBBBBBBBBBBBBBBBBBBBBBBBBBBBBBBBBBBBBBBBBBBBBBBBBBBBBBBBBBBBBBBBBBBBBBBBBBBBBBBBBBBBBBBBBBBBBBBBBBBBBBBBBBBBBBBBBBBBBBBBBBBBBBBBBBBBBBBBBBBBBB	NM:i:0	MD:Z:150	AS:i:150	XS:i:0
m1_18156_18306_-1_m1_17730_17880_1	16	NODE_2_length_50027_cov_41.0040_ID_3	29664	60	150M	*	0	0	GCATTCCGGAGTGTCGAGTGCCCATTAGAGGATTGACGTTTTCGTATATTTGCCCTGATCTCCCACTCCGTACTAGGACTCCCCTGTAATAGATTAGGGTGCTAGGTGCAGGCATTCCTAATTACAATATAATCAACTCATCGGACAGCA	AAAAAAAAAAAAAAAAAAAAAAAAAAAAAAAAAAAAAAAAAAAAAAAAAAAAAAAAAAAAAAAAAAAAAAAAAAAAAAAAAAAAAAAAAAAAAAAAAAAAAAAAAAAAAAAAAAAAAAAAAAAAAAAAAAAAAAAAAAAAAAAAAAAAAA	NM:i:0	MD:Z:150	AS:i:150	XS:i:0
m1_37082_37232_1_m1_37458_37608_-1	0	NODE_2_length_50027_cov_41.0040_ID_3	48590	60	150M	*	0	0	ACGGATTATTGAAGTTACCGAGAATATCAGCTTCTCCCGAGGTGCTGTGGCCGCTCGGGACCCAGGCACTAGTTTTTGTTTCGACGGCTCGCAGGCGATGACCGATGGCGACGCGACGCCGTGCGCAGTCAACCCGCGTGACACCTCCCA	EEEEEEEEEEEEEEEEEEEEEEEEEEEEEEEEEEEEEEEEEEEEEEEEEEEEEEEEEEEEEEEEEEEEEEEEEEEEEEEEEEEEEEEEEEEEEEEEEEEEEEEEEEEEEEEEEEEEEEEEEEEEEEEEEEEEEEEEEEEEEEEEEEEEEE	NM:i:0	MD:Z:150	AS:i:150	XS:i:0
m1_47868_48018_1_m1_48258_48408_-1	0	NODE_2_length_50027_cov_41.0040_ID_3	9376	60	150M	*	0	0	GTGCGCGCATAACACCTGGAACCCACTCCAGGGTTGTGAGATCTGAGGTCGTTTGTCAGCGCCATGACCCATGCACTTTCCCTGCCAATTCATTCGCGGGCCCTTAAGGAGCGTATCCACTCCATCTTTTAAAGCCGCAAGACACTACTA	BBBBBBBBBBBBBBBBBBBBBBBBBBBBBBBBBBBBBBBBBBBBBBBBBBBBBBBBBBBBBBBBBBBBBBBBBBBBBBBBBBBBBBBBBBBBBBBBBBBBBBBBBBBBBBBBBBBBBBBBBBBBBBBBBBBBBBBBBBBBBBBBBBBBBB	NM:i:0	MD:Z:150	AS:i:150	XS:i:0
m1_18055_18205_-1_m1_17728_17878_1	16	NODE_2_length_50027_cov_41.0040_ID_3	29563	60	150M	*	0	0	TCCTTAGTCCCGCGAGATGCATTACTCTGGCTACTGCGTTCTGCCGCGAGGTCAATGCACGGATACCGCCTGCTATCACCGATAAGCCCACTCATTCCGTGGCATTCCGGAGTGTCGAGTGCCCATTAGAGGATTGACGTTTTCGTATAT	DDDDDDDDDDDDDDDDDDDDDDDDDDDDDDDDDDDDDDDDDDDDDDDDDDDDDDDDDDDDDDDDDDDDDDDDDDDDDDDDDDDDDDDDDDDDDDDDDDDDDDDDDDDDDDDDDDDDDDDDDDDDDDDDDDDDDDDDDDDDDDDDDDDDDD	NM:i:0	MD:Z:150	AS:i:150	XS:i:0
m1_7799_7949_1_m1_8325_8475_-1	0	NODE_2_length_50027_cov_41.0040_ID_3	19307	60	150M	*	0	0	CTGCGTAAAGGAACAGCGCCTATTGGGTCCTCTAGGTATAAGGGCCCGGGAAGGTATGGGCACGTGCTGTCATAGATTATAATAGCTTTCCCATCCGTTGGCTATGGGCGCGTGTTAGGTAGCCGCCTCTATAAGATCGGTACAGTGTCT	BBBBBBBBBBBBBBBBBBBBBBBBBBBBBBBBBBBBBBBBBBBBBBBBBBBBBBBBBBBBBBBBBBBBBBBBBBBBBBBBBBBBBBBBBBBBBBBBBBBBBBBBBBBBBBBBBBBBBBBBBBBBBBBBBBBBBBBBBBBBBBBBBBBBBB	NM:i:0	MD:Z:150	AS:i:150	XS:i:0
m1_508_658_1_m1_837_987_-1	0	NODE_2_length_50027_cov_41.0040_ID_3	12016	60	150M	*	0	0	AAGATCCCAGGTGGACATTAATTCCATACTACAAACTTCGCCTCCCGAAATGAATTGCACCGCAGTTGAGGGTTACCTATTAAACTATCACGGCAAGCATCAGGGAATCACCCTGCAAAGGGGGGACGAATTAGAAAAATATTAATAGAT	IIIIIIIIIIIIIIIIIIIIIIIIIIIIIIIIIIIIIIIIIIIIIIIIIIIIIIIIIIIIIIIIIIIIIIIIIIIIIIIIIIIIIIIIIIIIIIIIIIIIIIIIIIIIIIIIIIIIIIIIIIIIIIIIIIIIIIIIIIIIIIIIIIIIII	NM:i:0	MD:Z:150	AS:i:150	XS:i:0
m1_28465_28615_1_m1_28872_29022_-1	0	NODE_2_length_50027_cov_41.0040_ID_3	39973	60	150M	*	0	0	CTAGGGAACCGCCTGATTAGGTGGTCAGCTATATAAGAAGGTGTCGGTCCCTTAAGTTAATTGAAGGTTAATACTCGTCCGCACAGTCTTAACGCATATGTAAGACATCGAGCCAAGATGGCAGGCCACAGCACCCTTTACGCAGCTTGA	FFFFFFFFFFFFFFFFFFFFFFFFFFFFFFFFFFFFFFFFFFFFFFFFFFFFFFFFFFFFFFFFFFFFFFFFFFFFFFFFFFFFFFFFFFFFFFFFFFFFFFFFFFFFFFFFFFFFFFFFFFFFFFFFFFFFFFFFFFFFFFFFFFFFFF	NM:i:0	MD:Z:150	AS:i:150	XS:i:0
m1_41031_41181_1_m1_41378_41528_-1	0	NODE_2_length_50027_cov_41.0040_ID_3	2539	60	150M	*	0	0	CAGGGACAATAGCTGCAACCCCGTCTCTTCCGGTGGCCGGTGACGACCATGCTTTAAACGAGATATTCAGGAGACGCAGTACACTGATGGAGCTTCAAGACCTTGGAGTAAGTCTAGGCGAGCGTGTTAGGTACCTCGTGACCGCATGGT	AAAAAAAAAAAAAAAAAAAAAAAAAAAAAAAAAAAAAAAAAAAAAAAAAAAAAAAAAAAAAAAAAAAAAAAAAAAAAAAAAAAAAAAAAAAAAAAAAAAAAAAAAAAAAAAAAAAAAAAAAAAAAAAAAAAAAAAAAAAAAAAAAAAAAA	NM:i:0	MD:Z:150	AS:i:150	XS:i:0
m1_1465_1615_1_m1_1799_1949_-1	0	NODE_2_length_50027_cov_41.0040_ID_3	12973	60	150M	*	0	0	AGAGTTATACGACAGTCGACTTAAATATTGTTCGTAACCCAATTGTAGACCGCAACGTGGCACCTAGGACAGTGAGCTCGTAACGAGAAGTCCAGGCGGGACTGGTATCGTTTTGCTCTCCATGTAGGTGATCCCGGGCGTCGGTCGATA	@@@@@@@@@@@@@@@@@@@@@@@@@@@@@@@@@@@@@@@@@@@@@@@@@@@@@@@@@@@@@@@@@@@@@@@@@@@@@@@@@@@@@@@@@@@@@@@@@@@@@@@@@@@@@@@@@@@@@@@@@@@@@@@@@@@@@@@@@@@@@@@@@@@@@@	NM:i:0	MD:Z:150	AS:i:150	XS:i:0
m1_33154_33304_1_m1_33572_33722_-1	0	NODE_2_length_50027_cov_41.0040_ID_3	44662	60	150M	*	0	0	AAGCTCTCGGGCCCGAATTAGGATGCAGGGCTGTTGATGGGGCCTGGGAGAACACTGGAGCGCACTTGTTGGCAATGTTCTAAAAGTTGTCTCCACTTACTTTAGTGGGTCCGGACCCCGTCCTCTGCGGTGATTCGTACCTTATCGTGA	@@@@@@@@@@@@@@@@@@@@@@@@@@@@@@@@@@@@@@@@@@@@@@@@@@@@@@@@@@@@@@@@@@@@@@@@@@@@@@@@@@@@@@@@@@@@@@@@@@@@@@@@@@@@@@@@@@@@@@@@@@@@@@@@@@@@@@@@@@@@@@@@@@@@@@	NM:i:0	MD:Z:150	AS:i:150	XS:i:0
m1_23818_23968_1_m1_24128_24278_-1	0	NODE_2_length_50027_cov_41.0040_ID_3	35326	60	150M	*	0	0	CTGCATCAGTGGGGCGCGGCACGAATTCTAGAGTTGCCAACCGGACGAAATAGGCATTTCCGGCTTTGTTCATATCCACATTACCTTTACCACGAGGATCCTGACGTGCAAAAGCCCTGATTTTCGGTCCAAACTATGTAGTGTGTCGTT	DDDDDDDDDDDDDDDDDDDDDDDDDDDDDDDDDDDDDDDDDDDDDDDDDDDDDDDDDDDDDDDDDDDDDDDDDDDDDDDDDDDDDDDDDDDDDDDDDDDDDDDDDDDDDDDDDDDDDDDDDDDDDDDDDDDDDDDDDDDDDDDDDDDDDD	NM:i:0	MD:Z:150	AS:i:150	XS:i:0
m1_36557_36707_1_m1_36973_37123_-1	0	NODE_2_length_50027_cov_41.0040_ID_3	48065	60	150M	*	0	0	AGTGAATCACTTACGAAAAAGCCGGCTCTCTCAGGGCACAATGCTGACGTCTGCCCATATTAGAGCGCATGTGCTCAATTAATGTGGGACCTGAAGTATGCAACCCAAGAAGCTCTCAAATTGTCGGGCCCCAACTATGTCACTAGTTAC	BBBBBBBBBBBBBBBBBBBBBBBBBBBBBBBBBBBBBBBBBBBBBBBBBBBBBBBBBBBBBBBBBBBBBBBBBBBBBBBBBBBBBBBBBBBBBBBBBBBBBBBBBBBBBBBBBBBBBBBBBBBBBBBBBBBBBBBBBBBBBBBBBBBBBB	NM:i:0	MD:Z:150	AS:i:150	XS:i:0
m1_15538_15688_1_m1_15982_16132_-1	0	NODE_2_length_50027_cov_41.0040_ID_3	27046	60	150M	*	0	0	GGGAACCGTGCTCTGCATTCCTCCACATCGGAGCACTGGATAGAACTTCGATAAGTCGCCAAGGCGTGTGTAATGCTGCAGCGTGAGCTCTCTTGCAAAGTAATCGCGTGGGCGTTCTAACAACTGCCCGTCCCCGGGGACCAGATGGTC	EEEEEEEEEEEEEEEEEEEEEEEEEEEEEEEEEEEEEEEEEEEEEEEEEEEEEEEEEEEEEEEEEEEEEEEEEEEEEEEEEEEEEEEEEEEEEEEEEEEEEEEEEEEEEEEEEEEEEEEEEEEEEEEEEEEEEEEEEEEEEEEEEEEEEE	NM:i:0	MD:Z:150	AS:i:150	XS:i:0
m1_46913_47063_-1_m1_46714_46864_1	16	NODE_2_length_50027_cov_41.0040_ID_3	8421	60	150M	*	0	0	CGTCTGAGACTGAAAGATGACCGGCCTCTAAGAGAGAATGAAGTACGAATAGGTTTAGAATACAGAATGCGAAATAAACATGCAGCCGGAGCCAGGCCAAGCGCGTGTCAACGGGGGGTACGGCTTACGTGATAGATTATCCTCTCCAAT	GGGGGGGGGGGGGGGGGGGGGGGGGGGGGGGGGGGGGGGGGGGGGGGGGGGGGGGGGGGGGGGGGGGGGGGGGGGGGGGGGGGGGGGGGGGGGGGGGGGGGGGGGGGGGGGGGGGGGGGGGGGGGGGGGGGGGGGGGGGGGGGGGGGGGG	NM:i:0	MD:Z:150	AS:i:150	XS:i:0
m1_16659_16809_1_m1_17233_17383_-1	0	NODE_2_length_50027_cov_41.0040_ID_3	28167	60	150M	*	0	0	GGGAAGCACTAGGTCGGCGCTGTAGAAGCCCTCGCGTGAGGTCGGGTACGTCGTGGGGGAAGGACACTTGGCTCAACTCGAATTTGTATGAGCATCCCCCATAGGACTGTGAACCTGCGTAATAGAAGTATTATTCTTCCGGGCCGGCCT	EEEEEEEEEEEEEEEEEEEEEEEEEEEEEEEEEEEEEEEEEEEEEEEEEEEEEEEEEEEEEEEEEEEEEEEEEEEEEEEEEEEEEEEEEEEEEEEEEEEEEEEEEEEEEEEEEEEEEEEEEEEEEEEEEEEEEEEEEEEEEEEEEEEEEE	NM:i:0	MD:Z:150	AS:i:150	XS:i:0
m1_33997_34147_1_m1_34349_34499_-1	0	NODE_2_length_50027_cov_41.0040_ID_3	45505	60	150M	*	0	0	CCGAGACTCCAAACAAAAAAACCAATCGGCCTGTACCAACGCTGAGGACGATAATTCTGGCAGCGTCTGTGATTCGCTTAGTGAGTAATCAGTTAGCATCTCTGCAACCATCATACGACCATGCTACGCCGTTCAAATGTTACGCGTCCT	CCCCCCCCCCCCCCCCCCCCCCCCCCCCCCCCCCCCCCCCCCCCCCCCCCCCCCCCCCCCCCCCCCCCCCCCCCCCCCCCCCCCCCCCCCCCCCCCCCCCCCCCCCCCCCCCCCCCCCCCCCCCCCCCCCCCCCCCCCCCCCCCCCCCCC	NM:i:0	MD:Z:150	AS:i:150	XS:i:0
m1_36960_37110_1_m1_37351_37501_-1	0	NODE_2_length_50027_cov_41.0040_ID_3	48468	60	150M	*	0	0	CAGCCACCACTTAAGCGTGCGGTTAACGCGCGTACCGATTTTGAGAGCAAGATAAAAAACAAGCGCACGTGGGTGCCCTTTACTCTATCCGCGTCCCAAGTCGCCAATCTGACCAAAGGTTTACGGATTATTGAAGTTACCGAGAATATC	IIIIIIIIIIIIIIIIIIIIIIIIIIIIIIIIIIIIIIIIIIIIIIIIIIIIIIIIIIIIIIIIIIIIIIIIIIIIIIIIIIIIIIIIIIIIIIIIIIIIIIIIIIIIIIIIIIIIIIIIIIIIIIIIIIIIIIIIIIIIIIIIIIIIII	NM:i:0	MD:Z:150	AS:i:150	XS:i:0
m1_14833_14983_1_m1_15142_15292_-1	0	NODE_2_length_50027_cov_41.0040_ID_3	26341	60	150M	*	0	0	GTGCCCTACGCCGCCTTCGGTACACGACTAGATATCGTTCTCGGCATGCATACCTTAGCCGTCCCTAAGTGTCTGTCATGTCTATCCGTAGCATACCGGGGCCTTAGACAATATCCTTGCTTGAGGATCGCTGCCGACCAATTCCTCGGC	FFFFFFFFFFFFFFFFFFFFFFFFFFFFFFFFFFFFFFFFFFFFFFFFFFFFFFFFFFFFFFFFFFFFFFFFFFFFFFFFFFFFFFFFFFFFFFFFFFFFFFFFFFFFFFFFFFFFFFFFFFFFFFFFFFFFFFFFFFFFFFFFFFFFFF	NM:i:0	MD:Z:150	AS:i:150	XS:i:0
m1_9453_9603_1_m1_9909_10059_-1	0	NODE_2_length_50027_cov_41.0040_ID_3	20961	60	150M	*	0	0	GCTTTCGTGGATACAGGCCTCAGGAAGACAAAAAGAGTTAAGCCTATGTATTACCCCTCGCAATAGCAACAGCCCTTATTGCCAGACTGGTTTAGCTAATAAGTTCACAACGGCGGGCTGACTATTTATGTCGCGTAGTTAGATTACATG	GGGGGGGGGGGGGGGGGGGGGGGGGGGGGGGGGGGGGGGGGGGGGGGGGGGGGGGGGGGGGGGGGGGGGGGGGGGGGGGGGGGGGGGGGGGGGGGGGGGGGGGGGGGGGGGGGGGGGGGGGGGGGGGGGGGGGGGGGGGGGGGGGGGGGG	NM:i:0	MD:Z:150	AS:i:150	XS:i:0
m1_31897_32047_1_m1_32054_32204_-1	0	NODE_2_length_50027_cov_41.0040_ID_3	43405	60	150M	*	0	0	TTAGCGGGTCCAATTATCCATGCTCCAGTGACCGAGTAACTTACTGGTTAGGCGCCTAGTTAGGAAATCTCATGGTTTCCCACCTATTTTTGCCCTGACCGGTACGTCCCCGCCAATCCCGCTTTGGCCTCACATGTCGCGCCCAAAGTG	FFFFFFFFFFFFFFFFFFFFFFFFFFFFFFFFFFFFFFFFFFFFFFFFFFFFFFFFFFFFFFFFFFFFFFFFFFFFFFFFFFFFFFFFFFFFFFFFFFFFFFFFFFFFFFFFFFFFFFFFFFFFFFFFFFFFFFFFFFFFFFFFFFFFFF	NM:i:0	MD:Z:150	AS:i:150	XS:i:0
m1_38542_38692_-1_m1_38281_38431_1	16	NODE_2_length_50027_cov_41.0040_ID_3	50	60	150M	*	0	0	CCTGCCGGTGGAGGGTTCGCCCTAAGCGTCGGGAGAGCACCTGTTCGCTATAATACGCTTGCGCGACGCTACTAGCACTGCCTAATAAGCTTGAGCTAATGGGTGAGACCTAGTTCTGAGGGAGAGTCAGCGTCCCATAATGCGTTTGAT	GGGGGGGGGGGGGGGGGGGGGGGGGGGGGGGGGGGGGGGGGGGGGGGGGGGGGGGGGGGGGGGGGGGGGGGGGGGGGGGGGGGGGGGGGGGGGGGGGGGGGGGGGGGGGGGGGGGGGGGGGGGGGGGGGGGGGGGGGGGGGGGGGGGGGG	NM:i:0	MD:Z:150	AS:i:150	XS:i:0
m1_1243_1393_-1_m1_678_828_1	16	NODE_2_length_50027_cov_41.0040_ID_3	12751	60	150M	*	0	0	CACCCTTCTCCCTATGCTGGTACTATAGCATCTAAGGGGAAACCGATTGTTCGCTACTCACCGTGCCGTGCCCTGTCGTCTTTCGCCGTTGCATTACGTCGCCTCAGAGCTAACGACAGCCCAGTCTATGGATTTGCGCCGCAGAGTTAG	DDDDDDDDDDDDDDDDDDDDDDDDDDDDDDDDDDDDDDDDDDDDDDDDDDDDDDDDDDDDDDDDDDDDDDDDDDDDDDDDDDDDDDDDDDDDDDDDDDDDDDDDDDDDDDDDDDDDDDDDDDDDDDDDDDDDDDDDDDDDDDDDDDDDDD	NM:i:0	MD:Z:150	AS:i:150	XS:i:0
m1_15274_15424_1_m1_15631_15781_-1	0	NODE_2_length_50027_cov_41.0040_ID_3	26782	60	150M	*	0	0	TACCAAGAACCCTGCTGTACTAGGCGACGTTGCTGGTTTCCCGGAATGTTGCAAACCCCCTATGGATGAATAGGAGTCTCTCGCGTTCAAGATCGGGCGGCTCCCCACGGGGGGGTCAAGGACTGACGCGGAGAGTTGGGCCTATCTAAA	BBBBBBBBBBBBBBBBBBBBBBBBBBBBBBBBBBBBBBBBBBBBBBBBBBBBBBBBBBBBBBBBBBBBBBBBBBBBBBBBBBBBBBBBBBBBBBBBBBBBBBBBBBBBBBBBBBBBBBBBBBBBBBBBBBBBBBBBBBBBBBBBBBBBBB	NM:i:0	MD:Z:150	AS:i:150	XS:i:0
m1_20770_20920_-1_m1_20340_20490_1	16	NODE_2_length_50027_cov_41.0040_ID_3	32278	60	150M	*	0	0	GGACATCATGCGATCCGAGGTGGTCGCAACGTGCCTACGCTGGGGACTCCTGAGTATCCTGACTCATCCTGGCATTACGTAGCCAGGGTCAAACCCCGGCCGCCATGCGGCATCATTAATCGCGGGCGACACATCCTTGTGGACCGTAGA	BBBBBBBBBBBBBBBBBBBBBBBBBBBBBBBBBBBBBBBBBBBBBBBBBBBBBBBBBBBBBBBBBBBBBBBBBBBBBBBBBBBBBBBBBBBBBBBBBBBBBBBBBBBBBBBBBBBBBBBBBBBBBBBBBBBBBBBBBBBBBBBBBBBBBB	NM:i:0	MD:Z:150	AS:i:150	XS:i:0
m1_25424_25574_1_m1_25726_25876_-1	0	NODE_2_length_50027_cov_41.0040_ID_3	36932	60	150M	*	0	0	TCAATTCGGGTCATTTCACGGTTGAGTCGGGCTCAATTCCCACTACAGCCCGAATTTCTATGCAGCTGCGCGCCAGGCTTTAACTAGAAGGACAAAGTGGATGCACAACATCCTTGTCAAGGAACTTGGGATCCGGGAGTAAATGTCTGT	DDDDDDDDDDDDDDDDDDDDDDDDDDDDDDDDDDDDDDDDDDDDDDDDDDDDDDDDDDDDDDDDDDDDDDDDDDDDDDDDDDDDDDDDDDDDDDDDDDDDDDDDDDDDDDDDDDDDDDDDDDDDDDDDDDDDDDDDDDDDDDDDDDDDDD	NM:i:0	MD:Z:150	AS:i:150	XS:i:0
m1_2220_2370_-1_m1_1847_1997_1	16	NODE_2_length_50027_cov_41.0040_ID_3	13728	60	150M	*	0	0	TTCCTTATGTTTGTATCTGATTTGGAGCAGCTCTATAGGGGACACCATGTTTAAACTGTCGGAGCGAGACTAGCCACAGGACTCCCAGTGGTATACGTCAGATTCGTGAGTAAACCCAATAATATTTACGCTTGTAATACTTCGTGTAAC	AAAAAAAAAAAAAAAAAAAAAAAAAAAAAAAAAAAAAAAAAAAAAAAAAAAAAAAAAAAAAAAAAAAAAAAAAAAAAAAAAAAAAAAAAAAAAAAAAAAAAAAAAAAAAAAAAAAAAAAAAAAAAAAAAAAAAAAAAAAAAAAAAAAAAA	NM:i:0	MD:Z:150	AS:i:150	XS:i:0
m1_14838_14988_-1_m1_14500_14650_1	16	NODE_2_length_50027_cov_41.0040_ID_3	26346	60	150M	*	0	0	CTACGCCGCCTTCGGTACACGACTAGATATCGTTCTCGGCATGCATACCTTAGCCGTCCCTAAGTGTCTGTCATGTCTATCCGTAGCATACCGGGGCCTTAGACAATATCCTTGCTTGAGGATCGCTGCCGACCAATTCCTCGGCCTGGG	AAAAAAAAAAAAAAAAAAAAAAAAAAAAAAAAAAAAAAAAAAAAAAAAAAAAAAAAAAAAAAAAAAAAAAAAAAAAAAAAAAAAAAAAAAAAAAAAAAAAAAAAAAAAAAAAAAAAAAAAAAAAAAAAAAAAAAAAAAAAAAAAAAAAAA	NM:i:0	MD:Z:150	AS:i:150	XS:i:0
m1_17492_17642_-1_m1_17245_17395_1	16	NODE_2_length_50027_cov_41.0040_ID_3	29000	60	150M	*	0	0	TTACGGAGACGATGTACAATGCAATATTGGGAGAAAAAACCGCCGGCCTTTCAGGATTGTACATTGATGGCCGTTAATCCATGGATCCCGCTCCAATCAGTTACACACGTCCGGTCGTAAGCGCCACGTGAAGTACCCGAGTTCCCTCTT	HHHHHHHHHHHHHHHHHHHHHHHHHHHHHHHHHHHHHHHHHHHHHHHHHHHHHHHHHHHHHHHHHHHHHHHHHHHHHHHHHHHHHHHHHHHHHHHHHHHHHHHHHHHHHHHHHHHHHHHHHHHHHHHHHHHHHHHHHHHHHHHHHHHHHH	NM:i:0	MD:Z:150	AS:i:150	XS:i:0
m1_47259_47409_-1_m1_46861_47011_1	16	NODE_2_length_50027_cov_41.0040_ID_3	8767	60	150M	*	0	0	GGGCGTGTGATTCGGCCCCGCCGGACATGTGAAGAACGACTACCACAAGTGAACTGCTGTAGGTCGCGACAGGGTTTACGAAGGTCGTTCCACAATGTGACAAGGAACTGAACGAGGAGAAGCTCATGTACAAAGGATCAACGTGCATAT	HHHHHHHHHHHHHHHHHHHHHHHHHHHHHHHHHHHHHHHHHHHHHHHHHHHHHHHHHHHHHHHHHHHHHHHHHHHHHHHHHHHHHHHHHHHHHHHHHHHHHHHHHHHHHHHHHHHHHHHHHHHHHHHHHHHHHHHHHHHHHHHHHHHHHH	NM:i:0	MD:Z:150	AS:i:150	XS:i:0
m1_45846_45996_1_m1_46126_46276_-1	0	NODE_2_length_50027_cov_41.0040_ID_3	7354	60	150M	*	0	0	TCTATAGTACCAAATCAGGTATAGACCACCATACATGGGTCATGAGCTCGAGGTACGAGCTCAAACTATCGCAGAGAATTCTCTGATAGCCTAAGTCGCAGTACTCGATTCCCTCCAAACCAGCTGTCATTATCACCAACTCGCTCCTAT	CCCCCCCCCCCCCCCCCCCCCCCCCCCCCCCCCCCCCCCCCCCCCCCCCCCCCCCCCCCCCCCCCCCCCCCCCCCCCCCCCCCCCCCCCCCCCCCCCCCCCCCCCCCCCCCCCCCCCCCCCCCCCCCCCCCCCCCCCCCCCCCCCCCCCC	NM:i:0	MD:Z:150	AS:i:150	XS:i:0
m1_6917_7067_1_m1_7229_7379_-1	0	NODE_2_length_50027_cov_41.0040_ID_3	18425	60	150M	*	0	0	ACTTTCTCGACACCTGTTACCCGCTTCATCATTGGGTTTGCACGGCCCCACTTATCTCGATTTCTTAGCAACCGAGAGTAAACCATATATTATCTATTATTCGCAACCACAGCGGAACACATCATAGTTGAACCTGGCATATTCCATACG	IIIIIIIIIIIIIIIIIIIIIIIIIIIIIIIIIIIIIIIIIIIIIIIIIIIIIIIIIIIIIIIIIIIIIIIIIIIIIIIIIIIIIIIIIIIIIIIIIIIIIIIIIIIIIIIIIIIIIIIIIIIIIIIIIIIIIIIIIIIIIIIIIIIIII	NM:i:0	MD:Z:150	AS:i:150	XS:i:0
m1_26034_26184_-1_m1_25690_25840_1	16	NODE_2_length_50027_cov_41.0040_ID_3	37542	60	150M	*	0	0	ATCACGATCTCTCATGGGGTCATGACTGACTTGAAGTACTGTTACCCCTCCTGACCATGCCAGCAGTAACAAACCGCGGGCGCCGTTTTGCTTTACAGATTGGGTTGCTGAGTGGCGGTAGGAGGGGTACGCGGCACTCATTGAACCAGC	GGGGGGGGGGGGGGGGGGGGGGGGGGGGGGGGGGGGGGGGGGGGGGGGGGGGGGGGGGGGGGGGGGGGGGGGGGGGGGGGGGGGGGGGGGGGGGGGGGGGGGGGGGGGGGGGGGGGGGGGGGGGGGGGGGGGGGGGGGGGGGGGGGGGGG	NM:i:0	MD:Z:150	AS:i:150	XS:i:0
m1_17443_17593_-1_m1_17154_17304_1	16	NODE_2_length_50027_cov_41.0040_ID_3	28951	60	150M	*	0	0	CGACGAGGTGGTGTCAATTCGGCTTCGGGGTACATCCTGTCAAAGGATTTTACGGAGACGATGTACAATGCAATATTGGGAGAAAAAACCGCCGGCCTTTCAGGATTGTACATTGATGGCCGTTAATCCATGGATCCCGCTCCAATCAGT	HHHHHHHHHHHHHHHHHHHHHHHHHHHHHHHHHHHHHHHHHHHHHHHHHHHHHHHHHHHHHHHHHHHHHHHHHHHHHHHHHHHHHHHHHHHHHHHHHHHHHHHHHHHHHHHHHHHHHHHHHHHHHHHHHHHHHHHHHHHHHHHHHHHHHH	NM:i:0	MD:Z:150	AS:i:150	XS:i:0
m1_1154_1304_1_m1_1636_1786_-1	0	NODE_2_length_50027_cov_41.0040_ID_3	12662	60	150M	*	0	0	GGTTACCGACACTGAGTGTGTGTTTGGCGTTCACGCGTCTACGCATAGGATATATGTCGACTACCCACGGGCCCCGGACTTGCATTCACCACCCTTCTCCCTATGCTGGTACTATAGCATCTAAGGGGAAACCGATTGTTCGCTACTCAC	AAAAAAAAAAAAAAAAAAAAAAAAAAAAAAAAAAAAAAAAAAAAAAAAAAAAAAAAAAAAAAAAAAAAAAAAAAAAAAAAAAAAAAAAAAAAAAAAAAAAAAAAAAAAAAAAAAAAAAAAAAAAAAAAAAAAAAAAAAAAAAAAAAAAAA	NM:i:0	MD:Z:150	AS:i:150	XS:i:0
m1_27335_27485_1_m1_27606_27756_-1	0	NODE_2_length_50027_cov_41.0040_ID_3	38843	60	150M	*	0	0	GCGACAAGAGGCGTGGCGAAACGGGTGTTAGGTCCCGAACATATGCTGCCATAATACCCGAAGATAGATCCAACTTCAAGGCGTCAAGACTCGTGTGTATTGGAGACGATACGACAGGAGTCGCCACAGTGATCTAAGATCCAAAGAGCA	IIIIIIIIIIIIIIIIIIIIIIIIIIIIIIIIIIIIIIIIIIIIIIIIIIIIIIIIIIIIIIIIIIIIIIIIIIIIIIIIIIIIIIIIIIIIIIIIIIIIIIIIIIIIIIIIIIIIIIIIIIIIIIIIIIIIIIIIIIIIIIIIIIIIII	NM:i:0	MD:Z:150	AS:i:150	XS:i:0
m1_3057_3207_1_m1_3473_3623_-1	0	NODE_2_length_50027_cov_41.0040_ID_3	14565	60	150M	*	0	0	GGTTACCGTCAGGAGCGTCGCGGCTTAATGTAAGCACTCTCCCCGGTTTGAACCATCAAGGATTGTGTGCCATATATAGAGCGCGCGGAGGGCCGATTCGGGGCATTAGATATAACATGGCTCTGCGAAGTTCGGTTACTGAAAAATGAC	FFFFFFFFFFFFFFFFFFFFFFFFFFFFFFFFFFFFFFFFFFFFFFFFFFFFFFFFFFFFFFFFFFFFFFFFFFFFFFFFFFFFFFFFFFFFFFFFFFFFFFFFFFFFFFFFFFFFFFFFFFFFFFFFFFFFFFFFFFFFFFFFFFFFFF	NM:i:0	MD:Z:150	AS:i:150	XS:i:0
m1_37431_37581_-1_m1_37001_37151_1	16	NODE_2_length_50027_cov_41.0040_ID_3	48939	60	150M	*	0	0	TAGCAGCAGCCCAGTATTCGAAGTAGGATTCCCGCCGCCCCGATGTATAAAGGGGCAGGCAAGGGGAACCTGTATAACCTGCAGGGGCTGTGGGGCGAGTGATGAGACCTAGGTGTCCTTCTGTTTCTATTGCTGACAGTGTCCATATGT	HHHHHHHHHHHHHHHHHHHHHHHHHHHHHHHHHHHHHHHHHHHHHHHHHHHHHHHHHHHHHHHHHHHHHHHHHHHHHHHHHHHHHHHHHHHHHHHHHHHHHHHHHHHHHHHHHHHHHHHHHHHHHHHHHHHHHHHHHHHHHHHHHHHHHH	NM:i:0	MD:Z:150	AS:i:150	XS:i:0
m1_43281_43431_-1_m1_42975_43125_1	16	NODE_2_length_50027_cov_41.0040_ID_3	4789	60	150M	*	0	0	TATCTCGGACTGGTGTGGTTCATGTACTTCATCTTCTGCACAAGACGGAACCAGGCGCCTAGTGCCCCTCCCTCATGTGAACTCGAATCGAACCTCAGCTTGCCGACCTTCCAAGAGCATATGCGCGTTGTATTTCACTTTAAGCCCAAC	AAAAAAAAAAAAAAAAAAAAAAAAAAAAAAAAAAAAAAAAAAAAAAAAAAAAAAAAAAAAAAAAAAAAAAAAAAAAAAAAAAAAAAAAAAAAAAAAAAAAAAAAAAAAAAAAAAAAAAAAAAAAAAAAAAAAAAAAAAAAAAAAAAAAAA	NM:i:0	MD:Z:150	AS:i:150	XS:i:0
m1_46233_46383_-1_m1_45842_45992_1	16	NODE_2_length_50027_cov_41.0040_ID_3	7741	60	150M	*	0	0	CTGGGACCTGGAAATAGGACGACGACAGACAGAAATCGCCCGACCCTAGGCTCCCCTTTCGCGCGGTAGGGCCTTGGCACGGTCGGGGAGAGCCACTCCATAGGAATTGAGTCATCATGTCTATGTACGTTCCGGTGAGCGTATAGAGAT	HHHHHHHHHHHHHHHHHHHHHHHHHHHHHHHHHHHHHHHHHHHHHHHHHHHHHHHHHHHHHHHHHHHHHHHHHHHHHHHHHHHHHHHHHHHHHHHHHHHHHHHHHHHHHHHHHHHHHHHHHHHHHHHHHHHHHHHHHHHHHHHHHHHHHH	NM:i:0	MD:Z:150	AS:i:150	XS:i:0
m1_13397_13547_1_m1_13619_13769_-1	0	NODE_2_length_50027_cov_41.0040_ID_3	24905	60	150M	*	0	0	TGCATTGGGCGCGAGCGTTTCTGAGATGTAAAACTCTAAATTATAAGTACTACACGTATAAACTATTCTTGGCCCGACAGCCGTACTTCGAGGTTCCGCCGGACACCCTCAGAGTGGCTTGTGGTTTAACGTGATGCAGAGTGGGGTAGC	HHHHHHHHHHHHHHHHHHHHHHHHHHHHHHHHHHHHHHHHHHHHHHHHHHHHHHHHHHHHHHHHHHHHHHHHHHHHHHHHHHHHHHHHHHHHHHHHHHHHHHHHHHHHHHHHHHHHHHHHHHHHHHHHHHHHHHHHHHHHHHHHHHHHHH	NM:i:0	MD:Z:150	AS:i:150	XS:i:0
m1_21671_21821_1_m1_21964_22114_-1	0	NODE_2_length_50027_cov_41.0040_ID_3	33179	60	150M	*	0	0	ACAGGCATCACGGGGTACTTGCTGGTGTTACGTGGGACAAGCCTATGCCATTCCTCCCCATTAAGAGAATAAAGCTTATGATTGGACGATGGCGTCTATACTTGATACTATCTTACCTTGGGCGTAGAGTTTTCGGATTTCTAGAACGAA	IIIIIIIIIIIIIIIIIIIIIIIIIIIIIIIIIIIIIIIIIIIIIIIIIIIIIIIIIIIIIIIIIIIIIIIIIIIIIIIIIIIIIIIIIIIIIIIIIIIIIIIIIIIIIIIIIIIIIIIIIIIIIIIIIIIIIIIIIIIIIIIIIIIIII	NM:i:0	MD:Z:150	AS:i:150	XS:i:0
m1_46531_46681_-1_m1_46212_46362_1	16	NODE_2_length_50027_cov_41.0040_ID_3	8039	60	150M	*	0	0	GGTTCCACTATGCGACGGCCAGACCCTTAATATATCACACAGGTATATGAACGGTTCCGAACTAAAGCAGGGCCAGCATTAGTCGGGACCTGTTTCATACTCTCGTTCTCAAGCATCAACACGTGTTGTACTACGTACCACTACAAACCG	BBBBBBBBBBBBBBBBBBBBBBBBBBBBBBBBBBBBBBBBBBBBBBBBBBBBBBBBBBBBBBBBBBBBBBBBBBBBBBBBBBBBBBBBBBBBBBBBBBBBBBBBBBBBBBBBBBBBBBBBBBBBBBBBBBBBBBBBBBBBBBBBBBBBBB	NM:i:0	MD:Z:150	AS:i:150	XS:i:0
m1_1926_2076_-1_m1_1531_1681_1	16	NODE_2_length_50027_cov_41.0040_ID_3	13434	60	150M	*	0	0	CATCCTCACGAGTTATGTGAGGCATAGCTCTAGCACACGGTAGCTCGTTGATATGAGAGTCTCGGCGGGTCCAGTTCCAGCCTTACATCGGGCGACAATCTGAGCCTAGAATTATTCAAGAGATGTAGGTGCTCTCGTTAGTTTGGGCGG	GGGGGGGGGGGGGGGGGGGGGGGGGGGGGGGGGGGGGGGGGGGGGGGGGGGGGGGGGGGGGGGGGGGGGGGGGGGGGGGGGGGGGGGGGGGGGGGGGGGGGGGGGGGGGGGGGGGGGGGGGGGGGGGGGGGGGGGGGGGGGGGGGGGGGG	NM:i:0	MD:Z:150	AS:i:150	XS:i:0
m1_22344_22494_1_m1_22727_22877_-1	0	NODE_2_length_50027_cov_41.0040_ID_3	33852	60	150M	*	0	0	GGCAGCAGGGCGCTCCGACTAAGAATCGAGTCGAAGGCATATTTGGACTGGCTCGCCGTAGTAAAGAAGGATCTCTCGCCCAATGGATACTGAGCAGCTCTGATTACCGACCACATCGGCGGAAAATGATGGTGTTATGGGTAATACGTC	HHHHHHHHHHHHHHHHHHHHHHHHHHHHHHHHHHHHHHHHHHHHHHHHHHHHHHHHHHHHHHHHHHHHHHHHHHHHHHHHHHHHHHHHHHHHHHHHHHHHHHHHHHHHHHHHHHHHHHHHHHHHHHHHHHHHHHHHHHHHHHHHHHHHHH	NM:i:0	MD:Z:150	AS:i:150	XS:i:0
m1_8570_8720_-1_m1_8178_8328_1	16	NODE_2_length_50027_cov_41.0040_ID_3	20078	60	150M	*	0	0	TACCATTAGCATGCTTGTCAGAAGGGAGACTCCTCGGCGAATCCTCACTGGCCAAAGATGATTAGTTATACGTGATTGAGCGACGGGCGGTATAGTGCTCAGAACCTCAAATCAAGGACTGGGTAAGAATAATGGGCGCACTCCGGCTTT	DDDDDDDDDDDDDDDDDDDDDDDDDDDDDDDDDDDDDDDDDDDDDDDDDDDDDDDDDDDDDDDDDDDDDDDDDDDDDDDDDDDDDDDDDDDDDDDDDDDDDDDDDDDDDDDDDDDDDDDDDDDDDDDDDDDDDDDDDDDDDDDDDDDDDD	NM:i:0	MD:Z:150	AS:i:150	XS:i:0
m1_3415_3565_-1_m1_2933_3083_1	16	NODE_2_length_50027_cov_41.0040_ID_3	14923	60	150M	*	0	0	TTGCCCAGAGTGGAAGCAGATGCAGTCCAATGGAGTCCTGGGCAAAATCAAATAAATTTGTTAAGTGCACGAAGACCGCCAGCGGGACCGCCCTAGCGTTCCGCAAGTCATGCTTGCGCCGCCGGATCGGAAACCTCGCAGGATTGGAGG	GGGGGGGGGGGGGGGGGGGGGGGGGGGGGGGGGGGGGGGGGGGGGGGGGGGGGGGGGGGGGGGGGGGGGGGGGGGGGGGGGGGGGGGGGGGGGGGGGGGGGGGGGGGGGGGGGGGGGGGGGGGGGGGGGGGGGGGGGGGGGGGGGGGGGG	NM:i:0	MD:Z:150	AS:i:150	XS:i:0
m1_48680_48830_1_m1_48960_49110_-1	0	NODE_2_length_50027_cov_41.0040_ID_3	10188	60	150M	*	0	0	CGAGCCGCTTCGAAGGCGCTGGGAAGTAGAAACTCTATTGAGGTCCGCCAGGTGCGGTTTTGTTCGGGATGTCATCGCTTCGATAGTCTCCACGTCAGCATTGTTCAGAACTACCTTAGCAGGACCTGGGTAGGGGGTCCATAAGAAAAC	DDDDDDDDDDDDDDDDDDDDDDDDDDDDDDDDDDDDDDDDDDDDDDDDDDDDDDDDDDDDDDDDDDDDDDDDDDDDDDDDDDDDDDDDDDDDDDDDDDDDDDDDDDDDDDDDDDDDDDDDDDDDDDDDDDDDDDDDDDDDDDDDDDDDDD	NM:i:0	MD:Z:150	AS:i:150	XS:i:0
m1_18501_18651_-1_m1_18195_18345_1	16	NODE_2_length_50027_cov_41.0040_ID_3	30009	60	150M	*	0	0	CCAGTGTTCCTATGGTCTCTCGGGACAGCTCGATATCCAGTGCTGTCTGATTACTCAGGGTAATCAGAATCTAGAGTATACAGCACTATAGGGGTGCGGGGCCCCCCGTTGACCAACCTAGATCGTCGGAGGGTTTACAACCCTTGGATG	HHHHHHHHHHHHHHHHHHHHHHHHHHHHHHHHHHHHHHHHHHHHHHHHHHHHHHHHHHHHHHHHHHHHHHHHHHHHHHHHHHHHHHHHHHHHHHHHHHHHHHHHHHHHHHHHHHHHHHHHHHHHHHHHHHHHHHHHHHHHHHHHHHHHHH	NM:i:0	MD:Z:150	AS:i:150	XS:i:0
m1_28143_28293_-1_m1_27872_28022_1	16	NODE_2_length_50027_cov_41.0040_ID_3	39651	60	150M	*	0	0	ACGGCCAATGACCAGCTTAGACATGCAACGTAGGAATTGGCAAGGACTCCGCCATCTATAGGTGGTACTGCCTAAACCGAACTGTATAACCCGATTGAAACCTCTGTCTACAGCGCACGTGATCGTGTTACAGTTAATAAGCTTGACGGT	GGGGGGGGGGGGGGGGGGGGGGGGGGGGGGGGGGGGGGGGGGGGGGGGGGGGGGGGGGGGGGGGGGGGGGGGGGGGGGGGGGGGGGGGGGGGGGGGGGGGGGGGGGGGGGGGGGGGGGGGGGGGGGGGGGGGGGGGGGGGGGGGGGGGGG	NM:i:0	MD:Z:150	AS:i:150	XS:i:0
m1_41150_41300_1_m1_41530_41680_-1	0	NODE_2_length_50027_cov_41.0040_ID_3	2658	60	150M	*	0	0	GAGCGTGTTAGGTACCTCGTGACCGCATGGTGTACAGGGATAAGACGACGTAGCCTGTCTTAAACGTCAATGTCGCTCGGCGAGAAGACTTAAGTTTCTGAAAGGCCTTCGCTCCGTTTTGCTCCAGCTGGCCATTCAAACTCAGATTGC	CCCCCCCCCCCCCCCCCCCCCCCCCCCCCCCCCCCCCCCCCCCCCCCCCCCCCCCCCCCCCCCCCCCCCCCCCCCCCCCCCCCCCCCCCCCCCCCCCCCCCCCCCCCCCCCCCCCCCCCCCCCCCCCCCCCCCCCCCCCCCCCCCCCCCC	NM:i:0	MD:Z:150	AS:i:150	XS:i:0
m1_40684_40834_-1_m1_40333_40483_1	16	NODE_2_length_50027_cov_41.0040_ID_3	2192	60	150M	*	0	0	CTGGTTGTCTTCCGTATGGGTCGTCAGGGCCACAGACTGCCCCCCACTGTCGAGGATACTTGTCTTCTTTCCGGCTAACCTCTCCTCTCCTTTCAGTTTAAGTTCCTCTCTGCAATTTTTTTTAACTTGGCGAACAACAAACAACTGCAC	BBBBBBBBBBBBBBBBBBBBBBBBBBBBBBBBBBBBBBBBBBBBBBBBBBBBBBBBBBBBBBBBBBBBBBBBBBBBBBBBBBBBBBBBBBBBBBBBBBBBBBBBBBBBBBBBBBBBBBBBBBBBBBBBBBBBBBBBBBBBBBBBBBBBBB	NM:i:0	MD:Z:150	AS:i:150	XS:i:0
m1_39465_39615_-1_m1_39232_39382_1	16	NODE_2_length_50027_cov_41.0040_ID_3	973	60	150M	*	0	0	ATATAAGGGGTTCAACTTCACGTCTAGGAAGGATCAGCTCTTCTGGATCCTTATAAGGATTCATTCTGAAGACAGCTAGCATGAAAGGAATGGGCAATTGAACGCCTGACGCTAAAAATCAAGGATTAACCCAAATGGAGCTATGTTAGA	BBBBBBBBBBBBBBBBBBBBBBBBBBBBBBBBBBBBBBBBBBBBBBBBBBBBBBBBBBBBBBBBBBBBBBBBBBBBBBBBBBBBBBBBBBBBBBBBBBBBBBBBBBBBBBBBBBBBBBBBBBBBBBBBBBBBBBBBBBBBBBBBBBBBBB	NM:i:0	MD:Z:150	AS:i:150	XS:i:0
m1_26626_26776_1_m1_26958_27108_-1	0	NODE_2_length_50027_cov_41.0040_ID_3	38134	60	150M	*	0	0	GGCGGGTGTGTTGAGGTGGATCCACCTATTCCTATACAAAGCGGGTGAACGCAAGCTGCCATCGACAGAGTGCTCGCCAGCGTTAGCTTAAGGAAACGGTAAGTACGCACAGCTCAATAATACCGCATTTAGCGTTTATACACCGAAACG	IIIIIIIIIIIIIIIIIIIIIIIIIIIIIIIIIIIIIIIIIIIIIIIIIIIIIIIIIIIIIIIIIIIIIIIIIIIIIIIIIIIIIIIIIIIIIIIIIIIIIIIIIIIIIIIIIIIIIIIIIIIIIIIIIIIIIIIIIIIIIIIIIIIIII	NM:i:0	MD:Z:150	AS:i:150	XS:i:0
m1_38305_38455_1_m1_38670_38820_-1	0	NODE_2_length_50027_cov_41.0040_ID_3	49813	60	150M	*	0	0	GACGCGGTTGTCCTCGCAGTGAGTCGCGAGTGCCCTGCCACAGCGTAATTTCCAGTTTCTACCCTTGTGCACATAGTCGGACGCGAACCGAAGTATGGAGGATCGGGCCATAGACTAAACATCGAGGTCCTCTTTCATCCCGTTTGTTAC	IIIIIIIIIIIIIIIIIIIIIIIIIIIIIIIIIIIIIIIIIIIIIIIIIIIIIIIIIIIIIIIIIIIIIIIIIIIIIIIIIIIIIIIIIIIIIIIIIIIIIIIIIIIIIIIIIIIIIIIIIIIIIIIIIIIIIIIIIIIIIIIIIIIIII	NM:i:0	MD:Z:150	AS:i:150	XS:i:0
m1_6802_6952_-1_m1_6349_6499_1	16	NODE_2_length_50027_cov_41.0040_ID_3	18310	60	150M	*	0	0	TTCCTTATAACAATAAGCAGTTGCGATAAACTCAAACGAAGGGCGTGAGTGATAGACTAGCCAACTAACCCTCCGCCTCTCGAATTATTCGCAGCGTTTGTTAAAGATTAACGATACTTTCTCGACACCTGTTACCCGCTTCATCATTGG	AAAAAAAAAAAAAAAAAAAAAAAAAAAAAAAAAAAAAAAAAAAAAAAAAAAAAAAAAAAAAAAAAAAAAAAAAAAAAAAAAAAAAAAAAAAAAAAAAAAAAAAAAAAAAAAAAAAAAAAAAAAAAAAAAAAAAAAAAAAAAAAAAAAAAA	NM:i:0	MD:Z:150	AS:i:150	XS:i:0
m1_23174_23324_-1_m1_22738_22888_1	16	NODE_2_length_50027_cov_41.0040_ID_3	34682	60	150M	*	0	0	AACCGCGAAGCAATGGTGCCAGAGAATACATGGAAGTCGCACCGTTGGCAGTATACAGACGATTACACCAGACAACTCAATGTCGAGCGCGCTACATATCGGCTCCCAACACACTACGGCGTTCGAGTAGATGGGGTTGCCCCAGCAAGT	AAAAAAAAAAAAAAAAAAAAAAAAAAAAAAAAAAAAAAAAAAAAAAAAAAAAAAAAAAAAAAAAAAAAAAAAAAAAAAAAAAAAAAAAAAAAAAAAAAAAAAAAAAAAAAAAAAAAAAAAAAAAAAAAAAAAAAAAAAAAAAAAAAAAAA	NM:i:0	MD:Z:150	AS:i:150	XS:i:0
m1_23596_23746_-1_m1_23170_23320_1	16	NODE_2_length_50027_cov_41.0040_ID_3	35104	60	150M	*	0	0	CTCAGGCGCGAGTAATGGCGCGACGAAGTTATATCCGGGAGCGTTCTGTCAGAAATGTTTAGAAGAACCCCTGGTCCGACGTCGCCTACCATGCCCAATTTGTCGCTCCCGGGAACTTTTCACATAGGCTCTCGATTTTGCAGTCTATAT	DDDDDDDDDDDDDDDDDDDDDDDDDDDDDDDDDDDDDDDDDDDDDDDDDDDDDDDDDDDDDDDDDDDDDDDDDDDDDDDDDDDDDDDDDDDDDDDDDDDDDDDDDDDDDDDDDDDDDDDDDDDDDDDDDDDDDDDDDDDDDDDDDDDDDD	NM:i:0	MD:Z:150	AS:i:150	XS:i:0
m1_19492_19642_1_m1_19875_20025_-1	0	NODE_2_length_50027_cov_41.0040_ID_3	31000	60	150M	*	0	0	GGCTAAGTCAGGGGGGCGGATACAGAGGAGGTGCGCTGGTGCAGGATACGTAAGATCCAACCGTTGTGCAATAAGCTCCTGCCCACCATGCAGGGTCATGTCCGCGGCACAATTAAATAGCGTCCGTCTGACCCTAGTAGCCACGTCATC	FFFFFFFFFFFFFFFFFFFFFFFFFFFFFFFFFFFFFFFFFFFFFFFFFFFFFFFFFFFFFFFFFFFFFFFFFFFFFFFFFFFFFFFFFFFFFFFFFFFFFFFFFFFFFFFFFFFFFFFFFFFFFFFFFFFFFFFFFFFFFFFFFFFFFF	NM:i:0	MD:Z:150	AS:i:150	XS:i:0
m1_29196_29346_-1_m1_28798_28948_1	16	NODE_2_length_50027_cov_41.0040_ID_3	40704	60	150M	*	0	0	GTATTTAGAGCAAGAGCAGACGTACCTTGTTATGCCCTGTTTGGGGCGGATTTGGATCCGTAAGCGCAAGCCAACTGGATTTTCAGTGGCTGCAATCGGTCCATCCGCCTCAACTTCTATAATCCGGAAATTCCTTGATCACGAGCAAGC	EEEEEEEEEEEEEEEEEEEEEEEEEEEEEEEEEEEEEEEEEEEEEEEEEEEEEEEEEEEEEEEEEEEEEEEEEEEEEEEEEEEEEEEEEEEEEEEEEEEEEEEEEEEEEEEEEEEEEEEEEEEEEEEEEEEEEEEEEEEEEEEEEEEEEE	NM:i:0	MD:Z:150	AS:i:150	XS:i:0
m1_40205_40355_-1_m1_39902_40052_1	16	NODE_2_length_50027_cov_41.0040_ID_3	1713	60	150M	*	0	0	CTGGCACGGATGCAAAACCCCGATTCAAATCCGTCCGCGTCGCACGGTGCGAATTTGACGGCCGCCTTAGCTGTGTGTTCATATCTGAGTCAACCACTTTCGAGGTCGAGCGAGGGGCATTCACAACTTTCCGGCGATATCATGTCATGA	IIIIIIIIIIIIIIIIIIIIIIIIIIIIIIIIIIIIIIIIIIIIIIIIIIIIIIIIIIIIIIIIIIIIIIIIIIIIIIIIIIIIIIIIIIIIIIIIIIIIIIIIIIIIIIIIIIIIIIIIIIIIIIIIIIIIIIIIIIIIIIIIIIIIII	NM:i:0	MD:Z:150	AS:i:150	XS:i:0
m1_26042_26192_-1_m1_25478_25628_1	16	NODE_2_length_50027_cov_41.0040_ID_3	37550	60	150M	*	0	0	CTCTCATGGGGTCATGACTGACTTGAAGTACTGTTACCCCTCCTGACCATGCCAGCAGTAACAAACCGCGGGCGCCGTTTTGCTTTACAGATTGGGTTGCTGAGTGGCGGTAGGAGGGGTACGCGGCACTCATTGAACCAGCGAATAAGG	CCCCCCCCCCCCCCCCCCCCCCCCCCCCCCCCCCCCCCCCCCCCCCCCCCCCCCCCCCCCCCCCCCCCCCCCCCCCCCCCCCCCCCCCCCCCCCCCCCCCCCCCCCCCCCCCCCCCCCCCCCCCCCCCCCCCCCCCCCCCCCCCCCCCCC	NM:i:0	MD:Z:150	AS:i:150	XS:i:0
m1_25380_25530_1_m1_25823_25973_-1	0	NODE_2_length_50027_cov_41.0040_ID_3	36888	60	150M	*	0	0	ACCATATGACTCAACAGGACGTAGTCTCCCTCGTAGGGCTTAGCTCAATTCGGGTCATTTCACGGTTGAGTCGGGCTCAATTCCCACTACAGCCCGAATTTCTATGCAGCTGCGCGCCAGGCTTTAACTAGAAGGACAAAGTGGATGCAC	IIIIIIIIIIIIIIIIIIIIIIIIIIIIIIIIIIIIIIIIIIIIIIIIIIIIIIIIIIIIIIIIIIIIIIIIIIIIIIIIIIIIIIIIIIIIIIIIIIIIIIIIIIIIIIIIIIIIIIIIIIIIIIIIIIIIIIIIIIIIIIIIIIIIII	NM:i:0	MD:Z:150	AS:i:150	XS:i:0
m1_15958_16108_-1_m1_15484_15634_1	16	NODE_2_length_50027_cov_41.0040_ID_3	27466	60	150M	*	0	0	ATGCTCGTGGCCTAGCTACGCCGAAGTCATATACATGAATGAAAAAGATAAATCAAAGTACCTCCGGTCGAGACGGAAGTATCCGCGTAGAACCTTGTCGTGCCGTGTTCACTTCCAGAAACGTAGCAGTCATTACGATGTATATTACGA	HHHHHHHHHHHHHHHHHHHHHHHHHHHHHHHHHHHHHHHHHHHHHHHHHHHHHHHHHHHHHHHHHHHHHHHHHHHHHHHHHHHHHHHHHHHHHHHHHHHHHHHHHHHHHHHHHHHHHHHHHHHHHHHHHHHHHHHHHHHHHHHHHHHHHH	NM:i:0	MD:Z:150	AS:i:150	XS:i:0
m1_39600_39750_-1_m1_39487_39637_1	16	NODE_2_length_50027_cov_41.0040_ID_3	1108	60	150M	*	0	0	TGGAGCTATGTTAGAATCCTAGTCCTCCCGACAAAGCGCATAACAAGTGTCAGAAAGTACGGTGTTATGACGTAGGTAACCACTAGTAATTAGTCGAACTGTCATGAGACGGTTATACGCAGCTGTTCGACTCTACGGATACCCCACCCT	BBBBBBBBBBBBBBBBBBBBBBBBBBBBBBBBBBBBBBBBBBBBBBBBBBBBBBBBBBBBBBBBBBBBBBBBBBBBBBBBBBBBBBBBBBBBBBBBBBBBBBBBBBBBBBBBBBBBBBBBBBBBBBBBBBBBBBBBBBBBBBBBBBBBBB	NM:i:0	MD:Z:150	AS:i:150	XS:i:0
m1_21219_21369_-1_m1_20728_20878_1	16	NODE_2_length_50027_cov_41.0040_ID_3	32727	60	150M	*	0	0	CTGCAGCACCGAACGTCGCATGGTGTGGGAACTGGACCGTTGTATACCAGTCCATTCCCGACGGTCGGAAGGCAGTTTGCGGGTACGCTATTACGTTGCAGCCTAACATAGGTTTTTGCTGGTCGCTCGTTTTTAGAAGTCGACGAGCTA	@@@@@@@@@@@@@@@@@@@@@@@@@@@@@@@@@@@@@@@@@@@@@@@@@@@@@@@@@@@@@@@@@@@@@@@@@@@@@@@@@@@@@@@@@@@@@@@@@@@@@@@@@@@@@@@@@@@@@@@@@@@@@@@@@@@@@@@@@@@@@@@@@@@@@@	NM:i:0	MD:Z:150	AS:i:150	XS:i:0
m1_49152_49302_1_m1_49285_49435_-1	0	NODE_2_length_50027_cov_41.0040_ID_3	10660	60	150M	*	0	0	TAGCACGTGGTTCGCAAATAGCTAAGTTGATCCTTTCGCTTACGAATCTAAGTTCTGAAAATGTAGAACAAGGACGCGTAAGGCACTCACATCACTTCACGTTTAAGAGCCGTGAGCAGACCGCCAGGCAGGCCAGCGGCGAAAAATCTC	CCCCCCCCCCCCCCCCCCCCCCCCCCCCCCCCCCCCCCCCCCCCCCCCCCCCCCCCCCCCCCCCCCCCCCCCCCCCCCCCCCCCCCCCCCCCCCCCCCCCCCCCCCCCCCCCCCCCCCCCCCCCCCCCCCCCCCCCCCCCCCCCCCCCCC	NM:i:0	MD:Z:150	AS:i:150	XS:i:0
m1_5618_5768_1_m1_5934_6084_-1	0	NODE_2_length_50027_cov_41.0040_ID_3	17126	60	150M	*	0	0	ATTGGCAGGGGATGTGCTTTGAAAGACAAGCATACTCCGCGTCTTCCCTAGAAATGGATAGAAGTCAGACCTGGTGGCATATGGTGACATTCGGTTGTAAAACTCCGCTATGTTCCCCGCAAAAGTGCCATTAAACAATATAAATGTGAA	AAAAAAAAAAAAAAAAAAAAAAAAAAAAAAAAAAAAAAAAAAAAAAAAAAAAAAAAAAAAAAAAAAAAAAAAAAAAAAAAAAAAAAAAAAAAAAAAAAAAAAAAAAAAAAAAAAAAAAAAAAAAAAAAAAAAAAAAAAAAAAAAAAAAAA	NM:i:0	MD:Z:150	AS:i:150	XS:i:0
m1_13487_13637_1_m1_13874_14024_-1	0	NODE_2_length_50027_cov_41.0040_ID_3	24995	60	150M	*	0	0	AGGTTCCGCCGGACACCCTCAGAGTGGCTTGTGGTTTAACGTGATGCAGAGTGGGGTAGCTGCAATTCCCCTTCCCGGACGCTGCACCGCTAATCCAATTGTGATCCAACCATCGGCTATCATCTGATACCGCACCGCAAGTTCCTTCCG	AAAAAAAAAAAAAAAAAAAAAAAAAAAAAAAAAAAAAAAAAAAAAAAAAAAAAAAAAAAAAAAAAAAAAAAAAAAAAAAAAAAAAAAAAAAAAAAAAAAAAAAAAAAAAAAAAAAAAAAAAAAAAAAAAAAAAAAAAAAAAAAAAAAAAA	NM:i:0	MD:Z:150	AS:i:150	XS:i:0
m1_38532_38682_-1_m1_38153_38303_1	16	NODE_2_length_50027_cov_41.0040_ID_3	40	60	150M	*	0	0	AAATTGAGCGCCTGCCGGTGGAGGGTTCGCCCTAAGCGTCGGGAGAGCACCTGTTCGCTATAATACGCTTGCGCGACGCTACTAGCACTGCCTAATAAGCTTGAGCTAATGGGTGAGACCTAGTTCTGAGGGAGAGTCAGCGTCCCATAA	GGGGGGGGGGGGGGGGGGGGGGGGGGGGGGGGGGGGGGGGGGGGGGGGGGGGGGGGGGGGGGGGGGGGGGGGGGGGGGGGGGGGGGGGGGGGGGGGGGGGGGGGGGGGGGGGGGGGGGGGGGGGGGGGGGGGGGGGGGGGGGGGGGGGGG	NM:i:0	MD:Z:150	AS:i:150	XS:i:0
m1_48858_49008_1_m1_49300_49450_-1	0	NODE_2_length_50027_cov_41.0040_ID_3	10366	60	150M	*	0	0	ACGATCCGATGCCTTTCTATCGCCTTCTCTGCCATAAGCCCAGATTCTGACAGTTGCCGTCTGGTCTCCACGATGGCTCCCCGGGACCCGCGGGCGACCTTCCTTTCACTTCCCCCATGCGCATGGACGGAAAAAGCAAACATGAAGCAC	EEEEEEEEEEEEEEEEEEEEEEEEEEEEEEEEEEEEEEEEEEEEEEEEEEEEEEEEEEEEEEEEEEEEEEEEEEEEEEEEEEEEEEEEEEEEEEEEEEEEEEEEEEEEEEEEEEEEEEEEEEEEEEEEEEEEEEEEEEEEEEEEEEEEEE	NM:i:0	MD:Z:150	AS:i:150	XS:i:0
m1_45587_45737_-1_m1_45222_45372_1	16	NODE_2_length_50027_cov_41.0040_ID_3	7095	60	150M	*	0	0	GGGTCGATCTGTCACGGGGGCTACACCGGCATGACGGACCCGAGATGGACAACGGTCCCTCCCACAGGGAAGTAGGAAGCACAACTATTCGCAGCCCTGAAGGTGGATAAAACCCGATAAGACAGCAAATAAAGGAGCCTTGTATCGTTA	HHHHHHHHHHHHHHHHHHHHHHHHHHHHHHHHHHHHHHHHHHHHHHHHHHHHHHHHHHHHHHHHHHHHHHHHHHHHHHHHHHHHHHHHHHHHHHHHHHHHHHHHHHHHHHHHHHHHHHHHHHHHHHHHHHHHHHHHHHHHHHHHHHHHHH	NM:i:0	MD:Z:150	AS:i:150	XS:i:0
m1_4140_4290_1_m1_4574_4724_-1	0	NODE_2_length_50027_cov_41.0040_ID_3	15648	60	150M	*	0	0	GGACGACAAGCCTTTACTTGGCACTAGCTCGGGCTCGATTCAGGCTTCGAGTATGAATATTGTTTACCCAGATCGCACGCAGCTTCTTGCGGGACTAGTCGATGAATGCCTTGAAGGTTATTTGTCGGCTGAATATTAGGGCACACCTGA	DDDDDDDDDDDDDDDDDDDDDDDDDDDDDDDDDDDDDDDDDDDDDDDDDDDDDDDDDDDDDDDDDDDDDDDDDDDDDDDDDDDDDDDDDDDDDDDDDDDDDDDDDDDDDDDDDDDDDDDDDDDDDDDDDDDDDDDDDDDDDDDDDDDDDD	NM:i:0	MD:Z:150	AS:i:150	XS:i:0
m1_31622_31772_1_m1_31978_32128_-1	0	NODE_2_length_50027_cov_41.0040_ID_3	43130	60	150M	*	0	0	TAGCCTGCCGTTTACATAATCGAGTCCAGCCTGCCTGTCCAGAAAAGATAGGGACCATCCACATCTTACTTCAATTCGTCACTGTGACCCGAGGTTAGATATATCGATTGTACCCGTCATCGCCATGTCGGGACCGTCGTCGTCTTTGCG	DDDDDDDDDDDDDDDDDDDDDDDDDDDDDDDDDDDDDDDDDDDDDDDDDDDDDDDDDDDDDDDDDDDDDDDDDDDDDDDDDDDDDDDDDDDDDDDDDDDDDDDDDDDDDDDDDDDDDDDDDDDDDDDDDDDDDDDDDDDDDDDDDDDDDD	NM:i:0	MD:Z:150	AS:i:150	XS:i:0
m1_38961_39111_-1_m1_38707_38857_1	16	NODE_2_length_50027_cov_41.0040_ID_3	469	60	150M	*	0	0	TAAGCGAGTGCCGAGATGGATTCCATCTAGACCCTCTAGTCATTCACAAAAAGCTGCTGAGGGGGGGGCCCCTTCATAGCTAGTGGTAACACCTGAGTTGTCTCTACCGAGTGTCCGTTCTTTCAGGCGCGATGACAAGTATGGGGATGA	IIIIIIIIIIIIIIIIIIIIIIIIIIIIIIIIIIIIIIIIIIIIIIIIIIIIIIIIIIIIIIIIIIIIIIIIIIIIIIIIIIIIIIIIIIIIIIIIIIIIIIIIIIIIIIIIIIIIIIIIIIIIIIIIIIIIIIIIIIIIIIIIIIIIII	NM:i:0	MD:Z:150	AS:i:150	XS:i:0
m1_8641_8791_-1_m1_8244_8394_1	16	NODE_2_length_50027_cov_41.0040_ID_3	20149	60	150M	*	0	0	GTGATTGAGCGACGGGCGGTATAGTGCTCAGAACCTCAAATCAAGGACTGGGTAAGAATAATGGGCGCACTCCGGCTTTTCTTGGTGGGTACGGGTGTCCCGTCAGTAACTCGTACCTAGGACCTTCGCGAGCGGAACGTCTTTTCGTAA	@@@@@@@@@@@@@@@@@@@@@@@@@@@@@@@@@@@@@@@@@@@@@@@@@@@@@@@@@@@@@@@@@@@@@@@@@@@@@@@@@@@@@@@@@@@@@@@@@@@@@@@@@@@@@@@@@@@@@@@@@@@@@@@@@@@@@@@@@@@@@@@@@@@@@@	NM:i:0	MD:Z:150	AS:i:150	XS:i:0
m1_31291_31441_-1_m1_31158_31308_1	16	NODE_2_length_50027_cov_41.0040_ID_3	42799	60	150M	*	0	0	ATCAAGTACATGCATGGGCCAATTTGAGCGCTCCCAACCCCAAGAAGTGGCAGTTGCGAACCGGTACTCGCTTTTATACGCACACGAGCTTCCTCGAGTACCTAAACAGTGGTGGCATAAGTGTGTTGCGACACATGAACCATCAGAGCG	@@@@@@@@@@@@@@@@@@@@@@@@@@@@@@@@@@@@@@@@@@@@@@@@@@@@@@@@@@@@@@@@@@@@@@@@@@@@@@@@@@@@@@@@@@@@@@@@@@@@@@@@@@@@@@@@@@@@@@@@@@@@@@@@@@@@@@@@@@@@@@@@@@@@@@	NM:i:0	MD:Z:150	AS:i:150	XS:i:0
m1_9042_9192_-1_m1_8747_8897_1	16	NODE_2_length_50027_cov_41.0040_ID_3	20550	60	150M	*	0	0	AAGTCACTGACCGCGGGTCGCGATGTTCATGAGACTATGTATTATTGACTAGCTCCTACAAAAACCCATGTCGGGGGTGTTACTGCACGTGAATACACTCACGTGCGGCACCTACATTCCACCGTTGAGGACTAGTGCCGGCAGTGAGTA	FFFFFFFFFFFFFFFFFFFFFFFFFFFFFFFFFFFFFFFFFFFFFFFFFFFFFFFFFFFFFFFFFFFFFFFFFFFFFFFFFFFFFFFFFFFFFFFFFFFFFFFFFFFFFFFFFFFFFFFFFFFFFFFFFFFFFFFFFFFFFFFFFFFFFF	NM:i:0	MD:Z:150	AS:i:150	XS:i:0
m1_26697_26847_-1_m1_26263_26413_1	16	NODE_2_length_50027_cov_41.0040_ID_3	38205	60	150M	*	0	0	GCTCGCCAGCGTTAGCTTAAGGAAACGGTAAGTACGCACAGCTCAATAATACCGCATTTAGCGTTTATACACCGAAACGGTGCGTAACAAGCGTGTAAATCGTTCATAGACATAATGCTCCTAGCGGGGTTAGACGCACGGTATTATTGA	EEEEEEEEEEEEEEEEEEEEEEEEEEEEEEEEEEEEEEEEEEEEEEEEEEEEEEEEEEEEEEEEEEEEEEEEEEEEEEEEEEEEEEEEEEEEEEEEEEEEEEEEEEEEEEEEEEEEEEEEEEEEEEEEEEEEEEEEEEEEEEEEEEEEEE	NM:i:0	MD:Z:150	AS:i:150	XS:i:0
m1_3657_3807_1_m1_4184_4334_-1	0	NODE_2_length_50027_cov_41.0040_ID_3	15165	60	150M	*	0	0	TTCTAGAGTCGGGTGCCAGTCGGTAAGTCGGGGTCAGGTTCTCCACCGAGCGGATCTGCATATGCTTCGGTCCGACGCGATCAGGGGTCATAAGCTTTCATTTGACGATAGATCAGGCAGGTCTAATGGCCTCTCTGATGGAGCATAGCC	HHHHHHHHHHHHHHHHHHHHHHHHHHHHHHHHHHHHHHHHHHHHHHHHHHHHHHHHHHHHHHHHHHHHHHHHHHHHHHHHHHHHHHHHHHHHHHHHHHHHHHHHHHHHHHHHHHHHHHHHHHHHHHHHHHHHHHHHHHHHHHHHHHHHHH	NM:i:0	MD:Z:150	AS:i:150	XS:i:0
m1_31760_31910_-1_m1_31527_31677_1	16	NODE_2_length_50027_cov_41.0040_ID_3	43268	60	150M	*	0	0	GTCGTCTTTGCGTTGCAAGCTGGGAGGCACGTGTTTTTGCGCAGTACGGTCTATCTCTGGGTGTACTCTGTAAATGAGTAAGTGTATCAGCCTGACTCGCCACGTGACCCCAGTACAATAGATATTAAGCTTTTACATTAGCGGGTCCAA	DDDDDDDDDDDDDDDDDDDDDDDDDDDDDDDDDDDDDDDDDDDDDDDDDDDDDDDDDDDDDDDDDDDDDDDDDDDDDDDDDDDDDDDDDDDDDDDDDDDDDDDDDDDDDDDDDDDDDDDDDDDDDDDDDDDDDDDDDDDDDDDDDDDDDD	NM:i:0	MD:Z:150	AS:i:150	XS:i:0
m1_38957_39107_-1_m1_38575_38725_1	16	NODE_2_length_50027_cov_41.0040_ID_3	465	60	150M	*	0	0	TTATTAAGCGAGTGCCGAGATGGATTCCATCTAGACCCTCTAGTCATTCACAAAAAGCTGCTGAGGGGGGGGCCCCTTCATAGCTAGTGGTAACACCTGAGTTGTCTCTACCGAGTGTCCGTTCTTTCAGGCGCGATGACAAGTATGGGG	@@@@@@@@@@@@@@@@@@@@@@@@@@@@@@@@@@@@@@@@@@@@@@@@@@@@@@@@@@@@@@@@@@@@@@@@@@@@@@@@@@@@@@@@@@@@@@@@@@@@@@@@@@@@@@@@@@@@@@@@@@@@@@@@@@@@@@@@@@@@@@@@@@@@@@	NM:i:0	MD:Z:150	AS:i:150	XS:i:0
m1_5932_6082_-1_m1_5622_5772_1	16	NODE_2_length_50027_cov_41.0040_ID_3	17440	60	150M	*	0	0	CGTGTGGTCCAGGAGCTGGTACGTTCGCTAGATTACGGAGTATCGATACACCCACCATCTGCACAGAGGTTTGCGGAAGATGTTTTGGGGGATGAGCGTGGTTTTACGCCTGGCGCTTATCGTCTACGGCCGACATTGATCGAGACTAAA	DDDDDDDDDDDDDDDDDDDDDDDDDDDDDDDDDDDDDDDDDDDDDDDDDDDDDDDDDDDDDDDDDDDDDDDDDDDDDDDDDDDDDDDDDDDDDDDDDDDDDDDDDDDDDDDDDDDDDDDDDDDDDDDDDDDDDDDDDDDDDDDDDDDDDD	NM:i:0	MD:Z:150	AS:i:150	XS:i:0
m1_17800_17950_1_m1_18209_18359_-1	0	NODE_2_length_50027_cov_41.0040_ID_3	29308	60	150M	*	0	0	GGAGGATTGGAGGGTAGAAAGCACCATTTCGTCCTCGTCCTATCCCCCGGCGAGGCAATTTCCGCAGTAGCCCCCACGAGCAATACACGTGAGACCAGTCTGAGGAAGGGTGACTTGTGCGTCTACTATGACCAAGTGCAACTAGTTACG	EEEEEEEEEEEEEEEEEEEEEEEEEEEEEEEEEEEEEEEEEEEEEEEEEEEEEEEEEEEEEEEEEEEEEEEEEEEEEEEEEEEEEEEEEEEEEEEEEEEEEEEEEEEEEEEEEEEEEEEEEEEEEEEEEEEEEEEEEEEEEEEEEEEEEE	NM:i:0	MD:Z:150	AS:i:150	XS:i:0
m1_42978_43128_-1_m1_42485_42635_1	16	NODE_2_length_50027_cov_41.0040_ID_3	4486	60	150M	*	0	0	TGTCCTCCAGACCCCCTTCTACGCCATTTGCGAACGAGAGACGGACCCACCACGGGTCGCCGAGAGTTGGTTACTTGTTTTGTTCGAAGAACCTATCGTGATCACTGGGGACGGTTACTAATGTGCCCGGCTACGGGGGGAGGGGTAAGT	FFFFFFFFFFFFFFFFFFFFFFFFFFFFFFFFFFFFFFFFFFFFFFFFFFFFFFFFFFFFFFFFFFFFFFFFFFFFFFFFFFFFFFFFFFFFFFFFFFFFFFFFFFFFFFFFFFFFFFFFFFFFFFFFFFFFFFFFFFFFFFFFFFFFFF	NM:i:0	MD:Z:150	AS:i:150	XS:i:0
m1_18000_18150_-1_m1_17565_17715_1	16	NODE_2_length_50027_cov_41.0040_ID_3	29508	60	150M	*	0	0	TGTTGATACAGTATATACGGGTGCCTGGATACAGAGTGCGACTGAAAAGTCCCCCTCCTTAGTCCCGCGAGATGCATTACTCTGGCTACTGCGTTCTGCCGCGAGGTCAATGCACGGATACCGCCTGCTATCACCGATAAGCCCACTCAT	GGGGGGGGGGGGGGGGGGGGGGGGGGGGGGGGGGGGGGGGGGGGGGGGGGGGGGGGGGGGGGGGGGGGGGGGGGGGGGGGGGGGGGGGGGGGGGGGGGGGGGGGGGGGGGGGGGGGGGGGGGGGGGGGGGGGGGGGGGGGGGGGGGGGGG	NM:i:0	MD:Z:150	AS:i:150	XS:i:0
m1_28260_28410_1_m1_28665_28815_-1	0	NODE_2_length_50027_cov_41.0040_ID_3	39768	60	150M	*	0	0	CGTGATCGTGTTACAGTTAATAAGCTTGACGGTACTTGCTTGTTATTACGATAGTTCCCATCTTGATTTGCCGCTGCGGCAAGGGATGCGAGGACCGGAACTCAGGCCGGGGTACCCAGTAGAGCTGTGATGTTGCTCGCGGGCCAGTCG	EEEEEEEEEEEEEEEEEEEEEEEEEEEEEEEEEEEEEEEEEEEEEEEEEEEEEEEEEEEEEEEEEEEEEEEEEEEEEEEEEEEEEEEEEEEEEEEEEEEEEEEEEEEEEEEEEEEEEEEEEEEEEEEEEEEEEEEEEEEEEEEEEEEEEE	NM:i:0	MD:Z:150	AS:i:150	XS:i:0
m1_1847_1997_-1_m1_1446_1596_1	16	NODE_2_length_50027_cov_41.0040_ID_3	13355	60	150M	*	0	0	CCCGACTGGACCCCTGCGTAGTCGTGAGAGAAGAGCTAACGGGGTATCCGACTGGTTTAACGCGAGACGAATTGGACCGCATCCTCACGAGTTATGTGAGGCATAGCTCTAGCACACGGTAGCTCGTTGATATGAGAGTCTCGGCGGGTC	CCCCCCCCCCCCCCCCCCCCCCCCCCCCCCCCCCCCCCCCCCCCCCCCCCCCCCCCCCCCCCCCCCCCCCCCCCCCCCCCCCCCCCCCCCCCCCCCCCCCCCCCCCCCCCCCCCCCCCCCCCCCCCCCCCCCCCCCCCCCCCCCCCCCCC	NM:i:0	MD:Z:150	AS:i:150	XS:i:0
m1_45030_45180_1_m1_45290_45440_-1	0	NODE_2_length_50027_cov_41.0040_ID_3	6538	60	150M	*	0	0	CATTAAAGAATGACTCATTTCCTGTAGTACTGGGTTGCTGCTTACCATTCAGATGGCGAAATATCCTGAAATGTTATCACATGGCGTCATTCGTCTCCCAGATGTGTGTCCCGACCGTCACAACACAAATTCGCACTAGCACCGAGGGGT	FFFFFFFFFFFFFFFFFFFFFFFFFFFFFFFFFFFFFFFFFFFFFFFFFFFFFFFFFFFFFFFFFFFFFFFFFFFFFFFFFFFFFFFFFFFFFFFFFFFFFFFFFFFFFFFFFFFFFFFFFFFFFFFFFFFFFFFFFFFFFFFFFFFFFF	NM:i:0	MD:Z:150	AS:i:150	XS:i:0
m1_9474_9624_-1_m1_8955_9105_1	16	NODE_2_length_50027_cov_41.0040_ID_3	20982	60	150M	*	0	0	AGGAAGACAAAAAGAGTTAAGCCTATGTATTACCCCTCGCAATAGCAACAGCCCTTATTGCCAGACTGGTTTAGCTAATAAGTTCACAACGGCGGGCTGACTATTTATGTCGCGTAGTTAGATTACATGTGGCTCTTACAACCGTACCGA	DDDDDDDDDDDDDDDDDDDDDDDDDDDDDDDDDDDDDDDDDDDDDDDDDDDDDDDDDDDDDDDDDDDDDDDDDDDDDDDDDDDDDDDDDDDDDDDDDDDDDDDDDDDDDDDDDDDDDDDDDDDDDDDDDDDDDDDDDDDDDDDDDDDDDD	NM:i:0	MD:Z:150	AS:i:150	XS:i:0
m1_1506_1656_-1_m1_1140_1290_1	16	NODE_2_length_50027_cov_41.0040_ID_3	13014	60	150M	*	0	0	ATTGTAGACCGCAACGTGGCACCTAGGACAGTGAGCTCGTAACGAGAAGTCCAGGCGGGACTGGTATCGTTTTGCTCTCCATGTAGGTGATCCCGGGCGTCGGTCGATATGATGGCTAACACCCGTGCTGTACTAACTCCAGGAACCTGC	CCCCCCCCCCCCCCCCCCCCCCCCCCCCCCCCCCCCCCCCCCCCCCCCCCCCCCCCCCCCCCCCCCCCCCCCCCCCCCCCCCCCCCCCCCCCCCCCCCCCCCCCCCCCCCCCCCCCCCCCCCCCCCCCCCCCCCCCCCCCCCCCCCCCCC	NM:i:0	MD:Z:150	AS:i:150	XS:i:0
m1_27795_27945_-1_m1_27554_27704_1	16	NODE_2_length_50027_cov_41.0040_ID_3	39303	60	150M	*	0	0	ACAATCGGGCAAGAGTCGGGTTCGAATCGCTTGTTGGTCTCGGTGGACAGCCACTCACTCTCCTGGATTTGCAAGCCCCCCGCGAGTCTAATCGTACCTGTGTGTTGGTAGAGATGATCACAGGAAGTACGTGTTGTCAGCGCCATATGG	IIIIIIIIIIIIIIIIIIIIIIIIIIIIIIIIIIIIIIIIIIIIIIIIIIIIIIIIIIIIIIIIIIIIIIIIIIIIIIIIIIIIIIIIIIIIIIIIIIIIIIIIIIIIIIIIIIIIIIIIIIIIIIIIIIIIIIIIIIIIIIIIIIIIII	NM:i:0	MD:Z:150	AS:i:150	XS:i:0
m1_44221_44371_-1_m1_43789_43939_1	16	NODE_2_length_50027_cov_41.0040_ID_3	5729	60	150M	*	0	0	CAAAACGGACTCACACACCGACGATCTCTTTTTTTCAGGTCTGCGTTTGTTTCGGTTGCGCGGATAGAGACTATTGCCTACCCACTGTAAGAAGAACGACGAAATGCAGCATGGTGAATTTCGGTACTCTTACATATCGATAGATCAATA	HHHHHHHHHHHHHHHHHHHHHHHHHHHHHHHHHHHHHHHHHHHHHHHHHHHHHHHHHHHHHHHHHHHHHHHHHHHHHHHHHHHHHHHHHHHHHHHHHHHHHHHHHHHHHHHHHHHHHHHHHHHHHHHHHHHHHHHHHHHHHHHHHHHHHH	NM:i:0	MD:Z:150	AS:i:150	XS:i:0
m1_25548_25698_-1_m1_25279_25429_1	16	NODE_2_length_50027_cov_41.0040_ID_3	37056	60	150M	*	0	0	CTTGGGATCCGGGAGTAAATGTCTGTCGCGAAAGAGTTTGGATGATAGCTTCTTAACCACTTACACTGGGCCCGGACCCGTAGTTCACGAACATGCTATTGTTGGAAGGACAGATACACACGTACTTAATTTGTCTCACATTACCCTCAA	FFFFFFFFFFFFFFFFFFFFFFFFFFFFFFFFFFFFFFFFFFFFFFFFFFFFFFFFFFFFFFFFFFFFFFFFFFFFFFFFFFFFFFFFFFFFFFFFFFFFFFFFFFFFFFFFFFFFFFFFFFFFFFFFFFFFFFFFFFFFFFFFFFFFFF	NM:i:0	MD:Z:150	AS:i:150	XS:i:0
m1_30358_30508_-1_m1_29961_30111_1	16	NODE_2_length_50027_cov_41.0040_ID_3	41866	60	150M	*	0	0	ACACAATAGTGTCACCGGCGCGGGGAATGGAAAGAATAAAATACAACAGTGAATACGACTCCTTAACTCAACTAGGTTTATTTATTCCACGGATAAAATCCAGCTAGCGTGGACGTACAGTATCTAAACGATGTTTGGGCATTCGAGGAG	HHHHHHHHHHHHHHHHHHHHHHHHHHHHHHHHHHHHHHHHHHHHHHHHHHHHHHHHHHHHHHHHHHHHHHHHHHHHHHHHHHHHHHHHHHHHHHHHHHHHHHHHHHHHHHHHHHHHHHHHHHHHHHHHHHHHHHHHHHHHHHHHHHHHHH	NM:i:0	MD:Z:150	AS:i:150	XS:i:0
m1_28093_28243_-1_m1_27660_27810_1	16	NODE_2_length_50027_cov_41.0040_ID_3	39601	60	150M	*	0	0	TCTAGCACGTGTCGCAGAGACGCGTTTACGAATATTTAGACCCGTTAGCGACGGCCAATGACCAGCTTAGACATGCAACGTAGGAATTGGCAAGGACTCCGCCATCTATAGGTGGTACTGCCTAAACCGAACTGTATAACCCGATTGAAA	GGGGGGGGGGGGGGGGGGGGGGGGGGGGGGGGGGGGGGGGGGGGGGGGGGGGGGGGGGGGGGGGGGGGGGGGGGGGGGGGGGGGGGGGGGGGGGGGGGGGGGGGGGGGGGGGGGGGGGGGGGGGGGGGGGGGGGGGGGGGGGGGGGGGGG	NM:i:0	MD:Z:150	AS:i:150	XS:i:0
m1_41552_41702_-1_m1_41130_41280_1	16	NODE_2_length_50027_cov_41.0040_ID_3	3060	60	150M	*	0	0	TACGTCTATCCGAATCAGCAACACGGGTTGCCATCGAGGCAGGGCCCATGATCTCTTGAAACCCCGGGGGTTTGGATCCGACAGCTCTCTCAGATCTGAGTTTTTGCCTGCCGGCCAGGAAGATACGTCGCTAAGAGTCCTAGGGGATAT	FFFFFFFFFFFFFFFFFFFFFFFFFFFFFFFFFFFFFFFFFFFFFFFFFFFFFFFFFFFFFFFFFFFFFFFFFFFFFFFFFFFFFFFFFFFFFFFFFFFFFFFFFFFFFFFFFFFFFFFFFFFFFFFFFFFFFFFFFFFFFFFFFFFFFF	NM:i:0	MD:Z:150	AS:i:150	XS:i:0
m1_18795_18945_-1_m1_18383_18533_1	16	NODE_2_length_50027_cov_41.0040_ID_3	30303	60	150M	*	0	0	ACGGGCGGCGAGAGTTCTGCAACGCCGCACTTCTTAATTCGACTCGGTTATAATTAGTTGTGAATAACGAAACTCGGAACGTCATGTTCTCGCTTAGTTGCGTACAGAACGGCGTAAACTGCATTTGAGGCTTCAAGATTCGAGTCTCAT	GGGGGGGGGGGGGGGGGGGGGGGGGGGGGGGGGGGGGGGGGGGGGGGGGGGGGGGGGGGGGGGGGGGGGGGGGGGGGGGGGGGGGGGGGGGGGGGGGGGGGGGGGGGGGGGGGGGGGGGGGGGGGGGGGGGGGGGGGGGGGGGGGGGGGG	NM:i:0	MD:Z:150	AS:i:150	XS:i:0
m1_35267_35417_-1_m1_35072_35222_1	16	NODE_2_length_50027_cov_41.0040_ID_3	46775	60	150M	*	0	0	CTGGTCGTATTGATATGATTCTTCTTACAATGAGGTTAAATTTGTGTGGGGGACCCACCAAATGAGGGGCTACTAAATACCAGGTTTTCTGTGATGCTTACCGGTGAATATGCCTCTCCTGGCGGATGTAGATGTAATGGTGGCGCAAAA	EEEEEEEEEEEEEEEEEEEEEEEEEEEEEEEEEEEEEEEEEEEEEEEEEEEEEEEEEEEEEEEEEEEEEEEEEEEEEEEEEEEEEEEEEEEEEEEEEEEEEEEEEEEEEEEEEEEEEEEEEEEEEEEEEEEEEEEEEEEEEEEEEEEEEE	NM:i:0	MD:Z:150	AS:i:150	XS:i:0
m1_29506_29656_1_m1_29957_30107_-1	0	NODE_2_length_50027_cov_41.0040_ID_3	41014	60	150M	*	0	0	GGTCGTCATGCATAGACGTGATCTGCGATCCCATGACGCATAGCCTTATGGCTTCATAGAAGGCTGGTAGGTCGCTTATAACTTGACCGGACGGAAGCCCCAAGGACCCCGAATCCTCTGAGCAAGGATAGCATTGTGCTGAACGCAAAA	HHHHHHHHHHHHHHHHHHHHHHHHHHHHHHHHHHHHHHHHHHHHHHHHHHHHHHHHHHHHHHHHHHHHHHHHHHHHHHHHHHHHHHHHHHHHHHHHHHHHHHHHHHHHHHHHHHHHHHHHHHHHHHHHHHHHHHHHHHHHHHHHHHHHHH	NM:i:0	MD:Z:150	AS:i:150	XS:i:0
m1_12383_12533_-1_m1_12084_12234_1	16	NODE_2_length_50027_cov_41.0040_ID_3	23891	60	150M	*	0	0	AATGGACCCCATCGAGTCCGTCCCTTGTCAACGCAGACCAACCCGCGGCCGATGGCGGGCGTACCTTCTAATTTTTGACCGATGCGCAGTAACAGTCGACTATGATCTCGCTTGTAAAACGTAACGAAGGATGCCTGCCACCTTGGCGAG	CCCCCCCCCCCCCCCCCCCCCCCCCCCCCCCCCCCCCCCCCCCCCCCCCCCCCCCCCCCCCCCCCCCCCCCCCCCCCCCCCCCCCCCCCCCCCCCCCCCCCCCCCCCCCCCCCCCCCCCCCCCCCCCCCCCCCCCCCCCCCCCCCCCCCC	NM:i:0	MD:Z:150	AS:i:150	XS:i:0
m1_45024_45174_1_m1_45428_45578_-1	0	NODE_2_length_50027_cov_41.0040_ID_3	6532	60	150M	*	0	0	AAGTGTCATTAAAGAATGACTCATTTCCTGTAGTACTGGGTTGCTGCTTACCATTCAGATGGCGAAATATCCTGAAATGTTATCACATGGCGTCATTCGTCTCCCAGATGTGTGTCCCGACCGTCACAACACAAATTCGCACTAGCACCG	@@@@@@@@@@@@@@@@@@@@@@@@@@@@@@@@@@@@@@@@@@@@@@@@@@@@@@@@@@@@@@@@@@@@@@@@@@@@@@@@@@@@@@@@@@@@@@@@@@@@@@@@@@@@@@@@@@@@@@@@@@@@@@@@@@@@@@@@@@@@@@@@@@@@@@	NM:i:0	MD:Z:150	AS:i:150	XS:i:0
m1_19159_19309_1_m1_19468_19618_-1	0	NODE_2_length_50027_cov_41.0040_ID_3	30667	60	150M	*	0	0	TCAGAGGATCGAGAAGAAAACCCAATACTAAACCTTGTAACCCAGCACCGCTGTCATACAGAGTAATCACAGTCGCGGATGTTTACAGCCGTACCTTACTTCCAGGCACGATAGACATTCGACTGGCGTGTCCACAAGTCGCGACTGGAG	BBBBBBBBBBBBBBBBBBBBBBBBBBBBBBBBBBBBBBBBBBBBBBBBBBBBBBBBBBBBBBBBBBBBBBBBBBBBBBBBBBBBBBBBBBBBBBBBBBBBBBBBBBBBBBBBBBBBBBBBBBBBBBBBBBBBBBBBBBBBBBBBBBBBBB	NM:i:0	MD:Z:150	AS:i:150	XS:i:0
m1_44300_44450_-1_m1_43854_44004_1	16	NODE_2_length_50027_cov_41.0040_ID_3	5808	60	150M	*	0	0	ACCCACTGTAAGAAGAACGACGAAATGCAGCATGGTGAATTTCGGTACTCTTACATATCGATAGATCAATAGACTAGCTCATTACGCTACGCCCCCCATGGGAATCCCTAGTGTCTACGCTAGTTCAACCTTCTACTAGTCTGAGCCCTA	CCCCCCCCCCCCCCCCCCCCCCCCCCCCCCCCCCCCCCCCCCCCCCCCCCCCCCCCCCCCCCCCCCCCCCCCCCCCCCCCCCCCCCCCCCCCCCCCCCCCCCCCCCCCCCCCCCCCCCCCCCCCCCCCCCCCCCCCCCCCCCCCCCCCCC	NM:i:0	MD:Z:150	AS:i:150	XS:i:0
m1_45744_45894_1_m1_46192_46342_-1	0	NODE_2_length_50027_cov_41.0040_ID_3	7252	60	150M	*	0	0	GATGAGATTACTTAGGGACGTTCCCCCACATAATTATCGCGCGCCGCACTGCTTGGTTGCATGCTAAGCATAGCATTCACGCTCGGTCACCTAACGCGCGCATCTATAGTACCAAATCAGGTATAGACCACCATACATGGGTCATGAGCT	IIIIIIIIIIIIIIIIIIIIIIIIIIIIIIIIIIIIIIIIIIIIIIIIIIIIIIIIIIIIIIIIIIIIIIIIIIIIIIIIIIIIIIIIIIIIIIIIIIIIIIIIIIIIIIIIIIIIIIIIIIIIIIIIIIIIIIIIIIIIIIIIIIIIII	NM:i:0	MD:Z:150	AS:i:150	XS:i:0
m1_9202_9352_1_m1_9449_9599_-1	0	NODE_2_length_50027_cov_41.0040_ID_3	20710	60	150M	*	0	0	TTTAAAACTGACCACAGTCCACATTAGTCGGTCGTCCAAGTAATGTTAATTTAATATCGGATGCAGTATTCTTCGTAAGGAGCACTCACCTTTCACGTCGGAGCCATTGTGAAGGTCGCGAGGCTGGACTCCGTAGTTATGTGATTAGAC	HHHHHHHHHHHHHHHHHHHHHHHHHHHHHHHHHHHHHHHHHHHHHHHHHHHHHHHHHHHHHHHHHHHHHHHHHHHHHHHHHHHHHHHHHHHHHHHHHHHHHHHHHHHHHHHHHHHHHHHHHHHHHHHHHHHHHHHHHHHHHHHHHHHHHH	NM:i:0	MD:Z:150	AS:i:150	XS:i:0
m1_1707_1857_-1_m1_1409_1559_1	16	NODE_2_length_50027_cov_41.0040_ID_3	13215	60	150M	*	0	0	ATATCTGAGAATAGGTTATATGCGTTGGCGTCGCACCGCAGGCGACAGGTCGCGCAGTCATGCGATGTAAGGTGATCGCGGTCTAACAGATCCACTCGTGCGACAGAGTGTGGCATACAAGGGCGACGACGTATGACCTCCCCGACTGGA	EEEEEEEEEEEEEEEEEEEEEEEEEEEEEEEEEEEEEEEEEEEEEEEEEEEEEEEEEEEEEEEEEEEEEEEEEEEEEEEEEEEEEEEEEEEEEEEEEEEEEEEEEEEEEEEEEEEEEEEEEEEEEEEEEEEEEEEEEEEEEEEEEEEEEE	NM:i:0	MD:Z:150	AS:i:150	XS:i:0
m1_8577_8727_1_m1_8919_9069_-1	0	NODE_2_length_50027_cov_41.0040_ID_3	20085	60	150M	*	0	0	AGCATGCTTGTCAGAAGGGAGACTCCTCGGCGAATCCTCACTGGCCAAAGATGATTAGTTATACGTGATTGAGCGACGGGCGGTATAGTGCTCAGAACCTCAAATCAAGGACTGGGTAAGAATAATGGGCGCACTCCGGCTTTTCTTGGT	@@@@@@@@@@@@@@@@@@@@@@@@@@@@@@@@@@@@@@@@@@@@@@@@@@@@@@@@@@@@@@@@@@@@@@@@@@@@@@@@@@@@@@@@@@@@@@@@@@@@@@@@@@@@@@@@@@@@@@@@@@@@@@@@@@@@@@@@@@@@@@@@@@@@@@	NM:i:0	MD:Z:150	AS:i:150	XS:i:0
m1_47845_47995_1_m1_48141_48291_-1	0	NODE_2_length_50027_cov_41.0040_ID_3	9353	60	150M	*	0	0	CTATATAGGCAGAGGTGACAAGTGTGCGCGCATAACACCTGGAACCCACTCCAGGGTTGTGAGATCTGAGGTCGTTTGTCAGCGCCATGACCCATGCACTTTCCCTGCCAATTCATTCGCGGGCCCTTAAGGAGCGTATCCACTCCATCT	IIIIIIIIIIIIIIIIIIIIIIIIIIIIIIIIIIIIIIIIIIIIIIIIIIIIIIIIIIIIIIIIIIIIIIIIIIIIIIIIIIIIIIIIIIIIIIIIIIIIIIIIIIIIIIIIIIIIIIIIIIIIIIIIIIIIIIIIIIIIIIIIIIIIII	NM:i:0	MD:Z:150	AS:i:150	XS:i:0
m1_38766_38916_-1_m1_38471_38621_1	16	NODE_2_length_50027_cov_41.0040_ID_3	274	60	150M	*	0	0	ACGGGCGCAACGTACGTTCTCCGCTGAACGGGGGCATACGAGGTATTTTGCAAGAAAGGATCCGAGCGCTAGTACAACCGAGGGATGGCTTCGATCTGCCTTAATCGAGGTGCTCTAAATAATGTTCTGGAGGTGGTGTCAATCTCGGAC	BBBBBBBBBBBBBBBBBBBBBBBBBBBBBBBBBBBBBBBBBBBBBBBBBBBBBBBBBBBBBBBBBBBBBBBBBBBBBBBBBBBBBBBBBBBBBBBBBBBBBBBBBBBBBBBBBBBBBBBBBBBBBBBBBBBBBBBBBBBBBBBBBBBBBB	NM:i:0	MD:Z:150	AS:i:150	XS:i:0
m1_23846_23996_1_m1_24248_24398_-1	0	NODE_2_length_50027_cov_41.0040_ID_3	35354	60	150M	*	0	0	TAGAGTTGCCAACCGGACGAAATAGGCATTTCCGGCTTTGTTCATATCCACATTACCTTTACCACGAGGATCCTGACGTGCAAAAGCCCTGATTTTCGGTCCAAACTATGTAGTGTGTCGTTTCCTCTTGTGGCCCAAACTTATCCGGCC	AAAAAAAAAAAAAAAAAAAAAAAAAAAAAAAAAAAAAAAAAAAAAAAAAAAAAAAAAAAAAAAAAAAAAAAAAAAAAAAAAAAAAAAAAAAAAAAAAAAAAAAAAAAAAAAAAAAAAAAAAAAAAAAAAAAAAAAAAAAAAAAAAAAAAA	NM:i:0	MD:Z:150	AS:i:150	XS:i:0
m1_9577_9727_-1_m1_9234_9384_1	16	NODE_2_length_50027_cov_41.0040_ID_3	21085	60	150M	*	0	0	TTTATGTCGCGTAGTTAGATTACATGTGGCTCTTACAACCGTACCGAGCCCGCACGTTTGTCGTATCATCCATTAATAGAAACATGTTAAATGCCTGCTAATATATCTGGTGATACAACGCGTGTTGCTTCCGTTTCTAAACGCCCCAGG	HHHHHHHHHHHHHHHHHHHHHHHHHHHHHHHHHHHHHHHHHHHHHHHHHHHHHHHHHHHHHHHHHHHHHHHHHHHHHHHHHHHHHHHHHHHHHHHHHHHHHHHHHHHHHHHHHHHHHHHHHHHHHHHHHHHHHHHHHHHHHHHHHHHHHH	NM:i:0	MD:Z:150	AS:i:150	XS:i:0
m1_6446_6596_-1_m1_6248_6398_1	16	NODE_2_length_50027_cov_41.0040_ID_3	17954	60	150M	*	0	0	GCCCTCCCTCTATTAGCCGGTTTACAGCAAATCTCGGCCCGTCGGCCTAACTATTTGCCCAGGTATTAATTAGAAAATTCCGTAAGAAATGCCAACGACACCAGAATAACACGGCGGCCACTACGTCTTCGAATATACAAAATGGGTCCG	HHHHHHHHHHHHHHHHHHHHHHHHHHHHHHHHHHHHHHHHHHHHHHHHHHHHHHHHHHHHHHHHHHHHHHHHHHHHHHHHHHHHHHHHHHHHHHHHHHHHHHHHHHHHHHHHHHHHHHHHHHHHHHHHHHHHHHHHHHHHHHHHHHHHHH	NM:i:0	MD:Z:150	AS:i:150	XS:i:0
m1_45154_45304_1_m1_45429_45579_-1	0	NODE_2_length_50027_cov_41.0040_ID_3	6662	60	150M	*	0	0	ACAAATTCGCACTAGCACCGAGGGGTAACAGGTCCCATATCAATGTACAGTGGGCAGTTTGCCGAAATTAGAGGGGGATCTCAGATCGATCAACACGCTCCAGTAACGGTGTCACCGCTTTGCTCTGGAATCTTAGTGACCAGAAGTGGC	IIIIIIIIIIIIIIIIIIIIIIIIIIIIIIIIIIIIIIIIIIIIIIIIIIIIIIIIIIIIIIIIIIIIIIIIIIIIIIIIIIIIIIIIIIIIIIIIIIIIIIIIIIIIIIIIIIIIIIIIIIIIIIIIIIIIIIIIIIIIIIIIIIIIII	NM:i:0	MD:Z:150	AS:i:150	XS:i:0
m1_16853_17003_-1_m1_16380_16530_1	16	NODE_2_length_50027_cov_41.0040_ID_3	28361	60	150M	*	0	0	GACTGCGGGGCTTCTGTTTTTCCGAAAAGCGATGTCTATTTCTTGCAAACGTCCTCCAGCGAGCTAGACCATTTAGCAATAATGAACTTGCATCATTGTACAATCTTAACTCACTTGGGATGTCACGATAGGTCTAGGCATTATTAGACT	HHHHHHHHHHHHHHHHHHHHHHHHHHHHHHHHHHHHHHHHHHHHHHHHHHHHHHHHHHHHHHHHHHHHHHHHHHHHHHHHHHHHHHHHHHHHHHHHHHHHHHHHHHHHHHHHHHHHHHHHHHHHHHHHHHHHHHHHHHHHHHHHHHHHHH	NM:i:0	MD:Z:150	AS:i:150	XS:i:0
m1_5296_5446_-1_m1_5050_5200_1	16	NODE_2_length_50027_cov_41.0040_ID_3	16804	60	150M	*	0	0	CTACTTTGGACAAATTCAAAGAGCGACGAGCTGATCATTTTGCTAGGTACGGGGCTCAACATTGATGCGAAGGCTGGATAAGGGAGCGCCGACGCCCTCAGATATGTTGCACAGGGCCGCGAACGGATCGGATAGAGGGGGACAAGAGAA	AAAAAAAAAAAAAAAAAAAAAAAAAAAAAAAAAAAAAAAAAAAAAAAAAAAAAAAAAAAAAAAAAAAAAAAAAAAAAAAAAAAAAAAAAAAAAAAAAAAAAAAAAAAAAAAAAAAAAAAAAAAAAAAAAAAAAAAAAAAAAAAAAAAAAA	NM:i:0	MD:Z:150	AS:i:150	XS:i:0
m1_12253_12403_1_m1_12606_12756_-1	0	NODE_2_length_50027_cov_41.0040_ID_3	23761	60	150M	*	0	0	GGCCTGGGGCGCTGTATTGCAAAACCGAGCCCTGGATAGGGACAACGTGGTTCGTTGTACGCGATGAACGGAGTCCACGGCTACGTCAAGTGGCATTTTAGCGCTTCTCATCGGGTGTTACGGAAAAACCAATGGACCCCATCGAGTCCG	AAAAAAAAAAAAAAAAAAAAAAAAAAAAAAAAAAAAAAAAAAAAAAAAAAAAAAAAAAAAAAAAAAAAAAAAAAAAAAAAAAAAAAAAAAAAAAAAAAAAAAAAAAAAAAAAAAAAAAAAAAAAAAAAAAAAAAAAAAAAAAAAAAAAAA	NM:i:0	MD:Z:150	AS:i:150	XS:i:0
m1_44980_45130_1_m1_45167_45317_-1	0	NODE_2_length_50027_cov_41.0040_ID_3	6488	60	150M	*	0	0	ACACGGCTTGCCGACACCTCCGTAGCGAGAGTCTGCCCTTGCGGAAGTGTCATTAAAGAATGACTCATTTCCTGTAGTACTGGGTTGCTGCTTACCATTCAGATGGCGAAATATCCTGAAATGTTATCACATGGCGTCATTCGTCTCCCA	EEEEEEEEEEEEEEEEEEEEEEEEEEEEEEEEEEEEEEEEEEEEEEEEEEEEEEEEEEEEEEEEEEEEEEEEEEEEEEEEEEEEEEEEEEEEEEEEEEEEEEEEEEEEEEEEEEEEEEEEEEEEEEEEEEEEEEEEEEEEEEEEEEEEEE	NM:i:0	MD:Z:150	AS:i:150	XS:i:0
m1_45042_45192_1_m1_45252_45402_-1	0	NODE_2_length_50027_cov_41.0040_ID_3	6550	60	150M	*	0	0	ACTCATTTCCTGTAGTACTGGGTTGCTGCTTACCATTCAGATGGCGAAATATCCTGAAATGTTATCACATGGCGTCATTCGTCTCCCAGATGTGTGTCCCGACCGTCACAACACAAATTCGCACTAGCACCGAGGGGTAACAGGTCCCAT	HHHHHHHHHHHHHHHHHHHHHHHHHHHHHHHHHHHHHHHHHHHHHHHHHHHHHHHHHHHHHHHHHHHHHHHHHHHHHHHHHHHHHHHHHHHHHHHHHHHHHHHHHHHHHHHHHHHHHHHHHHHHHHHHHHHHHHHHHHHHHHHHHHHHHH	NM:i:0	MD:Z:150	AS:i:150	XS:i:0
m1_20635_20785_-1_m1_20010_20160_1	16	NODE_2_length_50027_cov_41.0040_ID_3	32143	60	150M	*	0	0	CCGGTAGAAACGCATCACACTTGCGAAAGTGTCACTCCATTTTCGGACCGCCACATGGCTAGCAACCCCTGGAGAACCGGATTTCTTCAAACCAAAATCATAGCTACACGGCGCAGTCGTATGCGAGATCAAAGGGGACATCATGCGATC	GGGGGGGGGGGGGGGGGGGGGGGGGGGGGGGGGGGGGGGGGGGGGGGGGGGGGGGGGGGGGGGGGGGGGGGGGGGGGGGGGGGGGGGGGGGGGGGGGGGGGGGGGGGGGGGGGGGGGGGGGGGGGGGGGGGGGGGGGGGGGGGGGGGGGG	NM:i:0	MD:Z:150	AS:i:150	XS:i:0
m1_10061_10211_1_m1_10559_10709_-1	0	NODE_2_length_50027_cov_41.0040_ID_3	21569	60	150M	*	0	0	GACACCCGTCCTAAAGTGATGAGCTTGCGCTCTTCTAAGACTGGAATCCTTCCGTAACTGTGTACTAGGGCGGTTCGAGTAACAAATCTCGCTCAATCTAAGAAAATAACGATGAATGCTGTATTCTTTGGAGCCAGCACTTGCTGTTTC	AAAAAAAAAAAAAAAAAAAAAAAAAAAAAAAAAAAAAAAAAAAAAAAAAAAAAAAAAAAAAAAAAAAAAAAAAAAAAAAAAAAAAAAAAAAAAAAAAAAAAAAAAAAAAAAAAAAAAAAAAAAAAAAAAAAAAAAAAAAAAAAAAAAAAA	NM:i:0	MD:Z:150	AS:i:150	XS:i:0
m1_41447_41597_-1_m1_41209_41359_1	16	NODE_2_length_50027_cov_41.0040_ID_3	2955	60	150M	*	0	0	ATCCCCGACTTGTAGTGTACTATAAGCCCTTCTGTATACCTATTTAGAGAAGAACATTGCTTCGCCTCATTAACGGGGTGGCACTCAAGTGTCGAGTGGAATATTTACGTCTATCCGAATCAGCAACACGGGTTGCCATCGAGGCAGGGC	AAAAAAAAAAAAAAAAAAAAAAAAAAAAAAAAAAAAAAAAAAAAAAAAAAAAAAAAAAAAAAAAAAAAAAAAAAAAAAAAAAAAAAAAAAAAAAAAAAAAAAAAAAAAAAAAAAAAAAAAAAAAAAAAAAAAAAAAAAAAAAAAAAAAAA	NM:i:0	MD:Z:150	AS:i:150	XS:i:0
m1_32237_32387_1_m1_32742_32892_-1	0	NODE_2_length_50027_cov_41.0040_ID_3	43745	60	150M	*	0	0	GTCACCGCCATTACGTAGCGCATTATGACGCGGGTCGCATCCAATCGGCCCGTCAGCCGATAGGACAGTTCACTCTGTAAGTCCCCGGTGCTCCGCCGTAACGACATGACCGTCGCCAATGTACATTCCTAAACCACTTGTTCCTATGAG	DDDDDDDDDDDDDDDDDDDDDDDDDDDDDDDDDDDDDDDDDDDDDDDDDDDDDDDDDDDDDDDDDDDDDDDDDDDDDDDDDDDDDDDDDDDDDDDDDDDDDDDDDDDDDDDDDDDDDDDDDDDDDDDDDDDDDDDDDDDDDDDDDDDDDD	NM:i:0	MD:Z:150	AS:i:150	XS:i:0
m1_28243_28393_1_m1_28704_28854_-1	0	NODE_2_length_50027_cov_41.0040_ID_3	39751	60	150M	*	0	0	CCTCTGTCTACAGCGCACGTGATCGTGTTACAGTTAATAAGCTTGACGGTACTTGCTTGTTATTACGATAGTTCCCATCTTGATTTGCCGCTGCGGCAAGGGATGCGAGGACCGGAACTCAGGCCGGGGTACCCAGTAGAGCTGTGATGT	FFFFFFFFFFFFFFFFFFFFFFFFFFFFFFFFFFFFFFFFFFFFFFFFFFFFFFFFFFFFFFFFFFFFFFFFFFFFFFFFFFFFFFFFFFFFFFFFFFFFFFFFFFFFFFFFFFFFFFFFFFFFFFFFFFFFFFFFFFFFFFFFFFFFFF	NM:i:0	MD:Z:150	AS:i:150	XS:i:0
m1_39870_40020_1_m1_40187_40337_-1	0	NODE_2_length_50027_cov_41.0040_ID_3	1378	60	150M	*	0	0	CCTGGATTCCCGTGTTACCACCGCTACCCCAACAAGGACGGCATTTAGAAAGTCATCCTTGGCAGAGCTGTATACTCAGCCTGTTGCCTAGATCGAAGCCTGCCAATACCCCGTAGGCTGCCTGGATGATCCTCTATAACTGGGTTGCGA	CCCCCCCCCCCCCCCCCCCCCCCCCCCCCCCCCCCCCCCCCCCCCCCCCCCCCCCCCCCCCCCCCCCCCCCCCCCCCCCCCCCCCCCCCCCCCCCCCCCCCCCCCCCCCCCCCCCCCCCCCCCCCCCCCCCCCCCCCCCCCCCCCCCCCC	NM:i:0	MD:Z:150	AS:i:150	XS:i:0
m1_25799_25949_1_m1_26094_26244_-1	0	NODE_2_length_50027_cov_41.0040_ID_3	37307	60	150M	*	0	0	ACTGTCTCCTACCCTAAATGGGTTGGTACCTTCCGGTAATTATATAAGGTGTCCAGTACTTCTAAGCTGATTTCCGTTGCTTTCCACGTCAAAGTCAGGCCACCTTCCGGCTTGAATAAAACATGATGGACCTCCTGTCCGTCCCGGGTC	EEEEEEEEEEEEEEEEEEEEEEEEEEEEEEEEEEEEEEEEEEEEEEEEEEEEEEEEEEEEEEEEEEEEEEEEEEEEEEEEEEEEEEEEEEEEEEEEEEEEEEEEEEEEEEEEEEEEEEEEEEEEEEEEEEEEEEEEEEEEEEEEEEEEEE	NM:i:0	MD:Z:150	AS:i:150	XS:i:0
m1_29725_29875_-1_m1_29485_29635_1	16	NODE_2_length_50027_cov_41.0040_ID_3	41233	60	150M	*	0	0	AGATCCCGGTAGAAAAGAGTTCCCCGTCCGTCGAGGGTACCTGCAGCTAACGCGTCTGCAATCCCTTGAGCGTGGTACGTCATAGAGAACAGTAATAAAGATCCTTAGGACTGTGCTGATTACACTTGCTGGGCGATTTAATTAAACCTG	AAAAAAAAAAAAAAAAAAAAAAAAAAAAAAAAAAAAAAAAAAAAAAAAAAAAAAAAAAAAAAAAAAAAAAAAAAAAAAAAAAAAAAAAAAAAAAAAAAAAAAAAAAAAAAAAAAAAAAAAAAAAAAAAAAAAAAAAAAAAAAAAAAAAAA	NM:i:0	MD:Z:150	AS:i:150	XS:i:0
m1_3635_3785_-1_m1_3284_3434_1	16	NODE_2_length_50027_cov_41.0040_ID_3	15143	60	150M	*	0	0	AGATATGGCTGTTCGGGTCCACTTCTAGAGTCGGGTGCCAGTCGGTAAGTCGGGGTCAGGTTCTCCACCGAGCGGATCTGCATATGCTTCGGTCCGACGCGATCAGGGGTCATAAGCTTTCATTTGACGATAGATCAGGCAGGTCTAATG	@@@@@@@@@@@@@@@@@@@@@@@@@@@@@@@@@@@@@@@@@@@@@@@@@@@@@@@@@@@@@@@@@@@@@@@@@@@@@@@@@@@@@@@@@@@@@@@@@@@@@@@@@@@@@@@@@@@@@@@@@@@@@@@@@@@@@@@@@@@@@@@@@@@@@@	NM:i:0	MD:Z:150	AS:i:150	XS:i:0
m1_1940_2090_1_m1_2196_2346_-1	0	NODE_2_length_50027_cov_41.0040_ID_3	13448	60	150M	*	0	0	ATGTGAGGCATAGCTCTAGCACACGGTAGCTCGTTGATATGAGAGTCTCGGCGGGTCCAGTTCCAGCCTTACATCGGGCGACAATCTGAGCCTAGAATTATTCAAGAGATGTAGGTGCTCTCGTTAGTTTGGGCGGGCGGAGATGCTGGG	HHHHHHHHHHHHHHHHHHHHHHHHHHHHHHHHHHHHHHHHHHHHHHHHHHHHHHHHHHHHHHHHHHHHHHHHHHHHHHHHHHHHHHHHHHHHHHHHHHHHHHHHHHHHHHHHHHHHHHHHHHHHHHHHHHHHHHHHHHHHHHHHHHHHHH	NM:i:0	MD:Z:150	AS:i:150	XS:i:0
m1_10641_10791_1_m1_11102_11252_-1	0	NODE_2_length_50027_cov_41.0040_ID_3	22149	60	150M	*	0	0	GATTGTACAAATAGATAGACAAGTTGTTTTCTGATGCGCCTTCGCTCACTGTGAGAAGGGGATATGTCGCAATTGTTAACAGAACCCTTGCTGCAGGTCTGCTAAGGCTACCCTTCATTCCCTGGACGCAATACGAGAATTGCTCTCCTG	EEEEEEEEEEEEEEEEEEEEEEEEEEEEEEEEEEEEEEEEEEEEEEEEEEEEEEEEEEEEEEEEEEEEEEEEEEEEEEEEEEEEEEEEEEEEEEEEEEEEEEEEEEEEEEEEEEEEEEEEEEEEEEEEEEEEEEEEEEEEEEEEEEEEEE	NM:i:0	MD:Z:150	AS:i:150	XS:i:0
m1_15107_15257_-1_m1_14876_15026_1	16	NODE_2_length_50027_cov_41.0040_ID_3	26615	60	150M	*	0	0	GATAACGGGCAGAATAACGACTTTACAGGAAGTATTCCGTCGGTGTGTTGCTTGGCAGTCGTCCTCCAGCTCGCAGGACTCTTCTATATGGCGATAGACAACAGCAGCCAATGGTCGTTATACAGGAGAGCTTTTAGCAGAGGGCGGTTT	AAAAAAAAAAAAAAAAAAAAAAAAAAAAAAAAAAAAAAAAAAAAAAAAAAAAAAAAAAAAAAAAAAAAAAAAAAAAAAAAAAAAAAAAAAAAAAAAAAAAAAAAAAAAAAAAAAAAAAAAAAAAAAAAAAAAAAAAAAAAAAAAAAAAAA	NM:i:0	MD:Z:150	AS:i:150	XS:i:0
m1_1191_1341_1_m1_1577_1727_-1	0	NODE_2_length_50027_cov_41.0040_ID_3	12699	60	150M	*	0	0	TCTACGCATAGGATATATGTCGACTACCCACGGGCCCCGGACTTGCATTCACCACCCTTCTCCCTATGCTGGTACTATAGCATCTAAGGGGAAACCGATTGTTCGCTACTCACCGTGCCGTGCCCTGTCGTCTTTCGCCGTTGCATTACG	HHHHHHHHHHHHHHHHHHHHHHHHHHHHHHHHHHHHHHHHHHHHHHHHHHHHHHHHHHHHHHHHHHHHHHHHHHHHHHHHHHHHHHHHHHHHHHHHHHHHHHHHHHHHHHHHHHHHHHHHHHHHHHHHHHHHHHHHHHHHHHHHHHHHHH	NM:i:0	MD:Z:150	AS:i:150	XS:i:0
m1_11477_11627_-1_m1_11078_11228_1	16	NODE_2_length_50027_cov_41.0040_ID_3	22985	60	150M	*	0	0	GGACAATTTGTCTCATAGTGCTAGACTTCTTTGGCGTCTGATTAGTACGCGGACTGGATGGCTGCGTCTCTCTTCTAGAACAAAGAGATTCAACAACTATTAACACACGAGTGTATTTGAAGGTGTAATACTGACTTATTACTGGCTATC	DDDDDDDDDDDDDDDDDDDDDDDDDDDDDDDDDDDDDDDDDDDDDDDDDDDDDDDDDDDDDDDDDDDDDDDDDDDDDDDDDDDDDDDDDDDDDDDDDDDDDDDDDDDDDDDDDDDDDDDDDDDDDDDDDDDDDDDDDDDDDDDDDDDDDD	NM:i:0	MD:Z:150	AS:i:150	XS:i:0
m1_5111_5261_-1_m1_4904_5054_1	16	NODE_2_length_50027_cov_41.0040_ID_3	16619	60	150M	*	0	0	TGAGTGAGTGACTTCGCCTTACATGGTACGTTGTGTGAGCACCTATAAATTAGGCAGTGAACTTTCCTGTTGCCCTACAAGCGTTTGCTAATGGATACCCTAACGCTTTCTCGCAATATCAGTAACTTGACGGCTATCAAAAGCTAGACG	AAAAAAAAAAAAAAAAAAAAAAAAAAAAAAAAAAAAAAAAAAAAAAAAAAAAAAAAAAAAAAAAAAAAAAAAAAAAAAAAAAAAAAAAAAAAAAAAAAAAAAAAAAAAAAAAAAAAAAAAAAAAAAAAAAAAAAAAAAAAAAAAAAAAAA	NM:i:0	MD:Z:150	AS:i:150	XS:i:0
m1_2365_2515_1_m1_2728_2878_-1	0	NODE_2_length_50027_cov_41.0040_ID_3	13873	60	150M	*	0	0	GTAACGCAGGGTTAGCCGGCAACTGATGTGTATGAAAGTAGTGATTCAGTTTCACAGGTCGTCTCGAGTTAGACAGAAGAGTACTAGCCACGGGGTTTGGGTTTGATCGAGCCACGCCACTAAGAGCTGGTAGATATGAGACTCCCGTAG	EEEEEEEEEEEEEEEEEEEEEEEEEEEEEEEEEEEEEEEEEEEEEEEEEEEEEEEEEEEEEEEEEEEEEEEEEEEEEEEEEEEEEEEEEEEEEEEEEEEEEEEEEEEEEEEEEEEEEEEEEEEEEEEEEEEEEEEEEEEEEEEEEEEEEE	NM:i:0	MD:Z:150	AS:i:150	XS:i:0
m1_23367_23517_-1_m1_23099_23249_1	16	NODE_2_length_50027_cov_41.0040_ID_3	34875	60	150M	*	0	0	CCGTGAGAAATCGAATATGCGTACTGATCCACCCGGTATTATTAGTTAAAGCGTCTTGAGTATTCTGGGATGTGTAAGCCCTTAATATGTTTCTGACGTCGCATAATATTCCTCGGATGGCGCTTAGCAGATCACGCGTGCGAAGCTACG	BBBBBBBBBBBBBBBBBBBBBBBBBBBBBBBBBBBBBBBBBBBBBBBBBBBBBBBBBBBBBBBBBBBBBBBBBBBBBBBBBBBBBBBBBBBBBBBBBBBBBBBBBBBBBBBBBBBBBBBBBBBBBBBBBBBBBBBBBBBBBBBBBBBBBB	NM:i:0	MD:Z:150	AS:i:150	XS:i:0
m1_48281_48431_-1_m1_47872_48022_1	16	NODE_2_length_50027_cov_41.0040_ID_3	9789	60	150M	*	0	0	TCAACGCCTATATGCCGGGGGGGGCGCTGCCCTCCACTGATCCGCCAAGGACTAACTGCCGCGACGGGGCATGTGCGATGTGCCGGTCTTGTGAAATCTAAGTGTGCAGTCAAGATTCGGCGGAGACTCTCAACTGCCCAATGGAGCTGC	AAAAAAAAAAAAAAAAAAAAAAAAAAAAAAAAAAAAAAAAAAAAAAAAAAAAAAAAAAAAAAAAAAAAAAAAAAAAAAAAAAAAAAAAAAAAAAAAAAAAAAAAAAAAAAAAAAAAAAAAAAAAAAAAAAAAAAAAAAAAAAAAAAAAAA	NM:i:0	MD:Z:150	AS:i:150	XS:i:0
m1_49660_49810_-1_m1_49338_49488_1	16	NODE_2_length_50027_cov_41.0040_ID_3	11168	60	150M	*	0	0	TAGCAGTACTAGCACAATGCAAGAATATCTGCAGGCTGGGCCGATAGGGCCCACGCGACAAGAGGTCTTAGAGATCTATAGCGGTGTATCAACTCAGCCGACCTTTAGTATCCGCCGGCTCTATGACCGGCCGGTTATTTCCCGAGTCAC	BBBBBBBBBBBBBBBBBBBBBBBBBBBBBBBBBBBBBBBBBBBBBBBBBBBBBBBBBBBBBBBBBBBBBBBBBBBBBBBBBBBBBBBBBBBBBBBBBBBBBBBBBBBBBBBBBBBBBBBBBBBBBBBBBBBBBBBBBBBBBBBBBBBBBB	NM:i:0	MD:Z:150	AS:i:150	XS:i:0
m1_4421_4571_-1_m1_3974_4124_1	16	NODE_2_length_50027_cov_41.0040_ID_3	15929	60	150M	*	0	0	GCAAGCCCTTCCTTTTCTATAAGTGAATGGGCGGGACCCATTGATGCAGCTGGTCTGATTGACACCGAGCCTAATTTATGTCTTCACGTGGACGGCACAACGGTTTGACATCAAAGTCCGATCTGATGGCATAAAATCGACCTCTTAAGT	AAAAAAAAAAAAAAAAAAAAAAAAAAAAAAAAAAAAAAAAAAAAAAAAAAAAAAAAAAAAAAAAAAAAAAAAAAAAAAAAAAAAAAAAAAAAAAAAAAAAAAAAAAAAAAAAAAAAAAAAAAAAAAAAAAAAAAAAAAAAAAAAAAAAAA	NM:i:0	MD:Z:150	AS:i:150	XS:i:0
m1_10116_10266_-1_m1_9893_10043_1	16	NODE_2_length_50027_cov_41.0040_ID_3	21624	60	150M	*	0	0	AACTGTGTACTAGGGCGGTTCGAGTAACAAATCTCGCTCAATCTAAGAAAATAACGATGAATGCTGTATTCTTTGGAGCCAGCACTTGCTGTTTCTCGGCCGTACCACTCTCATCGATGCGTGGTCGTCGGAAGTGGCTAAATGGCATAC	BBBBBBBBBBBBBBBBBBBBBBBBBBBBBBBBBBBBBBBBBBBBBBBBBBBBBBBBBBBBBBBBBBBBBBBBBBBBBBBBBBBBBBBBBBBBBBBBBBBBBBBBBBBBBBBBBBBBBBBBBBBBBBBBBBBBBBBBBBBBBBBBBBBBBB	NM:i:0	MD:Z:150	AS:i:150	XS:i:0
m1_31633_31783_-1_m1_31098_31248_1	16	NODE_2_length_50027_cov_41.0040_ID_3	43141	60	150M	*	0	0	TTACATAATCGAGTCCAGCCTGCCTGTCCAGAAAAGATAGGGACCATCCACATCTTACTTCAATTCGTCACTGTGACCCGAGGTTAGATATATCGATTGTACCCGTCATCGCCATGTCGGGACCGTCGTCGTCTTTGCGTTGCAAGCTGG	HHHHHHHHHHHHHHHHHHHHHHHHHHHHHHHHHHHHHHHHHHHHHHHHHHHHHHHHHHHHHHHHHHHHHHHHHHHHHHHHHHHHHHHHHHHHHHHHHHHHHHHHHHHHHHHHHHHHHHHHHHHHHHHHHHHHHHHHHHHHHHHHHHHHHH	NM:i:0	MD:Z:150	AS:i:150	XS:i:0
m1_6884_7034_1_m1_7292_7442_-1	0	NODE_2_length_50027_cov_41.0040_ID_3	18392	60	150M	*	0	0	AATTATTCGCAGCGTTTGTTAAAGATTAACGATACTTTCTCGACACCTGTTACCCGCTTCATCATTGGGTTTGCACGGCCCCACTTATCTCGATTTCTTAGCAACCGAGAGTAAACCATATATTATCTATTATTCGCAACCACAGCGGAA	EEEEEEEEEEEEEEEEEEEEEEEEEEEEEEEEEEEEEEEEEEEEEEEEEEEEEEEEEEEEEEEEEEEEEEEEEEEEEEEEEEEEEEEEEEEEEEEEEEEEEEEEEEEEEEEEEEEEEEEEEEEEEEEEEEEEEEEEEEEEEEEEEEEEEE	NM:i:0	MD:Z:150	AS:i:150	XS:i:0
m1_15090_15240_1_m1_15343_15493_-1	0	NODE_2_length_50027_cov_41.0040_ID_3	26598	60	150M	*	0	0	GCAGGGTTATTTAGACCGATAACGGGCAGAATAACGACTTTACAGGAAGTATTCCGTCGGTGTGTTGCTTGGCAGTCGTCCTCCAGCTCGCAGGACTCTTCTATATGGCGATAGACAACAGCAGCCAATGGTCGTTATACAGGAGAGCTT	GGGGGGGGGGGGGGGGGGGGGGGGGGGGGGGGGGGGGGGGGGGGGGGGGGGGGGGGGGGGGGGGGGGGGGGGGGGGGGGGGGGGGGGGGGGGGGGGGGGGGGGGGGGGGGGGGGGGGGGGGGGGGGGGGGGGGGGGGGGGGGGGGGGGGG	NM:i:0	MD:Z:150	AS:i:150	XS:i:0
m1_46944_47094_1_m1_47238_47388_-1	0	NODE_2_length_50027_cov_41.0040_ID_3	8452	60	150M	*	0	0	GAGAGAATGAAGTACGAATAGGTTTAGAATACAGAATGCGAAATAAACATGCAGCCGGAGCCAGGCCAAGCGCGTGTCAACGGGGGGTACGGCTTACGTGATAGATTATCCTCTCCAATTAAGGCCCTACTAGTCGGTCGGATTAAGACC	@@@@@@@@@@@@@@@@@@@@@@@@@@@@@@@@@@@@@@@@@@@@@@@@@@@@@@@@@@@@@@@@@@@@@@@@@@@@@@@@@@@@@@@@@@@@@@@@@@@@@@@@@@@@@@@@@@@@@@@@@@@@@@@@@@@@@@@@@@@@@@@@@@@@@@	NM:i:0	MD:Z:150	AS:i:150	XS:i:0
m1_5367_5517_-1_m1_5021_5171_1	16	NODE_2_length_50027_cov_41.0040_ID_3	16875	60	150M	*	0	0	GGCTGGATAAGGGAGCGCCGACGCCCTCAGATATGTTGCACAGGGCCGCGAACGGATCGGATAGAGGGGGACAAGAGAATGTTCGACATCACTTGTCTATAGCTAGCACAGTACGGTGGTGCGTTAGGAAGAAATTGCCATGTAAGCGCC	HHHHHHHHHHHHHHHHHHHHHHHHHHHHHHHHHHHHHHHHHHHHHHHHHHHHHHHHHHHHHHHHHHHHHHHHHHHHHHHHHHHHHHHHHHHHHHHHHHHHHHHHHHHHHHHHHHHHHHHHHHHHHHHHHHHHHHHHHHHHHHHHHHHHHH	NM:i:0	MD:Z:150	AS:i:150	XS:i:0
m1_7227_7377_-1_m1_6782_6932_1	16	NODE_2_length_50027_cov_41.0040_ID_3	18735	60	150M	*	0	0	TGGACCGGGCACATGCTTACACCCGGTGGAGGTCAAAACTTGAGAGAACAGAATTGGCAGGAGCGGTTACATGTCTCGGGACCGAATGCCGGCCCCTAACGGCTGTTGCCTATCACCGCTGGAGAGATATCTGAACAGAGCAGGAAAATG	BBBBBBBBBBBBBBBBBBBBBBBBBBBBBBBBBBBBBBBBBBBBBBBBBBBBBBBBBBBBBBBBBBBBBBBBBBBBBBBBBBBBBBBBBBBBBBBBBBBBBBBBBBBBBBBBBBBBBBBBBBBBBBBBBBBBBBBBBBBBBBBBBBBBBB	NM:i:0	MD:Z:150	AS:i:150	XS:i:0
m1_27229_27379_1_m1_27559_27709_-1	0	NODE_2_length_50027_cov_41.0040_ID_3	38737	60	150M	*	0	0	AGCTCCGGTCTAAGGGAATTATGTAAACGGCGAAGCAGCTGAAATAGGACGGTTGAGGAGATTCTTCGGTTTGCTGCTCTCGTAGAGAGAGTATCCTTCCTCAGACGCGACAAGAGGCGTGGCGAAACGGGTGTTAGGTCCCGAACATAT	DDDDDDDDDDDDDDDDDDDDDDDDDDDDDDDDDDDDDDDDDDDDDDDDDDDDDDDDDDDDDDDDDDDDDDDDDDDDDDDDDDDDDDDDDDDDDDDDDDDDDDDDDDDDDDDDDDDDDDDDDDDDDDDDDDDDDDDDDDDDDDDDDDDDDD	NM:i:0	MD:Z:150	AS:i:150	XS:i:0
m1_45199_45349_-1_m1_44972_45122_1	16	NODE_2_length_50027_cov_41.0040_ID_3	6707	60	150M	*	0	0	TACAGTGGGCAGTTTGCCGAAATTAGAGGGGGATCTCAGATCGATCAACACGCTCCAGTAACGGTGTCACCGCTTTGCTCTGGAATCTTAGTGACCAGAAGTGGCGTGTAAGTGTAAGCCTAGGTTTGAACAACAGAGCGATAATGTAGG	BBBBBBBBBBBBBBBBBBBBBBBBBBBBBBBBBBBBBBBBBBBBBBBBBBBBBBBBBBBBBBBBBBBBBBBBBBBBBBBBBBBBBBBBBBBBBBBBBBBBBBBBBBBBBBBBBBBBBBBBBBBBBBBBBBBBBBBBBBBBBBBBBBBBBB	NM:i:0	MD:Z:150	AS:i:150	XS:i:0
m1_27295_27445_1_m1_27737_27887_-1	0	NODE_2_length_50027_cov_41.0040_ID_3	38803	60	150M	*	0	0	CGGTTTGCTGCTCTCGTAGAGAGAGTATCCTTCCTCAGACGCGACAAGAGGCGTGGCGAAACGGGTGTTAGGTCCCGAACATATGCTGCCATAATACCCGAAGATAGATCCAACTTCAAGGCGTCAAGACTCGTGTGTATTGGAGACGAT	EEEEEEEEEEEEEEEEEEEEEEEEEEEEEEEEEEEEEEEEEEEEEEEEEEEEEEEEEEEEEEEEEEEEEEEEEEEEEEEEEEEEEEEEEEEEEEEEEEEEEEEEEEEEEEEEEEEEEEEEEEEEEEEEEEEEEEEEEEEEEEEEEEEEEE	NM:i:0	MD:Z:150	AS:i:150	XS:i:0
m1_18696_18846_1_m1_18956_19106_-1	0	NODE_2_length_50027_cov_41.0040_ID_3	30204	60	150M	*	0	0	CCTGCCGCTGACAAGTCCAAAACAACTGTCCCCGCAGTCACGGCCTTCCTGATTGTCCGTTTGCGGTTAGTTTCGAAAATGCGAAGACCTCGGGACACGACGGGCGGCGAGAGTTCTGCAACGCCGCACTTCTTAATTCGACTCGGTTAT	DDDDDDDDDDDDDDDDDDDDDDDDDDDDDDDDDDDDDDDDDDDDDDDDDDDDDDDDDDDDDDDDDDDDDDDDDDDDDDDDDDDDDDDDDDDDDDDDDDDDDDDDDDDDDDDDDDDDDDDDDDDDDDDDDDDDDDDDDDDDDDDDDDDDDD	NM:i:0	MD:Z:150	AS:i:150	XS:i:0
m1_35684_35834_-1_m1_35360_35510_1	16	NODE_2_length_50027_cov_41.0040_ID_3	47192	60	150M	*	0	0	TCAGTCATCCACTACGGGTTCCGCGGAGCCCCCACGGGGGAGGACCTTCTAGCCCCATCGGGGTGGTCCCGTCAAACGAAGTACGTGTACCCCCCCTGAGAGGAAATGACAACGATCCGACGGGTCGCTTATCTTTACCGACGGGGACAT	BBBBBBBBBBBBBBBBBBBBBBBBBBBBBBBBBBBBBBBBBBBBBBBBBBBBBBBBBBBBBBBBBBBBBBBBBBBBBBBBBBBBBBBBBBBBBBBBBBBBBBBBBBBBBBBBBBBBBBBBBBBBBBBBBBBBBBBBBBBBBBBBBBBBBB	NM:i:0	MD:Z:150	AS:i:150	XS:i:0
m1_15947_16097_-1_m1_15447_15597_1	16	NODE_2_length_50027_cov_41.0040_ID_3	27455	60	150M	*	0	0	GCCCGCCGCGGATGCTCGTGGCCTAGCTACGCCGAAGTCATATACATGAATGAAAAAGATAAATCAAAGTACCTCCGGTCGAGACGGAAGTATCCGCGTAGAACCTTGTCGTGCCGTGTTCACTTCCAGAAACGTAGCAGTCATTACGAT	DDDDDDDDDDDDDDDDDDDDDDDDDDDDDDDDDDDDDDDDDDDDDDDDDDDDDDDDDDDDDDDDDDDDDDDDDDDDDDDDDDDDDDDDDDDDDDDDDDDDDDDDDDDDDDDDDDDDDDDDDDDDDDDDDDDDDDDDDDDDDDDDDDDDDD	NM:i:0	MD:Z:150	AS:i:150	XS:i:0
m1_20767_20917_-1_m1_20302_20452_1	16	NODE_2_length_50027_cov_41.0040_ID_3	32275	60	150M	*	0	0	AGGGGACATCATGCGATCCGAGGTGGTCGCAACGTGCCTACGCTGGGGACTCCTGAGTATCCTGACTCATCCTGGCATTACGTAGCCAGGGTCAAACCCCGGCCGCCATGCGGCATCATTAATCGCGGGCGACACATCCTTGTGGACCGT	FFFFFFFFFFFFFFFFFFFFFFFFFFFFFFFFFFFFFFFFFFFFFFFFFFFFFFFFFFFFFFFFFFFFFFFFFFFFFFFFFFFFFFFFFFFFFFFFFFFFFFFFFFFFFFFFFFFFFFFFFFFFFFFFFFFFFFFFFFFFFFFFFFFFFF	NM:i:0	MD:Z:150	AS:i:150	XS:i:0
m1_21682_21832_-1_m1_21383_21533_1	16	NODE_2_length_50027_cov_41.0040_ID_3	33190	60	150M	*	0	0	GGGGTACTTGCTGGTGTTACGTGGGACAAGCCTATGCCATTCCTCCCCATTAAGAGAATAAAGCTTATGATTGGACGATGGCGTCTATACTTGATACTATCTTACCTTGGGCGTAGAGTTTTCGGATTTCTAGAACGAACAACTATATCT	BBBBBBBBBBBBBBBBBBBBBBBBBBBBBBBBBBBBBBBBBBBBBBBBBBBBBBBBBBBBBBBBBBBBBBBBBBBBBBBBBBBBBBBBBBBBBBBBBBBBBBBBBBBBBBBBBBBBBBBBBBBBBBBBBBBBBBBBBBBBBBBBBBBBBB	NM:i:0	MD:Z:150	AS:i:150	XS:i:0
m1_13056_13206_-1_m1_12708_12858_1	16	NODE_2_length_50027_cov_41.0040_ID_3	24564	60	150M	*	0	0	CGTACCCCGCTATACCAACAACGTGCGCTAATGCATGATGGATCGGCTTTCTTTGAACCCGAATTACGGCTGATACGACCTTCTACCCACAAGTCGGGATTGCCTGTTAGCTCTGGCAACATGTCAGGGGGGAGATAGCCTTGACTAATC	@@@@@@@@@@@@@@@@@@@@@@@@@@@@@@@@@@@@@@@@@@@@@@@@@@@@@@@@@@@@@@@@@@@@@@@@@@@@@@@@@@@@@@@@@@@@@@@@@@@@@@@@@@@@@@@@@@@@@@@@@@@@@@@@@@@@@@@@@@@@@@@@@@@@@@	NM:i:0	MD:Z:150	AS:i:150	XS:i:0
m1_1535_1685_1_m1_1853_2003_-1	0	NODE_2_length_50027_cov_41.0040_ID_3	13043	60	150M	*	0	0	AGTGAGCTCGTAACGAGAAGTCCAGGCGGGACTGGTATCGTTTTGCTCTCCATGTAGGTGATCCCGGGCGTCGGTCGATATGATGGCTAACACCCGTGCTGTACTAACTCCAGGAACCTGCTGTTAGGTCCGACGTCGCTACAAGCGGGA	GGGGGGGGGGGGGGGGGGGGGGGGGGGGGGGGGGGGGGGGGGGGGGGGGGGGGGGGGGGGGGGGGGGGGGGGGGGGGGGGGGGGGGGGGGGGGGGGGGGGGGGGGGGGGGGGGGGGGGGGGGGGGGGGGGGGGGGGGGGGGGGGGGGGGG	NM:i:0	MD:Z:150	AS:i:150	XS:i:0
m1_4982_5132_1_m1_5334_5484_-1	0	NODE_2_length_50027_cov_41.0040_ID_3	16490	60	150M	*	0	0	TGCGAATTTTAGCCCTACCGCCGAATCGGGATGACGAGATAGATAGGGTCGGAGTCTACAGTGTGTTGATTTAAAGCAGTAACTAATAGGATGAAGCTCATCGGCGCCAGGGTAATCAAAGTATATGAATGAGTGAGTGACTTCGCCTTA	@@@@@@@@@@@@@@@@@@@@@@@@@@@@@@@@@@@@@@@@@@@@@@@@@@@@@@@@@@@@@@@@@@@@@@@@@@@@@@@@@@@@@@@@@@@@@@@@@@@@@@@@@@@@@@@@@@@@@@@@@@@@@@@@@@@@@@@@@@@@@@@@@@@@@@	NM:i:0	MD:Z:150	AS:i:150	XS:i:0
m1_13927_14077_1_m1_14404_14554_-1	0	NODE_2_length_50027_cov_41.0040_ID_3	25435	60	150M	*	0	0	CTTGGTCACTCAGACACAGAGAACAACCCGGGCCGTGTCAGCCCTGGCGCTGGTTTCGACGGAATCACACTCAGGCGAAGAAGCAACTCCGCGGCATGTACATACCTGTAGATTACACAAAGGTAAGGTACTTGGCGTCCACGGCGGGAG	GGGGGGGGGGGGGGGGGGGGGGGGGGGGGGGGGGGGGGGGGGGGGGGGGGGGGGGGGGGGGGGGGGGGGGGGGGGGGGGGGGGGGGGGGGGGGGGGGGGGGGGGGGGGGGGGGGGGGGGGGGGGGGGGGGGGGGGGGGGGGGGGGGGGGG	NM:i:0	MD:Z:150	AS:i:150	XS:i:0
m1_42769_42919_1_m1_43128_43278_-1	0	NODE_2_length_50027_cov_41.0040_ID_3	4277	60	150M	*	0	0	GGGATATTATCTACGGCTTCCGCCCAGCTATCCTAACTGGGTCGAAGCGGAATTGGGCCAGGTCACACTAAATGTAAAATCTATCCTACCTTGCATGGATTCCGTTCCTACTAGGTTCTTATCGTTTCTCGTTGGTGATCTGGCCAACAC	HHHHHHHHHHHHHHHHHHHHHHHHHHHHHHHHHHHHHHHHHHHHHHHHHHHHHHHHHHHHHHHHHHHHHHHHHHHHHHHHHHHHHHHHHHHHHHHHHHHHHHHHHHHHHHHHHHHHHHHHHHHHHHHHHHHHHHHHHHHHHHHHHHHHHH	NM:i:0	MD:Z:150	AS:i:150	XS:i:0
m1_13350_13500_1_m1_13651_13801_-1	0	NODE_2_length_50027_cov_41.0040_ID_3	24858	60	150M	*	0	0	CCGTGACCATTTATACTCCATTTACTCGCATGCCTTAGTTTCTCCAATGCATTGGGCGCGAGCGTTTCTGAGATGTAAAACTCTAAATTATAAGTACTACACGTATAAACTATTCTTGGCCCGACAGCCGTACTTCGAGGTTCCGCCGGA	DDDDDDDDDDDDDDDDDDDDDDDDDDDDDDDDDDDDDDDDDDDDDDDDDDDDDDDDDDDDDDDDDDDDDDDDDDDDDDDDDDDDDDDDDDDDDDDDDDDDDDDDDDDDDDDDDDDDDDDDDDDDDDDDDDDDDDDDDDDDDDDDDDDDDD	NM:i:0	MD:Z:150	AS:i:150	XS:i:0
m1_45530_45680_-1_m1_45217_45367_1	16	NODE_2_length_50027_cov_41.0040_ID_3	7038	60	150M	*	0	0	CTTGCATCAGACCCATGCAATATGTCTCAAGAAGTGTAGCAGGATCTGGATCTAATAGGGTCGATCTGTCACGGGGGCTACACCGGCATGACGGACCCGAGATGGACAACGGTCCCTCCCACAGGGAAGTAGGAAGCACAACTATTCGCA	HHHHHHHHHHHHHHHHHHHHHHHHHHHHHHHHHHHHHHHHHHHHHHHHHHHHHHHHHHHHHHHHHHHHHHHHHHHHHHHHHHHHHHHHHHHHHHHHHHHHHHHHHHHHHHHHHHHHHHHHHHHHHHHHHHHHHHHHHHHHHHHHHHHHHH	NM:i:0	MD:Z:150	AS:i:150	XS:i:0
m1_39419_39569_-1_m1_38802_38952_1	16	NODE_2_length_50027_cov_41.0040_ID_3	927	60	150M	*	0	0	CTGCCACTATGAAGAGGTTTCCGGTCATGTCAACTGCGTCGCCTTCATATAAGGGGTTCAACTTCACGTCTAGGAAGGATCAGCTCTTCTGGATCCTTATAAGGATTCATTCTGAAGACAGCTAGCATGAAAGGAATGGGCAATTGAACG	BBBBBBBBBBBBBBBBBBBBBBBBBBBBBBBBBBBBBBBBBBBBBBBBBBBBBBBBBBBBBBBBBBBBBBBBBBBBBBBBBBBBBBBBBBBBBBBBBBBBBBBBBBBBBBBBBBBBBBBBBBBBBBBBBBBBBBBBBBBBBBBBBBBBBB	NM:i:0	MD:Z:150	AS:i:150	XS:i:0
m1_31120_31270_1_m1_31573_31723_-1	0	NODE_2_length_50027_cov_41.0040_ID_3	42628	60	150M	*	0	0	CCACTCACAACTGAGGGCCCTATAATATTTAATCCCAGCGTTCGTACGCCCGTTTCTTAGCTGCCCGCTTGGAATGGGAGGTGTCGCGGGCCAACGTCTGACAATTGATTCCAAGAGCACTGCAATTTACACTTCTGCTCCTCCTTCTGG	BBBBBBBBBBBBBBBBBBBBBBBBBBBBBBBBBBBBBBBBBBBBBBBBBBBBBBBBBBBBBBBBBBBBBBBBBBBBBBBBBBBBBBBBBBBBBBBBBBBBBBBBBBBBBBBBBBBBBBBBBBBBBBBBBBBBBBBBBBBBBBBBBBBBBB	NM:i:0	MD:Z:150	AS:i:150	XS:i:0
m1_33490_33640_1_m1_33825_33975_-1	0	NODE_2_length_50027_cov_41.0040_ID_3	44998	60	150M	*	0	0	CTATCCGAACACGCCCCCATGGTGTATGGGTCACCAGAAACAGTACCATTGAAGGATCGGCATAAGGATGATCTCCAGTCAGTCGGTACTGATTTAGGACGAAGAACGTGAAATGAGGTTTAAGGCATATTTCAATGGATGGACCCCAGT	HHHHHHHHHHHHHHHHHHHHHHHHHHHHHHHHHHHHHHHHHHHHHHHHHHHHHHHHHHHHHHHHHHHHHHHHHHHHHHHHHHHHHHHHHHHHHHHHHHHHHHHHHHHHHHHHHHHHHHHHHHHHHHHHHHHHHHHHHHHHHHHHHHHHHH	NM:i:0	MD:Z:150	AS:i:150	XS:i:0
m1_24899_25049_1_m1_25166_25316_-1	0	NODE_2_length_50027_cov_41.0040_ID_3	36407	60	150M	*	0	0	CCCCCCACACACATACTAAACTAAATCCGTCCTATCACGCTGGTGTTCGATGTACCCTATCTCTGACTCGCGGTCAGGAGCGCCTGCCAGTTCTTGGATAACGTAATGAGTGATTTTTCTGGGATATCTCGTTAGTGAACATGATTTTCA	FFFFFFFFFFFFFFFFFFFFFFFFFFFFFFFFFFFFFFFFFFFFFFFFFFFFFFFFFFFFFFFFFFFFFFFFFFFFFFFFFFFFFFFFFFFFFFFFFFFFFFFFFFFFFFFFFFFFFFFFFFFFFFFFFFFFFFFFFFFFFFFFFFFFFF	NM:i:0	MD:Z:150	AS:i:150	XS:i:0
m1_45316_45466_1_m1_45797_45947_-1	0	NODE_2_length_50027_cov_41.0040_ID_3	6824	60	150M	*	0	0	GCCTAGGTTTGAACAACAGAGCGATAATGTAGGCAGCTGCTTGGGGTTATAGCCAGTTATAATACAGCTCGACGGCATCGTCATGTTCGACTTAGTTTCGTCTCTGTGCAAGGCCTGAGATCGTTAGTGATAGACGTATCACTAATATGT	BBBBBBBBBBBBBBBBBBBBBBBBBBBBBBBBBBBBBBBBBBBBBBBBBBBBBBBBBBBBBBBBBBBBBBBBBBBBBBBBBBBBBBBBBBBBBBBBBBBBBBBBBBBBBBBBBBBBBBBBBBBBBBBBBBBBBBBBBBBBBBBBBBBBBB	NM:i:0	MD:Z:150	AS:i:150	XS:i:0
m1_49732_49882_1_m1_50117_50267_-1	0	NODE_2_length_50027_cov_41.0040_ID_3	11240	60	150M	*	0	0	GATCTATAGCGGTGTATCAACTCAGCCGACCTTTAGTATCCGCCGGCTCTATGACCGGCCGGTTATTTCCCGAGTCACACGTATTAAGTTTGTTGTCTCGCGACCCCCTGGAATCTTGCTCCACGGGCAGGTCCGCCGCCTTCTGCGCTA	CCCCCCCCCCCCCCCCCCCCCCCCCCCCCCCCCCCCCCCCCCCCCCCCCCCCCCCCCCCCCCCCCCCCCCCCCCCCCCCCCCCCCCCCCCCCCCCCCCCCCCCCCCCCCCCCCCCCCCCCCCCCCCCCCCCCCCCCCCCCCCCCCCCCCC	NM:i:0	MD:Z:150	AS:i:150	XS:i:0
m1_43893_44043_-1_m1_43651_43801_1	16	NODE_2_length_50027_cov_41.0040_ID_3	5401	60	150M	*	0	0	TTTTCCTTATGATACGTACGCAGTAACCTGTTAATGCGTTTTAGTTCAATTAGATCTGGGTGTTAGAATGGAGCTGAACTTAAAGTATCTCTATTTGACACTAAGCTGCCTGTCATTAGTAGCAATCAGTACTGATAGTGTCTCGTTCGA	DDDDDDDDDDDDDDDDDDDDDDDDDDDDDDDDDDDDDDDDDDDDDDDDDDDDDDDDDDDDDDDDDDDDDDDDDDDDDDDDDDDDDDDDDDDDDDDDDDDDDDDDDDDDDDDDDDDDDDDDDDDDDDDDDDDDDDDDDDDDDDDDDDDDDD	NM:i:0	MD:Z:150	AS:i:150	XS:i:0
m1_15327_15477_1_m1_15776_15926_-1	0	NODE_2_length_50027_cov_41.0040_ID_3	26835	60	150M	*	0	0	AACCCCCTATGGATGAATAGGAGTCTCTCGCGTTCAAGATCGGGCGGCTCCCCACGGGGGGGTCAAGGACTGACGCGGAGAGTTGGGCCTATCTAAATTTAATATGCTTTTAGACTAAATATAAGAACGCACTTGTATACGCCCTTTAGA	HHHHHHHHHHHHHHHHHHHHHHHHHHHHHHHHHHHHHHHHHHHHHHHHHHHHHHHHHHHHHHHHHHHHHHHHHHHHHHHHHHHHHHHHHHHHHHHHHHHHHHHHHHHHHHHHHHHHHHHHHHHHHHHHHHHHHHHHHHHHHHHHHHHHHH	NM:i:0	MD:Z:150	AS:i:150	XS:i:0
m1_7174_7324_1_m1_7607_7757_-1	0	NODE_2_length_50027_cov_41.0040_ID_3	18682	60	150M	*	0	0	GCGCGTGCTCAGATTCAAGGCATGCGCTCATCTAGTATATCGATTTGCGAGGGTGGACCGGGCACATGCTTACACCCGGTGGAGGTCAAAACTTGAGAGAACAGAATTGGCAGGAGCGGTTACATGTCTCGGGACCGAATGCCGGCCCCT	IIIIIIIIIIIIIIIIIIIIIIIIIIIIIIIIIIIIIIIIIIIIIIIIIIIIIIIIIIIIIIIIIIIIIIIIIIIIIIIIIIIIIIIIIIIIIIIIIIIIIIIIIIIIIIIIIIIIIIIIIIIIIIIIIIIIIIIIIIIIIIIIIIIIII	NM:i:0	MD:Z:150	AS:i:150	XS:i:0
m1_6828_6978_1_m1_7040_7190_-1	0	NODE_2_length_50027_cov_41.0040_ID_3	18336	60	150M	*	0	0	TAAACTCAAACGAAGGGCGTGAGTGATAGACTAGCCAACTAACCCTCCGCCTCTCGAATTATTCGCAGCGTTTGTTAAAGATTAACGATACTTTCTCGACACCTGTTACCCGCTTCATCATTGGGTTTGCACGGCCCCACTTATCTCGAT	DDDDDDDDDDDDDDDDDDDDDDDDDDDDDDDDDDDDDDDDDDDDDDDDDDDDDDDDDDDDDDDDDDDDDDDDDDDDDDDDDDDDDDDDDDDDDDDDDDDDDDDDDDDDDDDDDDDDDDDDDDDDDDDDDDDDDDDDDDDDDDDDDDDDDD	NM:i:0	MD:Z:150	AS:i:150	XS:i:0
m1_21622_21772_1_m1_21960_22110_-1	0	NODE_2_length_50027_cov_41.0040_ID_3	33130	60	150M	*	0	0	AGGTGTAACAGTGAACGCTACTACCACTGCGGATTAAATTTGCCGGGGAACAGGCATCACGGGGTACTTGCTGGTGTTACGTGGGACAAGCCTATGCCATTCCTCCCCATTAAGAGAATAAAGCTTATGATTGGACGATGGCGTCTATAC	AAAAAAAAAAAAAAAAAAAAAAAAAAAAAAAAAAAAAAAAAAAAAAAAAAAAAAAAAAAAAAAAAAAAAAAAAAAAAAAAAAAAAAAAAAAAAAAAAAAAAAAAAAAAAAAAAAAAAAAAAAAAAAAAAAAAAAAAAAAAAAAAAAAAAA	NM:i:0	MD:Z:150	AS:i:150	XS:i:0
m1_2285_2435_1_m1_2556_2706_-1	0	NODE_2_length_50027_cov_41.0040_ID_3	13793	60	150M	*	0	0	GAGACTAGCCACAGGACTCCCAGTGGTATACGTCAGATTCGTGAGTAAACCCAATAATATTTACGCTTGTAATACTTCGTGTAACGCAGGGTTAGCCGGCAACTGATGTGTATGAAAGTAGTGATTCAGTTTCACAGGTCGTCTCGAGTT	IIIIIIIIIIIIIIIIIIIIIIIIIIIIIIIIIIIIIIIIIIIIIIIIIIIIIIIIIIIIIIIIIIIIIIIIIIIIIIIIIIIIIIIIIIIIIIIIIIIIIIIIIIIIIIIIIIIIIIIIIIIIIIIIIIIIIIIIIIIIIIIIIIIIII	NM:i:0	MD:Z:150	AS:i:150	XS:i:0
m1_1315_1465_-1_m1_982_1132_1	16	NODE_2_length_50027_cov_41.0040_ID_3	12823	60	150M	*	0	0	CTGTCGTCTTTCGCCGTTGCATTACGTCGCCTCAGAGCTAACGACAGCCCAGTCTATGGATTTGCGCCGCAGAGTTAGGGGTGTGTAGCGTTCCATTGCAGATCTGGGGCACACGTTCTTGGACGAAACGGTTTCGATAACCCGACGCAA	DDDDDDDDDDDDDDDDDDDDDDDDDDDDDDDDDDDDDDDDDDDDDDDDDDDDDDDDDDDDDDDDDDDDDDDDDDDDDDDDDDDDDDDDDDDDDDDDDDDDDDDDDDDDDDDDDDDDDDDDDDDDDDDDDDDDDDDDDDDDDDDDDDDDDD	NM:i:0	MD:Z:150	AS:i:150	XS:i:0
m1_14822_14972_-1_m1_14580_14730_1	16	NODE_2_length_50027_cov_41.0040_ID_3	26330	60	150M	*	0	0	CAGACAGGGACGTGCCCTACGCCGCCTTCGGTACACGACTAGATATCGTTCTCGGCATGCATACCTTAGCCGTCCCTAAGTGTCTGTCATGTCTATCCGTAGCATACCGGGGCCTTAGACAATATCCTTGCTTGAGGATCGCTGCCGACC	BBBBBBBBBBBBBBBBBBBBBBBBBBBBBBBBBBBBBBBBBBBBBBBBBBBBBBBBBBBBBBBBBBBBBBBBBBBBBBBBBBBBBBBBBBBBBBBBBBBBBBBBBBBBBBBBBBBBBBBBBBBBBBBBBBBBBBBBBBBBBBBBBBBBBB	NM:i:0	MD:Z:150	AS:i:150	XS:i:0
m1_1624_1774_-1_m1_1222_1372_1	16	NODE_2_length_50027_cov_41.0040_ID_3	13132	60	150M	*	0	0	ACACCCGTGCTGTACTAACTCCAGGAACCTGCTGTTAGGTCCGACGTCGCTACAAGCGGGAGAGTACGCCTTTGTGCACAGAGATATCTGAGAATAGGTTATATGCGTTGGCGTCGCACCGCAGGCGACAGGTCGCGCAGTCATGCGATG	CCCCCCCCCCCCCCCCCCCCCCCCCCCCCCCCCCCCCCCCCCCCCCCCCCCCCCCCCCCCCCCCCCCCCCCCCCCCCCCCCCCCCCCCCCCCCCCCCCCCCCCCCCCCCCCCCCCCCCCCCCCCCCCCCCCCCCCCCCCCCCCCCCCCCC	NM:i:0	MD:Z:150	AS:i:150	XS:i:0
m1_8835_8985_-1_m1_8491_8641_1	16	NODE_2_length_50027_cov_41.0040_ID_3	20343	60	150M	*	0	0	TGAGCGTCAGAAACCGCCTGTTTAGGATGCATTTCTTGTAAGCAGCTCAGCGTAGACACATAAACTGACGGCAAATCACCCGCGAATTATTTCAGTCACTCGACGTATGCTACGTCGAACCGCGTCCGTGGAACAGAAAGGCACATAGGG	BBBBBBBBBBBBBBBBBBBBBBBBBBBBBBBBBBBBBBBBBBBBBBBBBBBBBBBBBBBBBBBBBBBBBBBBBBBBBBBBBBBBBBBBBBBBBBBBBBBBBBBBBBBBBBBBBBBBBBBBBBBBBBBBBBBBBBBBBBBBBBBBBBBBBB	NM:i:0	MD:Z:150	AS:i:150	XS:i:0
m1_45453_45603_1_m1_45658_45808_-1	0	NODE_2_length_50027_cov_41.0040_ID_3	6961	60	150M	*	0	0	ATCACTAATATGTAGCCAACCAATACCTTCGACCGTCAATAAATAGTCGCGAGCAGTATAGAAACTTCGGCGCATGTCTTGCATCAGACCCATGCAATATGTCTCAAGAAGTGTAGCAGGATCTGGATCTAATAGGGTCGATCTGTCACG	EEEEEEEEEEEEEEEEEEEEEEEEEEEEEEEEEEEEEEEEEEEEEEEEEEEEEEEEEEEEEEEEEEEEEEEEEEEEEEEEEEEEEEEEEEEEEEEEEEEEEEEEEEEEEEEEEEEEEEEEEEEEEEEEEEEEEEEEEEEEEEEEEEEEEE	NM:i:0	MD:Z:150	AS:i:150	XS:i:0
m1_1759_1909_1_m1_1860_2010_-1	0	NODE_2_length_50027_cov_41.0040_ID_3	13267	60	150M	*	0	0	CGCAGTCATGCGATGTAAGGTGATCGCGGTCTAACAGATCCACTCGTGCGACAGAGTGTGGCATACAAGGGCGACGACGTATGACCTCCCCGACTGGACCCCTGCGTAGTCGTGAGAGAAGAGCTAACGGGGTATCCGACTGGTTTAACG	IIIIIIIIIIIIIIIIIIIIIIIIIIIIIIIIIIIIIIIIIIIIIIIIIIIIIIIIIIIIIIIIIIIIIIIIIIIIIIIIIIIIIIIIIIIIIIIIIIIIIIIIIIIIIIIIIIIIIIIIIIIIIIIIIIIIIIIIIIIIIIIIIIIIII	NM:i:0	MD:Z:150	AS:i:150	XS:i:0
m1_13682_13832_-1_m1_13211_13361_1	16	NODE_2_length_50027_cov_41.0040_ID_3	25190	60	150M	*	0	0	CATTGGCTTATAAATATGCAGAGCATTCGGGCTAGAAGAACGCATCTAGTGGTGTGCGTGGATGGATCAATGTTCGATCTATCAGACTAACGAATACAATTTGGTGTAACCGAAATTAAAACCGGTCTAAAGTTCCCTAAGGACTCTTGC	@@@@@@@@@@@@@@@@@@@@@@@@@@@@@@@@@@@@@@@@@@@@@@@@@@@@@@@@@@@@@@@@@@@@@@@@@@@@@@@@@@@@@@@@@@@@@@@@@@@@@@@@@@@@@@@@@@@@@@@@@@@@@@@@@@@@@@@@@@@@@@@@@@@@@@	NM:i:0	MD:Z:150	AS:i:150	XS:i:0
m1_1522_1672_1_m1_2054_2204_-1	0	NODE_2_length_50027_cov_41.0040_ID_3	13030	60	150M	*	0	0	TGGCACCTAGGACAGTGAGCTCGTAACGAGAAGTCCAGGCGGGACTGGTATCGTTTTGCTCTCCATGTAGGTGATCCCGGGCGTCGGTCGATATGATGGCTAACACCCGTGCTGTACTAACTCCAGGAACCTGCTGTTAGGTCCGACGTC	BBBBBBBBBBBBBBBBBBBBBBBBBBBBBBBBBBBBBBBBBBBBBBBBBBBBBBBBBBBBBBBBBBBBBBBBBBBBBBBBBBBBBBBBBBBBBBBBBBBBBBBBBBBBBBBBBBBBBBBBBBBBBBBBBBBBBBBBBBBBBBBBBBBBBB	NM:i:0	MD:Z:150	AS:i:150	XS:i:0
m1_47964_48114_-1_m1_47627_47777_1	16	NODE_2_length_50027_cov_41.0040_ID_3	9472	60	150M	*	0	0	CGGGCCCTTAAGGAGCGTATCCACTCCATCTTTTAAAGCCGCAAGACACTACTAGCAGAGACACCCCCGTTTGTCGTCGGCCAGTGCTCGTCGTCTGGATTGGGCACTCGAGCCACTGAGCGGAATTACCGGGGTCTTTACATGTTAAAG	@@@@@@@@@@@@@@@@@@@@@@@@@@@@@@@@@@@@@@@@@@@@@@@@@@@@@@@@@@@@@@@@@@@@@@@@@@@@@@@@@@@@@@@@@@@@@@@@@@@@@@@@@@@@@@@@@@@@@@@@@@@@@@@@@@@@@@@@@@@@@@@@@@@@@@	NM:i:0	MD:Z:150	AS:i:150	XS:i:0
m1_12566_12716_-1_m1_12313_12463_1	16	NODE_2_length_50027_cov_41.0040_ID_3	24074	60	150M	*	0	0	TCTATCGGAATGCTCCCGAGTGGGACGGTGTTCGTGCAGATTAATTTAAGGAACATTGGCTTAGATCGTTTGTTCCTAGTGTTCGGCCCACGGTTTGGCCTGGTGGGACAAATATATAGTGGTCCCCACACCGGGACTCTGCCGCTGGCG	AAAAAAAAAAAAAAAAAAAAAAAAAAAAAAAAAAAAAAAAAAAAAAAAAAAAAAAAAAAAAAAAAAAAAAAAAAAAAAAAAAAAAAAAAAAAAAAAAAAAAAAAAAAAAAAAAAAAAAAAAAAAAAAAAAAAAAAAAAAAAAAAAAAAAA	NM:i:0	MD:Z:150	AS:i:150	XS:i:0
m1_35002_35152_1_m1_35202_35352_-1	0	NODE_2_length_50027_cov_41.0040_ID_3	46510	60	150M	*	0	0	GCGCTCGACCGTAACGTAGATCTGGGAATGGCAGAGATGAATCTAGCGCGTCCAGAACCCCTCATAGAACTTGTAGGACATACCGCACAAGAAACCCTGATACATAGTATAAATAAATGTGGCTTTAGCTGTGTCTATATCCTCGCGCGG	FFFFFFFFFFFFFFFFFFFFFFFFFFFFFFFFFFFFFFFFFFFFFFFFFFFFFFFFFFFFFFFFFFFFFFFFFFFFFFFFFFFFFFFFFFFFFFFFFFFFFFFFFFFFFFFFFFFFFFFFFFFFFFFFFFFFFFFFFFFFFFFFFFFFFF	NM:i:0	MD:Z:150	AS:i:150	XS:i:0
m1_8993_9143_1_m1_9382_9532_-1	0	NODE_2_length_50027_cov_41.0040_ID_3	20501	60	150M	*	0	0	GGACGTCCAGCTACGTTTGGCAAGCAAATTCGTATGTTAAGGACCCGTTAAGTCACTGACCGCGGGTCGCGATGTTCATGAGACTATGTATTATTGACTAGCTCCTACAAAAACCCATGTCGGGGGTGTTACTGCACGTGAATACACTCA	IIIIIIIIIIIIIIIIIIIIIIIIIIIIIIIIIIIIIIIIIIIIIIIIIIIIIIIIIIIIIIIIIIIIIIIIIIIIIIIIIIIIIIIIIIIIIIIIIIIIIIIIIIIIIIIIIIIIIIIIIIIIIIIIIIIIIIIIIIIIIIIIIIIIII	NM:i:0	MD:Z:150	AS:i:150	XS:i:0
m1_32376_32526_1_m1_32767_32917_-1	0	NODE_2_length_50027_cov_41.0040_ID_3	43884	60	150M	*	0	0	GTTCCTATGAGACAGAATCAGGTAGCTGCTCGGAGTAAGCCGTGTTTGTTATAGTCTCAATAGAACCAAAACGAATCTATGCCTCTAAACCGACCCCGCCTCCTAAAGGAAGAACGTGGCCCTACCCCTCATCTTCTTCACGTTAGCCAC	AAAAAAAAAAAAAAAAAAAAAAAAAAAAAAAAAAAAAAAAAAAAAAAAAAAAAAAAAAAAAAAAAAAAAAAAAAAAAAAAAAAAAAAAAAAAAAAAAAAAAAAAAAAAAAAAAAAAAAAAAAAAAAAAAAAAAAAAAAAAAAAAAAAAAA	NM:i:0	MD:Z:150	AS:i:150	XS:i:0
m1_23631_23781_-1_m1_23238_23388_1	16	NODE_2_length_50027_cov_41.0040_ID_3	35139	60	150M	*	0	0	CGGGAGCGTTCTGTCAGAAATGTTTAGAAGAACCCCTGGTCCGACGTCGCCTACCATGCCCAATTTGTCGCTCCCGGGAACTTTTCACATAGGCTCTCGATTTTGCAGTCTATATCTAGGGTGAGTGGGCTCTGTCGTCTTTAGCAGGAA	@@@@@@@@@@@@@@@@@@@@@@@@@@@@@@@@@@@@@@@@@@@@@@@@@@@@@@@@@@@@@@@@@@@@@@@@@@@@@@@@@@@@@@@@@@@@@@@@@@@@@@@@@@@@@@@@@@@@@@@@@@@@@@@@@@@@@@@@@@@@@@@@@@@@@@	NM:i:0	MD:Z:150	AS:i:150	XS:i:0
m1_33215_33365_1_m1_33544_33694_-1	0	NODE_2_length_50027_cov_41.0040_ID_3	44723	60	150M	*	0	0	GCACTTGTTGGCAATGTTCTAAAAGTTGTCTCCACTTACTTTAGTGGGTCCGGACCCCGTCCTCTGCGGTGATTCGTACCTTATCGTGATGACCCGCAGGAGCTGCGGCATCGTTTCATCCACGACCCGCGTCAAGGCCAGCGTCACTTG	BBBBBBBBBBBBBBBBBBBBBBBBBBBBBBBBBBBBBBBBBBBBBBBBBBBBBBBBBBBBBBBBBBBBBBBBBBBBBBBBBBBBBBBBBBBBBBBBBBBBBBBBBBBBBBBBBBBBBBBBBBBBBBBBBBBBBBBBBBBBBBBBBBBBBB	NM:i:0	MD:Z:150	AS:i:150	XS:i:0
m1_43639_43789_-1_m1_43348_43498_1	16	NODE_2_length_50027_cov_41.0040_ID_3	5147	60	150M	*	0	0	ATGTAGAGAGCCTTGCCAGCATACATTCGATCTTGTGCCTCAATGAGTCTTTAGACTTCGTGCTAGTTTTATTAAGGTTATGTAAGTTCATCAACCACTCTGATGAGAGTAATATATTCTTGACAAGGAATACGGCGGGGACCTGAATAT	HHHHHHHHHHHHHHHHHHHHHHHHHHHHHHHHHHHHHHHHHHHHHHHHHHHHHHHHHHHHHHHHHHHHHHHHHHHHHHHHHHHHHHHHHHHHHHHHHHHHHHHHHHHHHHHHHHHHHHHHHHHHHHHHHHHHHHHHHHHHHHHHHHHHHH	NM:i:0	MD:Z:150	AS:i:150	XS:i:0
m1_31219_31369_1_m1_31706_31856_-1	0	NODE_2_length_50027_cov_41.0040_ID_3	42727	60	150M	*	0	0	GACAATTGATTCCAAGAGCACTGCAATTTACACTTCTGCTCCTCCTTCTGGACGGTCGTCGCTCGATATGAGATCAAGTACATGCATGGGCCAATTTGAGCGCTCCCAACCCCAAGAAGTGGCAGTTGCGAACCGGTACTCGCTTTTATA	AAAAAAAAAAAAAAAAAAAAAAAAAAAAAAAAAAAAAAAAAAAAAAAAAAAAAAAAAAAAAAAAAAAAAAAAAAAAAAAAAAAAAAAAAAAAAAAAAAAAAAAAAAAAAAAAAAAAAAAAAAAAAAAAAAAAAAAAAAAAAAAAAAAAAA	NM:i:0	MD:Z:150	AS:i:150	XS:i:0
m1_47185_47335_1_m1_47626_47776_-1	0	NODE_2_length_50027_cov_41.0040_ID_3	8693	60	150M	*	0	0	GTAACTCATCCTCGGGATGTCGCAACTTTGCACACCTCGTCGCACTGGCACTTGTAATCAGCCTAAGTCCAACGGGGCGTGTGATTCGGCCCCGCCGGACATGTGAAGAACGACTACCACAAGTGAACTGCTGTAGGTCGCGACAGGGTT	CCCCCCCCCCCCCCCCCCCCCCCCCCCCCCCCCCCCCCCCCCCCCCCCCCCCCCCCCCCCCCCCCCCCCCCCCCCCCCCCCCCCCCCCCCCCCCCCCCCCCCCCCCCCCCCCCCCCCCCCCCCCCCCCCCCCCCCCCCCCCCCCCCCCCC	NM:i:0	MD:Z:150	AS:i:150	XS:i:0
m1_2959_3109_1_m1_3385_3535_-1	0	NODE_2_length_50027_cov_41.0040_ID_3	14467	60	150M	*	0	0	AAACGCGAGTTCCTGGCTATAGATTTCGTCCGTCACAATACGGGCGCGGTTACAGTTGGGACCGACCCTCCAAACTTCTCCTGTATCTTTCGGCCTAGGGTTACCGTCAGGAGCGTCGCGGCTTAATGTAAGCACTCTCCCCGGTTTGAA	HHHHHHHHHHHHHHHHHHHHHHHHHHHHHHHHHHHHHHHHHHHHHHHHHHHHHHHHHHHHHHHHHHHHHHHHHHHHHHHHHHHHHHHHHHHHHHHHHHHHHHHHHHHHHHHHHHHHHHHHHHHHHHHHHHHHHHHHHHHHHHHHHHHHHH	NM:i:0	MD:Z:150	AS:i:150	XS:i:0
m1_36333_36483_-1_m1_35866_36016_1	16	NODE_2_length_50027_cov_41.0040_ID_3	47841	60	150M	*	0	0	GAATGTACACTCAGGACCCGGAGGTGGGCCTCCGGAGTGGGGCGTGCCTGTGGGGAGACGTGCTTACCGCCATCATTGATCGTGCGTGTACAAACGATCTAAAGGACTGGGGCAACAAGTTCACTCGATGTAGGTTCGCAAATAAATGCA	AAAAAAAAAAAAAAAAAAAAAAAAAAAAAAAAAAAAAAAAAAAAAAAAAAAAAAAAAAAAAAAAAAAAAAAAAAAAAAAAAAAAAAAAAAAAAAAAAAAAAAAAAAAAAAAAAAAAAAAAAAAAAAAAAAAAAAAAAAAAAAAAAAAAAA	NM:i:0	MD:Z:150	AS:i:150	XS:i:0
m1_44279_44429_1_m1_44627_44777_-1	0	NODE_2_length_50027_cov_41.0040_ID_3	5787	60	150M	*	0	0	CGCGGATAGAGACTATTGCCTACCCACTGTAAGAAGAACGACGAAATGCAGCATGGTGAATTTCGGTACTCTTACATATCGATAGATCAATAGACTAGCTCATTACGCTACGCCCCCCATGGGAATCCCTAGTGTCTACGCTAGTTCAAC	IIIIIIIIIIIIIIIIIIIIIIIIIIIIIIIIIIIIIIIIIIIIIIIIIIIIIIIIIIIIIIIIIIIIIIIIIIIIIIIIIIIIIIIIIIIIIIIIIIIIIIIIIIIIIIIIIIIIIIIIIIIIIIIIIIIIIIIIIIIIIIIIIIIIII	NM:i:0	MD:Z:150	AS:i:150	XS:i:0
m1_36951_37101_1_m1_37426_37576_-1	0	NODE_2_length_50027_cov_41.0040_ID_3	48459	60	150M	*	0	0	GTCGATGCACAGCCACCACTTAAGCGTGCGGTTAACGCGCGTACCGATTTTGAGAGCAAGATAAAAAACAAGCGCACGTGGGTGCCCTTTACTCTATCCGCGTCCCAAGTCGCCAATCTGACCAAAGGTTTACGGATTATTGAAGTTACC	CCCCCCCCCCCCCCCCCCCCCCCCCCCCCCCCCCCCCCCCCCCCCCCCCCCCCCCCCCCCCCCCCCCCCCCCCCCCCCCCCCCCCCCCCCCCCCCCCCCCCCCCCCCCCCCCCCCCCCCCCCCCCCCCCCCCCCCCCCCCCCCCCCCCCC	NM:i:0	MD:Z:150	AS:i:150	XS:i:0
m1_17631_17781_1_m1_18065_18215_-1	0	NODE_2_length_50027_cov_41.0040_ID_3	29139	60	150M	*	0	0	AGTTCCCTCTTACCGTAGCTCGCTCGTCCAGGGACGAGTACTCAAAAATAATCTTGCCAAAACCTTGCAAACACACCCGCACAAGGGTTTTCTCAGACCGAACGATAAGACCTCTCCATCTTTATGGACGTACGTATGAGTAAATAGGCC	IIIIIIIIIIIIIIIIIIIIIIIIIIIIIIIIIIIIIIIIIIIIIIIIIIIIIIIIIIIIIIIIIIIIIIIIIIIIIIIIIIIIIIIIIIIIIIIIIIIIIIIIIIIIIIIIIIIIIIIIIIIIIIIIIIIIIIIIIIIIIIIIIIIIII	NM:i:0	MD:Z:150	AS:i:150	XS:i:0
m1_11590_11740_1_m1_11907_12057_-1	0	NODE_2_length_50027_cov_41.0040_ID_3	23098	60	150M	*	0	0	TATTTGAAGGTGTAATACTGACTTATTACTGGCTATCCAGGGTACGACCGGTTGTCGTCACTATATGCGCAGCCACTTACAAACTGTAACCCGAACCAGATCTACAACTGGTCAGACTGCACTGAAAAACAGTACATTCACAAGACCAGA	GGGGGGGGGGGGGGGGGGGGGGGGGGGGGGGGGGGGGGGGGGGGGGGGGGGGGGGGGGGGGGGGGGGGGGGGGGGGGGGGGGGGGGGGGGGGGGGGGGGGGGGGGGGGGGGGGGGGGGGGGGGGGGGGGGGGGGGGGGGGGGGGGGGGGG	NM:i:0	MD:Z:150	AS:i:150	XS:i:0
m1_21909_22059_1_m1_22130_22280_-1	0	NODE_2_length_50027_cov_41.0040_ID_3	33417	60	150M	*	0	0	ACAGGATGGGGTATTTATACAATCATGGACCTTTTAGTATTCCCAAACAACACGTCGATCATCATAAGGATAGAAGGTACGACTCTGACATAGGCTTCCTCTAGAGCCCTCTTGGAATCGACCACCCAATATTTTCCAATCATACATAGC	BBBBBBBBBBBBBBBBBBBBBBBBBBBBBBBBBBBBBBBBBBBBBBBBBBBBBBBBBBBBBBBBBBBBBBBBBBBBBBBBBBBBBBBBBBBBBBBBBBBBBBBBBBBBBBBBBBBBBBBBBBBBBBBBBBBBBBBBBBBBBBBBBBBBBB	NM:i:0	MD:Z:150	AS:i:150	XS:i:0
m1_19610_19760_-1_m1_19275_19425_1	16	NODE_2_length_50027_cov_41.0040_ID_3	31118	60	150M	*	0	0	AGCGTCCGTCTGACCCTAGTAGCCACGTCATCTCGGCTGGTCGTGATCAATCTCCACGGCACTCGAGCTCAATAAGTTAAGGCAACACTGATTCCGCTGACCTGAGTAGCCCGGCATAAAACGTTCCAGTCCCCTACACGATACCACACA	BBBBBBBBBBBBBBBBBBBBBBBBBBBBBBBBBBBBBBBBBBBBBBBBBBBBBBBBBBBBBBBBBBBBBBBBBBBBBBBBBBBBBBBBBBBBBBBBBBBBBBBBBBBBBBBBBBBBBBBBBBBBBBBBBBBBBBBBBBBBBBBBBBBBBB	NM:i:0	MD:Z:150	AS:i:150	XS:i:0
m1_46480_46630_-1_m1_46175_46325_1	16	NODE_2_length_50027_cov_41.0040_ID_3	7988	60	150M	*	0	0	GTGAATAGCCAGAGGGCGTGGGACCAATTAACTCGGAACCCGCTGATCACGGGTTCCACTATGCGACGGCCAGACCCTTAATATATCACACAGGTATATGAACGGTTCCGAACTAAAGCAGGGCCAGCATTAGTCGGGACCTGTTTCATA	GGGGGGGGGGGGGGGGGGGGGGGGGGGGGGGGGGGGGGGGGGGGGGGGGGGGGGGGGGGGGGGGGGGGGGGGGGGGGGGGGGGGGGGGGGGGGGGGGGGGGGGGGGGGGGGGGGGGGGGGGGGGGGGGGGGGGGGGGGGGGGGGGGGGGG	NM:i:0	MD:Z:150	AS:i:150	XS:i:0
m1_20059_20209_-1_m1_19686_19836_1	16	NODE_2_length_50027_cov_41.0040_ID_3	31567	60	150M	*	0	0	GCTAGATTTGGACATTCATAGCACGGCGTGTAGTTTTCCAGAACTATATAATCAATGAGTCTAGCTGTTCCCCTGTAGAGTTGCGGTTTATCATCCTGAACTTTGCCCCAGGACCACCTCCCCGACCTTGAACGGAAGAGATGCCAGCGA	HHHHHHHHHHHHHHHHHHHHHHHHHHHHHHHHHHHHHHHHHHHHHHHHHHHHHHHHHHHHHHHHHHHHHHHHHHHHHHHHHHHHHHHHHHHHHHHHHHHHHHHHHHHHHHHHHHHHHHHHHHHHHHHHHHHHHHHHHHHHHHHHHHHHHH	NM:i:0	MD:Z:150	AS:i:150	XS:i:0
m1_36810_36960_1_m1_37187_37337_-1	0	NODE_2_length_50027_cov_41.0040_ID_3	48318	60	150M	*	0	0	GAATGGAAAGTAAGACTAAAGGTGGCGGCGGTTGCAAGGGTAGAGTAGGCGGCAACAGGGAAGACCTGAACTTCCATATAGGTGCTTCTGTCGGGCGTCAGAGACCCGCTCACGTTCTACTGACTTTCTTAGGACCCATCGGTCGATGCA	BBBBBBBBBBBBBBBBBBBBBBBBBBBBBBBBBBBBBBBBBBBBBBBBBBBBBBBBBBBBBBBBBBBBBBBBBBBBBBBBBBBBBBBBBBBBBBBBBBBBBBBBBBBBBBBBBBBBBBBBBBBBBBBBBBBBBBBBBBBBBBBBBBBBBB	NM:i:0	MD:Z:150	AS:i:150	XS:i:0
m1_44368_44518_-1_m1_44000_44150_1	16	NODE_2_length_50027_cov_41.0040_ID_3	5876	60	150M	*	0	0	ATAGACTAGCTCATTACGCTACGCCCCCCATGGGAATCCCTAGTGTCTACGCTAGTTCAACCTTCTACTAGTCTGAGCCCTAATGTAGTTGTTGGAGGGTGAATAATACGCTTCGGCTCCCGGACTATTTATTACGATTTAGAACGCCAG	@@@@@@@@@@@@@@@@@@@@@@@@@@@@@@@@@@@@@@@@@@@@@@@@@@@@@@@@@@@@@@@@@@@@@@@@@@@@@@@@@@@@@@@@@@@@@@@@@@@@@@@@@@@@@@@@@@@@@@@@@@@@@@@@@@@@@@@@@@@@@@@@@@@@@@	NM:i:0	MD:Z:150	AS:i:150	XS:i:0
m1_42040_42190_-1_m1_41728_41878_1	16	NODE_2_length_50027_cov_41.0040_ID_3	3548	60	150M	*	0	0	AGCCGGGTCGTATGATATGTGCCGGTCCTACAGCTGTAGCAGTGCAACCTTAGCCGGATGCAGGGGGCAGAACCGAGTATTTCAACTCGACACGCGGAAATGCCTGTGCGCGAAAATTACTGTGAGTGTGTCGGTTGCTCCGAAGGCTGT	EEEEEEEEEEEEEEEEEEEEEEEEEEEEEEEEEEEEEEEEEEEEEEEEEEEEEEEEEEEEEEEEEEEEEEEEEEEEEEEEEEEEEEEEEEEEEEEEEEEEEEEEEEEEEEEEEEEEEEEEEEEEEEEEEEEEEEEEEEEEEEEEEEEEEE	NM:i:0	MD:Z:150	AS:i:150	XS:i:0
m1_32375_32525_1_m1_32873_33023_-1	0	NODE_2_length_50027_cov_41.0040_ID_3	43883	60	150M	*	0	0	TGTTCCTATGAGACAGAATCAGGTAGCTGCTCGGAGTAAGCCGTGTTTGTTATAGTCTCAATAGAACCAAAACGAATCTATGCCTCTAAACCGACCCCGCCTCCTAAAGGAAGAACGTGGCCCTACCCCTCATCTTCTTCACGTTAGCCA	FFFFFFFFFFFFFFFFFFFFFFFFFFFFFFFFFFFFFFFFFFFFFFFFFFFFFFFFFFFFFFFFFFFFFFFFFFFFFFFFFFFFFFFFFFFFFFFFFFFFFFFFFFFFFFFFFFFFFFFFFFFFFFFFFFFFFFFFFFFFFFFFFFFFFF	NM:i:0	MD:Z:150	AS:i:150	XS:i:0
m1_15622_15772_1_m1_16010_16160_-1	0	NODE_2_length_50027_cov_41.0040_ID_3	27130	60	150M	*	0	0	GAGCTCTCTTGCAAAGTAATCGCGTGGGCGTTCTAACAACTGCCCGTCCCCGGGGACCAGATGGTCTATACCCCCGCTTGACTACTCTCCAACCGAATCCAAGAAGAGTAGCCCTGCTGTCTGTCGTACAGCACCTGTAGTACTCAGAGG	FFFFFFFFFFFFFFFFFFFFFFFFFFFFFFFFFFFFFFFFFFFFFFFFFFFFFFFFFFFFFFFFFFFFFFFFFFFFFFFFFFFFFFFFFFFFFFFFFFFFFFFFFFFFFFFFFFFFFFFFFFFFFFFFFFFFFFFFFFFFFFFFFFFFFF	NM:i:0	MD:Z:150	AS:i:150	XS:i:0
m1_44284_44434_-1_m1_43837_43987_1	16	NODE_2_length_50027_cov_41.0040_ID_3	5792	60	150M	*	0	0	ATAGAGACTATTGCCTACCCACTGTAAGAAGAACGACGAAATGCAGCATGGTGAATTTCGGTACTCTTACATATCGATAGATCAATAGACTAGCTCATTACGCTACGCCCCCCATGGGAATCCCTAGTGTCTACGCTAGTTCAACCTTCT	GGGGGGGGGGGGGGGGGGGGGGGGGGGGGGGGGGGGGGGGGGGGGGGGGGGGGGGGGGGGGGGGGGGGGGGGGGGGGGGGGGGGGGGGGGGGGGGGGGGGGGGGGGGGGGGGGGGGGGGGGGGGGGGGGGGGGGGGGGGGGGGGGGGGGG	NM:i:0	MD:Z:150	AS:i:150	XS:i:0
m1_12097_12247_1_m1_12323_12473_-1	0	NODE_2_length_50027_cov_41.0040_ID_3	23605	60	150M	*	0	0	GGGCGCGACTTGGTTGGTCCGCCACCTATCCCATAGGGTTTAACCATAGAGAGTGGTATAGGATGGACATGGTGGTAATACGCTGTCTCAGACCGCTGACTGTGTAACATAGTATCGCCCGGGACCCTCCGTAATGATCATAAGATAGCC	DDDDDDDDDDDDDDDDDDDDDDDDDDDDDDDDDDDDDDDDDDDDDDDDDDDDDDDDDDDDDDDDDDDDDDDDDDDDDDDDDDDDDDDDDDDDDDDDDDDDDDDDDDDDDDDDDDDDDDDDDDDDDDDDDDDDDDDDDDDDDDDDDDDDDD	NM:i:0	MD:Z:150	AS:i:150	XS:i:0
m1_4958_5108_1_m1_5334_5484_-1	0	NODE_2_length_50027_cov_41.0040_ID_3	16466	60	150M	*	0	0	TCTACTGCAGGCCGACTAAACGGATGCGAATTTTAGCCCTACCGCCGAATCGGGATGACGAGATAGATAGGGTCGGAGTCTACAGTGTGTTGATTTAAAGCAGTAACTAATAGGATGAAGCTCATCGGCGCCAGGGTAATCAAAGTATAT	BBBBBBBBBBBBBBBBBBBBBBBBBBBBBBBBBBBBBBBBBBBBBBBBBBBBBBBBBBBBBBBBBBBBBBBBBBBBBBBBBBBBBBBBBBBBBBBBBBBBBBBBBBBBBBBBBBBBBBBBBBBBBBBBBBBBBBBBBBBBBBBBBBBBBB	NM:i:0	MD:Z:150	AS:i:150	XS:i:0
m1_31752_31902_1_m1_31958_32108_-1	0	NODE_2_length_50027_cov_41.0040_ID_3	43260	60	150M	*	0	0	GGACCGTCGTCGTCTTTGCGTTGCAAGCTGGGAGGCACGTGTTTTTGCGCAGTACGGTCTATCTCTGGGTGTACTCTGTAAATGAGTAAGTGTATCAGCCTGACTCGCCACGTGACCCCAGTACAATAGATATTAAGCTTTTACATTAGC	BBBBBBBBBBBBBBBBBBBBBBBBBBBBBBBBBBBBBBBBBBBBBBBBBBBBBBBBBBBBBBBBBBBBBBBBBBBBBBBBBBBBBBBBBBBBBBBBBBBBBBBBBBBBBBBBBBBBBBBBBBBBBBBBBBBBBBBBBBBBBBBBBBBBBB	NM:i:0	MD:Z:150	AS:i:150	XS:i:0
m1_22897_23047_1_m1_23323_23473_-1	0	NODE_2_length_50027_cov_41.0040_ID_3	34405	60	150M	*	0	0	AGAGTTGCATTTGTAAGTAACAGACCTGTTCAGGATAGCCCGATGTCGGCCGGTAAGAGCCGCTCCTGTATTGTAGCACTTAGTACCGCTGATAAGATTGATAACAATATGATCTGGATGACGATAATAGTTATCGGTTTGCACAGACTG	@@@@@@@@@@@@@@@@@@@@@@@@@@@@@@@@@@@@@@@@@@@@@@@@@@@@@@@@@@@@@@@@@@@@@@@@@@@@@@@@@@@@@@@@@@@@@@@@@@@@@@@@@@@@@@@@@@@@@@@@@@@@@@@@@@@@@@@@@@@@@@@@@@@@@@	NM:i:0	MD:Z:150	AS:i:150	XS:i:0
m1_50196_50346_-1_m1_49905_50055_1	16	NODE_2_length_50027_cov_41.0040_ID_3	11704	60	150M	*	0	0	TATACGATAGTTCTACAGTAATTGGTGCTAATGCCCTTGATGCGATATTAAATAGTGTGCTAAGAATATCAAGACAGTCACAGCAGATTAACGTGGTTCCGGATACGCACTGGCAGAACGATTATAGTGATTATCTAGGCAAAGTTATAG	IIIIIIIIIIIIIIIIIIIIIIIIIIIIIIIIIIIIIIIIIIIIIIIIIIIIIIIIIIIIIIIIIIIIIIIIIIIIIIIIIIIIIIIIIIIIIIIIIIIIIIIIIIIIIIIIIIIIIIIIIIIIIIIIIIIIIIIIIIIIIIIIIIIIII	NM:i:0	MD:Z:150	AS:i:150	XS:i:0
m1_16882_17032_-1_m1_16492_16642_1	16	NODE_2_length_50027_cov_41.0040_ID_3	28390	60	150M	*	0	0	CGATGTCTATTTCTTGCAAACGTCCTCCAGCGAGCTAGACCATTTAGCAATAATGAACTTGCATCATTGTACAATCTTAACTCACTTGGGATGTCACGATAGGTCTAGGCATTATTAGACTGGATTGGTGTCACTTCTAACGCGAGAGGC	IIIIIIIIIIIIIIIIIIIIIIIIIIIIIIIIIIIIIIIIIIIIIIIIIIIIIIIIIIIIIIIIIIIIIIIIIIIIIIIIIIIIIIIIIIIIIIIIIIIIIIIIIIIIIIIIIIIIIIIIIIIIIIIIIIIIIIIIIIIIIIIIIIIIII	NM:i:0	MD:Z:150	AS:i:150	XS:i:0
m1_13460_13610_1_m1_13795_13945_-1	0	NODE_2_length_50027_cov_41.0040_ID_3	24968	60	150M	*	0	0	TATTCTTGGCCCGACAGCCGTACTTCGAGGTTCCGCCGGACACCCTCAGAGTGGCTTGTGGTTTAACGTGATGCAGAGTGGGGTAGCTGCAATTCCCCTTCCCGGACGCTGCACCGCTAATCCAATTGTGATCCAACCATCGGCTATCAT	@@@@@@@@@@@@@@@@@@@@@@@@@@@@@@@@@@@@@@@@@@@@@@@@@@@@@@@@@@@@@@@@@@@@@@@@@@@@@@@@@@@@@@@@@@@@@@@@@@@@@@@@@@@@@@@@@@@@@@@@@@@@@@@@@@@@@@@@@@@@@@@@@@@@@@	NM:i:0	MD:Z:150	AS:i:150	XS:i:0
m1_19033_19183_1_m1_19356_19506_-1	0	NODE_2_length_50027_cov_41.0040_ID_3	30541	60	150M	*	0	0	TTAGACTATGTTGCGTTTACAGTGGGGCGGGCAGAAGTTACGTTCTAGAAGTAAATCCCCGCTAGATTAATAGCAAACCATGGGGGCAAAAGGCCGCGTACGAAACACTTCTCTAACATCTACCTGTCAGAGGATCGAGAAGAAAACCCA	@@@@@@@@@@@@@@@@@@@@@@@@@@@@@@@@@@@@@@@@@@@@@@@@@@@@@@@@@@@@@@@@@@@@@@@@@@@@@@@@@@@@@@@@@@@@@@@@@@@@@@@@@@@@@@@@@@@@@@@@@@@@@@@@@@@@@@@@@@@@@@@@@@@@@@	NM:i:0	MD:Z:150	AS:i:150	XS:i:0
m1_37030_37180_-1_m1_36589_36739_1	16	NODE_2_length_50027_cov_41.0040_ID_3	48538	60	150M	*	0	0	GGGTGCCCTTTACTCTATCCGCGTCCCAAGTCGCCAATCTGACCAAAGGTTTACGGATTATTGAAGTTACCGAGAATATCAGCTTCTCCCGAGGTGCTGTGGCCGCTCGGGACCCAGGCACTAGTTTTTGTTTCGACGGCTCGCAGGCGA	AAAAAAAAAAAAAAAAAAAAAAAAAAAAAAAAAAAAAAAAAAAAAAAAAAAAAAAAAAAAAAAAAAAAAAAAAAAAAAAAAAAAAAAAAAAAAAAAAAAAAAAAAAAAAAAAAAAAAAAAAAAAAAAAAAAAAAAAAAAAAAAAAAAAAA	NM:i:0	MD:Z:150	AS:i:150	XS:i:0
m1_34742_34892_-1_m1_34440_34590_1	16	NODE_2_length_50027_cov_41.0040_ID_3	46250	60	150M	*	0	0	CTTACTACGATGAGTATGTCTTGGGCACAGGGCGTAGAAACGACGCGATTGTATCGAGTCCTAGCCACCGGCCACCTTATTGATCTATATATAGGATCTGCTTAACCTTCCAAGGGACAGCTGATAATTACAACGCCGTCCGTCAAAAAT	DDDDDDDDDDDDDDDDDDDDDDDDDDDDDDDDDDDDDDDDDDDDDDDDDDDDDDDDDDDDDDDDDDDDDDDDDDDDDDDDDDDDDDDDDDDDDDDDDDDDDDDDDDDDDDDDDDDDDDDDDDDDDDDDDDDDDDDDDDDDDDDDDDDDDD	NM:i:0	MD:Z:150	AS:i:150	XS:i:0
m1_2124_2274_1_m1_2482_2632_-1	0	NODE_2_length_50027_cov_41.0040_ID_3	13632	60	150M	*	0	0	GACTTTGTATACCATCGGCACATTATGAGCGCTTTCGTTAACCTCGTGCCAACGCGTTCTGGAGGGTGAAGCTGAGTGCCATAAAAAATTATGCTTTTCCTTATGTTTGTATCTGATTTGGAGCAGCTCTATAGGGGACACCATGTTTAA	AAAAAAAAAAAAAAAAAAAAAAAAAAAAAAAAAAAAAAAAAAAAAAAAAAAAAAAAAAAAAAAAAAAAAAAAAAAAAAAAAAAAAAAAAAAAAAAAAAAAAAAAAAAAAAAAAAAAAAAAAAAAAAAAAAAAAAAAAAAAAAAAAAAAAA	NM:i:0	MD:Z:150	AS:i:150	XS:i:0
m1_37545_37695_1_m1_37936_38086_-1	0	NODE_2_length_50027_cov_41.0040_ID_3	49053	60	150M	*	0	0	GTCCTTCTGTTTCTATTGCTGACAGTGTCCATATGTGCCCGTCTGTTAGGGCGGGAGCTAATCCATTGGTGCGGATAGGGACATCAAGTACCATTTTTCTCACTAAAGCTACATCCATCTCAAGTTACCCGCACTCCTAACAATCCCTTT	@@@@@@@@@@@@@@@@@@@@@@@@@@@@@@@@@@@@@@@@@@@@@@@@@@@@@@@@@@@@@@@@@@@@@@@@@@@@@@@@@@@@@@@@@@@@@@@@@@@@@@@@@@@@@@@@@@@@@@@@@@@@@@@@@@@@@@@@@@@@@@@@@@@@@@	NM:i:0	MD:Z:150	AS:i:150	XS:i:0
m1_49297_49447_-1_m1_49047_49197_1	16	NODE_2_length_50027_cov_41.0040_ID_3	10805	60	150M	*	0	0	ATCTCTACATGTTCACAATTCTGACCGGCGTCGATCAGAGTATGTGTTTGTACCGGATCTGCTACCAATGTCCGGGCTGGGAATCGGAGTGTGGTCGAGTAGTCCCGCCTTAGTGATCCGCCTCTCCGATCCGTGCGCTTCCGTTAGTCC	GGGGGGGGGGGGGGGGGGGGGGGGGGGGGGGGGGGGGGGGGGGGGGGGGGGGGGGGGGGGGGGGGGGGGGGGGGGGGGGGGGGGGGGGGGGGGGGGGGGGGGGGGGGGGGGGGGGGGGGGGGGGGGGGGGGGGGGGGGGGGGGGGGGGGG	NM:i:0	MD:Z:150	AS:i:150	XS:i:0
m1_44759_44909_1_m1_45179_45329_-1	0	NODE_2_length_50027_cov_41.0040_ID_3	6267	60	150M	*	0	0	AAAAATTCTGTGAGTCCGGCTTTGACACCGCGTCCGCGAGGTGTTTCCTGCGGTTTCCGGGAACCACTGCGACATAAATGTAGGGAGAGACACGGAATCGATACGGCGTAAGGATCGAGGTTATTAATTGGCGACGAAACGATATTCCTA	DDDDDDDDDDDDDDDDDDDDDDDDDDDDDDDDDDDDDDDDDDDDDDDDDDDDDDDDDDDDDDDDDDDDDDDDDDDDDDDDDDDDDDDDDDDDDDDDDDDDDDDDDDDDDDDDDDDDDDDDDDDDDDDDDDDDDDDDDDDDDDDDDDDDDD	NM:i:0	MD:Z:150	AS:i:150	XS:i:0
m1_30783_30933_1_m1_31187_31337_-1	0	NODE_2_length_50027_cov_41.0040_ID_3	42291	60	150M	*	0	0	AGGTTTCTAGACCCGCGTACACTGGCAAGAAAATGTCGAAAGCGCACGGGGAGGACATGTAAAAGCGGTGCCATTCAAAAGGCGAAATGTTTCAATGCACTGCCAAGGCTGAAGGTTCTGATTAAACTACCGACATGTTACACGTTTTGT	DDDDDDDDDDDDDDDDDDDDDDDDDDDDDDDDDDDDDDDDDDDDDDDDDDDDDDDDDDDDDDDDDDDDDDDDDDDDDDDDDDDDDDDDDDDDDDDDDDDDDDDDDDDDDDDDDDDDDDDDDDDDDDDDDDDDDDDDDDDDDDDDDDDDDD	NM:i:0	MD:Z:150	AS:i:150	XS:i:0
m1_33280_33430_-1_m1_33065_33215_1	16	NODE_2_length_50027_cov_41.0040_ID_3	44788	60	150M	*	0	0	GCGGTGATTCGTACCTTATCGTGATGACCCGCAGGAGCTGCGGCATCGTTTCATCCACGACCCGCGTCAAGGCCAGCGTCACTTGTTGCTGTTGACCTTGCTGATGACCACGTGCAAGTTCAGTGCGACGTAATATGTAAACTAGCCTCG	@@@@@@@@@@@@@@@@@@@@@@@@@@@@@@@@@@@@@@@@@@@@@@@@@@@@@@@@@@@@@@@@@@@@@@@@@@@@@@@@@@@@@@@@@@@@@@@@@@@@@@@@@@@@@@@@@@@@@@@@@@@@@@@@@@@@@@@@@@@@@@@@@@@@@@	NM:i:0	MD:Z:150	AS:i:150	XS:i:0
m1_3823_3973_-1_m1_3520_3670_1	16	NODE_2_length_50027_cov_41.0040_ID_3	15331	60	150M	*	0	0	GGATATATACCCCCTGGGAAGGCCAGCCCGACTGTTTGATTTAAATTAATCCACATTCTGGGCTAAGCGTATGGGGCCGTCAATCTCATTGTATTTCTTAAGCCTGGCCGTCGGCACGAGTTAAAGATCGCAGTCTCACTACCTCTGGAG	EEEEEEEEEEEEEEEEEEEEEEEEEEEEEEEEEEEEEEEEEEEEEEEEEEEEEEEEEEEEEEEEEEEEEEEEEEEEEEEEEEEEEEEEEEEEEEEEEEEEEEEEEEEEEEEEEEEEEEEEEEEEEEEEEEEEEEEEEEEEEEEEEEEEEE	NM:i:0	MD:Z:150	AS:i:150	XS:i:0
m1_36894_37044_1_m1_37260_37410_-1	0	NODE_2_length_50027_cov_41.0040_ID_3	48402	60	150M	*	0	0	CTTCTGTCGGGCGTCAGAGACCCGCTCACGTTCTACTGACTTTCTTAGGACCCATCGGTCGATGCACAGCCACCACTTAAGCGTGCGGTTAACGCGCGTACCGATTTTGAGAGCAAGATAAAAAACAAGCGCACGTGGGTGCCCTTTACT	DDDDDDDDDDDDDDDDDDDDDDDDDDDDDDDDDDDDDDDDDDDDDDDDDDDDDDDDDDDDDDDDDDDDDDDDDDDDDDDDDDDDDDDDDDDDDDDDDDDDDDDDDDDDDDDDDDDDDDDDDDDDDDDDDDDDDDDDDDDDDDDDDDDDDD	NM:i:0	MD:Z:150	AS:i:150	XS:i:0
m1_45842_45992_1_m1_46215_46365_-1	0	NODE_2_length_50027_cov_41.0040_ID_3	7350	60	150M	*	0	0	CGCATCTATAGTACCAAATCAGGTATAGACCACCATACATGGGTCATGAGCTCGAGGTACGAGCTCAAACTATCGCAGAGAATTCTCTGATAGCCTAAGTCGCAGTACTCGATTCCCTCCAAACCAGCTGTCATTATCACCAACTCGCTC	GGGGGGGGGGGGGGGGGGGGGGGGGGGGGGGGGGGGGGGGGGGGGGGGGGGGGGGGGGGGGGGGGGGGGGGGGGGGGGGGGGGGGGGGGGGGGGGGGGGGGGGGGGGGGGGGGGGGGGGGGGGGGGGGGGGGGGGGGGGGGGGGGGGGGG	NM:i:0	MD:Z:150	AS:i:150	XS:i:0
m1_1100_1250_-1_m1_752_902_1	16	NODE_2_length_50027_cov_41.0040_ID_3	12608	60	150M	*	0	0	CCGCACTTGACCCTGCAGGTATTAGTCCGCACCCACGCAGCTGCAGGTAGAGGCGGTTACCGACACTGAGTGTGTGTTTGGCGTTCACGCGTCTACGCATAGGATATATGTCGACTACCCACGGGCCCCGGACTTGCATTCACCACCCTT	GGGGGGGGGGGGGGGGGGGGGGGGGGGGGGGGGGGGGGGGGGGGGGGGGGGGGGGGGGGGGGGGGGGGGGGGGGGGGGGGGGGGGGGGGGGGGGGGGGGGGGGGGGGGGGGGGGGGGGGGGGGGGGGGGGGGGGGGGGGGGGGGGGGGGG	NM:i:0	MD:Z:150	AS:i:150	XS:i:0
m1_2019_2169_1_m1_2390_2540_-1	0	NODE_2_length_50027_cov_41.0040_ID_3	13527	60	150M	*	0	0	GACAATCTGAGCCTAGAATTATTCAAGAGATGTAGGTGCTCTCGTTAGTTTGGGCGGGCGGAGATGCTGGGGGCGGTGATACAACTATGAACTACAAAGCTAACGGACTTTGTATACCATCGGCACATTATGAGCGCTTTCGTTAACCTC	AAAAAAAAAAAAAAAAAAAAAAAAAAAAAAAAAAAAAAAAAAAAAAAAAAAAAAAAAAAAAAAAAAAAAAAAAAAAAAAAAAAAAAAAAAAAAAAAAAAAAAAAAAAAAAAAAAAAAAAAAAAAAAAAAAAAAAAAAAAAAAAAAAAAAA	NM:i:0	MD:Z:150	AS:i:150	XS:i:0
m1_46216_46366_1_m1_46513_46663_-1	0	NODE_2_length_50027_cov_41.0040_ID_3	7724	60	150M	*	0	0	CAAAAACACTCCAAACACTGGGACCTGGAAATAGGACGACGACAGACAGAAATCGCCCGACCCTAGGCTCCCCTTTCGCGCGGTAGGGCCTTGGCACGGTCGGGGAGAGCCACTCCATAGGAATTGAGTCATCATGTCTATGTACGTTCC	HHHHHHHHHHHHHHHHHHHHHHHHHHHHHHHHHHHHHHHHHHHHHHHHHHHHHHHHHHHHHHHHHHHHHHHHHHHHHHHHHHHHHHHHHHHHHHHHHHHHHHHHHHHHHHHHHHHHHHHHHHHHHHHHHHHHHHHHHHHHHHHHHHHHHH	NM:i:0	MD:Z:150	AS:i:150	XS:i:0
m1_27407_27557_1_m1_27695_27845_-1	0	NODE_2_length_50027_cov_41.0040_ID_3	38915	60	150M	*	0	0	ACTTCAAGGCGTCAAGACTCGTGTGTATTGGAGACGATACGACAGGAGTCGCCACAGTGATCTAAGATCCAAAGAGCAACTTACAACACTATACAAATCTACTATGTTACCCTGTGTGTTTATGTAAAACTCAGATAAAGTTGCTCAAGG	EEEEEEEEEEEEEEEEEEEEEEEEEEEEEEEEEEEEEEEEEEEEEEEEEEEEEEEEEEEEEEEEEEEEEEEEEEEEEEEEEEEEEEEEEEEEEEEEEEEEEEEEEEEEEEEEEEEEEEEEEEEEEEEEEEEEEEEEEEEEEEEEEEEEEE	NM:i:0	MD:Z:150	AS:i:150	XS:i:0
m1_22330_22480_-1_m1_22278_22428_1	16	NODE_2_length_50027_cov_41.0040_ID_3	33838	60	150M	*	0	0	TAACATATTCGGATGGCAGCAGGGCGCTCCGACTAAGAATCGAGTCGAAGGCATATTTGGACTGGCTCGCCGTAGTAAAGAAGGATCTCTCGCCCAATGGATACTGAGCAGCTCTGATTACCGACCACATCGGCGGAAAATGATGGTGTT	BBBBBBBBBBBBBBBBBBBBBBBBBBBBBBBBBBBBBBBBBBBBBBBBBBBBBBBBBBBBBBBBBBBBBBBBBBBBBBBBBBBBBBBBBBBBBBBBBBBBBBBBBBBBBBBBBBBBBBBBBBBBBBBBBBBBBBBBBBBBBBBBBBBBBB	NM:i:0	MD:Z:150	AS:i:150	XS:i:0
m1_47489_47639_1_m1_47777_47927_-1	0	NODE_2_length_50027_cov_41.0040_ID_3	8997	60	150M	*	0	0	ACGTCACTTTTCAAAATCTCTATCTGGATCGGTTTGACCTGGGACGGTGTCTCAGTTCCGGTTCCAAACGGTAATTGGGGAGGATGTAATCGCTAAACGAAATAAGATATGCGTGGCGGAAGATACCTTAGGTTCCTCATTGCACGCGCA	IIIIIIIIIIIIIIIIIIIIIIIIIIIIIIIIIIIIIIIIIIIIIIIIIIIIIIIIIIIIIIIIIIIIIIIIIIIIIIIIIIIIIIIIIIIIIIIIIIIIIIIIIIIIIIIIIIIIIIIIIIIIIIIIIIIIIIIIIIIIIIIIIIIIII	NM:i:0	MD:Z:150	AS:i:150	XS:i:0
m1_4979_5129_-1_m1_4616_4766_1	16	NODE_2_length_50027_cov_41.0040_ID_3	16487	60	150M	*	0	0	GGATGCGAATTTTAGCCCTACCGCCGAATCGGGATGACGAGATAGATAGGGTCGGAGTCTACAGTGTGTTGATTTAAAGCAGTAACTAATAGGATGAAGCTCATCGGCGCCAGGGTAATCAAAGTATATGAATGAGTGAGTGACTTCGCC	CCCCCCCCCCCCCCCCCCCCCCCCCCCCCCCCCCCCCCCCCCCCCCCCCCCCCCCCCCCCCCCCCCCCCCCCCCCCCCCCCCCCCCCCCCCCCCCCCCCCCCCCCCCCCCCCCCCCCCCCCCCCCCCCCCCCCCCCCCCCCCCCCCCCCC	NM:i:0	MD:Z:150	AS:i:150	XS:i:0
m1_34971_35121_-1_m1_34537_34687_1	16	NODE_2_length_50027_cov_41.0040_ID_3	46479	60	150M	*	0	0	CCGGGCGGATCCCTTGTTATTCGAGGTGACGGCGCTCGACCGTAACGTAGATCTGGGAATGGCAGAGATGAATCTAGCGCGTCCAGAACCCCTCATAGAACTTGTAGGACATACCGCACAAGAAACCCTGATACATAGTATAAATAAATG	HHHHHHHHHHHHHHHHHHHHHHHHHHHHHHHHHHHHHHHHHHHHHHHHHHHHHHHHHHHHHHHHHHHHHHHHHHHHHHHHHHHHHHHHHHHHHHHHHHHHHHHHHHHHHHHHHHHHHHHHHHHHHHHHHHHHHHHHHHHHHHHHHHHHHH	NM:i:0	MD:Z:150	AS:i:150	XS:i:0
m1_14620_14770_-1_m1_14260_14410_1	16	NODE_2_length_50027_cov_41.0040_ID_3	26128	60	150M	*	0	0	GGAGTAGGGATTCTGCCATTAAGCTGGAGTAGAATCGAGCTCGGGACCGCAAGCGCACCGTGTCGAGCGGCCCAACTCACACTCAGACTCGGTATTTTATCCCTAGTATACGTGATTGAATATGCGGATTGCATGAAGACAACGACTGTA	GGGGGGGGGGGGGGGGGGGGGGGGGGGGGGGGGGGGGGGGGGGGGGGGGGGGGGGGGGGGGGGGGGGGGGGGGGGGGGGGGGGGGGGGGGGGGGGGGGGGGGGGGGGGGGGGGGGGGGGGGGGGGGGGGGGGGGGGGGGGGGGGGGGGGG	NM:i:0	MD:Z:150	AS:i:150	XS:i:0
m1_23149_23299_-1_m1_22883_23033_1	16	NODE_2_length_50027_cov_41.0040_ID_3	34657	60	150M	*	0	0	CATATTGCGATCAAGGATATTCCCAAACCGCGAAGCAATGGTGCCAGAGAATACATGGAAGTCGCACCGTTGGCAGTATACAGACGATTACACCAGACAACTCAATGTCGAGCGCGCTACATATCGGCTCCCAACACACTACGGCGTTCG	FFFFFFFFFFFFFFFFFFFFFFFFFFFFFFFFFFFFFFFFFFFFFFFFFFFFFFFFFFFFFFFFFFFFFFFFFFFFFFFFFFFFFFFFFFFFFFFFFFFFFFFFFFFFFFFFFFFFFFFFFFFFFFFFFFFFFFFFFFFFFFFFFFFFFF	NM:i:0	MD:Z:150	AS:i:150	XS:i:0
m1_36153_36303_1_m1_36394_36544_-1	0	NODE_2_length_50027_cov_41.0040_ID_3	47661	60	150M	*	0	0	AGATCGCCGCAATGCACTAGCGATGGCATTCGATCCGATCCGAATAACTGCTGTAAATCGGAATAAATTATCACTCGACGGAGGTTGAAGTATCAATGATCCACCCTACGAACTACTCGCTTGAAAGTTTGATTAGGACTCGTGAGAGAA	BBBBBBBBBBBBBBBBBBBBBBBBBBBBBBBBBBBBBBBBBBBBBBBBBBBBBBBBBBBBBBBBBBBBBBBBBBBBBBBBBBBBBBBBBBBBBBBBBBBBBBBBBBBBBBBBBBBBBBBBBBBBBBBBBBBBBBBBBBBBBBBBBBBBBB	NM:i:0	MD:Z:150	AS:i:150	XS:i:0
m1_21911_22061_-1_m1_21635_21785_1	16	NODE_2_length_50027_cov_41.0040_ID_3	33419	60	150M	*	0	0	AGGATGGGGTATTTATACAATCATGGACCTTTTAGTATTCCCAAACAACACGTCGATCATCATAAGGATAGAAGGTACGACTCTGACATAGGCTTCCTCTAGAGCCCTCTTGGAATCGACCACCCAATATTTTCCAATCATACATAGCAA	CCCCCCCCCCCCCCCCCCCCCCCCCCCCCCCCCCCCCCCCCCCCCCCCCCCCCCCCCCCCCCCCCCCCCCCCCCCCCCCCCCCCCCCCCCCCCCCCCCCCCCCCCCCCCCCCCCCCCCCCCCCCCCCCCCCCCCCCCCCCCCCCCCCCCC	NM:i:0	MD:Z:150	AS:i:150	XS:i:0
m1_21649_21799_1_m1_21832_21982_-1	0	NODE_2_length_50027_cov_41.0040_ID_3	33157	60	150M	*	0	0	TGCGGATTAAATTTGCCGGGGAACAGGCATCACGGGGTACTTGCTGGTGTTACGTGGGACAAGCCTATGCCATTCCTCCCCATTAAGAGAATAAAGCTTATGATTGGACGATGGCGTCTATACTTGATACTATCTTACCTTGGGCGTAGA	IIIIIIIIIIIIIIIIIIIIIIIIIIIIIIIIIIIIIIIIIIIIIIIIIIIIIIIIIIIIIIIIIIIIIIIIIIIIIIIIIIIIIIIIIIIIIIIIIIIIIIIIIIIIIIIIIIIIIIIIIIIIIIIIIIIIIIIIIIIIIIIIIIIIII	NM:i:0	MD:Z:150	AS:i:150	XS:i:0
m1_18877_19027_-1_m1_18408_18558_1	16	NODE_2_length_50027_cov_41.0040_ID_3	30385	60	150M	*	0	0	CATGTTCTCGCTTAGTTGCGTACAGAACGGCGTAAACTGCATTTGAGGCTTCAAGATTCGAGTCTCATTGGGAAACATACTGGCTCAGTCGCAAGGCTGCGTTTGCCGGTCGATTCCAAAGATCGGGAGGGCTGCACTAATTTCGGGAAT	FFFFFFFFFFFFFFFFFFFFFFFFFFFFFFFFFFFFFFFFFFFFFFFFFFFFFFFFFFFFFFFFFFFFFFFFFFFFFFFFFFFFFFFFFFFFFFFFFFFFFFFFFFFFFFFFFFFFFFFFFFFFFFFFFFFFFFFFFFFFFFFFFFFFFF	NM:i:0	MD:Z:150	AS:i:150	XS:i:0
m1_9226_9376_-1_m1_8919_9069_1	16	NODE_2_length_50027_cov_41.0040_ID_3	20734	60	150M	*	0	0	TAGTCGGTCGTCCAAGTAATGTTAATTTAATATCGGATGCAGTATTCTTCGTAAGGAGCACTCACCTTTCACGTCGGAGCCATTGTGAAGGTCGCGAGGCTGGACTCCGTAGTTATGTGATTAGACAGCCCTACGTACTCTCGCTTGGAC	@@@@@@@@@@@@@@@@@@@@@@@@@@@@@@@@@@@@@@@@@@@@@@@@@@@@@@@@@@@@@@@@@@@@@@@@@@@@@@@@@@@@@@@@@@@@@@@@@@@@@@@@@@@@@@@@@@@@@@@@@@@@@@@@@@@@@@@@@@@@@@@@@@@@@@	NM:i:0	MD:Z:150	AS:i:150	XS:i:0
m1_21428_21578_-1_m1_21100_21250_1	16	NODE_2_length_50027_cov_41.0040_ID_3	32936	60	150M	*	0	0	CGATCGGGATCCGGCCCTGCATCCATAGAGATTTGTGACCCATCAGGGATAACCGTACTTGACGTTAGGCATGTAGTGCAAAAACGGCGCTTTGACGCACGTGCGGGAAGTATGCCAGGGGCCATAAACTTCTCTAACATCACTAGACAA	CCCCCCCCCCCCCCCCCCCCCCCCCCCCCCCCCCCCCCCCCCCCCCCCCCCCCCCCCCCCCCCCCCCCCCCCCCCCCCCCCCCCCCCCCCCCCCCCCCCCCCCCCCCCCCCCCCCCCCCCCCCCCCCCCCCCCCCCCCCCCCCCCCCCCC	NM:i:0	MD:Z:150	AS:i:150	XS:i:0
m1_14789_14939_-1_m1_14588_14738_1	16	NODE_2_length_50027_cov_41.0040_ID_3	26297	60	150M	*	0	0	TCCGAATTATATGCATGTAAATCATGAATACCGCAGACAGGGACGTGCCCTACGCCGCCTTCGGTACACGACTAGATATCGTTCTCGGCATGCATACCTTAGCCGTCCCTAAGTGTCTGTCATGTCTATCCGTAGCATACCGGGGCCTTA	BBBBBBBBBBBBBBBBBBBBBBBBBBBBBBBBBBBBBBBBBBBBBBBBBBBBBBBBBBBBBBBBBBBBBBBBBBBBBBBBBBBBBBBBBBBBBBBBBBBBBBBBBBBBBBBBBBBBBBBBBBBBBBBBBBBBBBBBBBBBBBBBBBBBBB	NM:i:0	MD:Z:150	AS:i:150	XS:i:0
m1_12374_12524_1_m1_12643_12793_-1	0	NODE_2_length_50027_cov_41.0040_ID_3	23882	60	150M	*	0	0	GGAAAAACCAATGGACCCCATCGAGTCCGTCCCTTGTCAACGCAGACCAACCCGCGGCCGATGGCGGGCGTACCTTCTAATTTTTGACCGATGCGCAGTAACAGTCGACTATGATCTCGCTTGTAAAACGTAACGAAGGATGCCTGCCAC	@@@@@@@@@@@@@@@@@@@@@@@@@@@@@@@@@@@@@@@@@@@@@@@@@@@@@@@@@@@@@@@@@@@@@@@@@@@@@@@@@@@@@@@@@@@@@@@@@@@@@@@@@@@@@@@@@@@@@@@@@@@@@@@@@@@@@@@@@@@@@@@@@@@@@@	NM:i:0	MD:Z:150	AS:i:150	XS:i:0
m1_969_1119_-1_m1_784_934_1	16	NODE_2_length_50027_cov_41.0040_ID_3	12477	60	150M	*	0	0	GCCGAGGAGTATTCAAATGGTCCGTCCACGACCGGACGCACTCTCACCGATTGCTCAGTACTGAGACGCCTACCCCGTCAGGTTGGACGGATACCCAGCGAAGATCCGTCGATTACTATTCAATTCAAACACCGCACTTGACCCTGCAGG	GGGGGGGGGGGGGGGGGGGGGGGGGGGGGGGGGGGGGGGGGGGGGGGGGGGGGGGGGGGGGGGGGGGGGGGGGGGGGGGGGGGGGGGGGGGGGGGGGGGGGGGGGGGGGGGGGGGGGGGGGGGGGGGGGGGGGGGGGGGGGGGGGGGGGG	NM:i:0	MD:Z:150	AS:i:150	XS:i:0
m1_34335_34485_1_m1_34583_34733_-1	0	NODE_2_length_50027_cov_41.0040_ID_3	45843	60	150M	*	0	0	CAGTTTCAGAACGAGGTCTGGGAGGTATAAGACTTAAAGATCCGACATGCAGGCCCGTACGTAGTGGGCTGCGGATAGGAACATAAATTCGTAAACACAGTCGTGGTCTGGACTTGCTCTGCTCCCCAACGGCATCCAATTTGCGGTGGG	HHHHHHHHHHHHHHHHHHHHHHHHHHHHHHHHHHHHHHHHHHHHHHHHHHHHHHHHHHHHHHHHHHHHHHHHHHHHHHHHHHHHHHHHHHHHHHHHHHHHHHHHHHHHHHHHHHHHHHHHHHHHHHHHHHHHHHHHHHHHHHHHHHHHHH	NM:i:0	MD:Z:150	AS:i:150	XS:i:0
m1_31487_31637_1_m1_31840_31990_-1	0	NODE_2_length_50027_cov_41.0040_ID_3	42995	60	150M	*	0	0	TCACTGTCTCACTGAACGCCGGGCTCACGTTTTGTGTGTGGTTCTCATTAGGTATGGCACAGATGAGATCGTCATAGGTCTGTTGCAGGTGCTCCACCCTTTGATGTACAAGGGCGTTTTCAAGGAAGTTCACTCTAGCCTGCCGTTTAC	HHHHHHHHHHHHHHHHHHHHHHHHHHHHHHHHHHHHHHHHHHHHHHHHHHHHHHHHHHHHHHHHHHHHHHHHHHHHHHHHHHHHHHHHHHHHHHHHHHHHHHHHHHHHHHHHHHHHHHHHHHHHHHHHHHHHHHHHHHHHHHHHHHHHHH	NM:i:0	MD:Z:150	AS:i:150	XS:i:0
m1_33813_33963_1_m1_34056_34206_-1	0	NODE_2_length_50027_cov_41.0040_ID_3	45321	60	150M	*	0	0	ACTTGATCATCGACATTGCGTGCGAAAGTTCGGTATAGCGCAGTCTGGCGCGCAAATTATTTGTAACGTTGCAGGCAAATGAGCAGAATGCCCAGGGATTGTTACCAAGTTCAGGGAAGCAGCCCCACCATCTGTCGCTGGTCTGGTTTT	FFFFFFFFFFFFFFFFFFFFFFFFFFFFFFFFFFFFFFFFFFFFFFFFFFFFFFFFFFFFFFFFFFFFFFFFFFFFFFFFFFFFFFFFFFFFFFFFFFFFFFFFFFFFFFFFFFFFFFFFFFFFFFFFFFFFFFFFFFFFFFFFFFFFFF	NM:i:0	MD:Z:150	AS:i:150	XS:i:0
m1_41337_41487_-1_m1_41000_41150_1	16	NODE_2_length_50027_cov_41.0040_ID_3	2845	60	150M	*	0	0	CGCCATCACTCCCGGCCTATGATGTGGTCCTCCGAGCGACATACTGATGTTTCGATTAACCGTCTATCGCCACTCACGCAGTGACACAATCAGAGACGAGATCACTGCGCATCCCCGACTTGTAGTGTACTATAAGCCCTTCTGTATACC	HHHHHHHHHHHHHHHHHHHHHHHHHHHHHHHHHHHHHHHHHHHHHHHHHHHHHHHHHHHHHHHHHHHHHHHHHHHHHHHHHHHHHHHHHHHHHHHHHHHHHHHHHHHHHHHHHHHHHHHHHHHHHHHHHHHHHHHHHHHHHHHHHHHHHH	NM:i:0	MD:Z:150	AS:i:150	XS:i:0
m1_2431_2581_1_m1_2711_2861_-1	0	NODE_2_length_50027_cov_41.0040_ID_3	13939	60	150M	*	0	0	AGTTAGACAGAAGAGTACTAGCCACGGGGTTTGGGTTTGATCGAGCCACGCCACTAAGAGCTGGTAGATATGAGACTCCCGTAGAGTGGTCTAGCCACGTTAGCGCCCGAGGAAGAACCGTGTGCTTTAGGGTAGAAGAATTCTCCCGAG	BBBBBBBBBBBBBBBBBBBBBBBBBBBBBBBBBBBBBBBBBBBBBBBBBBBBBBBBBBBBBBBBBBBBBBBBBBBBBBBBBBBBBBBBBBBBBBBBBBBBBBBBBBBBBBBBBBBBBBBBBBBBBBBBBBBBBBBBBBBBBBBBBBBBBB	NM:i:0	MD:Z:150	AS:i:150	XS:i:0
m1_48603_48753_1_m1_49023_49173_-1	0	NODE_2_length_50027_cov_41.0040_ID_3	10111	60	150M	*	0	0	TAGTGCTTCGAAGCCCGATAACATAACTTTTAAGTCACTACTTGATCGGTCGGTCACAAATGAGTGTGCCGCGAACCCGAGCCGCTTCGAAGGCGCTGGGAAGTAGAAACTCTATTGAGGTCCGCCAGGTGCGGTTTTGTTCGGGATGTC	@@@@@@@@@@@@@@@@@@@@@@@@@@@@@@@@@@@@@@@@@@@@@@@@@@@@@@@@@@@@@@@@@@@@@@@@@@@@@@@@@@@@@@@@@@@@@@@@@@@@@@@@@@@@@@@@@@@@@@@@@@@@@@@@@@@@@@@@@@@@@@@@@@@@@@	NM:i:0	MD:Z:150	AS:i:150	XS:i:0
m1_6341_6491_-1_m1_6050_6200_1	16	NODE_2_length_50027_cov_41.0040_ID_3	17849	60	150M	*	0	0	ACGTTCTACTTGCAGAATCCACCATAGGGGAGAGCCATCTGCATAACCATAGGAGGGGACCGTATCTCGGGAGGATCTGCCGCACAGTCAGTTTATGGCCCTTGGGCCCTCCCTCTATTAGCCGGTTTACAGCAAATCTCGGCCCGTCGG	CCCCCCCCCCCCCCCCCCCCCCCCCCCCCCCCCCCCCCCCCCCCCCCCCCCCCCCCCCCCCCCCCCCCCCCCCCCCCCCCCCCCCCCCCCCCCCCCCCCCCCCCCCCCCCCCCCCCCCCCCCCCCCCCCCCCCCCCCCCCCCCCCCCCCC	NM:i:0	MD:Z:150	AS:i:150	XS:i:0
m1_30035_30185_-1_m1_29562_29712_1	16	NODE_2_length_50027_cov_41.0040_ID_3	41543	60	150M	*	0	0	AAATCCCCGTGATTAAGGGGCCCCACCGTTCATACGTCCAATTTCTAATTGACTGATTCAGGTGATGTCTAAAAAATCAGCGTCCCGGGCTTTGGCACGTTTGAGCTTAAGTCCGTAGGCCGCAGCTTCTGCGATGTTCGGATAGGTTTT	DDDDDDDDDDDDDDDDDDDDDDDDDDDDDDDDDDDDDDDDDDDDDDDDDDDDDDDDDDDDDDDDDDDDDDDDDDDDDDDDDDDDDDDDDDDDDDDDDDDDDDDDDDDDDDDDDDDDDDDDDDDDDDDDDDDDDDDDDDDDDDDDDDDDDD	NM:i:0	MD:Z:150	AS:i:150	XS:i:0
m1_38328_38478_-1_m1_38071_38221_1	16	NODE_2_length_50027_cov_41.0040_ID_3	49836	60	150M	*	0	0	TCGCGAGTGCCCTGCCACAGCGTAATTTCCAGTTTCTACCCTTGTGCACATAGTCGGACGCGAACCGAAGTATGGAGGATCGGGCCATAGACTAAACATCGAGGTCCTCTTTCATCCCGTTTGTTACTGCTAGTAGGGGGGGCGGGTACA	CCCCCCCCCCCCCCCCCCCCCCCCCCCCCCCCCCCCCCCCCCCCCCCCCCCCCCCCCCCCCCCCCCCCCCCCCCCCCCCCCCCCCCCCCCCCCCCCCCCCCCCCCCCCCCCCCCCCCCCCCCCCCCCCCCCCCCCCCCCCCCCCCCCCCC	NM:i:0	MD:Z:150	AS:i:150	XS:i:0
m1_46191_46341_-1_m1_46138_46288_1	16	NODE_2_length_50027_cov_41.0040_ID_3	7699	60	150M	*	0	0	AGAATTACTCAATCGTGACCTTCATCAAAAACACTCCAAACACTGGGACCTGGAAATAGGACGACGACAGACAGAAATCGCCCGACCCTAGGCTCCCCTTTCGCGCGGTAGGGCCTTGGCACGGTCGGGGAGAGCCACTCCATAGGAATT	EEEEEEEEEEEEEEEEEEEEEEEEEEEEEEEEEEEEEEEEEEEEEEEEEEEEEEEEEEEEEEEEEEEEEEEEEEEEEEEEEEEEEEEEEEEEEEEEEEEEEEEEEEEEEEEEEEEEEEEEEEEEEEEEEEEEEEEEEEEEEEEEEEEEEE	NM:i:0	MD:Z:150	AS:i:150	XS:i:0
m1_44424_44574_-1_m1_44124_44274_1	16	NODE_2_length_50027_cov_41.0040_ID_3	5932	60	150M	*	0	0	TCAACCTTCTACTAGTCTGAGCCCTAATGTAGTTGTTGGAGGGTGAATAATACGCTTCGGCTCCCGGACTATTTATTACGATTTAGAACGCCAGTATGCCGTCGTACCTATTCAAACGAGAGACCACCGGATAAGAGCATTGAGTTAATA	GGGGGGGGGGGGGGGGGGGGGGGGGGGGGGGGGGGGGGGGGGGGGGGGGGGGGGGGGGGGGGGGGGGGGGGGGGGGGGGGGGGGGGGGGGGGGGGGGGGGGGGGGGGGGGGGGGGGGGGGGGGGGGGGGGGGGGGGGGGGGGGGGGGGGG	NM:i:0	MD:Z:150	AS:i:150	XS:i:0
m1_23255_23405_1_m1_23701_23851_-1	0	NODE_2_length_50027_cov_41.0040_ID_3	34763	60	150M	*	0	0	GTCGAGCGCGCTACATATCGGCTCCCAACACACTACGGCGTTCGAGTAGATGGGGTTGCCCCAGCAAGTTGGTATGCCACCGACCTTTTGTCCACTGACAATGAATTTATGCCCGTGAGAAATCGAATATGCGTACTGATCCACCCGGTA	DDDDDDDDDDDDDDDDDDDDDDDDDDDDDDDDDDDDDDDDDDDDDDDDDDDDDDDDDDDDDDDDDDDDDDDDDDDDDDDDDDDDDDDDDDDDDDDDDDDDDDDDDDDDDDDDDDDDDDDDDDDDDDDDDDDDDDDDDDDDDDDDDDDDDD	NM:i:0	MD:Z:150	AS:i:150	XS:i:0
m1_12884_13034_1_m1_13159_13309_-1	0	NODE_2_length_50027_cov_41.0040_ID_3	24392	60	150M	*	0	0	CTTGATCGCCACATAGTGTCTCAGACTCAGACGCTCACGCAGTGGGCTGTGGCCCGAAAATAAGAGGACCCGCAGAATACACCGGATGAATAGACACACCAAACGTACTCCCTAAATGTCAGGCTTTCTGGTCCCTGTGGCGCGGGACAG	DDDDDDDDDDDDDDDDDDDDDDDDDDDDDDDDDDDDDDDDDDDDDDDDDDDDDDDDDDDDDDDDDDDDDDDDDDDDDDDDDDDDDDDDDDDDDDDDDDDDDDDDDDDDDDDDDDDDDDDDDDDDDDDDDDDDDDDDDDDDDDDDDDDDDD	NM:i:0	MD:Z:150	AS:i:150	XS:i:0
m1_40011_40161_1_m1_40231_40381_-1	0	NODE_2_length_50027_cov_41.0040_ID_3	1519	60	150M	*	0	0	GGGTTGCGAGAGGGTCAAATTAGCCACTAATAGTTTCCTTCGCGTCCGCATCGATTGTGCTGCGTAGCAGCGTTGCTGACTCTACTCCGACGATTAGTACAAGTAATTAAATGATCCAGAATACCGGTATACTATCGTAACTTTGGTCGG	EEEEEEEEEEEEEEEEEEEEEEEEEEEEEEEEEEEEEEEEEEEEEEEEEEEEEEEEEEEEEEEEEEEEEEEEEEEEEEEEEEEEEEEEEEEEEEEEEEEEEEEEEEEEEEEEEEEEEEEEEEEEEEEEEEEEEEEEEEEEEEEEEEEEEE	NM:i:0	MD:Z:150	AS:i:150	XS:i:0
m1_2633_2783_1_m1_3068_3218_-1	0	NODE_2_length_50027_cov_41.0040_ID_3	14141	60	150M	*	0	0	TGCGTTTCGACGAAAGGTGTGGTATTTGGTAGTCCCGAAAAACCTAACGTACAGCGGTTATCCCATCTGGTGCAACGAATTCAAAGGCCTGTCCTGGACGTGAAGGATCAATATGCTATCGAGAAACAGGATTACGGGCGTATTTTACTA	@@@@@@@@@@@@@@@@@@@@@@@@@@@@@@@@@@@@@@@@@@@@@@@@@@@@@@@@@@@@@@@@@@@@@@@@@@@@@@@@@@@@@@@@@@@@@@@@@@@@@@@@@@@@@@@@@@@@@@@@@@@@@@@@@@@@@@@@@@@@@@@@@@@@@@	NM:i:0	MD:Z:150	AS:i:150	XS:i:0
m1_47886_48036_-1_m1_47512_47662_1	16	NODE_2_length_50027_cov_41.0040_ID_3	9394	60	150M	*	0	0	GAACCCACTCCAGGGTTGTGAGATCTGAGGTCGTTTGTCAGCGCCATGACCCATGCACTTTCCCTGCCAATTCATTCGCGGGCCCTTAAGGAGCGTATCCACTCCATCTTTTAAAGCCGCAAGACACTACTAGCAGAGACACCCCCGTTT	BBBBBBBBBBBBBBBBBBBBBBBBBBBBBBBBBBBBBBBBBBBBBBBBBBBBBBBBBBBBBBBBBBBBBBBBBBBBBBBBBBBBBBBBBBBBBBBBBBBBBBBBBBBBBBBBBBBBBBBBBBBBBBBBBBBBBBBBBBBBBBBBBBBBBB	NM:i:0	MD:Z:150	AS:i:150	XS:i:0
m1_31754_31904_-1_m1_31395_31545_1	16	NODE_2_length_50027_cov_41.0040_ID_3	43262	60	150M	*	0	0	ACCGTCGTCGTCTTTGCGTTGCAAGCTGGGAGGCACGTGTTTTTGCGCAGTACGGTCTATCTCTGGGTGTACTCTGTAAATGAGTAAGTGTATCAGCCTGACTCGCCACGTGACCCCAGTACAATAGATATTAAGCTTTTACATTAGCGG	GGGGGGGGGGGGGGGGGGGGGGGGGGGGGGGGGGGGGGGGGGGGGGGGGGGGGGGGGGGGGGGGGGGGGGGGGGGGGGGGGGGGGGGGGGGGGGGGGGGGGGGGGGGGGGGGGGGGGGGGGGGGGGGGGGGGGGGGGGGGGGGGGGGGGG	NM:i:0	MD:Z:150	AS:i:150	XS:i:0
m1_44435_44585_1_m1_44873_45023_-1	0	NODE_2_length_50027_cov_41.0040_ID_3	5943	60	150M	*	0	0	CTAGTCTGAGCCCTAATGTAGTTGTTGGAGGGTGAATAATACGCTTCGGCTCCCGGACTATTTATTACGATTTAGAACGCCAGTATGCCGTCGTACCTATTCAAACGAGAGACCACCGGATAAGAGCATTGAGTTAATATCTCCTGCCAG	FFFFFFFFFFFFFFFFFFFFFFFFFFFFFFFFFFFFFFFFFFFFFFFFFFFFFFFFFFFFFFFFFFFFFFFFFFFFFFFFFFFFFFFFFFFFFFFFFFFFFFFFFFFFFFFFFFFFFFFFFFFFFFFFFFFFFFFFFFFFFFFFFFFFFF	NM:i:0	MD:Z:150	AS:i:150	XS:i:0
m1_13954_14104_1_m1_14326_14476_-1	0	NODE_2_length_50027_cov_41.0040_ID_3	25462	60	150M	*	0	0	CCGGGCCGTGTCAGCCCTGGCGCTGGTTTCGACGGAATCACACTCAGGCGAAGAAGCAACTCCGCGGCATGTACATACCTGTAGATTACACAAAGGTAAGGTACTTGGCGTCCACGGCGGGAGCTAACTTTACGCTCGGGTAAGTTCTTT	@@@@@@@@@@@@@@@@@@@@@@@@@@@@@@@@@@@@@@@@@@@@@@@@@@@@@@@@@@@@@@@@@@@@@@@@@@@@@@@@@@@@@@@@@@@@@@@@@@@@@@@@@@@@@@@@@@@@@@@@@@@@@@@@@@@@@@@@@@@@@@@@@@@@@@	NM:i:0	MD:Z:150	AS:i:150	XS:i:0
m1_41566_41716_-1_m1_41171_41321_1	16	NODE_2_length_50027_cov_41.0040_ID_3	3074	60	150M	*	0	0	TCAGCAACACGGGTTGCCATCGAGGCAGGGCCCATGATCTCTTGAAACCCCGGGGGTTTGGATCCGACAGCTCTCTCAGATCTGAGTTTTTGCCTGCCGGCCAGGAAGATACGTCGCTAAGAGTCCTAGGGGATATGGGTTAGATCATAA	CCCCCCCCCCCCCCCCCCCCCCCCCCCCCCCCCCCCCCCCCCCCCCCCCCCCCCCCCCCCCCCCCCCCCCCCCCCCCCCCCCCCCCCCCCCCCCCCCCCCCCCCCCCCCCCCCCCCCCCCCCCCCCCCCCCCCCCCCCCCCCCCCCCCCC	NM:i:0	MD:Z:150	AS:i:150	XS:i:0
m1_20264_20414_-1_m1_20015_20165_1	16	NODE_2_length_50027_cov_41.0040_ID_3	31772	60	150M	*	0	0	GCGCCTCCACAAGGGCGACGCATGGCGCATGGGCCCCCGGGGACCAGTGCGTGCTTAGAGCGTAAACAGTTAGCTGAATGGGCTCTAGCCACTGTTCGCGATCTGCGCGAGAGACCTAGGATCGGCGAAAAAGCAGACGTCTCAACCATG	IIIIIIIIIIIIIIIIIIIIIIIIIIIIIIIIIIIIIIIIIIIIIIIIIIIIIIIIIIIIIIIIIIIIIIIIIIIIIIIIIIIIIIIIIIIIIIIIIIIIIIIIIIIIIIIIIIIIIIIIIIIIIIIIIIIIIIIIIIIIIIIIIIIIII	NM:i:0	MD:Z:150	AS:i:150	XS:i:0
m1_1978_2128_-1_m1_1764_1914_1	16	NODE_2_length_50027_cov_41.0040_ID_3	13486	60	150M	*	0	0	ATGAGAGTCTCGGCGGGTCCAGTTCCAGCCTTACATCGGGCGACAATCTGAGCCTAGAATTATTCAAGAGATGTAGGTGCTCTCGTTAGTTTGGGCGGGCGGAGATGCTGGGGGCGGTGATACAACTATGAACTACAAAGCTAACGGACT	DDDDDDDDDDDDDDDDDDDDDDDDDDDDDDDDDDDDDDDDDDDDDDDDDDDDDDDDDDDDDDDDDDDDDDDDDDDDDDDDDDDDDDDDDDDDDDDDDDDDDDDDDDDDDDDDDDDDDDDDDDDDDDDDDDDDDDDDDDDDDDDDDDDDDD	NM:i:0	MD:Z:150	AS:i:150	XS:i:0
m1_19758_19908_-1_m1_19284_19434_1	16	NODE_2_length_50027_cov_41.0040_ID_3	31266	60	150M	*	0	0	CAGTATGGGAATCCCGTCGTACAAAATCATTGACGAAAAGCTCCCGAGCTCGCGACTCGCTGACATCCGAGGGTAGAGCTACCGGTAACTATGAGACACAGCGGCTGCACCTTGCTTTCTTATATGCCAAATTTCACGTTAGACAGCATG	EEEEEEEEEEEEEEEEEEEEEEEEEEEEEEEEEEEEEEEEEEEEEEEEEEEEEEEEEEEEEEEEEEEEEEEEEEEEEEEEEEEEEEEEEEEEEEEEEEEEEEEEEEEEEEEEEEEEEEEEEEEEEEEEEEEEEEEEEEEEEEEEEEEEEE	NM:i:0	MD:Z:150	AS:i:150	XS:i:0
m1_15481_15631_1_m1_15832_15982_-1	0	NODE_2_length_50027_cov_41.0040_ID_3	26989	60	150M	*	0	0	TTAAGAGCTAATTCGGGCAGGTCTCAGTCGACTATAGAACAACCCTTTTGCACCGCAGGGAACCGTGCTCTGCATTCCTCCACATCGGAGCACTGGATAGAACTTCGATAAGTCGCCAAGGCGTGTGTAATGCTGCAGCGTGAGCTCTCT	@@@@@@@@@@@@@@@@@@@@@@@@@@@@@@@@@@@@@@@@@@@@@@@@@@@@@@@@@@@@@@@@@@@@@@@@@@@@@@@@@@@@@@@@@@@@@@@@@@@@@@@@@@@@@@@@@@@@@@@@@@@@@@@@@@@@@@@@@@@@@@@@@@@@@@	NM:i:0	MD:Z:150	AS:i:150	XS:i:0
m1_21397_21547_-1_m1_21054_21204_1	16	NODE_2_length_50027_cov_41.0040_ID_3	32905	60	150M	*	0	0	TGGCACTGCGTGTTGAACCCTCTCTTCGCTTCGATCGGGATCCGGCCCTGCATCCATAGAGATTTGTGACCCATCAGGGATAACCGTACTTGACGTTAGGCATGTAGTGCAAAAACGGCGCTTTGACGCACGTGCGGGAAGTATGCCAGG	GGGGGGGGGGGGGGGGGGGGGGGGGGGGGGGGGGGGGGGGGGGGGGGGGGGGGGGGGGGGGGGGGGGGGGGGGGGGGGGGGGGGGGGGGGGGGGGGGGGGGGGGGGGGGGGGGGGGGGGGGGGGGGGGGGGGGGGGGGGGGGGGGGGGGG	NM:i:0	MD:Z:150	AS:i:150	XS:i:0
m1_26794_26944_1_m1_27298_27448_-1	0	NODE_2_length_50027_cov_41.0040_ID_3	38302	60	150M	*	0	0	AATCGTTCATAGACATAATGCTCCTAGCGGGGTTAGACGCACGGTATTATTGATCAAATCATTTAGCCTGTCATATCACTTCATCTCGGTTAAATGCCCTTACGGGGCTGCGACTATATCGCTACGTACACAAGGGATATTCGTGGGCGC	IIIIIIIIIIIIIIIIIIIIIIIIIIIIIIIIIIIIIIIIIIIIIIIIIIIIIIIIIIIIIIIIIIIIIIIIIIIIIIIIIIIIIIIIIIIIIIIIIIIIIIIIIIIIIIIIIIIIIIIIIIIIIIIIIIIIIIIIIIIIIIIIIIIIII	NM:i:0	MD:Z:150	AS:i:150	XS:i:0
m1_30695_30845_-1_m1_30352_30502_1	16	NODE_2_length_50027_cov_41.0040_ID_3	42203	60	150M	*	0	0	CGGTGCTCCACTCGTGGTACAGATCTCTGCGCGAGACCACTGCAACTTAACTTTGTATTTTCATTCAAACTCTACGGGGTAGATAGCTAGGTTTCTAGACCCGCGTACACTGGCAAGAAAATGTCGAAAGCGCACGGGGAGGACATGTAA	GGGGGGGGGGGGGGGGGGGGGGGGGGGGGGGGGGGGGGGGGGGGGGGGGGGGGGGGGGGGGGGGGGGGGGGGGGGGGGGGGGGGGGGGGGGGGGGGGGGGGGGGGGGGGGGGGGGGGGGGGGGGGGGGGGGGGGGGGGGGGGGGGGGGGG	NM:i:0	MD:Z:150	AS:i:150	XS:i:0
m1_11819_11969_-1_m1_11381_11531_1	16	NODE_2_length_50027_cov_41.0040_ID_3	23327	60	150M	*	0	0	ATCACTCTAATATTTCTTCACGCCAAGCCGTCTAATTTTGCAAGTAAATGAAATGAGCGGTAGCGTAGGCTGCGCCGAGGTAAGAGGACATGATTTGTATTTAAAGATCTGCAAGGTCATTTCATCGAGCACGTTGGTACAGAGGCACGA	FFFFFFFFFFFFFFFFFFFFFFFFFFFFFFFFFFFFFFFFFFFFFFFFFFFFFFFFFFFFFFFFFFFFFFFFFFFFFFFFFFFFFFFFFFFFFFFFFFFFFFFFFFFFFFFFFFFFFFFFFFFFFFFFFFFFFFFFFFFFFFFFFFFFFF	NM:i:0	MD:Z:150	AS:i:150	XS:i:0
m1_7171_7321_-1_m1_6833_6983_1	16	NODE_2_length_50027_cov_41.0040_ID_3	18679	60	150M	*	0	0	AGGGCGCGTGCTCAGATTCAAGGCATGCGCTCATCTAGTATATCGATTTGCGAGGGTGGACCGGGCACATGCTTACACCCGGTGGAGGTCAAAACTTGAGAGAACAGAATTGGCAGGAGCGGTTACATGTCTCGGGACCGAATGCCGGCC	AAAAAAAAAAAAAAAAAAAAAAAAAAAAAAAAAAAAAAAAAAAAAAAAAAAAAAAAAAAAAAAAAAAAAAAAAAAAAAAAAAAAAAAAAAAAAAAAAAAAAAAAAAAAAAAAAAAAAAAAAAAAAAAAAAAAAAAAAAAAAAAAAAAAAA	NM:i:0	MD:Z:150	AS:i:150	XS:i:0
m1_31822_31972_-1_m1_31489_31639_1	16	NODE_2_length_50027_cov_41.0040_ID_3	43330	60	150M	*	0	0	GTACTCTGTAAATGAGTAAGTGTATCAGCCTGACTCGCCACGTGACCCCAGTACAATAGATATTAAGCTTTTACATTAGCGGGTCCAATTATCCATGCTCCAGTGACCGAGTAACTTACTGGTTAGGCGCCTAGTTAGGAAATCTCATGG	BBBBBBBBBBBBBBBBBBBBBBBBBBBBBBBBBBBBBBBBBBBBBBBBBBBBBBBBBBBBBBBBBBBBBBBBBBBBBBBBBBBBBBBBBBBBBBBBBBBBBBBBBBBBBBBBBBBBBBBBBBBBBBBBBBBBBBBBBBBBBBBBBBBBBB	NM:i:0	MD:Z:150	AS:i:150	XS:i:0
m1_33259_33409_1_m1_33522_33672_-1	0	NODE_2_length_50027_cov_41.0040_ID_3	44767	60	150M	*	0	0	TGGGTCCGGACCCCGTCCTCTGCGGTGATTCGTACCTTATCGTGATGACCCGCAGGAGCTGCGGCATCGTTTCATCCACGACCCGCGTCAAGGCCAGCGTCACTTGTTGCTGTTGACCTTGCTGATGACCACGTGCAAGTTCAGTGCGAC	CCCCCCCCCCCCCCCCCCCCCCCCCCCCCCCCCCCCCCCCCCCCCCCCCCCCCCCCCCCCCCCCCCCCCCCCCCCCCCCCCCCCCCCCCCCCCCCCCCCCCCCCCCCCCCCCCCCCCCCCCCCCCCCCCCCCCCCCCCCCCCCCCCCCCC	NM:i:0	MD:Z:150	AS:i:150	XS:i:0
m1_40678_40828_1_m1_41146_41296_-1	0	NODE_2_length_50027_cov_41.0040_ID_3	2186	60	150M	*	0	0	GAGGTCCTGGTTGTCTTCCGTATGGGTCGTCAGGGCCACAGACTGCCCCCCACTGTCGAGGATACTTGTCTTCTTTCCGGCTAACCTCTCCTCTCCTTTCAGTTTAAGTTCCTCTCTGCAATTTTTTTTAACTTGGCGAACAACAAACAA	BBBBBBBBBBBBBBBBBBBBBBBBBBBBBBBBBBBBBBBBBBBBBBBBBBBBBBBBBBBBBBBBBBBBBBBBBBBBBBBBBBBBBBBBBBBBBBBBBBBBBBBBBBBBBBBBBBBBBBBBBBBBBBBBBBBBBBBBBBBBBBBBBBBBBB	NM:i:0	MD:Z:150	AS:i:150	XS:i:0
m1_28452_28602_1_m1_28789_28939_-1	0	NODE_2_length_50027_cov_41.0040_ID_3	39960	60	150M	*	0	0	CCGGCCCTTTTCCCTAGGGAACCGCCTGATTAGGTGGTCAGCTATATAAGAAGGTGTCGGTCCCTTAAGTTAATTGAAGGTTAATACTCGTCCGCACAGTCTTAACGCATATGTAAGACATCGAGCCAAGATGGCAGGCCACAGCACCCT	CCCCCCCCCCCCCCCCCCCCCCCCCCCCCCCCCCCCCCCCCCCCCCCCCCCCCCCCCCCCCCCCCCCCCCCCCCCCCCCCCCCCCCCCCCCCCCCCCCCCCCCCCCCCCCCCCCCCCCCCCCCCCCCCCCCCCCCCCCCCCCCCCCCCCC	NM:i:0	MD:Z:150	AS:i:150	XS:i:0
m1_49821_49971_1_m1_50172_50322_-1	0	NODE_2_length_50027_cov_41.0040_ID_3	11329	60	150M	*	0	0	TTGTTGTCTCGCGACCCCCTGGAATCTTGCTCCACGGGCAGGTCCGCCGCCTTCTGCGCTACTAAGTACCGAAGAGGATACTGGGATATATTGGATCAAAAGCTCCTGAATGAGTGCAACTATGCCCGCCCGCATAATGGCCGCATTAAC	@@@@@@@@@@@@@@@@@@@@@@@@@@@@@@@@@@@@@@@@@@@@@@@@@@@@@@@@@@@@@@@@@@@@@@@@@@@@@@@@@@@@@@@@@@@@@@@@@@@@@@@@@@@@@@@@@@@@@@@@@@@@@@@@@@@@@@@@@@@@@@@@@@@@@@	NM:i:0	MD:Z:150	AS:i:150	XS:i:0
m1_42373_42523_1_m1_42816_42966_-1	0	NODE_2_length_50027_cov_41.0040_ID_3	3881	60	150M	*	0	0	TAATCTGCTGATACTCTGGTAACCTGGTGGCTGCCCTGAAGCCTCAGTTTGGAGCGTGAGCTAGTGTGGTGAGAGTAGCTCTCTCAGAGGCCTAATCCTCGAATTCGGGATTAGCACTGCCGGAAACACGTTCAAATCCCGCAGAGACAA	FFFFFFFFFFFFFFFFFFFFFFFFFFFFFFFFFFFFFFFFFFFFFFFFFFFFFFFFFFFFFFFFFFFFFFFFFFFFFFFFFFFFFFFFFFFFFFFFFFFFFFFFFFFFFFFFFFFFFFFFFFFFFFFFFFFFFFFFFFFFFFFFFFFFFF	NM:i:0	MD:Z:150	AS:i:150	XS:i:0
m1_39345_39495_-1_m1_39053_39203_1	16	NODE_2_length_50027_cov_41.0040_ID_3	853	60	150M	*	0	0	ACCCATAGTACTATAAGACTAGGTGGAACACAAAGAAGGGCGGCAAGATGCTTTGTATAAACCCAATAATGCGTCTGCCACTATGAAGAGGTTTCCGGTCATGTCAACTGCGTCGCCTTCATATAAGGGGTTCAACTTCACGTCTAGGAA	IIIIIIIIIIIIIIIIIIIIIIIIIIIIIIIIIIIIIIIIIIIIIIIIIIIIIIIIIIIIIIIIIIIIIIIIIIIIIIIIIIIIIIIIIIIIIIIIIIIIIIIIIIIIIIIIIIIIIIIIIIIIIIIIIIIIIIIIIIIIIIIIIIIIII	NM:i:0	MD:Z:150	AS:i:150	XS:i:0
m1_26449_26599_-1_m1_25926_26076_1	16	NODE_2_length_50027_cov_41.0040_ID_3	37957	60	150M	*	0	0	AAGCATGAGTCTCTGAAGCGCTGTATCAGGGGAACAGGACAAGGGCGGATTATAGAACCCATCACCATCCACGCTAATGCCTACGAGTCATCCCTTGATAGAGTCTATAAGGCGGATCGCAGCAAGTCCCGCCACTTAATGCGGATGAAA	HHHHHHHHHHHHHHHHHHHHHHHHHHHHHHHHHHHHHHHHHHHHHHHHHHHHHHHHHHHHHHHHHHHHHHHHHHHHHHHHHHHHHHHHHHHHHHHHHHHHHHHHHHHHHHHHHHHHHHHHHHHHHHHHHHHHHHHHHHHHHHHHHHHHHH	NM:i:0	MD:Z:150	AS:i:150	XS:i:0
m1_15902_16052_1_m1_16135_16285_-1	0	NODE_2_length_50027_cov_41.0040_ID_3	27410	60	150M	*	0	0	AAGTCACAAATGTTCAGGTAGTCTTGATTGTTAGATTGGACTGGCGCCCGCCGCGGATGCTCGTGGCCTAGCTACGCCGAAGTCATATACATGAATGAAAAAGATAAATCAAAGTACCTCCGGTCGAGACGGAAGTATCCGCGTAGAACC	EEEEEEEEEEEEEEEEEEEEEEEEEEEEEEEEEEEEEEEEEEEEEEEEEEEEEEEEEEEEEEEEEEEEEEEEEEEEEEEEEEEEEEEEEEEEEEEEEEEEEEEEEEEEEEEEEEEEEEEEEEEEEEEEEEEEEEEEEEEEEEEEEEEEEE	NM:i:0	MD:Z:150	AS:i:150	XS:i:0
m1_586_736_1_m1_888_1038_-1	0	NODE_2_length_50027_cov_41.0040_ID_3	12094	60	150M	*	0	0	ATTAAACTATCACGGCAAGCATCAGGGAATCACCCTGCAAAGGGGGGACGAATTAGAAAAATATTAATAGATGATCCCGTACAGGCGGGCTCGACACCTCTATCCAATTTCTCGTGAGAGTCCGCGTCAGGATAGCTCCGGGATGAAGTA	FFFFFFFFFFFFFFFFFFFFFFFFFFFFFFFFFFFFFFFFFFFFFFFFFFFFFFFFFFFFFFFFFFFFFFFFFFFFFFFFFFFFFFFFFFFFFFFFFFFFFFFFFFFFFFFFFFFFFFFFFFFFFFFFFFFFFFFFFFFFFFFFFFFFFF	NM:i:0	MD:Z:150	AS:i:150	XS:i:0
m1_25331_25481_1_m1_25707_25857_-1	0	NODE_2_length_50027_cov_41.0040_ID_3	36839	60	150M	*	0	0	CTATCTTGATCCCCGCTACTAGGTACACAGTAGGTGAGACTTCGGCATGACCATATGACTCAACAGGACGTAGTCTCCCTCGTAGGGCTTAGCTCAATTCGGGTCATTTCACGGTTGAGTCGGGCTCAATTCCCACTACAGCCCGAATTT	CCCCCCCCCCCCCCCCCCCCCCCCCCCCCCCCCCCCCCCCCCCCCCCCCCCCCCCCCCCCCCCCCCCCCCCCCCCCCCCCCCCCCCCCCCCCCCCCCCCCCCCCCCCCCCCCCCCCCCCCCCCCCCCCCCCCCCCCCCCCCCCCCCCCCC	NM:i:0	MD:Z:150	AS:i:150	XS:i:0
m1_19303_19453_1_m1_19607_19757_-1	0	NODE_2_length_50027_cov_41.0040_ID_3	30811	60	150M	*	0	0	CTGGAGAGACCAAGCTGATGGCTTTCGCAATAATCGGAGAGGGTGCTTCTCACACTTGCCTACCCGAGATCTCTGCAGCAGACTTCATCGAACAGCACCCGAGATAACCAGCGAGTGATACCCGCACCATGATCCCAGGTAACCCTGACA	FFFFFFFFFFFFFFFFFFFFFFFFFFFFFFFFFFFFFFFFFFFFFFFFFFFFFFFFFFFFFFFFFFFFFFFFFFFFFFFFFFFFFFFFFFFFFFFFFFFFFFFFFFFFFFFFFFFFFFFFFFFFFFFFFFFFFFFFFFFFFFFFFFFFFF	NM:i:0	MD:Z:150	AS:i:150	XS:i:0
m1_41650_41800_1_m1_41870_42020_-1	0	NODE_2_length_50027_cov_41.0040_ID_3	3158	60	150M	*	0	0	AGTTTTTGCCTGCCGGCCAGGAAGATACGTCGCTAAGAGTCCTAGGGGATATGGGTTAGATCATAAATGGTATTTGAGTATATCATAGAGTTTGAAACCTATGATCTCTTGTTTACTGCCTAAAGAGCGTATTGTATGGAAAGCCCGACA	@@@@@@@@@@@@@@@@@@@@@@@@@@@@@@@@@@@@@@@@@@@@@@@@@@@@@@@@@@@@@@@@@@@@@@@@@@@@@@@@@@@@@@@@@@@@@@@@@@@@@@@@@@@@@@@@@@@@@@@@@@@@@@@@@@@@@@@@@@@@@@@@@@@@@@	NM:i:0	MD:Z:150	AS:i:150	XS:i:0
m1_37685_37835_1_m1_37969_38119_-1	0	NODE_2_length_50027_cov_41.0040_ID_3	49193	60	150M	*	0	0	CAATCCCTTTGTCCAGGTTACGCGAGTAGGAGTGTAGTCAACACCTGACTTGTATAAGCCGATGAATATCAATGTTGCGATATGCCTGAGATAAACGCGTACTCATTTATTATCAGCCGATGAAAAGCCATGTCGGGAACGGTTTGATAT	EEEEEEEEEEEEEEEEEEEEEEEEEEEEEEEEEEEEEEEEEEEEEEEEEEEEEEEEEEEEEEEEEEEEEEEEEEEEEEEEEEEEEEEEEEEEEEEEEEEEEEEEEEEEEEEEEEEEEEEEEEEEEEEEEEEEEEEEEEEEEEEEEEEEEE	NM:i:0	MD:Z:150	AS:i:150	XS:i:0
m1_15709_15859_1_m1_15961_16111_-1	0	NODE_2_length_50027_cov_41.0040_ID_3	27217	60	150M	*	0	0	TCCAACCGAATCCAAGAAGAGTAGCCCTGCTGTCTGTCGTACAGCACCTGTAGTACTCAGAGGTCAACACGAACAGCCCATATGGCTGTACCCGCCTCAGCTGACGAACGCTGTCCGGACGGCACAGGAATGCAGAAACACAATAGCGCA	EEEEEEEEEEEEEEEEEEEEEEEEEEEEEEEEEEEEEEEEEEEEEEEEEEEEEEEEEEEEEEEEEEEEEEEEEEEEEEEEEEEEEEEEEEEEEEEEEEEEEEEEEEEEEEEEEEEEEEEEEEEEEEEEEEEEEEEEEEEEEEEEEEEEEE	NM:i:0	MD:Z:150	AS:i:150	XS:i:0
m1_45135_45285_1_m1_45463_45613_-1	0	NODE_2_length_50027_cov_41.0040_ID_3	6643	60	150M	*	0	0	GTGTCCCGACCGTCACAACACAAATTCGCACTAGCACCGAGGGGTAACAGGTCCCATATCAATGTACAGTGGGCAGTTTGCCGAAATTAGAGGGGGATCTCAGATCGATCAACACGCTCCAGTAACGGTGTCACCGCTTTGCTCTGGAAT	BBBBBBBBBBBBBBBBBBBBBBBBBBBBBBBBBBBBBBBBBBBBBBBBBBBBBBBBBBBBBBBBBBBBBBBBBBBBBBBBBBBBBBBBBBBBBBBBBBBBBBBBBBBBBBBBBBBBBBBBBBBBBBBBBBBBBBBBBBBBBBBBBBBBBB	NM:i:0	MD:Z:150	AS:i:150	XS:i:0
m1_15139_15289_1_m1_15427_15577_-1	0	NODE_2_length_50027_cov_41.0040_ID_3	26647	60	150M	*	0	0	TATTCCGTCGGTGTGTTGCTTGGCAGTCGTCCTCCAGCTCGCAGGACTCTTCTATATGGCGATAGACAACAGCAGCCAATGGTCGTTATACAGGAGAGCTTTTAGCAGAGGGCGGTTTTATCTACTCCTAACATGTACCAAGAACCCTGC	BBBBBBBBBBBBBBBBBBBBBBBBBBBBBBBBBBBBBBBBBBBBBBBBBBBBBBBBBBBBBBBBBBBBBBBBBBBBBBBBBBBBBBBBBBBBBBBBBBBBBBBBBBBBBBBBBBBBBBBBBBBBBBBBBBBBBBBBBBBBBBBBBBBBBB	NM:i:0	MD:Z:150	AS:i:150	XS:i:0
m1_34248_34398_1_m1_34556_34706_-1	0	NODE_2_length_50027_cov_41.0040_ID_3	45756	60	150M	*	0	0	GCTGTAAGGACAATAATATCCTACTGCGTCAGGTGGGCGAAAGGTGCGGCAATTAGAGCGGCAGGTGCACGGGCCATTTTCTTCGTACAGTTTCAGAACGAGGTCTGGGAGGTATAAGACTTAAAGATCCGACATGCAGGCCCGTACGTA	@@@@@@@@@@@@@@@@@@@@@@@@@@@@@@@@@@@@@@@@@@@@@@@@@@@@@@@@@@@@@@@@@@@@@@@@@@@@@@@@@@@@@@@@@@@@@@@@@@@@@@@@@@@@@@@@@@@@@@@@@@@@@@@@@@@@@@@@@@@@@@@@@@@@@@	NM:i:0	MD:Z:150	AS:i:150	XS:i:0
m1_346_496_-1_m1_64_214_1	16	NODE_2_length_50027_cov_41.0040_ID_3	11854	60	150M	*	0	0	AGCAAGGCGCTCCTGTAGCAAGAAACACGACTCTTGCCCTGCGAACCGTAGAAACCGCAAAACGTCTAATGGTCTGTTCCATCCTTCTCTAGAATGGCGACTCATCATCATCTAATCCGCGAACCTGGGCGGCTTTCCCAAGGTGTGGCT	DDDDDDDDDDDDDDDDDDDDDDDDDDDDDDDDDDDDDDDDDDDDDDDDDDDDDDDDDDDDDDDDDDDDDDDDDDDDDDDDDDDDDDDDDDDDDDDDDDDDDDDDDDDDDDDDDDDDDDDDDDDDDDDDDDDDDDDDDDDDDDDDDDDDDD	NM:i:0	MD:Z:150	AS:i:150	XS:i:0
m1_13135_13285_1_m1_13411_13561_-1	0	NODE_2_length_50027_cov_41.0040_ID_3	24643	60	150M	*	0	0	CTTCTACCCACAAGTCGGGATTGCCTGTTAGCTCTGGCAACATGTCAGGGGGGAGATAGCCTTGACTAATCCCCCGGTCGAGCAATTGGCAATGCAAATGGTCGACACCACCTCGGTGAGTCAATGTATAAACTGTTGGCAAGTGCCTTG	AAAAAAAAAAAAAAAAAAAAAAAAAAAAAAAAAAAAAAAAAAAAAAAAAAAAAAAAAAAAAAAAAAAAAAAAAAAAAAAAAAAAAAAAAAAAAAAAAAAAAAAAAAAAAAAAAAAAAAAAAAAAAAAAAAAAAAAAAAAAAAAAAAAAAA	NM:i:0	MD:Z:150	AS:i:150	XS:i:0
m1_15207_15357_-1_m1_14794_14944_1	16	NODE_2_length_50027_cov_41.0040_ID_3	26715	60	150M	*	0	0	ACAGCAGCCAATGGTCGTTATACAGGAGAGCTTTTAGCAGAGGGCGGTTTTATCTACTCCTAACATGTACCAAGAACCCTGCTGTACTAGGCGACGTTGCTGGTTTCCCGGAATGTTGCAAACCCCCTATGGATGAATAGGAGTCTCTCG	IIIIIIIIIIIIIIIIIIIIIIIIIIIIIIIIIIIIIIIIIIIIIIIIIIIIIIIIIIIIIIIIIIIIIIIIIIIIIIIIIIIIIIIIIIIIIIIIIIIIIIIIIIIIIIIIIIIIIIIIIIIIIIIIIIIIIIIIIIIIIIIIIIIIII	NM:i:0	MD:Z:150	AS:i:150	XS:i:0
m1_48899_49049_1_m1_49248_49398_-1	0	NODE_2_length_50027_cov_41.0040_ID_3	10407	60	150M	*	0	0	AGATTCTGACAGTTGCCGTCTGGTCTCCACGATGGCTCCCCGGGACCCGCGGGCGACCTTCCTTTCACTTCCCCCATGCGCATGGACGGAAAAAGCAAACATGAAGCACAACATCGTGGTACGGCTAGGTATGTGGCTACCCGGGTGGTT	DDDDDDDDDDDDDDDDDDDDDDDDDDDDDDDDDDDDDDDDDDDDDDDDDDDDDDDDDDDDDDDDDDDDDDDDDDDDDDDDDDDDDDDDDDDDDDDDDDDDDDDDDDDDDDDDDDDDDDDDDDDDDDDDDDDDDDDDDDDDDDDDDDDDDD	NM:i:0	MD:Z:150	AS:i:150	XS:i:0
m1_17005_17155_-1_m1_16543_16693_1	16	NODE_2_length_50027_cov_41.0040_ID_3	28513	60	150M	*	0	0	ATTGGTGTCACTTCTAACGCGAGAGGCGATAAACGCTCTAGGGGCAAGACAATGGGGCCATTCGGTAACATTGTATGCTCGTCCATCGGGTCTCGGCGAGGGACCAACAGTCGGTAATGACCTGAGGCCACGGCTGTCCGGAAAACGTTT	@@@@@@@@@@@@@@@@@@@@@@@@@@@@@@@@@@@@@@@@@@@@@@@@@@@@@@@@@@@@@@@@@@@@@@@@@@@@@@@@@@@@@@@@@@@@@@@@@@@@@@@@@@@@@@@@@@@@@@@@@@@@@@@@@@@@@@@@@@@@@@@@@@@@@@	NM:i:0	MD:Z:150	AS:i:150	XS:i:0
m1_2367_2517_1_m1_2699_2849_-1	0	NODE_2_length_50027_cov_41.0040_ID_3	13875	60	150M	*	0	0	AACGCAGGGTTAGCCGGCAACTGATGTGTATGAAAGTAGTGATTCAGTTTCACAGGTCGTCTCGAGTTAGACAGAAGAGTACTAGCCACGGGGTTTGGGTTTGATCGAGCCACGCCACTAAGAGCTGGTAGATATGAGACTCCCGTAGAG	AAAAAAAAAAAAAAAAAAAAAAAAAAAAAAAAAAAAAAAAAAAAAAAAAAAAAAAAAAAAAAAAAAAAAAAAAAAAAAAAAAAAAAAAAAAAAAAAAAAAAAAAAAAAAAAAAAAAAAAAAAAAAAAAAAAAAAAAAAAAAAAAAAAAAA	NM:i:0	MD:Z:150	AS:i:150	XS:i:0
m1_33742_33892_-1_m1_33514_33664_1	16	NODE_2_length_50027_cov_41.0040_ID_3	45250	60	150M	*	0	0	CAGCATGACTTTGGTGCCAGCACTCCCATCAAACTGAAAGGTATTTCAATATTATGACCACCGGATTTTGCACTTGATCATCGACATTGCGTGCGAAAGTTCGGTATAGCGCAGTCTGGCGCGCAAATTATTTGTAACGTTGCAGGCAAA	HHHHHHHHHHHHHHHHHHHHHHHHHHHHHHHHHHHHHHHHHHHHHHHHHHHHHHHHHHHHHHHHHHHHHHHHHHHHHHHHHHHHHHHHHHHHHHHHHHHHHHHHHHHHHHHHHHHHHHHHHHHHHHHHHHHHHHHHHHHHHHHHHHHHHH	NM:i:0	MD:Z:150	AS:i:150	XS:i:0
m1_34288_34438_1_m1_34725_34875_-1	0	NODE_2_length_50027_cov_41.0040_ID_3	45796	60	150M	*	0	0	AAGGTGCGGCAATTAGAGCGGCAGGTGCACGGGCCATTTTCTTCGTACAGTTTCAGAACGAGGTCTGGGAGGTATAAGACTTAAAGATCCGACATGCAGGCCCGTACGTAGTGGGCTGCGGATAGGAACATAAATTCGTAAACACAGTCG	@@@@@@@@@@@@@@@@@@@@@@@@@@@@@@@@@@@@@@@@@@@@@@@@@@@@@@@@@@@@@@@@@@@@@@@@@@@@@@@@@@@@@@@@@@@@@@@@@@@@@@@@@@@@@@@@@@@@@@@@@@@@@@@@@@@@@@@@@@@@@@@@@@@@@@	NM:i:0	MD:Z:150	AS:i:150	XS:i:0
m1_46302_46452_1_m1_46647_46797_-1	0	NODE_2_length_50027_cov_41.0040_ID_3	7810	60	150M	*	0	0	GGCCTTGGCACGGTCGGGGAGAGCCACTCCATAGGAATTGAGTCATCATGTCTATGTACGTTCCGGTGAGCGTATAGAGATCCATGACCTGAGTTGTGGTTCAGGATTTTTATAAACGTCTCAATTTTCTGAGGCCAACGTACCGACATG	GGGGGGGGGGGGGGGGGGGGGGGGGGGGGGGGGGGGGGGGGGGGGGGGGGGGGGGGGGGGGGGGGGGGGGGGGGGGGGGGGGGGGGGGGGGGGGGGGGGGGGGGGGGGGGGGGGGGGGGGGGGGGGGGGGGGGGGGGGGGGGGGGGGGGG	NM:i:0	MD:Z:150	AS:i:150	XS:i:0
m1_6876_7026_-1_m1_6480_6630_1	16	NODE_2_length_50027_cov_41.0040_ID_3	18384	60	150M	*	0	0	GCCTCTCGAATTATTCGCAGCGTTTGTTAAAGATTAACGATACTTTCTCGACACCTGTTACCCGCTTCATCATTGGGTTTGCACGGCCCCACTTATCTCGATTTCTTAGCAACCGAGAGTAAACCATATATTATCTATTATTCGCAACCA	HHHHHHHHHHHHHHHHHHHHHHHHHHHHHHHHHHHHHHHHHHHHHHHHHHHHHHHHHHHHHHHHHHHHHHHHHHHHHHHHHHHHHHHHHHHHHHHHHHHHHHHHHHHHHHHHHHHHHHHHHHHHHHHHHHHHHHHHHHHHHHHHHHHHHH	NM:i:0	MD:Z:150	AS:i:150	XS:i:0
m1_40353_40503_-1_m1_40041_40191_1	16	NODE_2_length_50027_cov_41.0040_ID_3	1861	60	150M	*	0	0	GACACGGTTACTCCTGGTATTCCCCTCTATTCGTGCTGTAGCCACGCTCTCTAGAAGAAATTAACTAGAATGCCTCCTCCCCGCCGAAAATGGAAACTTTGTCGGTACTATAATTCGAAAGTCACCCCAGCTGTGATACTAGGATAGTTG	FFFFFFFFFFFFFFFFFFFFFFFFFFFFFFFFFFFFFFFFFFFFFFFFFFFFFFFFFFFFFFFFFFFFFFFFFFFFFFFFFFFFFFFFFFFFFFFFFFFFFFFFFFFFFFFFFFFFFFFFFFFFFFFFFFFFFFFFFFFFFFFFFFFFFF	NM:i:0	MD:Z:150	AS:i:150	XS:i:0
m1_34261_34411_-1_m1_33984_34134_1	16	NODE_2_length_50027_cov_41.0040_ID_3	45769	60	150M	*	0	0	TAATATCCTACTGCGTCAGGTGGGCGAAAGGTGCGGCAATTAGAGCGGCAGGTGCACGGGCCATTTTCTTCGTACAGTTTCAGAACGAGGTCTGGGAGGTATAAGACTTAAAGATCCGACATGCAGGCCCGTACGTAGTGGGCTGCGGAT	IIIIIIIIIIIIIIIIIIIIIIIIIIIIIIIIIIIIIIIIIIIIIIIIIIIIIIIIIIIIIIIIIIIIIIIIIIIIIIIIIIIIIIIIIIIIIIIIIIIIIIIIIIIIIIIIIIIIIIIIIIIIIIIIIIIIIIIIIIIIIIIIIIIIII	NM:i:0	MD:Z:150	AS:i:150	XS:i:0
m1_17112_17262_1_m1_17393_17543_-1	0	NODE_2_length_50027_cov_41.0040_ID_3	28620	60	150M	*	0	0	CAGTCGGTAATGACCTGAGGCCACGGCTGTCCGGAAAACGTTTCTCTATCCCTTTCAGTGAAATAGAAACAAACTTATTACGATTTCACTAAACTTGCCACACTAGTCTGTAGAAAGTTAGTAGGTTGAGTGTGAACCATCTCGCTTACC	IIIIIIIIIIIIIIIIIIIIIIIIIIIIIIIIIIIIIIIIIIIIIIIIIIIIIIIIIIIIIIIIIIIIIIIIIIIIIIIIIIIIIIIIIIIIIIIIIIIIIIIIIIIIIIIIIIIIIIIIIIIIIIIIIIIIIIIIIIIIIIIIIIIIII	NM:i:0	MD:Z:150	AS:i:150	XS:i:0
m1_39101_39251_1_m1_39404_39554_-1	0	NODE_2_length_50027_cov_41.0040_ID_3	609	60	150M	*	0	0	ATGGGGATGACTCAGCATAAGCTGCTCCCATGCGTGACTCCGCCGTAGGTCCTGCCGCGTCCGGTGTTGTTAAGATGTTAATGACGTTTCTTGATATTCGCTAAGTTCTCGCAGGTACTAACCCAGCAGGTCATAAGGTATGCCTAGTTC	IIIIIIIIIIIIIIIIIIIIIIIIIIIIIIIIIIIIIIIIIIIIIIIIIIIIIIIIIIIIIIIIIIIIIIIIIIIIIIIIIIIIIIIIIIIIIIIIIIIIIIIIIIIIIIIIIIIIIIIIIIIIIIIIIIIIIIIIIIIIIIIIIIIIII	NM:i:0	MD:Z:150	AS:i:150	XS:i:0
m1_5897_6047_-1_m1_5586_5736_1	16	NODE_2_length_50027_cov_41.0040_ID_3	17405	60	150M	*	0	0	CTGCTCACCGAGGCGTTGGTCCTGTGGGCATATGACGTGTGGTCCAGGAGCTGGTACGTTCGCTAGATTACGGAGTATCGATACACCCACCATCTGCACAGAGGTTTGCGGAAGATGTTTTGGGGGATGAGCGTGGTTTTACGCCTGGCG	EEEEEEEEEEEEEEEEEEEEEEEEEEEEEEEEEEEEEEEEEEEEEEEEEEEEEEEEEEEEEEEEEEEEEEEEEEEEEEEEEEEEEEEEEEEEEEEEEEEEEEEEEEEEEEEEEEEEEEEEEEEEEEEEEEEEEEEEEEEEEEEEEEEEEE	NM:i:0	MD:Z:150	AS:i:150	XS:i:0
m1_42985_43135_1_m1_43169_43319_-1	0	NODE_2_length_50027_cov_41.0040_ID_3	4493	60	150M	*	0	0	CAGACCCCCTTCTACGCCATTTGCGAACGAGAGACGGACCCACCACGGGTCGCCGAGAGTTGGTTACTTGTTTTGTTCGAAGAACCTATCGTGATCACTGGGGACGGTTACTAATGTGCCCGGCTACGGGGGGAGGGGTAAGTCCTCAAG	BBBBBBBBBBBBBBBBBBBBBBBBBBBBBBBBBBBBBBBBBBBBBBBBBBBBBBBBBBBBBBBBBBBBBBBBBBBBBBBBBBBBBBBBBBBBBBBBBBBBBBBBBBBBBBBBBBBBBBBBBBBBBBBBBBBBBBBBBBBBBBBBBBBBBB	NM:i:0	MD:Z:150	AS:i:150	XS:i:0
m1_38771_38921_1_m1_39109_39259_-1	0	NODE_2_length_50027_cov_41.0040_ID_3	279	60	150M	*	0	0	CGCAACGTACGTTCTCCGCTGAACGGGGGCATACGAGGTATTTTGCAAGAAAGGATCCGAGCGCTAGTACAACCGAGGGATGGCTTCGATCTGCCTTAATCGAGGTGCTCTAAATAATGTTCTGGAGGTGGTGTCAATCTCGGACATGGG	FFFFFFFFFFFFFFFFFFFFFFFFFFFFFFFFFFFFFFFFFFFFFFFFFFFFFFFFFFFFFFFFFFFFFFFFFFFFFFFFFFFFFFFFFFFFFFFFFFFFFFFFFFFFFFFFFFFFFFFFFFFFFFFFFFFFFFFFFFFFFFFFFFFFFF	NM:i:0	MD:Z:150	AS:i:150	XS:i:0
m1_1944_2094_-1_m1_1617_1767_1	16	NODE_2_length_50027_cov_41.0040_ID_3	13452	60	150M	*	0	0	GAGGCATAGCTCTAGCACACGGTAGCTCGTTGATATGAGAGTCTCGGCGGGTCCAGTTCCAGCCTTACATCGGGCGACAATCTGAGCCTAGAATTATTCAAGAGATGTAGGTGCTCTCGTTAGTTTGGGCGGGCGGAGATGCTGGGGGCG	FFFFFFFFFFFFFFFFFFFFFFFFFFFFFFFFFFFFFFFFFFFFFFFFFFFFFFFFFFFFFFFFFFFFFFFFFFFFFFFFFFFFFFFFFFFFFFFFFFFFFFFFFFFFFFFFFFFFFFFFFFFFFFFFFFFFFFFFFFFFFFFFFFFFFF	NM:i:0	MD:Z:150	AS:i:150	XS:i:0
m1_867_1017_-1_m1_543_693_1	16	NODE_2_length_50027_cov_41.0040_ID_3	12375	60	150M	*	0	0	ATTGGACTCAGAAATGAACAGCAACTAGGAAGAAGAGTTGCAACCATCTCACTCATCAGTGCGAAACGTTACTGGGTTACCGAGCTTACCTGCATCTGGACCGCCGAGGAGTATTCAAATGGTCCGTCCACGACCGGACGCACTCTCACC	CCCCCCCCCCCCCCCCCCCCCCCCCCCCCCCCCCCCCCCCCCCCCCCCCCCCCCCCCCCCCCCCCCCCCCCCCCCCCCCCCCCCCCCCCCCCCCCCCCCCCCCCCCCCCCCCCCCCCCCCCCCCCCCCCCCCCCCCCCCCCCCCCCCCCC	NM:i:0	MD:Z:150	AS:i:150	XS:i:0
m1_14968_15118_1_m1_15339_15489_-1	0	NODE_2_length_50027_cov_41.0040_ID_3	26476	60	150M	*	0	0	GACCAATTCCTCGGCCTGGGGTACGGATGGAAACCTTTGCTGCCACGGTAGGACCTCTGAGATGGAAGATGCGCTTCGCGTACTGCTTAACCCCGTACGCGGAGCTCCAACCGCGTTCGATCGCAGGGTTATTTAGACCGATAACGGGCA	BBBBBBBBBBBBBBBBBBBBBBBBBBBBBBBBBBBBBBBBBBBBBBBBBBBBBBBBBBBBBBBBBBBBBBBBBBBBBBBBBBBBBBBBBBBBBBBBBBBBBBBBBBBBBBBBBBBBBBBBBBBBBBBBBBBBBBBBBBBBBBBBBBBBBB	NM:i:0	MD:Z:150	AS:i:150	XS:i:0
m1_18597_18747_-1_m1_18134_18284_1	16	NODE_2_length_50027_cov_41.0040_ID_3	30105	60	150M	*	0	0	CGGGGCCCCCCGTTGACCAACCTAGATCGTCGGAGGGTTTACAACCCTTGGATGTGCCATTAACGTCACGAACGCGCGCCACAGGACACAATAAATGCACCTGCCGCTGACAAGTCCAAAACAACTGTCCCCGCAGTCACGGCCTTCCTG	BBBBBBBBBBBBBBBBBBBBBBBBBBBBBBBBBBBBBBBBBBBBBBBBBBBBBBBBBBBBBBBBBBBBBBBBBBBBBBBBBBBBBBBBBBBBBBBBBBBBBBBBBBBBBBBBBBBBBBBBBBBBBBBBBBBBBBBBBBBBBBBBBBBBBB	NM:i:0	MD:Z:150	AS:i:150	XS:i:0
m1_37395_37545_-1_m1_37057_37207_1	16	NODE_2_length_50027_cov_41.0040_ID_3	48903	60	150M	*	0	0	TACAGTTTTGTTAGTCTGATGTTCCTGGGCGTTTGATAGCAGCAGCCCAGTATTCGAAGTAGGATTCCCGCCGCCCCGATGTATAAAGGGGCAGGCAAGGGGAACCTGTATAACCTGCAGGGGCTGTGGGGCGAGTGATGAGACCTAGGT	FFFFFFFFFFFFFFFFFFFFFFFFFFFFFFFFFFFFFFFFFFFFFFFFFFFFFFFFFFFFFFFFFFFFFFFFFFFFFFFFFFFFFFFFFFFFFFFFFFFFFFFFFFFFFFFFFFFFFFFFFFFFFFFFFFFFFFFFFFFFFFFFFFFFFF	NM:i:0	MD:Z:150	AS:i:150	XS:i:0
m1_47821_47971_1_m1_48074_48224_-1	0	NODE_2_length_50027_cov_41.0040_ID_3	9329	60	150M	*	0	0	TCCACAGTGACCTGTAGAAACCCCCTATATAGGCAGAGGTGACAAGTGTGCGCGCATAACACCTGGAACCCACTCCAGGGTTGTGAGATCTGAGGTCGTTTGTCAGCGCCATGACCCATGCACTTTCCCTGCCAATTCATTCGCGGGCCC	GGGGGGGGGGGGGGGGGGGGGGGGGGGGGGGGGGGGGGGGGGGGGGGGGGGGGGGGGGGGGGGGGGGGGGGGGGGGGGGGGGGGGGGGGGGGGGGGGGGGGGGGGGGGGGGGGGGGGGGGGGGGGGGGGGGGGGGGGGGGGGGGGGGGGG	NM:i:0	MD:Z:150	AS:i:150	XS:i:0
m1_11617_11767_1_m1_11919_12069_-1	0	NODE_2_length_50027_cov_41.0040_ID_3	23125	60	150M	*	0	0	ACTGGCTATCCAGGGTACGACCGGTTGTCGTCACTATATGCGCAGCCACTTACAAACTGTAACCCGAACCAGATCTACAACTGGTCAGACTGCACTGAAAAACAGTACATTCACAAGACCAGAGGGCGGATTGGATCTGCAGTTTGCGAT	DDDDDDDDDDDDDDDDDDDDDDDDDDDDDDDDDDDDDDDDDDDDDDDDDDDDDDDDDDDDDDDDDDDDDDDDDDDDDDDDDDDDDDDDDDDDDDDDDDDDDDDDDDDDDDDDDDDDDDDDDDDDDDDDDDDDDDDDDDDDDDDDDDDDDD	NM:i:0	MD:Z:150	AS:i:150	XS:i:0
m1_9385_9535_1_m1_9730_9880_-1	0	NODE_2_length_50027_cov_41.0040_ID_3	20893	60	150M	*	0	0	CCATCGCCTAGGGGTCATCTACACTCCCGCCATTCCCGAGGTGTGAAGAATAAAGGGACTTCGTCAACGCTTTCGTGGATACAGGCCTCAGGAAGACAAAAAGAGTTAAGCCTATGTATTACCCCTCGCAATAGCAACAGCCCTTATTGC	CCCCCCCCCCCCCCCCCCCCCCCCCCCCCCCCCCCCCCCCCCCCCCCCCCCCCCCCCCCCCCCCCCCCCCCCCCCCCCCCCCCCCCCCCCCCCCCCCCCCCCCCCCCCCCCCCCCCCCCCCCCCCCCCCCCCCCCCCCCCCCCCCCCCCC	NM:i:0	MD:Z:150	AS:i:150	XS:i:0
m1_15025_15175_1_m1_15541_15691_-1	0	NODE_2_length_50027_cov_41.0040_ID_3	26533	60	150M	*	0	0	TGAGATGGAAGATGCGCTTCGCGTACTGCTTAACCCCGTACGCGGAGCTCCAACCGCGTTCGATCGCAGGGTTATTTAGACCGATAACGGGCAGAATAACGACTTTACAGGAAGTATTCCGTCGGTGTGTTGCTTGGCAGTCGTCCTCCA	DDDDDDDDDDDDDDDDDDDDDDDDDDDDDDDDDDDDDDDDDDDDDDDDDDDDDDDDDDDDDDDDDDDDDDDDDDDDDDDDDDDDDDDDDDDDDDDDDDDDDDDDDDDDDDDDDDDDDDDDDDDDDDDDDDDDDDDDDDDDDDDDDDDDDD	NM:i:0	MD:Z:150	AS:i:150	XS:i:0
m1_39347_39497_1_m1_39395_39545_-1	0	NODE_2_length_50027_cov_41.0040_ID_3	855	60	150M	*	0	0	CCATAGTACTATAAGACTAGGTGGAACACAAAGAAGGGCGGCAAGATGCTTTGTATAAACCCAATAATGCGTCTGCCACTATGAAGAGGTTTCCGGTCATGTCAACTGCGTCGCCTTCATATAAGGGGTTCAACTTCACGTCTAGGAAGG	AAAAAAAAAAAAAAAAAAAAAAAAAAAAAAAAAAAAAAAAAAAAAAAAAAAAAAAAAAAAAAAAAAAAAAAAAAAAAAAAAAAAAAAAAAAAAAAAAAAAAAAAAAAAAAAAAAAAAAAAAAAAAAAAAAAAAAAAAAAAAAAAAAAAAA	NM:i:0	MD:Z:150	AS:i:150	XS:i:0
m1_12488_12638_1_m1_12848_12998_-1	0	NODE_2_length_50027_cov_41.0040_ID_3	23996	60	150M	*	0	0	TCTCGCTTGTAAAACGTAACGAAGGATGCCTGCCACCTTGGCGAGCTGGGGGGGAGGCTGATGTTGTTACCCATCTAGTCTATCGGAATGCTCCCGAGTGGGACGGTGTTCGTGCAGATTAATTTAAGGAACATTGGCTTAGATCGTTTG	IIIIIIIIIIIIIIIIIIIIIIIIIIIIIIIIIIIIIIIIIIIIIIIIIIIIIIIIIIIIIIIIIIIIIIIIIIIIIIIIIIIIIIIIIIIIIIIIIIIIIIIIIIIIIIIIIIIIIIIIIIIIIIIIIIIIIIIIIIIIIIIIIIIIII	NM:i:0	MD:Z:150	AS:i:150	XS:i:0
m1_29040_29190_1_m1_29517_29667_-1	0	NODE_2_length_50027_cov_41.0040_ID_3	40548	60	150M	*	0	0	AGACCTACCCATACACTATATGAGCTAATGTTGACTATATTCATGTCGAATGGTTGGGGCTCAAACTCAAGCCACTCTCGGATATCGTACCTGTCTCACCTCCGTATTCAAAGTGCAGGCTAACGGATTCCCTAGCCCGATCTACGCAAA	GGGGGGGGGGGGGGGGGGGGGGGGGGGGGGGGGGGGGGGGGGGGGGGGGGGGGGGGGGGGGGGGGGGGGGGGGGGGGGGGGGGGGGGGGGGGGGGGGGGGGGGGGGGGGGGGGGGGGGGGGGGGGGGGGGGGGGGGGGGGGGGGGGGGGG	NM:i:0	MD:Z:150	AS:i:150	XS:i:0
m1_21548_21698_1_m1_21886_22036_-1	0	NODE_2_length_50027_cov_41.0040_ID_3	33056	60	150M	*	0	0	GCCATAAACTTCTCTAACATCACTAGACAATCACGGGCCACTCCATTAAGGTAACCATTTTGTTCGGGGACTAGAGGTGTAACAGTGAACGCTACTACCACTGCGGATTAAATTTGCCGGGGAACAGGCATCACGGGGTACTTGCTGGTG	EEEEEEEEEEEEEEEEEEEEEEEEEEEEEEEEEEEEEEEEEEEEEEEEEEEEEEEEEEEEEEEEEEEEEEEEEEEEEEEEEEEEEEEEEEEEEEEEEEEEEEEEEEEEEEEEEEEEEEEEEEEEEEEEEEEEEEEEEEEEEEEEEEEEEE	NM:i:0	MD:Z:150	AS:i:150	XS:i:0
m1_41153_41303_1_m1_41568_41718_-1	0	NODE_2_length_50027_cov_41.0040_ID_3	2661	60	150M	*	0	0	CGTGTTAGGTACCTCGTGACCGCATGGTGTACAGGGATAAGACGACGTAGCCTGTCTTAAACGTCAATGTCGCTCGGCGAGAAGACTTAAGTTTCTGAAAGGCCTTCGCTCCGTTTTGCTCCAGCTGGCCATTCAAACTCAGATTGCCTC	BBBBBBBBBBBBBBBBBBBBBBBBBBBBBBBBBBBBBBBBBBBBBBBBBBBBBBBBBBBBBBBBBBBBBBBBBBBBBBBBBBBBBBBBBBBBBBBBBBBBBBBBBBBBBBBBBBBBBBBBBBBBBBBBBBBBBBBBBBBBBBBBBBBBBB	NM:i:0	MD:Z:150	AS:i:150	XS:i:0
m1_24740_24890_1_m1_25085_25235_-1	0	NODE_2_length_50027_cov_41.0040_ID_3	36248	60	150M	*	0	0	ACATGCCAGCTAGGCCACTCTCGAACTGTTTGGTGCGGCGCGTCGACACGCTCTAACGAAAGTACTAACTGTGTTCTGCTTTGGACTTAGGACAGTCTTGGAGACTGTCCAACCATTAGACACGAACCCAATTACTGGCAATGTTCGCTT	EEEEEEEEEEEEEEEEEEEEEEEEEEEEEEEEEEEEEEEEEEEEEEEEEEEEEEEEEEEEEEEEEEEEEEEEEEEEEEEEEEEEEEEEEEEEEEEEEEEEEEEEEEEEEEEEEEEEEEEEEEEEEEEEEEEEEEEEEEEEEEEEEEEEEE	NM:i:0	MD:Z:150	AS:i:150	XS:i:0
m1_16791_16941_1_m1_17132_17282_-1	0	NODE_2_length_50027_cov_41.0040_ID_3	28299	60	150M	*	0	0	ATTCTTCCGGGCCGGCCTCAGGTCATGGGCCAATGTGGCCGAGCTTCCATTAGATCGCCACAGACTGCGGGGCTTCTGTTTTTCCGAAAAGCGATGTCTATTTCTTGCAAACGTCCTCCAGCGAGCTAGACCATTTAGCAATAATGAACT	DDDDDDDDDDDDDDDDDDDDDDDDDDDDDDDDDDDDDDDDDDDDDDDDDDDDDDDDDDDDDDDDDDDDDDDDDDDDDDDDDDDDDDDDDDDDDDDDDDDDDDDDDDDDDDDDDDDDDDDDDDDDDDDDDDDDDDDDDDDDDDDDDDDDDD	NM:i:0	MD:Z:150	AS:i:150	XS:i:0
m1_38757_38907_1_m1_39003_39153_-1	0	NODE_2_length_50027_cov_41.0040_ID_3	265	60	150M	*	0	0	CGTCCGGGGACGGGCGCAACGTACGTTCTCCGCTGAACGGGGGCATACGAGGTATTTTGCAAGAAAGGATCCGAGCGCTAGTACAACCGAGGGATGGCTTCGATCTGCCTTAATCGAGGTGCTCTAAATAATGTTCTGGAGGTGGTGTCA	HHHHHHHHHHHHHHHHHHHHHHHHHHHHHHHHHHHHHHHHHHHHHHHHHHHHHHHHHHHHHHHHHHHHHHHHHHHHHHHHHHHHHHHHHHHHHHHHHHHHHHHHHHHHHHHHHHHHHHHHHHHHHHHHHHHHHHHHHHHHHHHHHHHHHH	NM:i:0	MD:Z:150	AS:i:150	XS:i:0
m1_7361_7511_1_m1_7814_7964_-1	0	NODE_2_length_50027_cov_41.0040_ID_3	18869	60	150M	*	0	0	ACAGAGCAGGAAAATGTACGTAAACGGGGCGTTTGGGATCGTTGCGGATGATACGGCATCTTGGACCGTCGCCACTGTTATGAGGAGATCTACTTCTTCAGGTTACATGTTTGGAATAGCGCCCCCTGCTCAGATTAATGCTTTTTTTGG	CCCCCCCCCCCCCCCCCCCCCCCCCCCCCCCCCCCCCCCCCCCCCCCCCCCCCCCCCCCCCCCCCCCCCCCCCCCCCCCCCCCCCCCCCCCCCCCCCCCCCCCCCCCCCCCCCCCCCCCCCCCCCCCCCCCCCCCCCCCCCCCCCCCCCC	NM:i:0	MD:Z:150	AS:i:150	XS:i:0
m1_21415_21565_-1_m1_21076_21226_1	16	NODE_2_length_50027_cov_41.0040_ID_3	32923	60	150M	*	0	0	CCTCTCTTCGCTTCGATCGGGATCCGGCCCTGCATCCATAGAGATTTGTGACCCATCAGGGATAACCGTACTTGACGTTAGGCATGTAGTGCAAAAACGGCGCTTTGACGCACGTGCGGGAAGTATGCCAGGGGCCATAAACTTCTCTAA	AAAAAAAAAAAAAAAAAAAAAAAAAAAAAAAAAAAAAAAAAAAAAAAAAAAAAAAAAAAAAAAAAAAAAAAAAAAAAAAAAAAAAAAAAAAAAAAAAAAAAAAAAAAAAAAAAAAAAAAAAAAAAAAAAAAAAAAAAAAAAAAAAAAAAA	NM:i:0	MD:Z:150	AS:i:150	XS:i:0
m1_43575_43725_-1_m1_43103_43253_1	16	NODE_2_length_50027_cov_41.0040_ID_3	5083	60	150M	*	0	0	CCGAATCTAGCGGAGATTTTGTAAACGAAGCGGACAGTCTGTTATGACAGGTAGAAATCCCGTAATGTAGAGAGCCTTGCCAGCATACATTCGATCTTGTGCCTCAATGAGTCTTTAGACTTCGTGCTAGTTTTATTAAGGTTATGTAAG	GGGGGGGGGGGGGGGGGGGGGGGGGGGGGGGGGGGGGGGGGGGGGGGGGGGGGGGGGGGGGGGGGGGGGGGGGGGGGGGGGGGGGGGGGGGGGGGGGGGGGGGGGGGGGGGGGGGGGGGGGGGGGGGGGGGGGGGGGGGGGGGGGGGGGG	NM:i:0	MD:Z:150	AS:i:150	XS:i:0
m1_47134_47284_-1_m1_46891_47041_1	16	NODE_2_length_50027_cov_41.0040_ID_3	8642	60	150M	*	0	0	TAGTGGAGATTACTCACCTATCATACCTATGGGATCGGACTTAGAGCTTTGGTAACTCATCCTCGGGATGTCGCAACTTTGCACACCTCGTCGCACTGGCACTTGTAATCAGCCTAAGTCCAACGGGGCGTGTGATTCGGCCCCGCCGGA	BBBBBBBBBBBBBBBBBBBBBBBBBBBBBBBBBBBBBBBBBBBBBBBBBBBBBBBBBBBBBBBBBBBBBBBBBBBBBBBBBBBBBBBBBBBBBBBBBBBBBBBBBBBBBBBBBBBBBBBBBBBBBBBBBBBBBBBBBBBBBBBBBBBBBB	NM:i:0	MD:Z:150	AS:i:150	XS:i:0
m1_48194_48344_-1_m1_47852_48002_1	16	NODE_2_length_50027_cov_41.0040_ID_3	9702	60	150M	*	0	0	GACTGTCAATCCCGTGGCTGCTAGCCCATCCGCTGCCGTTGATTGGAAGACGGGCTGCGCTGCGCCTGTGCGGACTGGCGGTTGAATTCAACGCCTATATGCCGGGGGGGGCGCTGCCCTCCACTGATCCGCCAAGGACTAACTGCCGCG	HHHHHHHHHHHHHHHHHHHHHHHHHHHHHHHHHHHHHHHHHHHHHHHHHHHHHHHHHHHHHHHHHHHHHHHHHHHHHHHHHHHHHHHHHHHHHHHHHHHHHHHHHHHHHHHHHHHHHHHHHHHHHHHHHHHHHHHHHHHHHHHHHHHHHH	NM:i:0	MD:Z:150	AS:i:150	XS:i:0
m1_13852_14002_1_m1_14294_14444_-1	0	NODE_2_length_50027_cov_41.0040_ID_3	25360	60	150M	*	0	0	GTAATGTGTTCGGACCAAGTCAAGGGAGGAATGGGCGTGGTAAGGTTAGAAGGAACCTCTGCGATCCAGATAGACCTTGGTCACTCAGACACAGAGAACAACCCGGGCCGTGTCAGCCCTGGCGCTGGTTTCGACGGAATCACACTCAGG	EEEEEEEEEEEEEEEEEEEEEEEEEEEEEEEEEEEEEEEEEEEEEEEEEEEEEEEEEEEEEEEEEEEEEEEEEEEEEEEEEEEEEEEEEEEEEEEEEEEEEEEEEEEEEEEEEEEEEEEEEEEEEEEEEEEEEEEEEEEEEEEEEEEEEE	NM:i:0	MD:Z:150	AS:i:150	XS:i:0
m1_34105_34255_1_m1_34594_34744_-1	0	NODE_2_length_50027_cov_41.0040_ID_3	45613	60	150M	*	0	0	CATCATACGACCATGCTACGCCGTTCAAATGTTACGCGTCCTGTCCGTAATCGCAAACCGAGACACTTCCAGGTGTTTCATCCTAGGTTAATTGTTCAGGATGGATTCGTAGATACTTGATCGTTGTCGGTGCGAGCCGCGGAGCTGTAA	EEEEEEEEEEEEEEEEEEEEEEEEEEEEEEEEEEEEEEEEEEEEEEEEEEEEEEEEEEEEEEEEEEEEEEEEEEEEEEEEEEEEEEEEEEEEEEEEEEEEEEEEEEEEEEEEEEEEEEEEEEEEEEEEEEEEEEEEEEEEEEEEEEEEEE	NM:i:0	MD:Z:150	AS:i:150	XS:i:0
m1_35343_35493_1_m1_35790_35940_-1	0	NODE_2_length_50027_cov_41.0040_ID_3	46851	60	150M	*	0	0	ATACCAGGTTTTCTGTGATGCTTACCGGTGAATATGCCTCTCCTGGCGGATGTAGATGTAATGGTGGCGCAAAACCCCGTCTGGGCGTATTCGGGCTTCAAGTAGGTAGTGAGAATCTGCAGGATTGATATCTACTGAATCCAGATTGTA	@@@@@@@@@@@@@@@@@@@@@@@@@@@@@@@@@@@@@@@@@@@@@@@@@@@@@@@@@@@@@@@@@@@@@@@@@@@@@@@@@@@@@@@@@@@@@@@@@@@@@@@@@@@@@@@@@@@@@@@@@@@@@@@@@@@@@@@@@@@@@@@@@@@@@@	NM:i:0	MD:Z:150	AS:i:150	XS:i:0
m1_24753_24903_1_m1_25076_25226_-1	0	NODE_2_length_50027_cov_41.0040_ID_3	36261	60	150M	*	0	0	GCCACTCTCGAACTGTTTGGTGCGGCGCGTCGACACGCTCTAACGAAAGTACTAACTGTGTTCTGCTTTGGACTTAGGACAGTCTTGGAGACTGTCCAACCATTAGACACGAACCCAATTACTGGCAATGTTCGCTTCGGAAGGAACCCC	HHHHHHHHHHHHHHHHHHHHHHHHHHHHHHHHHHHHHHHHHHHHHHHHHHHHHHHHHHHHHHHHHHHHHHHHHHHHHHHHHHHHHHHHHHHHHHHHHHHHHHHHHHHHHHHHHHHHHHHHHHHHHHHHHHHHHHHHHHHHHHHHHHHHHH	NM:i:0	MD:Z:150	AS:i:150	XS:i:0
m1_23089_23239_1_m1_23413_23563_-1	0	NODE_2_length_50027_cov_41.0040_ID_3	34597	60	150M	*	0	0	TGAGAAAATCTTACGGCGGTCCGCCGTTTCGTCCGCAGGGTAGACTTTTCAGTCCAACGCCATATTGCGATCAAGGATATTCCCAAACCGCGAAGCAATGGTGCCAGAGAATACATGGAAGTCGCACCGTTGGCAGTATACAGACGATTA	CCCCCCCCCCCCCCCCCCCCCCCCCCCCCCCCCCCCCCCCCCCCCCCCCCCCCCCCCCCCCCCCCCCCCCCCCCCCCCCCCCCCCCCCCCCCCCCCCCCCCCCCCCCCCCCCCCCCCCCCCCCCCCCCCCCCCCCCCCCCCCCCCCCCCC	NM:i:0	MD:Z:150	AS:i:150	XS:i:0
m1_10973_11123_1_m1_11325_11475_-1	0	NODE_2_length_50027_cov_41.0040_ID_3	22481	60	150M	*	0	0	AAGTATTGTTTAAACCACCTTATAGGAGTTCGTAGCTATGCCACAAAGTTACATGCGTAGAGCAGCGATATTGCCTATGCCGATCTGGATCGAGCAATAATTATATCTCATATCTAGCTACACGTACCTTAAGTGATGTGAGAGGACCTA	AAAAAAAAAAAAAAAAAAAAAAAAAAAAAAAAAAAAAAAAAAAAAAAAAAAAAAAAAAAAAAAAAAAAAAAAAAAAAAAAAAAAAAAAAAAAAAAAAAAAAAAAAAAAAAAAAAAAAAAAAAAAAAAAAAAAAAAAAAAAAAAAAAAAAA	NM:i:0	MD:Z:150	AS:i:150	XS:i:0
m1_20900_21050_-1_m1_20605_20755_1	16	NODE_2_length_50027_cov_41.0040_ID_3	32408	60	150M	*	0	0	ACATCCTTGTGGACCGTAGAAAGAACCCCGTTCCATTGCTACCGTGCTTTCACGGAGGAAGATTAAAAAGCAGAGCCCAGGTTATCTTGAAGGAACGGGTTTACAATAGGAGCCATCTCTGCACGCATAAGGCATTGAGCCCAACACCAA	GGGGGGGGGGGGGGGGGGGGGGGGGGGGGGGGGGGGGGGGGGGGGGGGGGGGGGGGGGGGGGGGGGGGGGGGGGGGGGGGGGGGGGGGGGGGGGGGGGGGGGGGGGGGGGGGGGGGGGGGGGGGGGGGGGGGGGGGGGGGGGGGGGGGGG	NM:i:0	MD:Z:150	AS:i:150	XS:i:0
m1_13532_13682_1_m1_13935_14085_-1	0	NODE_2_length_50027_cov_41.0040_ID_3	25040	60	150M	*	0	0	GCAGAGTGGGGTAGCTGCAATTCCCCTTCCCGGACGCTGCACCGCTAATCCAATTGTGATCCAACCATCGGCTATCATCTGATACCGCACCGCAAGTTCCTTCCGCATACATTTCAAGGGAGGACAATCCAATAGTAGTACCTGGCACAT	GGGGGGGGGGGGGGGGGGGGGGGGGGGGGGGGGGGGGGGGGGGGGGGGGGGGGGGGGGGGGGGGGGGGGGGGGGGGGGGGGGGGGGGGGGGGGGGGGGGGGGGGGGGGGGGGGGGGGGGGGGGGGGGGGGGGGGGGGGGGGGGGGGGGGG	NM:i:0	MD:Z:150	AS:i:150	XS:i:0
m1_18133_18283_-1_m1_17835_17985_1	16	NODE_2_length_50027_cov_41.0040_ID_3	29641	60	150M	*	0	0	CCGATAAGCCCACTCATTCCGTGGCATTCCGGAGTGTCGAGTGCCCATTAGAGGATTGACGTTTTCGTATATTTGCCCTGATCTCCCACTCCGTACTAGGACTCCCCTGTAATAGATTAGGGTGCTAGGTGCAGGCATTCCTAATTACAA	DDDDDDDDDDDDDDDDDDDDDDDDDDDDDDDDDDDDDDDDDDDDDDDDDDDDDDDDDDDDDDDDDDDDDDDDDDDDDDDDDDDDDDDDDDDDDDDDDDDDDDDDDDDDDDDDDDDDDDDDDDDDDDDDDDDDDDDDDDDDDDDDDDDDDD	NM:i:0	MD:Z:150	AS:i:150	XS:i:0
m1_36191_36341_1_m1_36394_36544_-1	0	NODE_2_length_50027_cov_41.0040_ID_3	47699	60	150M	*	0	0	TCCGAATAACTGCTGTAAATCGGAATAAATTATCACTCGACGGAGGTTGAAGTATCAATGATCCACCCTACGAACTACTCGCTTGAAAGTTTGATTAGGACTCGTGAGAGAATTCGACGACACTCAGCCTTTAGCGCATCCAGAATGTAC	@@@@@@@@@@@@@@@@@@@@@@@@@@@@@@@@@@@@@@@@@@@@@@@@@@@@@@@@@@@@@@@@@@@@@@@@@@@@@@@@@@@@@@@@@@@@@@@@@@@@@@@@@@@@@@@@@@@@@@@@@@@@@@@@@@@@@@@@@@@@@@@@@@@@@@	NM:i:0	MD:Z:150	AS:i:150	XS:i:0
m1_19502_19652_-1_m1_19061_19211_1	16	NODE_2_length_50027_cov_41.0040_ID_3	31010	60	150M	*	0	0	GGGGGGCGGATACAGAGGAGGTGCGCTGGTGCAGGATACGTAAGATCCAACCGTTGTGCAATAAGCTCCTGCCCACCATGCAGGGTCATGTCCGCGGCACAATTAAATAGCGTCCGTCTGACCCTAGTAGCCACGTCATCTCGGCTGGTC	DDDDDDDDDDDDDDDDDDDDDDDDDDDDDDDDDDDDDDDDDDDDDDDDDDDDDDDDDDDDDDDDDDDDDDDDDDDDDDDDDDDDDDDDDDDDDDDDDDDDDDDDDDDDDDDDDDDDDDDDDDDDDDDDDDDDDDDDDDDDDDDDDDDDDD	NM:i:0	MD:Z:150	AS:i:150	XS:i:0
m1_9782_9932_1_m1_10088_10238_-1	0	NODE_2_length_50027_cov_41.0040_ID_3	21290	60	150M	*	0	0	GACTGATCAGCTCGCTAGCGGCATCTCACCCCTGAGGAGATATTATCTCGACCATGGATACAATGAGCGGAGACGTGTCGTGCGTTGTAACGTCAGATTCCGCTTATGTCGGACTTCTGCCCCCGAATGTGATCCACAATTCTTTAAGAA	HHHHHHHHHHHHHHHHHHHHHHHHHHHHHHHHHHHHHHHHHHHHHHHHHHHHHHHHHHHHHHHHHHHHHHHHHHHHHHHHHHHHHHHHHHHHHHHHHHHHHHHHHHHHHHHHHHHHHHHHHHHHHHHHHHHHHHHHHHHHHHHHHHHHHH	NM:i:0	MD:Z:150	AS:i:150	XS:i:0
m1_3158_3308_-1_m1_2799_2949_1	16	NODE_2_length_50027_cov_41.0040_ID_3	14666	60	150M	*	0	0	GGCATTAGATATAACATGGCTCTGCGAAGTTCGGTTACTGAAAAATGACGTACTATCAATTAACCTGTTAAAGCAGACGACGTCGGAAGAAGTTACCACTATTAACCAAGATTAGAGAGCCGTGTATTCATTACGTTTAGAGAGGTCGCC	GGGGGGGGGGGGGGGGGGGGGGGGGGGGGGGGGGGGGGGGGGGGGGGGGGGGGGGGGGGGGGGGGGGGGGGGGGGGGGGGGGGGGGGGGGGGGGGGGGGGGGGGGGGGGGGGGGGGGGGGGGGGGGGGGGGGGGGGGGGGGGGGGGGGGG	NM:i:0	MD:Z:150	AS:i:150	XS:i:0
m1_29755_29905_-1_m1_29500_29650_1	16	NODE_2_length_50027_cov_41.0040_ID_3	41263	60	150M	*	0	0	TCGAGGGTACCTGCAGCTAACGCGTCTGCAATCCCTTGAGCGTGGTACGTCATAGAGAACAGTAATAAAGATCCTTAGGACTGTGCTGATTACACTTGCTGGGCGATTTAATTAAACCTGATTTATCCCATACCTCGGCTGCCGCCAAAT	BBBBBBBBBBBBBBBBBBBBBBBBBBBBBBBBBBBBBBBBBBBBBBBBBBBBBBBBBBBBBBBBBBBBBBBBBBBBBBBBBBBBBBBBBBBBBBBBBBBBBBBBBBBBBBBBBBBBBBBBBBBBBBBBBBBBBBBBBBBBBBBBBBBBBB	NM:i:0	MD:Z:150	AS:i:150	XS:i:0
m1_40747_40897_1_m1_41063_41213_-1	0	NODE_2_length_50027_cov_41.0040_ID_3	2255	60	150M	*	0	0	CTTCTTTCCGGCTAACCTCTCCTCTCCTTTCAGTTTAAGTTCCTCTCTGCAATTTTTTTTAACTTGGCGAACAACAAACAACTGCACACCGATAAAAAGAGATGGCCATACTCAAGACCAAGTATGTTGTTCACCCTAAACTCCACATCT	@@@@@@@@@@@@@@@@@@@@@@@@@@@@@@@@@@@@@@@@@@@@@@@@@@@@@@@@@@@@@@@@@@@@@@@@@@@@@@@@@@@@@@@@@@@@@@@@@@@@@@@@@@@@@@@@@@@@@@@@@@@@@@@@@@@@@@@@@@@@@@@@@@@@@@	NM:i:0	MD:Z:150	AS:i:150	XS:i:0
m1_25707_25857_1_m1_26200_26350_-1	0	NODE_2_length_50027_cov_41.0040_ID_3	37215	60	150M	*	0	0	CGCGGTTAGTCTGGCCTAGCGTACCAGCAATGCCTGCTCATAACGTACACGCTTTTCTCTACATAAAATCATGCGCAGCGAGGCTGCGCCGGACTGTCTCCTACCCTAAATGGGTTGGTACCTTCCGGTAATTATATAAGGTGTCCAGTA	BBBBBBBBBBBBBBBBBBBBBBBBBBBBBBBBBBBBBBBBBBBBBBBBBBBBBBBBBBBBBBBBBBBBBBBBBBBBBBBBBBBBBBBBBBBBBBBBBBBBBBBBBBBBBBBBBBBBBBBBBBBBBBBBBBBBBBBBBBBBBBBBBBBBBB	NM:i:0	MD:Z:150	AS:i:150	XS:i:0
m1_8940_9090_1_m1_9229_9379_-1	0	NODE_2_length_50027_cov_41.0040_ID_3	20448	60	150M	*	0	0	TATGCTACGTCGAACCGCGTCCGTGGAACAGAAAGGCACATAGGGAGGAACAAGGACGTCCAGCTACGTTTGGCAAGCAAATTCGTATGTTAAGGACCCGTTAAGTCACTGACCGCGGGTCGCGATGTTCATGAGACTATGTATTATTGA	FFFFFFFFFFFFFFFFFFFFFFFFFFFFFFFFFFFFFFFFFFFFFFFFFFFFFFFFFFFFFFFFFFFFFFFFFFFFFFFFFFFFFFFFFFFFFFFFFFFFFFFFFFFFFFFFFFFFFFFFFFFFFFFFFFFFFFFFFFFFFFFFFFFFFF	NM:i:0	MD:Z:150	AS:i:150	XS:i:0
m1_47363_47513_1_m1_47695_47845_-1	0	NODE_2_length_50027_cov_41.0040_ID_3	8871	60	150M	*	0	0	GAACTGAACGAGGAGAAGCTCATGTACAAAGGATCAACGTGCATATGCTATTCCCAAGGGATTGAGGCAATGCTAGACCCAACCTACCTAGTTCGGCATGTTGGAAATGGCGTACATCCTAAGGTCACGTCACTTTTCAAAATCTCTATC	EEEEEEEEEEEEEEEEEEEEEEEEEEEEEEEEEEEEEEEEEEEEEEEEEEEEEEEEEEEEEEEEEEEEEEEEEEEEEEEEEEEEEEEEEEEEEEEEEEEEEEEEEEEEEEEEEEEEEEEEEEEEEEEEEEEEEEEEEEEEEEEEEEEEEE	NM:i:0	MD:Z:150	AS:i:150	XS:i:0
m1_18090_18240_-1_m1_17799_17949_1	16	NODE_2_length_50027_cov_41.0040_ID_3	29598	60	150M	*	0	0	GCGTTCTGCCGCGAGGTCAATGCACGGATACCGCCTGCTATCACCGATAAGCCCACTCATTCCGTGGCATTCCGGAGTGTCGAGTGCCCATTAGAGGATTGACGTTTTCGTATATTTGCCCTGATCTCCCACTCCGTACTAGGACTCCCC	CCCCCCCCCCCCCCCCCCCCCCCCCCCCCCCCCCCCCCCCCCCCCCCCCCCCCCCCCCCCCCCCCCCCCCCCCCCCCCCCCCCCCCCCCCCCCCCCCCCCCCCCCCCCCCCCCCCCCCCCCCCCCCCCCCCCCCCCCCCCCCCCCCCCCC	NM:i:0	MD:Z:150	AS:i:150	XS:i:0
m1_48906_49056_1_m1_49450_49600_-1	0	NODE_2_length_50027_cov_41.0040_ID_3	10414	60	150M	*	0	0	GACAGTTGCCGTCTGGTCTCCACGATGGCTCCCCGGGACCCGCGGGCGACCTTCCTTTCACTTCCCCCATGCGCATGGACGGAAAAAGCAAACATGAAGCACAACATCGTGGTACGGCTAGGTATGTGGCTACCCGGGTGGTTCGAAGGA	BBBBBBBBBBBBBBBBBBBBBBBBBBBBBBBBBBBBBBBBBBBBBBBBBBBBBBBBBBBBBBBBBBBBBBBBBBBBBBBBBBBBBBBBBBBBBBBBBBBBBBBBBBBBBBBBBBBBBBBBBBBBBBBBBBBBBBBBBBBBBBBBBBBBBB	NM:i:0	MD:Z:150	AS:i:150	XS:i:0
m1_349_499_1_m1_643_793_-1	0	NODE_2_length_50027_cov_41.0040_ID_3	11857	60	150M	*	0	0	AAGGCGCTCCTGTAGCAAGAAACACGACTCTTGCCCTGCGAACCGTAGAAACCGCAAAACGTCTAATGGTCTGTTCCATCCTTCTCTAGAATGGCGACTCATCATCATCTAATCCGCGAACCTGGGCGGCTTTCCCAAGGTGTGGCTTCA	HHHHHHHHHHHHHHHHHHHHHHHHHHHHHHHHHHHHHHHHHHHHHHHHHHHHHHHHHHHHHHHHHHHHHHHHHHHHHHHHHHHHHHHHHHHHHHHHHHHHHHHHHHHHHHHHHHHHHHHHHHHHHHHHHHHHHHHHHHHHHHHHHHHHHH	NM:i:0	MD:Z:150	AS:i:150	XS:i:0
m1_41530_41680_-1_m1_41254_41404_1	16	NODE_2_length_50027_cov_41.0040_ID_3	3038	60	150M	*	0	0	CTCAAGTGTCGAGTGGAATATTTACGTCTATCCGAATCAGCAACACGGGTTGCCATCGAGGCAGGGCCCATGATCTCTTGAAACCCCGGGGGTTTGGATCCGACAGCTCTCTCAGATCTGAGTTTTTGCCTGCCGGCCAGGAAGATACGT	FFFFFFFFFFFFFFFFFFFFFFFFFFFFFFFFFFFFFFFFFFFFFFFFFFFFFFFFFFFFFFFFFFFFFFFFFFFFFFFFFFFFFFFFFFFFFFFFFFFFFFFFFFFFFFFFFFFFFFFFFFFFFFFFFFFFFFFFFFFFFFFFFFFFFF	NM:i:0	MD:Z:150	AS:i:150	XS:i:0
m1_16248_16398_1_m1_16644_16794_-1	0	NODE_2_length_50027_cov_41.0040_ID_3	27756	60	150M	*	0	0	GTTCGAATTTTTCGGCTGCGTAATTTACCGGCTGTCTACTTCCTAGGGGAATTAACCCTTACCCTCCAGTGCTAGAGGGGGTAGTGATTCATTGTTGGTACTTTAGAGATAAAAGATCCAGGACGGCGAGAACGCGTTGGTAAGTGGAGT	FFFFFFFFFFFFFFFFFFFFFFFFFFFFFFFFFFFFFFFFFFFFFFFFFFFFFFFFFFFFFFFFFFFFFFFFFFFFFFFFFFFFFFFFFFFFFFFFFFFFFFFFFFFFFFFFFFFFFFFFFFFFFFFFFFFFFFFFFFFFFFFFFFFFFF	NM:i:0	MD:Z:150	AS:i:150	XS:i:0
m1_41865_42015_-1_m1_41541_41691_1	16	NODE_2_length_50027_cov_41.0040_ID_3	3373	60	150M	*	0	0	GCTAGAGCCCTTACACTTCGTTAGGTCCCCTAGGCGACTACGCATATTGAGCTAACGAACTAAAACTGTTGCTAAGCAGAGGCATAGGCAGCGCAACGTTATGATAGGGTCCGCAGGAAGTGAGAAGGGATTTCAAGAGTGAGTACCTGT	FFFFFFFFFFFFFFFFFFFFFFFFFFFFFFFFFFFFFFFFFFFFFFFFFFFFFFFFFFFFFFFFFFFFFFFFFFFFFFFFFFFFFFFFFFFFFFFFFFFFFFFFFFFFFFFFFFFFFFFFFFFFFFFFFFFFFFFFFFFFFFFFFFFFFF	NM:i:0	MD:Z:150	AS:i:150	XS:i:0
m1_21567_21717_1_m1_22011_22161_-1	0	NODE_2_length_50027_cov_41.0040_ID_3	33075	60	150M	*	0	0	TCACTAGACAATCACGGGCCACTCCATTAAGGTAACCATTTTGTTCGGGGACTAGAGGTGTAACAGTGAACGCTACTACCACTGCGGATTAAATTTGCCGGGGAACAGGCATCACGGGGTACTTGCTGGTGTTACGTGGGACAAGCCTAT	FFFFFFFFFFFFFFFFFFFFFFFFFFFFFFFFFFFFFFFFFFFFFFFFFFFFFFFFFFFFFFFFFFFFFFFFFFFFFFFFFFFFFFFFFFFFFFFFFFFFFFFFFFFFFFFFFFFFFFFFFFFFFFFFFFFFFFFFFFFFFFFFFFFFFF	NM:i:0	MD:Z:150	AS:i:150	XS:i:0
m1_4609_4759_-1_m1_4304_4454_1	16	NODE_2_length_50027_cov_41.0040_ID_3	16117	60	150M	*	0	0	TTGTTAAGCTTTTGGTCACGCGAAAGTCGCGAATCCCAAAATAAACTAGTGACTACCGCCACTACTCCGATGGGACTGCAACGTGACATCCGGCTACTCTTAGTCGCAGTTCTATTCCTTTCGATATACTGTCATCATCCGCTCGGACTC	BBBBBBBBBBBBBBBBBBBBBBBBBBBBBBBBBBBBBBBBBBBBBBBBBBBBBBBBBBBBBBBBBBBBBBBBBBBBBBBBBBBBBBBBBBBBBBBBBBBBBBBBBBBBBBBBBBBBBBBBBBBBBBBBBBBBBBBBBBBBBBBBBBBBBB	NM:i:0	MD:Z:150	AS:i:150	XS:i:0
m1_24485_24635_-1_m1_24140_24290_1	16	NODE_2_length_50027_cov_41.0040_ID_3	35993	60	150M	*	0	0	AGCCTGCCAACGCAAAAGAGGTTAAGCCTGGGGGATGCGCTCATAACACATCGAGGGTGATGGTTTGCAAGGAGTGGGGCTCGAATGTACTTTGCCACTGACTCGCCAATTAAAGTAACTGCCTTATGGTACGAAACGTGATTGGTACAT	IIIIIIIIIIIIIIIIIIIIIIIIIIIIIIIIIIIIIIIIIIIIIIIIIIIIIIIIIIIIIIIIIIIIIIIIIIIIIIIIIIIIIIIIIIIIIIIIIIIIIIIIIIIIIIIIIIIIIIIIIIIIIIIIIIIIIIIIIIIIIIIIIIIIII	NM:i:0	MD:Z:150	AS:i:150	XS:i:0
m1_7533_7683_-1_m1_7064_7214_1	16	NODE_2_length_50027_cov_41.0040_ID_3	19041	60	150M	*	0	0	ATGTCCAGTTGCGAGGCGTTCTGGCGAGGGCACCACATAGGAAAAGGGAGGAATTATGCTTCGATCAACTTTTGTTGGGTGTTCCCATTACGAAGCCCATGCATAGAAGAGGTCGCTAGGGGTTCGCACCCCCATCATCAAATCCAGTTG	EEEEEEEEEEEEEEEEEEEEEEEEEEEEEEEEEEEEEEEEEEEEEEEEEEEEEEEEEEEEEEEEEEEEEEEEEEEEEEEEEEEEEEEEEEEEEEEEEEEEEEEEEEEEEEEEEEEEEEEEEEEEEEEEEEEEEEEEEEEEEEEEEEEEEE	NM:i:0	MD:Z:150	AS:i:150	XS:i:0
m1_49958_50108_-1_m1_49769_49919_1	16	NODE_2_length_50027_cov_41.0040_ID_3	11466	60	150M	*	0	0	TGGCCGCATTAACTTAGGAATGGGAATTATGACAGCTTCATGAACACGGCGGTGTACTTCGTTAGGGGTGTCCTTGGACCGACACGGAAGACGCTGAAGCAGGGATAGCGTCTTGCTCGAAGATCTAAAGCCGTACTCCAAAGGACCGTA	DDDDDDDDDDDDDDDDDDDDDDDDDDDDDDDDDDDDDDDDDDDDDDDDDDDDDDDDDDDDDDDDDDDDDDDDDDDDDDDDDDDDDDDDDDDDDDDDDDDDDDDDDDDDDDDDDDDDDDDDDDDDDDDDDDDDDDDDDDDDDDDDDDDDDD	NM:i:0	MD:Z:150	AS:i:150	XS:i:0
m1_474_624_1_m1_829_979_-1	0	NODE_2_length_50027_cov_41.0040_ID_3	11982	60	150M	*	0	0	GCGGCTTTCCCAAGGTGTGGCTTCAGTATGAGGCAAGATCCCAGGTGGACATTAATTCCATACTACAAACTTCGCCTCCCGAAATGAATTGCACCGCAGTTGAGGGTTACCTATTAAACTATCACGGCAAGCATCAGGGAATCACCCTGC	HHHHHHHHHHHHHHHHHHHHHHHHHHHHHHHHHHHHHHHHHHHHHHHHHHHHHHHHHHHHHHHHHHHHHHHHHHHHHHHHHHHHHHHHHHHHHHHHHHHHHHHHHHHHHHHHHHHHHHHHHHHHHHHHHHHHHHHHHHHHHHHHHHHHHH	NM:i:0	MD:Z:150	AS:i:150	XS:i:0
m1_14903_15053_-1_m1_14680_14830_1	16	NODE_2_length_50027_cov_41.0040_ID_3	26411	60	150M	*	0	0	GTCTGTCATGTCTATCCGTAGCATACCGGGGCCTTAGACAATATCCTTGCTTGAGGATCGCTGCCGACCAATTCCTCGGCCTGGGGTACGGATGGAAACCTTTGCTGCCACGGTAGGACCTCTGAGATGGAAGATGCGCTTCGCGTACTG	FFFFFFFFFFFFFFFFFFFFFFFFFFFFFFFFFFFFFFFFFFFFFFFFFFFFFFFFFFFFFFFFFFFFFFFFFFFFFFFFFFFFFFFFFFFFFFFFFFFFFFFFFFFFFFFFFFFFFFFFFFFFFFFFFFFFFFFFFFFFFFFFFFFFFF	NM:i:0	MD:Z:150	AS:i:150	XS:i:0
m1_35246_35396_-1_m1_35002_35152_1	16	NODE_2_length_50027_cov_41.0040_ID_3	46754	60	150M	*	0	0	GAGGAACTCGAGCTCAAGGGCCTGGTCGTATTGATATGATTCTTCTTACAATGAGGTTAAATTTGTGTGGGGGACCCACCAAATGAGGGGCTACTAAATACCAGGTTTTCTGTGATGCTTACCGGTGAATATGCCTCTCCTGGCGGATGT	GGGGGGGGGGGGGGGGGGGGGGGGGGGGGGGGGGGGGGGGGGGGGGGGGGGGGGGGGGGGGGGGGGGGGGGGGGGGGGGGGGGGGGGGGGGGGGGGGGGGGGGGGGGGGGGGGGGGGGGGGGGGGGGGGGGGGGGGGGGGGGGGGGGGGG	NM:i:0	MD:Z:150	AS:i:150	XS:i:0
m1_3245_3395_-1_m1_2808_2958_1	16	NODE_2_length_50027_cov_41.0040_ID_3	14753	60	150M	*	0	0	AGAAGTTACCACTATTAACCAAGATTAGAGAGCCGTGTATTCATTACGTTTAGAGAGGTCGCCTCCTGCTATAAAAGTAGGTAACCGCCATTAACGTCGCACTTGAAGAAATTCAACAACAACCCACTACCTCCGTCATCGTATTAGTCA	FFFFFFFFFFFFFFFFFFFFFFFFFFFFFFFFFFFFFFFFFFFFFFFFFFFFFFFFFFFFFFFFFFFFFFFFFFFFFFFFFFFFFFFFFFFFFFFFFFFFFFFFFFFFFFFFFFFFFFFFFFFFFFFFFFFFFFFFFFFFFFFFFFFFFF	NM:i:0	MD:Z:150	AS:i:150	XS:i:0
m1_2621_2771_1_m1_2994_3144_-1	0	NODE_2_length_50027_cov_41.0040_ID_3	14129	60	150M	*	0	0	CTTACAGCTTTTTGCGTTTCGACGAAAGGTGTGGTATTTGGTAGTCCCGAAAAACCTAACGTACAGCGGTTATCCCATCTGGTGCAACGAATTCAAAGGCCTGTCCTGGACGTGAAGGATCAATATGCTATCGAGAAACAGGATTACGGG	IIIIIIIIIIIIIIIIIIIIIIIIIIIIIIIIIIIIIIIIIIIIIIIIIIIIIIIIIIIIIIIIIIIIIIIIIIIIIIIIIIIIIIIIIIIIIIIIIIIIIIIIIIIIIIIIIIIIIIIIIIIIIIIIIIIIIIIIIIIIIIIIIIIIII	NM:i:0	MD:Z:150	AS:i:150	XS:i:0
m1_30485_30635_-1_m1_30169_30319_1	16	NODE_2_length_50027_cov_41.0040_ID_3	41993	60	150M	*	0	0	ACGATGTTTGGGCATTCGAGGAGAGCCATGTGAAACCTCACTTACGCGTGCGATTTCGCGATCGGGTGATTAATACTCATTGCCTACTTCACGGGGACCATGTAAGACATGTACCGTCTGGTGTCACGACTTGGCCAGATTAGGAGGGCA	FFFFFFFFFFFFFFFFFFFFFFFFFFFFFFFFFFFFFFFFFFFFFFFFFFFFFFFFFFFFFFFFFFFFFFFFFFFFFFFFFFFFFFFFFFFFFFFFFFFFFFFFFFFFFFFFFFFFFFFFFFFFFFFFFFFFFFFFFFFFFFFFFFFFFF	NM:i:0	MD:Z:150	AS:i:150	XS:i:0
m1_23341_23491_1_m1_23666_23816_-1	0	NODE_2_length_50027_cov_41.0040_ID_3	34849	60	150M	*	0	0	TTTGTCCACTGACAATGAATTTATGCCCGTGAGAAATCGAATATGCGTACTGATCCACCCGGTATTATTAGTTAAAGCGTCTTGAGTATTCTGGGATGTGTAAGCCCTTAATATGTTTCTGACGTCGCATAATATTCCTCGGATGGCGCT	@@@@@@@@@@@@@@@@@@@@@@@@@@@@@@@@@@@@@@@@@@@@@@@@@@@@@@@@@@@@@@@@@@@@@@@@@@@@@@@@@@@@@@@@@@@@@@@@@@@@@@@@@@@@@@@@@@@@@@@@@@@@@@@@@@@@@@@@@@@@@@@@@@@@@@	NM:i:0	MD:Z:150	AS:i:150	XS:i:0
m1_8623_8773_1_m1_9073_9223_-1	0	NODE_2_length_50027_cov_41.0040_ID_3	20131	60	150M	*	0	0	AAAGATGATTAGTTATACGTGATTGAGCGACGGGCGGTATAGTGCTCAGAACCTCAAATCAAGGACTGGGTAAGAATAATGGGCGCACTCCGGCTTTTCTTGGTGGGTACGGGTGTCCCGTCAGTAACTCGTACCTAGGACCTTCGCGAG	CCCCCCCCCCCCCCCCCCCCCCCCCCCCCCCCCCCCCCCCCCCCCCCCCCCCCCCCCCCCCCCCCCCCCCCCCCCCCCCCCCCCCCCCCCCCCCCCCCCCCCCCCCCCCCCCCCCCCCCCCCCCCCCCCCCCCCCCCCCCCCCCCCCCCC	NM:i:0	MD:Z:150	AS:i:150	XS:i:0
m1_45531_45681_-1_m1_45215_45365_1	16	NODE_2_length_50027_cov_41.0040_ID_3	7039	60	150M	*	0	0	TTGCATCAGACCCATGCAATATGTCTCAAGAAGTGTAGCAGGATCTGGATCTAATAGGGTCGATCTGTCACGGGGGCTACACCGGCATGACGGACCCGAGATGGACAACGGTCCCTCCCACAGGGAAGTAGGAAGCACAACTATTCGCAG	@@@@@@@@@@@@@@@@@@@@@@@@@@@@@@@@@@@@@@@@@@@@@@@@@@@@@@@@@@@@@@@@@@@@@@@@@@@@@@@@@@@@@@@@@@@@@@@@@@@@@@@@@@@@@@@@@@@@@@@@@@@@@@@@@@@@@@@@@@@@@@@@@@@@@@	NM:i:0	MD:Z:150	AS:i:150	XS:i:0
m1_34417_34567_1_m1_34873_35023_-1	0	NODE_2_length_50027_cov_41.0040_ID_3	45925	60	150M	*	0	0	ATAAATTCGTAAACACAGTCGTGGTCTGGACTTGCTCTGCTCCCCAACGGCATCCAATTTGCGGTGGGTAATTAACCCAATTGATTGTAGCGGAGTTAGACATTGACCGGCCAGGGATCCCAGCAAACCTAGGCCGGGCGACCCCTACGG	FFFFFFFFFFFFFFFFFFFFFFFFFFFFFFFFFFFFFFFFFFFFFFFFFFFFFFFFFFFFFFFFFFFFFFFFFFFFFFFFFFFFFFFFFFFFFFFFFFFFFFFFFFFFFFFFFFFFFFFFFFFFFFFFFFFFFFFFFFFFFFFFFFFFFF	NM:i:0	MD:Z:150	AS:i:150	XS:i:0
m1_29094_29244_-1_m1_28722_28872_1	16	NODE_2_length_50027_cov_41.0040_ID_3	40602	60	150M	*	0	0	TGGGGCTCAAACTCAAGCCACTCTCGGATATCGTACCTGTCTCACCTCCGTATTCAAAGTGCAGGCTAACGGATTCCCTAGCCCGATCTACGCAAAATAGGTGTATTTAGAGCAAGAGCAGACGTACCTTGTTATGCCCTGTTTGGGGCG	IIIIIIIIIIIIIIIIIIIIIIIIIIIIIIIIIIIIIIIIIIIIIIIIIIIIIIIIIIIIIIIIIIIIIIIIIIIIIIIIIIIIIIIIIIIIIIIIIIIIIIIIIIIIIIIIIIIIIIIIIIIIIIIIIIIIIIIIIIIIIIIIIIIIII	NM:i:0	MD:Z:150	AS:i:150	XS:i:0
m1_3711_3861_-1_m1_3509_3659_1	16	NODE_2_length_50027_cov_41.0040_ID_3	15219	60	150M	*	0	0	TCTGCATATGCTTCGGTCCGACGCGATCAGGGGTCATAAGCTTTCATTTGACGATAGATCAGGCAGGTCTAATGGCCTCTCTGATGGAGCATAGCCTTTCGCGGCCTATTCAGGATATATACCCCCTGGGAAGGCCAGCCCGACTGTTTG	DDDDDDDDDDDDDDDDDDDDDDDDDDDDDDDDDDDDDDDDDDDDDDDDDDDDDDDDDDDDDDDDDDDDDDDDDDDDDDDDDDDDDDDDDDDDDDDDDDDDDDDDDDDDDDDDDDDDDDDDDDDDDDDDDDDDDDDDDDDDDDDDDDDDDD	NM:i:0	MD:Z:150	AS:i:150	XS:i:0
m1_21506_21656_1_m1_21757_21907_-1	0	NODE_2_length_50027_cov_41.0040_ID_3	33014	60	150M	*	0	0	CAAAAACGGCGCTTTGACGCACGTGCGGGAAGTATGCCAGGGGCCATAAACTTCTCTAACATCACTAGACAATCACGGGCCACTCCATTAAGGTAACCATTTTGTTCGGGGACTAGAGGTGTAACAGTGAACGCTACTACCACTGCGGAT	GGGGGGGGGGGGGGGGGGGGGGGGGGGGGGGGGGGGGGGGGGGGGGGGGGGGGGGGGGGGGGGGGGGGGGGGGGGGGGGGGGGGGGGGGGGGGGGGGGGGGGGGGGGGGGGGGGGGGGGGGGGGGGGGGGGGGGGGGGGGGGGGGGGGGG	NM:i:0	MD:Z:150	AS:i:150	XS:i:0
m1_7934_8084_-1_m1_7524_7674_1	16	NODE_2_length_50027_cov_41.0040_ID_3	19442	60	150M	*	0	0	ATCGGTACAGTGTCTAACGTACACACCTGTGTGACTCTTTTGTACTAACATTTTAGAAAGATCCTACTAAAGCGCCATGCGCGTCGGCGGTTTCATATCCCTAAAGAAGTTAGTACAGATTGTCGACGTCGTACGATTTGGGAATATGTC	CCCCCCCCCCCCCCCCCCCCCCCCCCCCCCCCCCCCCCCCCCCCCCCCCCCCCCCCCCCCCCCCCCCCCCCCCCCCCCCCCCCCCCCCCCCCCCCCCCCCCCCCCCCCCCCCCCCCCCCCCCCCCCCCCCCCCCCCCCCCCCCCCCCCCC	NM:i:0	MD:Z:150	AS:i:150	XS:i:0
m1_17991_18141_-1_m1_17690_17840_1	16	NODE_2_length_50027_cov_41.0040_ID_3	29499	60	150M	*	0	0	CCGACAGAGTGTTGATACAGTATATACGGGTGCCTGGATACAGAGTGCGACTGAAAAGTCCCCCTCCTTAGTCCCGCGAGATGCATTACTCTGGCTACTGCGTTCTGCCGCGAGGTCAATGCACGGATACCGCCTGCTATCACCGATAAG	FFFFFFFFFFFFFFFFFFFFFFFFFFFFFFFFFFFFFFFFFFFFFFFFFFFFFFFFFFFFFFFFFFFFFFFFFFFFFFFFFFFFFFFFFFFFFFFFFFFFFFFFFFFFFFFFFFFFFFFFFFFFFFFFFFFFFFFFFFFFFFFFFFFFFF	NM:i:0	MD:Z:150	AS:i:150	XS:i:0
m1_27939_28089_1_m1_28237_28387_-1	0	NODE_2_length_50027_cov_41.0040_ID_3	39447	60	150M	*	0	0	ATATGGCGGAGAGCACGCCAGATCATTTTCAGATCTACTCTCACCGCGTTGCAATAACAAGCTCGTTGTGGCACCGCGAGTTACCACACTGTATCCCTAGACGGAACCATGAGACTTATGACCACCCGAGGCCTAATTCTAGCGTCCCAA	AAAAAAAAAAAAAAAAAAAAAAAAAAAAAAAAAAAAAAAAAAAAAAAAAAAAAAAAAAAAAAAAAAAAAAAAAAAAAAAAAAAAAAAAAAAAAAAAAAAAAAAAAAAAAAAAAAAAAAAAAAAAAAAAAAAAAAAAAAAAAAAAAAAAAA	NM:i:0	MD:Z:150	AS:i:150	XS:i:0
m1_4961_5111_-1_m1_4537_4687_1	16	NODE_2_length_50027_cov_41.0040_ID_3	16469	60	150M	*	0	0	ACTGCAGGCCGACTAAACGGATGCGAATTTTAGCCCTACCGCCGAATCGGGATGACGAGATAGATAGGGTCGGAGTCTACAGTGTGTTGATTTAAAGCAGTAACTAATAGGATGAAGCTCATCGGCGCCAGGGTAATCAAAGTATATGAA	AAAAAAAAAAAAAAAAAAAAAAAAAAAAAAAAAAAAAAAAAAAAAAAAAAAAAAAAAAAAAAAAAAAAAAAAAAAAAAAAAAAAAAAAAAAAAAAAAAAAAAAAAAAAAAAAAAAAAAAAAAAAAAAAAAAAAAAAAAAAAAAAAAAAAA	NM:i:0	MD:Z:150	AS:i:150	XS:i:0
m1_1970_2120_-1_m1_1543_1693_1	16	NODE_2_length_50027_cov_41.0040_ID_3	13478	60	150M	*	0	0	TCGTTGATATGAGAGTCTCGGCGGGTCCAGTTCCAGCCTTACATCGGGCGACAATCTGAGCCTAGAATTATTCAAGAGATGTAGGTGCTCTCGTTAGTTTGGGCGGGCGGAGATGCTGGGGGCGGTGATACAACTATGAACTACAAAGCT	FFFFFFFFFFFFFFFFFFFFFFFFFFFFFFFFFFFFFFFFFFFFFFFFFFFFFFFFFFFFFFFFFFFFFFFFFFFFFFFFFFFFFFFFFFFFFFFFFFFFFFFFFFFFFFFFFFFFFFFFFFFFFFFFFFFFFFFFFFFFFFFFFFFFFF	NM:i:0	MD:Z:150	AS:i:150	XS:i:0
m1_12686_12836_-1_m1_12408_12558_1	16	NODE_2_length_50027_cov_41.0040_ID_3	24194	60	150M	*	0	0	GGTCCCCACACCGGGACTCTGCCGCTGGCGCAGGCAAAGATTTAGATAATAGGAACAAAAGGTATTAACTTCCGAGGCGATGGATATAAAGATAGCTATTATACCTCAGTATGGGTATATGAAAGAGAGATTACTCAAGAAACCAACTTT	HHHHHHHHHHHHHHHHHHHHHHHHHHHHHHHHHHHHHHHHHHHHHHHHHHHHHHHHHHHHHHHHHHHHHHHHHHHHHHHHHHHHHHHHHHHHHHHHHHHHHHHHHHHHHHHHHHHHHHHHHHHHHHHHHHHHHHHHHHHHHHHHHHHHHH	NM:i:0	MD:Z:150	AS:i:150	XS:i:0
m1_14746_14896_1_m1_15042_15192_-1	0	NODE_2_length_50027_cov_41.0040_ID_3	26254	60	150M	*	0	0	GATTGCATGAAGACAACGACTGTAGAAGATCCTGTTACTGGCTTCCGAATTATATGCATGTAAATCATGAATACCGCAGACAGGGACGTGCCCTACGCCGCCTTCGGTACACGACTAGATATCGTTCTCGGCATGCATACCTTAGCCGTC	DDDDDDDDDDDDDDDDDDDDDDDDDDDDDDDDDDDDDDDDDDDDDDDDDDDDDDDDDDDDDDDDDDDDDDDDDDDDDDDDDDDDDDDDDDDDDDDDDDDDDDDDDDDDDDDDDDDDDDDDDDDDDDDDDDDDDDDDDDDDDDDDDDDDDD	NM:i:0	MD:Z:150	AS:i:150	XS:i:0
m1_4355_4505_1_m1_4781_4931_-1	0	NODE_2_length_50027_cov_41.0040_ID_3	15863	60	150M	*	0	0	ATACCAAGTCTTCTAGCAAGTACTGTTCCAACACGCTGCCATATACTTCGGTCATTGGACATAGTTGCAAGCCCTTCCTTTTCTATAAGTGAATGGGCGGGACCCATTGATGCAGCTGGTCTGATTGACACCGAGCCTAATTTATGTCTT	DDDDDDDDDDDDDDDDDDDDDDDDDDDDDDDDDDDDDDDDDDDDDDDDDDDDDDDDDDDDDDDDDDDDDDDDDDDDDDDDDDDDDDDDDDDDDDDDDDDDDDDDDDDDDDDDDDDDDDDDDDDDDDDDDDDDDDDDDDDDDDDDDDDDDD	NM:i:0	MD:Z:150	AS:i:150	XS:i:0
m1_12695_12845_-1_m1_12199_12349_1	16	NODE_2_length_50027_cov_41.0040_ID_3	24203	60	150M	*	0	0	ACCGGGACTCTGCCGCTGGCGCAGGCAAAGATTTAGATAATAGGAACAAAAGGTATTAACTTCCGAGGCGATGGATATAAAGATAGCTATTATACCTCAGTATGGGTATATGAAAGAGAGATTACTCAAGAAACCAACTTTCGTACGGCA	AAAAAAAAAAAAAAAAAAAAAAAAAAAAAAAAAAAAAAAAAAAAAAAAAAAAAAAAAAAAAAAAAAAAAAAAAAAAAAAAAAAAAAAAAAAAAAAAAAAAAAAAAAAAAAAAAAAAAAAAAAAAAAAAAAAAAAAAAAAAAAAAAAAAAA	NM:i:0	MD:Z:150	AS:i:150	XS:i:0
m1_26856_27006_1_m1_27299_27449_-1	0	NODE_2_length_50027_cov_41.0040_ID_3	38364	60	150M	*	0	0	TTAGCCTGTCATATCACTTCATCTCGGTTAAATGCCCTTACGGGGCTGCGACTATATCGCTACGTACACAAGGGATATTCGTGGGCGCAATTAGATGCTTAGTATCTGATCTCTTACGCTATTGCGCGGTACCTAGATGACATTGCCCAG	FFFFFFFFFFFFFFFFFFFFFFFFFFFFFFFFFFFFFFFFFFFFFFFFFFFFFFFFFFFFFFFFFFFFFFFFFFFFFFFFFFFFFFFFFFFFFFFFFFFFFFFFFFFFFFFFFFFFFFFFFFFFFFFFFFFFFFFFFFFFFFFFFFFFFF	NM:i:0	MD:Z:150	AS:i:150	XS:i:0
m1_37877_38027_-1_m1_37464_37614_1	16	NODE_2_length_50027_cov_41.0040_ID_3	49385	60	150M	*	0	0	GGACGTCTCGTCTGATATGCAGCTGCTTACGGAACCTCGTCCGAGCAGGGTGAGTATGATAAGAAAGTACGCTTAAGATGCTTGTTAGCGACATCGGCCGAGAGACTTAGGGTAAGGGGCAGAGGCCTCAAGGCAATTGCGTATGACATA	@@@@@@@@@@@@@@@@@@@@@@@@@@@@@@@@@@@@@@@@@@@@@@@@@@@@@@@@@@@@@@@@@@@@@@@@@@@@@@@@@@@@@@@@@@@@@@@@@@@@@@@@@@@@@@@@@@@@@@@@@@@@@@@@@@@@@@@@@@@@@@@@@@@@@@	NM:i:0	MD:Z:150	AS:i:150	XS:i:0
m1_5503_5653_1_m1_5875_6025_-1	0	NODE_2_length_50027_cov_41.0040_ID_3	17011	60	150M	*	0	0	GCCATGTAAGCGCCCGGGTAGGGATTAAAGGTACAGTCGCGGCTATGAACGGGCCCGACCGTAGACATATTCTTGTGGAACGTCTCACTGTTATTTACGGAGGGACTCGGGGGCGATTGGCAGGGGATGTGCTTTGAAAGACAAGCATAC	EEEEEEEEEEEEEEEEEEEEEEEEEEEEEEEEEEEEEEEEEEEEEEEEEEEEEEEEEEEEEEEEEEEEEEEEEEEEEEEEEEEEEEEEEEEEEEEEEEEEEEEEEEEEEEEEEEEEEEEEEEEEEEEEEEEEEEEEEEEEEEEEEEEEEE	NM:i:0	MD:Z:150	AS:i:150	XS:i:0
m1_42021_42171_-1_m1_41782_41932_1	16	NODE_2_length_50027_cov_41.0040_ID_3	3529	60	150M	*	0	0	TAACGATTGAATGAATAACAGCCGGGTCGTATGATATGTGCCGGTCCTACAGCTGTAGCAGTGCAACCTTAGCCGGATGCAGGGGGCAGAACCGAGTATTTCAACTCGACACGCGGAAATGCCTGTGCGCGAAAATTACTGTGAGTGTGT	@@@@@@@@@@@@@@@@@@@@@@@@@@@@@@@@@@@@@@@@@@@@@@@@@@@@@@@@@@@@@@@@@@@@@@@@@@@@@@@@@@@@@@@@@@@@@@@@@@@@@@@@@@@@@@@@@@@@@@@@@@@@@@@@@@@@@@@@@@@@@@@@@@@@@@	NM:i:0	MD:Z:150	AS:i:150	XS:i:0
m1_15187_15337_1_m1_15548_15698_-1	0	NODE_2_length_50027_cov_41.0040_ID_3	26695	60	150M	*	0	0	CTTCTATATGGCGATAGACAACAGCAGCCAATGGTCGTTATACAGGAGAGCTTTTAGCAGAGGGCGGTTTTATCTACTCCTAACATGTACCAAGAACCCTGCTGTACTAGGCGACGTTGCTGGTTTCCCGGAATGTTGCAAACCCCCTAT	HHHHHHHHHHHHHHHHHHHHHHHHHHHHHHHHHHHHHHHHHHHHHHHHHHHHHHHHHHHHHHHHHHHHHHHHHHHHHHHHHHHHHHHHHHHHHHHHHHHHHHHHHHHHHHHHHHHHHHHHHHHHHHHHHHHHHHHHHHHHHHHHHHHHHH	NM:i:0	MD:Z:150	AS:i:150	XS:i:0
m1_30653_30803_-1_m1_30312_30462_1	16	NODE_2_length_50027_cov_41.0040_ID_3	42161	60	150M	*	0	0	ACTTCGACGGTATTTGGTCCAACGGCTGCGCGAATGGTAGCGCGGTGCTCCACTCGTGGTACAGATCTCTGCGCGAGACCACTGCAACTTAACTTTGTATTTTCATTCAAACTCTACGGGGTAGATAGCTAGGTTTCTAGACCCGCGTAC	GGGGGGGGGGGGGGGGGGGGGGGGGGGGGGGGGGGGGGGGGGGGGGGGGGGGGGGGGGGGGGGGGGGGGGGGGGGGGGGGGGGGGGGGGGGGGGGGGGGGGGGGGGGGGGGGGGGGGGGGGGGGGGGGGGGGGGGGGGGGGGGGGGGGGG	NM:i:0	MD:Z:150	AS:i:150	XS:i:0
m1_41784_41934_1_m1_42106_42256_-1	0	NODE_2_length_50027_cov_41.0040_ID_3	3292	60	150M	*	0	0	TATGGAAAGCCCGACACGATTCTCGACGTTAGCGTAACGGGTGCTATGAAGCCATAATTGGGTCTCTTTTACGATTCCAGAGCTAGAGCCCTTACACTTCGTTAGGTCCCCTAGGCGACTACGCATATTGAGCTAACGAACTAAAACTGT	HHHHHHHHHHHHHHHHHHHHHHHHHHHHHHHHHHHHHHHHHHHHHHHHHHHHHHHHHHHHHHHHHHHHHHHHHHHHHHHHHHHHHHHHHHHHHHHHHHHHHHHHHHHHHHHHHHHHHHHHHHHHHHHHHHHHHHHHHHHHHHHHHHHHHH	NM:i:0	MD:Z:150	AS:i:150	XS:i:0
m1_49118_49268_-1_m1_48739_48889_1	16	NODE_2_length_50027_cov_41.0040_ID_3	10626	60	150M	*	0	0	CGACGTCATTTAGCGGAGAACAACGAAAGCCTCGTAGCACGTGGTTCGCAAATAGCTAAGTTGATCCTTTCGCTTACGAATCTAAGTTCTGAAAATGTAGAACAAGGACGCGTAAGGCACTCACATCACTTCACGTTTAAGAGCCGTGAG	BBBBBBBBBBBBBBBBBBBBBBBBBBBBBBBBBBBBBBBBBBBBBBBBBBBBBBBBBBBBBBBBBBBBBBBBBBBBBBBBBBBBBBBBBBBBBBBBBBBBBBBBBBBBBBBBBBBBBBBBBBBBBBBBBBBBBBBBBBBBBBBBBBBBBB	NM:i:0	MD:Z:150	AS:i:150	XS:i:0
m1_17780_17930_-1_m1_17285_17435_1	16	NODE_2_length_50027_cov_41.0040_ID_3	29288	60	150M	*	0	0	CAAAGGTACATAATACGTTTGGAGGATTGGAGGGTAGAAAGCACCATTTCGTCCTCGTCCTATCCCCCGGCGAGGCAATTTCCGCAGTAGCCCCCACGAGCAATACACGTGAGACCAGTCTGAGGAAGGGTGACTTGTGCGTCTACTATG	IIIIIIIIIIIIIIIIIIIIIIIIIIIIIIIIIIIIIIIIIIIIIIIIIIIIIIIIIIIIIIIIIIIIIIIIIIIIIIIIIIIIIIIIIIIIIIIIIIIIIIIIIIIIIIIIIIIIIIIIIIIIIIIIIIIIIIIIIIIIIIIIIIIIII	NM:i:0	MD:Z:150	AS:i:150	XS:i:0
m1_22547_22697_-1_m1_22143_22293_1	16	NODE_2_length_50027_cov_41.0040_ID_3	34055	60	150M	*	0	0	CCCAGTACCGGAAATTTAGCGCGCGGTAGTCCACAGTGGCAAGCTCGGCAACCTGCTGTGTTACTACATGTAACTGCCCTCTAGTGGTTTGTATGACAAGGGTAGCATCCGTAGGTTGCTTCGCTTTGCACATACACACCAGCTCCGACT	AAAAAAAAAAAAAAAAAAAAAAAAAAAAAAAAAAAAAAAAAAAAAAAAAAAAAAAAAAAAAAAAAAAAAAAAAAAAAAAAAAAAAAAAAAAAAAAAAAAAAAAAAAAAAAAAAAAAAAAAAAAAAAAAAAAAAAAAAAAAAAAAAAAAAA	NM:i:0	MD:Z:150	AS:i:150	XS:i:0
m1_13370_13520_1_m1_13787_13937_-1	0	NODE_2_length_50027_cov_41.0040_ID_3	24878	60	150M	*	0	0	TTTACTCGCATGCCTTAGTTTCTCCAATGCATTGGGCGCGAGCGTTTCTGAGATGTAAAACTCTAAATTATAAGTACTACACGTATAAACTATTCTTGGCCCGACAGCCGTACTTCGAGGTTCCGCCGGACACCCTCAGAGTGGCTTGTG	CCCCCCCCCCCCCCCCCCCCCCCCCCCCCCCCCCCCCCCCCCCCCCCCCCCCCCCCCCCCCCCCCCCCCCCCCCCCCCCCCCCCCCCCCCCCCCCCCCCCCCCCCCCCCCCCCCCCCCCCCCCCCCCCCCCCCCCCCCCCCCCCCCCCCC	NM:i:0	MD:Z:150	AS:i:150	XS:i:0
m1_27988_28138_-1_m1_27759_27909_1	16	NODE_2_length_50027_cov_41.0040_ID_3	39496	60	150M	*	0	0	TGCAATAACAAGCTCGTTGTGGCACCGCGAGTTACCACACTGTATCCCTAGACGGAACCATGAGACTTATGACCACCCGAGGCCTAATTCTAGCGTCCCAATCCCTCTAGCACGTGTCGCAGAGACGCGTTTACGAATATTTAGACCCGT	IIIIIIIIIIIIIIIIIIIIIIIIIIIIIIIIIIIIIIIIIIIIIIIIIIIIIIIIIIIIIIIIIIIIIIIIIIIIIIIIIIIIIIIIIIIIIIIIIIIIIIIIIIIIIIIIIIIIIIIIIIIIIIIIIIIIIIIIIIIIIIIIIIIIII	NM:i:0	MD:Z:150	AS:i:150	XS:i:0
m1_17561_17711_1_m1_18040_18190_-1	0	NODE_2_length_50027_cov_41.0040_ID_3	29069	60	150M	*	0	0	GCCGTTAATCCATGGATCCCGCTCCAATCAGTTACACACGTCCGGTCGTAAGCGCCACGTGAAGTACCCGAGTTCCCTCTTACCGTAGCTCGCTCGTCCAGGGACGAGTACTCAAAAATAATCTTGCCAAAACCTTGCAAACACACCCGC	BBBBBBBBBBBBBBBBBBBBBBBBBBBBBBBBBBBBBBBBBBBBBBBBBBBBBBBBBBBBBBBBBBBBBBBBBBBBBBBBBBBBBBBBBBBBBBBBBBBBBBBBBBBBBBBBBBBBBBBBBBBBBBBBBBBBBBBBBBBBBBBBBBBBBB	NM:i:0	MD:Z:150	AS:i:150	XS:i:0
m1_29932_30082_1_m1_30232_30382_-1	0	NODE_2_length_50027_cov_41.0040_ID_3	41440	60	150M	*	0	0	AGATACCAAAGATTCGACGGGCGAAGTATCAAGTTTGCAAAGGACTAGTAATCCTTCAGACGGGGTGGTGCAAGCACGGAGAATTTATTGCGGAGGCGGTTCAAAATCCCCGTGATTAAGGGGCCCCACCGTTCATACGTCCAATTTCTA	@@@@@@@@@@@@@@@@@@@@@@@@@@@@@@@@@@@@@@@@@@@@@@@@@@@@@@@@@@@@@@@@@@@@@@@@@@@@@@@@@@@@@@@@@@@@@@@@@@@@@@@@@@@@@@@@@@@@@@@@@@@@@@@@@@@@@@@@@@@@@@@@@@@@@@	NM:i:0	MD:Z:150	AS:i:150	XS:i:0
m1_16035_16185_1_m1_16566_16716_-1	0	NODE_2_length_50027_cov_41.0040_ID_3	27543	60	150M	*	0	0	AGTATCCGCGTAGAACCTTGTCGTGCCGTGTTCACTTCCAGAAACGTAGCAGTCATTACGATGTATATTACGAAGACCCTATAACGTGGTCACAGGATTGATTCTCAGTTAACTCTCGCTGTGCACTGTCTAATAAGCTTCAGTGAACAT	AAAAAAAAAAAAAAAAAAAAAAAAAAAAAAAAAAAAAAAAAAAAAAAAAAAAAAAAAAAAAAAAAAAAAAAAAAAAAAAAAAAAAAAAAAAAAAAAAAAAAAAAAAAAAAAAAAAAAAAAAAAAAAAAAAAAAAAAAAAAAAAAAAAAAA	NM:i:0	MD:Z:150	AS:i:150	XS:i:0
m1_5270_5420_1_m1_5767_5917_-1	0	NODE_2_length_50027_cov_41.0040_ID_3	16778	60	150M	*	0	0	AGGGAGGCAAACGCTTACGCATCTGCCTACTTTGGACAAATTCAAAGAGCGACGAGCTGATCATTTTGCTAGGTACGGGGCTCAACATTGATGCGAAGGCTGGATAAGGGAGCGCCGACGCCCTCAGATATGTTGCACAGGGCCGCGAAC	HHHHHHHHHHHHHHHHHHHHHHHHHHHHHHHHHHHHHHHHHHHHHHHHHHHHHHHHHHHHHHHHHHHHHHHHHHHHHHHHHHHHHHHHHHHHHHHHHHHHHHHHHHHHHHHHHHHHHHHHHHHHHHHHHHHHHHHHHHHHHHHHHHHHHH	NM:i:0	MD:Z:150	AS:i:150	XS:i:0
m1_19895_20045_-1_m1_19538_19688_1	16	NODE_2_length_50027_cov_41.0040_ID_3	31403	60	150M	*	0	0	GTTAGACAGCATGCTCGAATCACGTTCAGCTCTAGCTCTATTTTAAGGTATAACTGATACGGTCCTTTGTCAACTACCGGTAGTTAGACCATGCTCCGGTGAATCCATGCGCGCAACACCGAGACATTAGGTCGTCATCGATCCGTCCGC	@@@@@@@@@@@@@@@@@@@@@@@@@@@@@@@@@@@@@@@@@@@@@@@@@@@@@@@@@@@@@@@@@@@@@@@@@@@@@@@@@@@@@@@@@@@@@@@@@@@@@@@@@@@@@@@@@@@@@@@@@@@@@@@@@@@@@@@@@@@@@@@@@@@@@@	NM:i:0	MD:Z:150	AS:i:150	XS:i:0
m1_35843_35993_-1_m1_35626_35776_1	16	NODE_2_length_50027_cov_41.0040_ID_3	47351	60	150M	*	0	0	TGTCTTTCGCAGACAACGCGTATGGAGAGGGTGAGGCCTTCAAGTGGCCTGGGAGCAGGCCGATCCTAGTACTGTCTTTTATTCGTGAACACAGAGTTCGACCCAGAACTTATTGGCCGGCTATGCTTTCTCAGAAGTGCTTGTGGATTG	BBBBBBBBBBBBBBBBBBBBBBBBBBBBBBBBBBBBBBBBBBBBBBBBBBBBBBBBBBBBBBBBBBBBBBBBBBBBBBBBBBBBBBBBBBBBBBBBBBBBBBBBBBBBBBBBBBBBBBBBBBBBBBBBBBBBBBBBBBBBBBBBBBBBBB	NM:i:0	MD:Z:150	AS:i:150	XS:i:0
m1_16083_16233_1_m1_16579_16729_-1	0	NODE_2_length_50027_cov_41.0040_ID_3	27591	60	150M	*	0	0	GCAGTCATTACGATGTATATTACGAAGACCCTATAACGTGGTCACAGGATTGATTCTCAGTTAACTCTCGCTGTGCACTGTCTAATAAGCTTCAGTGAACATAGGTCTCCCGTAGCCGGGGAACGCCAGAGGCGATGATTCGGGTCGTGC	DDDDDDDDDDDDDDDDDDDDDDDDDDDDDDDDDDDDDDDDDDDDDDDDDDDDDDDDDDDDDDDDDDDDDDDDDDDDDDDDDDDDDDDDDDDDDDDDDDDDDDDDDDDDDDDDDDDDDDDDDDDDDDDDDDDDDDDDDDDDDDDDDDDDDD	NM:i:0	MD:Z:150	AS:i:150	XS:i:0
m1_16146_16296_1_m1_16523_16673_-1	0	NODE_2_length_50027_cov_41.0040_ID_3	27654	60	150M	*	0	0	ACTCTCGCTGTGCACTGTCTAATAAGCTTCAGTGAACATAGGTCTCCCGTAGCCGGGGAACGCCAGAGGCGATGATTCGGGTCGTGCCGAAGGCGCCGGGCAGTTCGAATTTTTCGGCTGCGTAATTTACCGGCTGTCTACTTCCTAGGG	BBBBBBBBBBBBBBBBBBBBBBBBBBBBBBBBBBBBBBBBBBBBBBBBBBBBBBBBBBBBBBBBBBBBBBBBBBBBBBBBBBBBBBBBBBBBBBBBBBBBBBBBBBBBBBBBBBBBBBBBBBBBBBBBBBBBBBBBBBBBBBBBBBBBBB	NM:i:0	MD:Z:150	AS:i:150	XS:i:0
m1_45397_45547_1_m1_45628_45778_-1	0	NODE_2_length_50027_cov_41.0040_ID_3	6905	60	150M	*	0	0	CATGTTCGACTTAGTTTCGTCTCTGTGCAAGGCCTGAGATCGTTAGTGATAGACGTATCACTAATATGTAGCCAACCAATACCTTCGACCGTCAATAAATAGTCGCGAGCAGTATAGAAACTTCGGCGCATGTCTTGCATCAGACCCATG	GGGGGGGGGGGGGGGGGGGGGGGGGGGGGGGGGGGGGGGGGGGGGGGGGGGGGGGGGGGGGGGGGGGGGGGGGGGGGGGGGGGGGGGGGGGGGGGGGGGGGGGGGGGGGGGGGGGGGGGGGGGGGGGGGGGGGGGGGGGGGGGGGGGGGG	NM:i:0	MD:Z:150	AS:i:150	XS:i:0
m1_11001_11151_-1_m1_10694_10844_1	16	NODE_2_length_50027_cov_41.0040_ID_3	22509	60	150M	*	0	0	TTCGTAGCTATGCCACAAAGTTACATGCGTAGAGCAGCGATATTGCCTATGCCGATCTGGATCGAGCAATAATTATATCTCATATCTAGCTACACGTACCTTAAGTGATGTGAGAGGACCTAGCCGGGGTATACCCGGTCGAGTCCCAGA	BBBBBBBBBBBBBBBBBBBBBBBBBBBBBBBBBBBBBBBBBBBBBBBBBBBBBBBBBBBBBBBBBBBBBBBBBBBBBBBBBBBBBBBBBBBBBBBBBBBBBBBBBBBBBBBBBBBBBBBBBBBBBBBBBBBBBBBBBBBBBBBBBBBBBB	NM:i:0	MD:Z:150	AS:i:150	XS:i:0
m1_6419_6569_-1_m1_6031_6181_1	16	NODE_2_length_50027_cov_41.0040_ID_3	17927	60	150M	*	0	0	GCCGCACAGTCAGTTTATGGCCCTTGGGCCCTCCCTCTATTAGCCGGTTTACAGCAAATCTCGGCCCGTCGGCCTAACTATTTGCCCAGGTATTAATTAGAAAATTCCGTAAGAAATGCCAACGACACCAGAATAACACGGCGGCCACTA	HHHHHHHHHHHHHHHHHHHHHHHHHHHHHHHHHHHHHHHHHHHHHHHHHHHHHHHHHHHHHHHHHHHHHHHHHHHHHHHHHHHHHHHHHHHHHHHHHHHHHHHHHHHHHHHHHHHHHHHHHHHHHHHHHHHHHHHHHHHHHHHHHHHHHH	NM:i:0	MD:Z:150	AS:i:150	XS:i:0
m1_28516_28666_1_m1_29029_29179_-1	0	NODE_2_length_50027_cov_41.0040_ID_3	40024	60	150M	*	0	0	TTAAGTTAATTGAAGGTTAATACTCGTCCGCACAGTCTTAACGCATATGTAAGACATCGAGCCAAGATGGCAGGCCACAGCACCCTTTACGCAGCTTGACTTTAATGGATTAGGTCGTGCTCGATTTAGCAGTATTCGGTCGCATGCAAC	HHHHHHHHHHHHHHHHHHHHHHHHHHHHHHHHHHHHHHHHHHHHHHHHHHHHHHHHHHHHHHHHHHHHHHHHHHHHHHHHHHHHHHHHHHHHHHHHHHHHHHHHHHHHHHHHHHHHHHHHHHHHHHHHHHHHHHHHHHHHHHHHHHHHHH	NM:i:0	MD:Z:150	AS:i:150	XS:i:0
m1_21416_21566_-1_m1_21046_21196_1	16	NODE_2_length_50027_cov_41.0040_ID_3	32924	60	150M	*	0	0	CTCTCTTCGCTTCGATCGGGATCCGGCCCTGCATCCATAGAGATTTGTGACCCATCAGGGATAACCGTACTTGACGTTAGGCATGTAGTGCAAAAACGGCGCTTTGACGCACGTGCGGGAAGTATGCCAGGGGCCATAAACTTCTCTAAC	GGGGGGGGGGGGGGGGGGGGGGGGGGGGGGGGGGGGGGGGGGGGGGGGGGGGGGGGGGGGGGGGGGGGGGGGGGGGGGGGGGGGGGGGGGGGGGGGGGGGGGGGGGGGGGGGGGGGGGGGGGGGGGGGGGGGGGGGGGGGGGGGGGGGGG	NM:i:0	MD:Z:150	AS:i:150	XS:i:0
m1_21039_21189_1_m1_21517_21667_-1	0	NODE_2_length_50027_cov_41.0040_ID_3	32547	60	150M	*	0	0	CCCAACACCAACCGGTTTTTCAATAAAGTCAGTGTAGCTGTAACCGCTGCTTGCTCTATTGGGCCTTGTCGAACTTACTGATAAGGGGATGTGGACATTCACCCCATGCTCGTCAAGCCTACTGAGGCGCCATTACGGCCGCCGCTCTCA	EEEEEEEEEEEEEEEEEEEEEEEEEEEEEEEEEEEEEEEEEEEEEEEEEEEEEEEEEEEEEEEEEEEEEEEEEEEEEEEEEEEEEEEEEEEEEEEEEEEEEEEEEEEEEEEEEEEEEEEEEEEEEEEEEEEEEEEEEEEEEEEEEEEEEE	NM:i:0	MD:Z:150	AS:i:150	XS:i:0
m1_31403_31553_1_m1_31900_32050_-1	0	NODE_2_length_50027_cov_41.0040_ID_3	42911	60	150M	*	0	0	TGGCATAAGTGTGTTGCGACACATGAACCATCAGAGCGGTGTTGAACTACTGCCTTAATATCCCTTTCACTTACGTCATTGTAGTCACTGTCTCACTGAACGCCGGGCTCACGTTTTGTGTGTGGTTCTCATTAGGTATGGCACAGATGA	@@@@@@@@@@@@@@@@@@@@@@@@@@@@@@@@@@@@@@@@@@@@@@@@@@@@@@@@@@@@@@@@@@@@@@@@@@@@@@@@@@@@@@@@@@@@@@@@@@@@@@@@@@@@@@@@@@@@@@@@@@@@@@@@@@@@@@@@@@@@@@@@@@@@@@	NM:i:0	MD:Z:150	AS:i:150	XS:i:0
m1_43421_43571_1_m1_43784_43934_-1	0	NODE_2_length_50027_cov_41.0040_ID_3	4929	60	150M	*	0	0	TAAGCCCAACCCACGGAGTGGATAACTATGTATCGCGATGCACTGGACTGCGCTTACTCGCTATGTCATTGGCGGCGTTACCGTGTAAGGTTTACGCCGTTCCACATTTGCGGCACAGCAATATCATGCGCATCAACGACAAACTATACG	IIIIIIIIIIIIIIIIIIIIIIIIIIIIIIIIIIIIIIIIIIIIIIIIIIIIIIIIIIIIIIIIIIIIIIIIIIIIIIIIIIIIIIIIIIIIIIIIIIIIIIIIIIIIIIIIIIIIIIIIIIIIIIIIIIIIIIIIIIIIIIIIIIIIII	NM:i:0	MD:Z:150	AS:i:150	XS:i:0
m1_19393_19543_-1_m1_19035_19185_1	16	NODE_2_length_50027_cov_41.0040_ID_3	30901	60	150M	*	0	0	AACAGCACCCGAGATAACCAGCGAGTGATACCCGCACCATGATCCCAGGTAACCCTGACACACAGCCGGAGTGATCAATGGGCACGAATTTCGGACGCGGGCTAAGTCAGGGGGGCGGATACAGAGGAGGTGCGCTGGTGCAGGATACGT	FFFFFFFFFFFFFFFFFFFFFFFFFFFFFFFFFFFFFFFFFFFFFFFFFFFFFFFFFFFFFFFFFFFFFFFFFFFFFFFFFFFFFFFFFFFFFFFFFFFFFFFFFFFFFFFFFFFFFFFFFFFFFFFFFFFFFFFFFFFFFFFFFFFFFF	NM:i:0	MD:Z:150	AS:i:150	XS:i:0
m1_30792_30942_1_m1_31215_31365_-1	0	NODE_2_length_50027_cov_41.0040_ID_3	42300	60	150M	*	0	0	GACCCGCGTACACTGGCAAGAAAATGTCGAAAGCGCACGGGGAGGACATGTAAAAGCGGTGCCATTCAAAAGGCGAAATGTTTCAATGCACTGCCAAGGCTGAAGGTTCTGATTAAACTACCGACATGTTACACGTTTTGTCAAGAATAC	CCCCCCCCCCCCCCCCCCCCCCCCCCCCCCCCCCCCCCCCCCCCCCCCCCCCCCCCCCCCCCCCCCCCCCCCCCCCCCCCCCCCCCCCCCCCCCCCCCCCCCCCCCCCCCCCCCCCCCCCCCCCCCCCCCCCCCCCCCCCCCCCCCCCCC	NM:i:0	MD:Z:150	AS:i:150	XS:i:0
m1_44171_44321_-1_m1_43909_44059_1	16	NODE_2_length_50027_cov_41.0040_ID_3	5679	60	150M	*	0	0	GGATCGCCTTTGCCCAAAAATACCGCGGGATTACAAAACAACGTGTCTGACAAAACGGACTCACACACCGACGATCTCTTTTTTTCAGGTCTGCGTTTGTTTCGGTTGCGCGGATAGAGACTATTGCCTACCCACTGTAAGAAGAACGAC	FFFFFFFFFFFFFFFFFFFFFFFFFFFFFFFFFFFFFFFFFFFFFFFFFFFFFFFFFFFFFFFFFFFFFFFFFFFFFFFFFFFFFFFFFFFFFFFFFFFFFFFFFFFFFFFFFFFFFFFFFFFFFFFFFFFFFFFFFFFFFFFFFFFFFF	NM:i:0	MD:Z:150	AS:i:150	XS:i:0
m1_12321_12471_-1_m1_11845_11995_1	16	NODE_2_length_50027_cov_41.0040_ID_3	23829	60	150M	*	0	0	CGGAGTCCACGGCTACGTCAAGTGGCATTTTAGCGCTTCTCATCGGGTGTTACGGAAAAACCAATGGACCCCATCGAGTCCGTCCCTTGTCAACGCAGACCAACCCGCGGCCGATGGCGGGCGTACCTTCTAATTTTTGACCGATGCGCA	HHHHHHHHHHHHHHHHHHHHHHHHHHHHHHHHHHHHHHHHHHHHHHHHHHHHHHHHHHHHHHHHHHHHHHHHHHHHHHHHHHHHHHHHHHHHHHHHHHHHHHHHHHHHHHHHHHHHHHHHHHHHHHHHHHHHHHHHHHHHHHHHHHHHHH	NM:i:0	MD:Z:150	AS:i:150	XS:i:0
m1_20996_21146_1_m1_21396_21546_-1	0	NODE_2_length_50027_cov_41.0040_ID_3	32504	60	150M	*	0	0	GGGTTTACAATAGGAGCCATCTCTGCACGCATAAGGCATTGAGCCCAACACCAACCGGTTTTTCAATAAAGTCAGTGTAGCTGTAACCGCTGCTTGCTCTATTGGGCCTTGTCGAACTTACTGATAAGGGGATGTGGACATTCACCCCAT	HHHHHHHHHHHHHHHHHHHHHHHHHHHHHHHHHHHHHHHHHHHHHHHHHHHHHHHHHHHHHHHHHHHHHHHHHHHHHHHHHHHHHHHHHHHHHHHHHHHHHHHHHHHHHHHHHHHHHHHHHHHHHHHHHHHHHHHHHHHHHHHHHHHHHH	NM:i:0	MD:Z:150	AS:i:150	XS:i:0
m1_48156_48306_1_m1_48356_48506_-1	0	NODE_2_length_50027_cov_41.0040_ID_3	9664	60	150M	*	0	0	AGGTATTCATGGACGCCCGACGGCGGACCGGGCCATTTGACTGTCAATCCCGTGGCTGCTAGCCCATCCGCTGCCGTTGATTGGAAGACGGGCTGCGCTGCGCCTGTGCGGACTGGCGGTTGAATTCAACGCCTATATGCCGGGGGGGGC	HHHHHHHHHHHHHHHHHHHHHHHHHHHHHHHHHHHHHHHHHHHHHHHHHHHHHHHHHHHHHHHHHHHHHHHHHHHHHHHHHHHHHHHHHHHHHHHHHHHHHHHHHHHHHHHHHHHHHHHHHHHHHHHHHHHHHHHHHHHHHHHHHHHHHH	NM:i:0	MD:Z:150	AS:i:150	XS:i:0
m1_12445_12595_-1_m1_12117_12267_1	16	NODE_2_length_50027_cov_41.0040_ID_3	23953	60	150M	*	0	0	ACCTTCTAATTTTTGACCGATGCGCAGTAACAGTCGACTATGATCTCGCTTGTAAAACGTAACGAAGGATGCCTGCCACCTTGGCGAGCTGGGGGGGAGGCTGATGTTGTTACCCATCTAGTCTATCGGAATGCTCCCGAGTGGGACGGT	AAAAAAAAAAAAAAAAAAAAAAAAAAAAAAAAAAAAAAAAAAAAAAAAAAAAAAAAAAAAAAAAAAAAAAAAAAAAAAAAAAAAAAAAAAAAAAAAAAAAAAAAAAAAAAAAAAAAAAAAAAAAAAAAAAAAAAAAAAAAAAAAAAAAAA	NM:i:0	MD:Z:150	AS:i:150	XS:i:0
m1_18417_18567_1_m1_18699_18849_-1	0	NODE_2_length_50027_cov_41.0040_ID_3	29925	60	150M	*	0	0	AGATTATCATCCCCAGCGGGCGGTTGAGTTTTAAGCTGAGATGCACGTGTAGATAAAGCTTGTTATCTCGGGACTGGACCTGAACCAGTGTTCCTATGGTCTCTCGGGACAGCTCGATATCCAGTGCTGTCTGATTACTCAGGGTAATCA	BBBBBBBBBBBBBBBBBBBBBBBBBBBBBBBBBBBBBBBBBBBBBBBBBBBBBBBBBBBBBBBBBBBBBBBBBBBBBBBBBBBBBBBBBBBBBBBBBBBBBBBBBBBBBBBBBBBBBBBBBBBBBBBBBBBBBBBBBBBBBBBBBBBBBB	NM:i:0	MD:Z:150	AS:i:150	XS:i:0
m1_25806_25956_-1_m1_25437_25587_1	16	NODE_2_length_50027_cov_41.0040_ID_3	37314	60	150M	*	0	0	CCTACCCTAAATGGGTTGGTACCTTCCGGTAATTATATAAGGTGTCCAGTACTTCTAAGCTGATTTCCGTTGCTTTCCACGTCAAAGTCAGGCCACCTTCCGGCTTGAATAAAACATGATGGACCTCCTGTCCGTCCCGGGTCTAAGAGC	DDDDDDDDDDDDDDDDDDDDDDDDDDDDDDDDDDDDDDDDDDDDDDDDDDDDDDDDDDDDDDDDDDDDDDDDDDDDDDDDDDDDDDDDDDDDDDDDDDDDDDDDDDDDDDDDDDDDDDDDDDDDDDDDDDDDDDDDDDDDDDDDDDDDDD	NM:i:0	MD:Z:150	AS:i:150	XS:i:0
m1_2531_2681_1_m1_3012_3162_-1	0	NODE_2_length_50027_cov_41.0040_ID_3	14039	60	150M	*	0	0	TAGCGCCCGAGGAAGAACCGTGTGCTTTAGGGTAGAAGAATTCTCCCGAGGGCTTACAGAAAGAGCGTTGCTCCAACTGCGGGTATTGCACTTACAGCTTTTTGCGTTTCGACGAAAGGTGTGGTATTTGGTAGTCCCGAAAAACCTAAC	GGGGGGGGGGGGGGGGGGGGGGGGGGGGGGGGGGGGGGGGGGGGGGGGGGGGGGGGGGGGGGGGGGGGGGGGGGGGGGGGGGGGGGGGGGGGGGGGGGGGGGGGGGGGGGGGGGGGGGGGGGGGGGGGGGGGGGGGGGGGGGGGGGGGGG	NM:i:0	MD:Z:150	AS:i:150	XS:i:0
m1_40254_40404_-1_m1_39685_39835_1	16	NODE_2_length_50027_cov_41.0040_ID_3	1762	60	150M	*	0	0	CGAATTTGACGGCCGCCTTAGCTGTGTGTTCATATCTGAGTCAACCACTTTCGAGGTCGAGCGAGGGGCATTCACAACTTTCCGGCGATATCATGTCATGACACGGTTACTCCTGGTATTCCCCTCTATTCGTGCTGTAGCCACGCTCTC	IIIIIIIIIIIIIIIIIIIIIIIIIIIIIIIIIIIIIIIIIIIIIIIIIIIIIIIIIIIIIIIIIIIIIIIIIIIIIIIIIIIIIIIIIIIIIIIIIIIIIIIIIIIIIIIIIIIIIIIIIIIIIIIIIIIIIIIIIIIIIIIIIIIIII	NM:i:0	MD:Z:150	AS:i:150	XS:i:0
m1_19146_19296_1_m1_19517_19667_-1	0	NODE_2_length_50027_cov_41.0040_ID_3	30654	60	150M	*	0	0	TAACATCTACCTGTCAGAGGATCGAGAAGAAAACCCAATACTAAACCTTGTAACCCAGCACCGCTGTCATACAGAGTAATCACAGTCGCGGATGTTTACAGCCGTACCTTACTTCCAGGCACGATAGACATTCGACTGGCGTGTCCACAA	CCCCCCCCCCCCCCCCCCCCCCCCCCCCCCCCCCCCCCCCCCCCCCCCCCCCCCCCCCCCCCCCCCCCCCCCCCCCCCCCCCCCCCCCCCCCCCCCCCCCCCCCCCCCCCCCCCCCCCCCCCCCCCCCCCCCCCCCCCCCCCCCCCCCCC	NM:i:0	MD:Z:150	AS:i:150	XS:i:0
m1_17057_17207_1_m1_17428_17578_-1	0	NODE_2_length_50027_cov_41.0040_ID_3	28565	60	150M	*	0	0	TGGGGCCATTCGGTAACATTGTATGCTCGTCCATCGGGTCTCGGCGAGGGACCAACAGTCGGTAATGACCTGAGGCCACGGCTGTCCGGAAAACGTTTCTCTATCCCTTTCAGTGAAATAGAAACAAACTTATTACGATTTCACTAAACT	FFFFFFFFFFFFFFFFFFFFFFFFFFFFFFFFFFFFFFFFFFFFFFFFFFFFFFFFFFFFFFFFFFFFFFFFFFFFFFFFFFFFFFFFFFFFFFFFFFFFFFFFFFFFFFFFFFFFFFFFFFFFFFFFFFFFFFFFFFFFFFFFFFFFFF	NM:i:0	MD:Z:150	AS:i:150	XS:i:0
m1_39507_39657_1_m1_39834_39984_-1	0	NODE_2_length_50027_cov_41.0040_ID_3	1015	60	150M	*	0	0	CTGGATCCTTATAAGGATTCATTCTGAAGACAGCTAGCATGAAAGGAATGGGCAATTGAACGCCTGACGCTAAAAATCAAGGATTAACCCAAATGGAGCTATGTTAGAATCCTAGTCCTCCCGACAAAGCGCATAACAAGTGTCAGAAAG	@@@@@@@@@@@@@@@@@@@@@@@@@@@@@@@@@@@@@@@@@@@@@@@@@@@@@@@@@@@@@@@@@@@@@@@@@@@@@@@@@@@@@@@@@@@@@@@@@@@@@@@@@@@@@@@@@@@@@@@@@@@@@@@@@@@@@@@@@@@@@@@@@@@@@@	NM:i:0	MD:Z:150	AS:i:150	XS:i:0
m1_45490_45640_1_m1_45744_45894_-1	0	NODE_2_length_50027_cov_41.0040_ID_3	6998	60	150M	*	0	0	AATAAATAGTCGCGAGCAGTATAGAAACTTCGGCGCATGTCTTGCATCAGACCCATGCAATATGTCTCAAGAAGTGTAGCAGGATCTGGATCTAATAGGGTCGATCTGTCACGGGGGCTACACCGGCATGACGGACCCGAGATGGACAAC	HHHHHHHHHHHHHHHHHHHHHHHHHHHHHHHHHHHHHHHHHHHHHHHHHHHHHHHHHHHHHHHHHHHHHHHHHHHHHHHHHHHHHHHHHHHHHHHHHHHHHHHHHHHHHHHHHHHHHHHHHHHHHHHHHHHHHHHHHHHHHHHHHHHHHH	NM:i:0	MD:Z:150	AS:i:150	XS:i:0
m1_381_531_1_m1_856_1006_-1	0	NODE_2_length_50027_cov_41.0040_ID_3	11889	60	150M	*	0	0	GCCCTGCGAACCGTAGAAACCGCAAAACGTCTAATGGTCTGTTCCATCCTTCTCTAGAATGGCGACTCATCATCATCTAATCCGCGAACCTGGGCGGCTTTCCCAAGGTGTGGCTTCAGTATGAGGCAAGATCCCAGGTGGACATTAATT	IIIIIIIIIIIIIIIIIIIIIIIIIIIIIIIIIIIIIIIIIIIIIIIIIIIIIIIIIIIIIIIIIIIIIIIIIIIIIIIIIIIIIIIIIIIIIIIIIIIIIIIIIIIIIIIIIIIIIIIIIIIIIIIIIIIIIIIIIIIIIIIIIIIIII	NM:i:0	MD:Z:150	AS:i:150	XS:i:0
m1_11718_11868_1_m1_11929_12079_-1	0	NODE_2_length_50027_cov_41.0040_ID_3	23226	60	150M	*	0	0	ACAGTACATTCACAAGACCAGAGGGCGGATTGGATCTGCAGTTTGCGATCGGAATCGGAGCGCCAACTACAGGCACCAGAGCAACTTTAAGAAACCTCGTCATCACTCTAATATTTCTTCACGCCAAGCCGTCTAATTTTGCAAGTAAAT	@@@@@@@@@@@@@@@@@@@@@@@@@@@@@@@@@@@@@@@@@@@@@@@@@@@@@@@@@@@@@@@@@@@@@@@@@@@@@@@@@@@@@@@@@@@@@@@@@@@@@@@@@@@@@@@@@@@@@@@@@@@@@@@@@@@@@@@@@@@@@@@@@@@@@@	NM:i:0	MD:Z:150	AS:i:150	XS:i:0
m1_14502_14652_-1_m1_14243_14393_1	16	NODE_2_length_50027_cov_41.0040_ID_3	26010	60	150M	*	0	0	TCACTAAATGCAGCCCTGTTGGCAACAGCGAGCGATAGTGTTACGGCGAGAATTTGCTAGACCAGTGCGTGGGCCGCTGTACTGTTCTTGACCAAATTCCCGCATGTTTTCAAGCATCGGAGTAGGGATTCTGCCATTAAGCTGGAGTAG	HHHHHHHHHHHHHHHHHHHHHHHHHHHHHHHHHHHHHHHHHHHHHHHHHHHHHHHHHHHHHHHHHHHHHHHHHHHHHHHHHHHHHHHHHHHHHHHHHHHHHHHHHHHHHHHHHHHHHHHHHHHHHHHHHHHHHHHHHHHHHHHHHHHHHH	NM:i:0	MD:Z:150	AS:i:150	XS:i:0
m1_27503_27653_1_m1_27874_28024_-1	0	NODE_2_length_50027_cov_41.0040_ID_3	39011	60	150M	*	0	0	ATCTACTATGTTACCCTGTGTGTTTATGTAAAACTCAGATAAAGTTGCTCAAGGAATTCCTCGTGGATTCCAGAATACCCTTCCGCTCGCGGACATGGTTTACCGTACTGATTTTGTCTCAGTGTGTTTACCAAGCCGTGCTAAACATAA	HHHHHHHHHHHHHHHHHHHHHHHHHHHHHHHHHHHHHHHHHHHHHHHHHHHHHHHHHHHHHHHHHHHHHHHHHHHHHHHHHHHHHHHHHHHHHHHHHHHHHHHHHHHHHHHHHHHHHHHHHHHHHHHHHHHHHHHHHHHHHHHHHHHHHH	NM:i:0	MD:Z:150	AS:i:150	XS:i:0
m1_43223_43373_1_m1_43624_43774_-1	0	NODE_2_length_50027_cov_41.0040_ID_3	4731	60	150M	*	0	0	GGCCCAATAACATGTACGATATCCGGATTGGTTAGTTGACGCCTAAGCCCAACAAGCGTATCTCGGACTGGTGTGGTTCATGTACTTCATCTTCTGCACAAGACGGAACCAGGCGCCTAGTGCCCCTCCCTCATGTGAACTCGAATCGAA	DDDDDDDDDDDDDDDDDDDDDDDDDDDDDDDDDDDDDDDDDDDDDDDDDDDDDDDDDDDDDDDDDDDDDDDDDDDDDDDDDDDDDDDDDDDDDDDDDDDDDDDDDDDDDDDDDDDDDDDDDDDDDDDDDDDDDDDDDDDDDDDDDDDDDD	NM:i:0	MD:Z:150	AS:i:150	XS:i:0
m1_16900_17050_1_m1_17122_17272_-1	0	NODE_2_length_50027_cov_41.0040_ID_3	28408	60	150M	*	0	0	AACGTCCTCCAGCGAGCTAGACCATTTAGCAATAATGAACTTGCATCATTGTACAATCTTAACTCACTTGGGATGTCACGATAGGTCTAGGCATTATTAGACTGGATTGGTGTCACTTCTAACGCGAGAGGCGATAAACGCTCTAGGGGC	FFFFFFFFFFFFFFFFFFFFFFFFFFFFFFFFFFFFFFFFFFFFFFFFFFFFFFFFFFFFFFFFFFFFFFFFFFFFFFFFFFFFFFFFFFFFFFFFFFFFFFFFFFFFFFFFFFFFFFFFFFFFFFFFFFFFFFFFFFFFFFFFFFFFFF	NM:i:0	MD:Z:150	AS:i:150	XS:i:0
m1_28213_28363_1_m1_28478_28628_-1	0	NODE_2_length_50027_cov_41.0040_ID_3	39721	60	150M	*	0	0	CCTAAACCGAACTGTATAACCCGATTGAAACCTCTGTCTACAGCGCACGTGATCGTGTTACAGTTAATAAGCTTGACGGTACTTGCTTGTTATTACGATAGTTCCCATCTTGATTTGCCGCTGCGGCAAGGGATGCGAGGACCGGAACTC	FFFFFFFFFFFFFFFFFFFFFFFFFFFFFFFFFFFFFFFFFFFFFFFFFFFFFFFFFFFFFFFFFFFFFFFFFFFFFFFFFFFFFFFFFFFFFFFFFFFFFFFFFFFFFFFFFFFFFFFFFFFFFFFFFFFFFFFFFFFFFFFFFFFFFF	NM:i:0	MD:Z:150	AS:i:150	XS:i:0
m1_26503_26653_1_m1_26856_27006_-1	0	NODE_2_length_50027_cov_41.0040_ID_3	38011	60	150M	*	0	0	GAACCCATCACCATCCACGCTAATGCCTACGAGTCATCCCTTGATAGAGTCTATAAGGCGGATCGCAGCAAGTCCCGCCACTTAATGCGGATGAAACTCACCACCGAATTTAGAACTAAGACTGGCGGGTGTGTTGAGGTGGATCCACCT	DDDDDDDDDDDDDDDDDDDDDDDDDDDDDDDDDDDDDDDDDDDDDDDDDDDDDDDDDDDDDDDDDDDDDDDDDDDDDDDDDDDDDDDDDDDDDDDDDDDDDDDDDDDDDDDDDDDDDDDDDDDDDDDDDDDDDDDDDDDDDDDDDDDDDD	NM:i:0	MD:Z:150	AS:i:150	XS:i:0
m1_35370_35520_1_m1_35561_35711_-1	0	NODE_2_length_50027_cov_41.0040_ID_3	46878	60	150M	*	0	0	GTGAATATGCCTCTCCTGGCGGATGTAGATGTAATGGTGGCGCAAAACCCCGTCTGGGCGTATTCGGGCTTCAAGTAGGTAGTGAGAATCTGCAGGATTGATATCTACTGAATCCAGATTGTACCGGTCATTGCGGGTATGTAGTATGAT	BBBBBBBBBBBBBBBBBBBBBBBBBBBBBBBBBBBBBBBBBBBBBBBBBBBBBBBBBBBBBBBBBBBBBBBBBBBBBBBBBBBBBBBBBBBBBBBBBBBBBBBBBBBBBBBBBBBBBBBBBBBBBBBBBBBBBBBBBBBBBBBBBBBBBB	NM:i:0	MD:Z:150	AS:i:150	XS:i:0
m1_27704_27854_-1_m1_27424_27574_1	16	NODE_2_length_50027_cov_41.0040_ID_3	39212	60	150M	*	0	0	CCGAATTACAGCCCGAACATCTTTAGCCCCTCTCTTTAGAACCTTGTTCGTAACCTTGAATATAAGGGGGCGTGTCGCAAGCTATGAACCTACAATCGGGCAAGAGTCGGGTTCGAATCGCTTGTTGGTCTCGGTGGACAGCCACTCACT	FFFFFFFFFFFFFFFFFFFFFFFFFFFFFFFFFFFFFFFFFFFFFFFFFFFFFFFFFFFFFFFFFFFFFFFFFFFFFFFFFFFFFFFFFFFFFFFFFFFFFFFFFFFFFFFFFFFFFFFFFFFFFFFFFFFFFFFFFFFFFFFFFFFFFF	NM:i:0	MD:Z:150	AS:i:150	XS:i:0
m1_19143_19293_1_m1_19431_19581_-1	0	NODE_2_length_50027_cov_41.0040_ID_3	30651	60	150M	*	0	0	CTCTAACATCTACCTGTCAGAGGATCGAGAAGAAAACCCAATACTAAACCTTGTAACCCAGCACCGCTGTCATACAGAGTAATCACAGTCGCGGATGTTTACAGCCGTACCTTACTTCCAGGCACGATAGACATTCGACTGGCGTGTCCA	AAAAAAAAAAAAAAAAAAAAAAAAAAAAAAAAAAAAAAAAAAAAAAAAAAAAAAAAAAAAAAAAAAAAAAAAAAAAAAAAAAAAAAAAAAAAAAAAAAAAAAAAAAAAAAAAAAAAAAAAAAAAAAAAAAAAAAAAAAAAAAAAAAAAAA	NM:i:0	MD:Z:150	AS:i:150	XS:i:0
m1_8326_8476_1_m1_8783_8933_-1	0	NODE_2_length_50027_cov_41.0040_ID_3	19834	60	150M	*	0	0	ATGCAAACTTAGTTGCAAATAGTGCTACAGGTAGGCGCCATAGACGTGGATTAAACCCGAAGAAAGGGCCGGTGTTGAGCACCGCTCACAGCGGTAGACAGGGGTGCATGCCCGACGCTTGCTAGCTCGACTGGCGCCACTTAGCGGCAA	DDDDDDDDDDDDDDDDDDDDDDDDDDDDDDDDDDDDDDDDDDDDDDDDDDDDDDDDDDDDDDDDDDDDDDDDDDDDDDDDDDDDDDDDDDDDDDDDDDDDDDDDDDDDDDDDDDDDDDDDDDDDDDDDDDDDDDDDDDDDDDDDDDDDDD	NM:i:0	MD:Z:150	AS:i:150	XS:i:0
m1_7635_7785_-1_m1_7391_7541_1	16	NODE_2_length_50027_cov_41.0040_ID_3	19143	60	150M	*	0	0	ATAGAAGAGGTCGCTAGGGGTTCGCACCCCCATCATCAAATCCAGTTGATAACAACATCGGGCAATTGTCATACACCAGTGATTCTACGCTAAAGTCTCCAGGTCCTTACGACGATAGAACTCCTTATTTGCCGTTACCACCGAGCTCAC	DDDDDDDDDDDDDDDDDDDDDDDDDDDDDDDDDDDDDDDDDDDDDDDDDDDDDDDDDDDDDDDDDDDDDDDDDDDDDDDDDDDDDDDDDDDDDDDDDDDDDDDDDDDDDDDDDDDDDDDDDDDDDDDDDDDDDDDDDDDDDDDDDDDDDD	NM:i:0	MD:Z:150	AS:i:150	XS:i:0
m1_3400_3550_1_m1_3783_3933_-1	0	NODE_2_length_50027_cov_41.0040_ID_3	14908	60	150M	*	0	0	AAAAGATTATAGTGATTGCCCAGAGTGGAAGCAGATGCAGTCCAATGGAGTCCTGGGCAAAATCAAATAAATTTGTTAAGTGCACGAAGACCGCCAGCGGGACCGCCCTAGCGTTCCGCAAGTCATGCTTGCGCCGCCGGATCGGAAACC	EEEEEEEEEEEEEEEEEEEEEEEEEEEEEEEEEEEEEEEEEEEEEEEEEEEEEEEEEEEEEEEEEEEEEEEEEEEEEEEEEEEEEEEEEEEEEEEEEEEEEEEEEEEEEEEEEEEEEEEEEEEEEEEEEEEEEEEEEEEEEEEEEEEEEE	NM:i:0	MD:Z:150	AS:i:150	XS:i:0
m1_13990_14140_1_m1_14421_14571_-1	0	NODE_2_length_50027_cov_41.0040_ID_3	25498	60	150M	*	0	0	ATCACACTCAGGCGAAGAAGCAACTCCGCGGCATGTACATACCTGTAGATTACACAAAGGTAAGGTACTTGGCGTCCACGGCGGGAGCTAACTTTACGCTCGGGTAAGTTCTTTTCTTGCCAGCGATGTTGACTGTTAAAGGTTACGCGG	FFFFFFFFFFFFFFFFFFFFFFFFFFFFFFFFFFFFFFFFFFFFFFFFFFFFFFFFFFFFFFFFFFFFFFFFFFFFFFFFFFFFFFFFFFFFFFFFFFFFFFFFFFFFFFFFFFFFFFFFFFFFFFFFFFFFFFFFFFFFFFFFFFFFFF	NM:i:0	MD:Z:150	AS:i:150	XS:i:0
m1_25833_25983_-1_m1_25523_25673_1	16	NODE_2_length_50027_cov_41.0040_ID_3	37341	60	150M	*	0	0	GGTAATTATATAAGGTGTCCAGTACTTCTAAGCTGATTTCCGTTGCTTTCCACGTCAAAGTCAGGCCACCTTCCGGCTTGAATAAAACATGATGGACCTCCTGTCCGTCCCGGGTCTAAGAGCTGTAGTAAATCGGCCCCTGGGGCGCAG	DDDDDDDDDDDDDDDDDDDDDDDDDDDDDDDDDDDDDDDDDDDDDDDDDDDDDDDDDDDDDDDDDDDDDDDDDDDDDDDDDDDDDDDDDDDDDDDDDDDDDDDDDDDDDDDDDDDDDDDDDDDDDDDDDDDDDDDDDDDDDDDDDDDDDD	NM:i:0	MD:Z:150	AS:i:150	XS:i:0
m1_6064_6214_1_m1_6438_6588_-1	0	NODE_2_length_50027_cov_41.0040_ID_3	17572	60	150M	*	0	0	ACATTGATCGAGACTAAAGTTCATAGATGACTAGGTATGACTCCGCGGTCCGCGGCTCTCTTGTTGAGTGACACTTTCAGGTTGTATGTGGTCGGTGCCATAAATATTTACATAAACTTTTCCAAGTATCTAGGCCGTTTAACGATATAT	GGGGGGGGGGGGGGGGGGGGGGGGGGGGGGGGGGGGGGGGGGGGGGGGGGGGGGGGGGGGGGGGGGGGGGGGGGGGGGGGGGGGGGGGGGGGGGGGGGGGGGGGGGGGGGGGGGGGGGGGGGGGGGGGGGGGGGGGGGGGGGGGGGGGGG	NM:i:0	MD:Z:150	AS:i:150	XS:i:0
m1_44383_44533_1_m1_44690_44840_-1	0	NODE_2_length_50027_cov_41.0040_ID_3	5891	60	150M	*	0	0	ACGCTACGCCCCCCATGGGAATCCCTAGTGTCTACGCTAGTTCAACCTTCTACTAGTCTGAGCCCTAATGTAGTTGTTGGAGGGTGAATAATACGCTTCGGCTCCCGGACTATTTATTACGATTTAGAACGCCAGTATGCCGTCGTACCT	@@@@@@@@@@@@@@@@@@@@@@@@@@@@@@@@@@@@@@@@@@@@@@@@@@@@@@@@@@@@@@@@@@@@@@@@@@@@@@@@@@@@@@@@@@@@@@@@@@@@@@@@@@@@@@@@@@@@@@@@@@@@@@@@@@@@@@@@@@@@@@@@@@@@@@	NM:i:0	MD:Z:150	AS:i:150	XS:i:0
m1_4766_4916_-1_m1_4345_4495_1	16	NODE_2_length_50027_cov_41.0040_ID_3	16274	60	150M	*	0	0	ACCATAATCCGCTATTGCTGCACCGCTGACATATTGGGTGCCCGTCTCTTACGAGAACCTGAATAGGTATAGATTCTGTCAGACAAACAGCAGCCGACCCATCTTGAATCGACTTTCGCGCGACAGTCTAACTTTTGACGGCCAACGACG	DDDDDDDDDDDDDDDDDDDDDDDDDDDDDDDDDDDDDDDDDDDDDDDDDDDDDDDDDDDDDDDDDDDDDDDDDDDDDDDDDDDDDDDDDDDDDDDDDDDDDDDDDDDDDDDDDDDDDDDDDDDDDDDDDDDDDDDDDDDDDDDDDDDDDD	NM:i:0	MD:Z:150	AS:i:150	XS:i:0
m1_35491_35641_1_m1_35778_35928_-1	0	NODE_2_length_50027_cov_41.0040_ID_3	46999	60	150M	*	0	0	TACCGGTCATTGCGGGTATGTAGTATGATGCTTATCTAACACAGATGCTATCCTACCCTCCGAGCGGCACCGGCGACGCAGGACCTTCAAAGTATATCACGGATCAATCCTGGGCCGTAGCTGATTGGGGCTGGACTTATTCGCGTGAAC	FFFFFFFFFFFFFFFFFFFFFFFFFFFFFFFFFFFFFFFFFFFFFFFFFFFFFFFFFFFFFFFFFFFFFFFFFFFFFFFFFFFFFFFFFFFFFFFFFFFFFFFFFFFFFFFFFFFFFFFFFFFFFFFFFFFFFFFFFFFFFFFFFFFFFF	NM:i:0	MD:Z:150	AS:i:150	XS:i:0
m1_17487_17637_1_m1_17758_17908_-1	0	NODE_2_length_50027_cov_41.0040_ID_3	28995	60	150M	*	0	0	GGATTTTACGGAGACGATGTACAATGCAATATTGGGAGAAAAAACCGCCGGCCTTTCAGGATTGTACATTGATGGCCGTTAATCCATGGATCCCGCTCCAATCAGTTACACACGTCCGGTCGTAAGCGCCACGTGAAGTACCCGAGTTCC	EEEEEEEEEEEEEEEEEEEEEEEEEEEEEEEEEEEEEEEEEEEEEEEEEEEEEEEEEEEEEEEEEEEEEEEEEEEEEEEEEEEEEEEEEEEEEEEEEEEEEEEEEEEEEEEEEEEEEEEEEEEEEEEEEEEEEEEEEEEEEEEEEEEEEE	NM:i:0	MD:Z:150	AS:i:150	XS:i:0
m1_15651_15801_1_m1_15993_16143_-1	0	NODE_2_length_50027_cov_41.0040_ID_3	27159	60	150M	*	0	0	GTTCTAACAACTGCCCGTCCCCGGGGACCAGATGGTCTATACCCCCGCTTGACTACTCTCCAACCGAATCCAAGAAGAGTAGCCCTGCTGTCTGTCGTACAGCACCTGTAGTACTCAGAGGTCAACACGAACAGCCCATATGGCTGTACC	BBBBBBBBBBBBBBBBBBBBBBBBBBBBBBBBBBBBBBBBBBBBBBBBBBBBBBBBBBBBBBBBBBBBBBBBBBBBBBBBBBBBBBBBBBBBBBBBBBBBBBBBBBBBBBBBBBBBBBBBBBBBBBBBBBBBBBBBBBBBBBBBBBBBBB	NM:i:0	MD:Z:150	AS:i:150	XS:i:0
m1_21257_21407_-1_m1_21119_21269_1	16	NODE_2_length_50027_cov_41.0040_ID_3	32765	60	150M	*	0	0	GTTGTATACCAGTCCATTCCCGACGGTCGGAAGGCAGTTTGCGGGTACGCTATTACGTTGCAGCCTAACATAGGTTTTTGCTGGTCGCTCGTTTTTAGAAGTCGACGAGCTATAGAAACGGCGAATACTTATCTCCCTACTGGCACTGCG	HHHHHHHHHHHHHHHHHHHHHHHHHHHHHHHHHHHHHHHHHHHHHHHHHHHHHHHHHHHHHHHHHHHHHHHHHHHHHHHHHHHHHHHHHHHHHHHHHHHHHHHHHHHHHHHHHHHHHHHHHHHHHHHHHHHHHHHHHHHHHHHHHHHHHH	NM:i:0	MD:Z:150	AS:i:150	XS:i:0
m1_2336_2486_1_m1_2526_2676_-1	0	NODE_2_length_50027_cov_41.0040_ID_3	13844	60	150M	*	0	0	CAATAATATTTACGCTTGTAATACTTCGTGTAACGCAGGGTTAGCCGGCAACTGATGTGTATGAAAGTAGTGATTCAGTTTCACAGGTCGTCTCGAGTTAGACAGAAGAGTACTAGCCACGGGGTTTGGGTTTGATCGAGCCACGCCACT	EEEEEEEEEEEEEEEEEEEEEEEEEEEEEEEEEEEEEEEEEEEEEEEEEEEEEEEEEEEEEEEEEEEEEEEEEEEEEEEEEEEEEEEEEEEEEEEEEEEEEEEEEEEEEEEEEEEEEEEEEEEEEEEEEEEEEEEEEEEEEEEEEEEEEE	NM:i:0	MD:Z:150	AS:i:150	XS:i:0
m1_5786_5936_-1_m1_5458_5608_1	16	NODE_2_length_50027_cov_41.0040_ID_3	17294	60	150M	*	0	0	CTTTAAATCAATGGATCCATCCCTGAGTCAATTGTCTGGATGATCGCGTAGACTGGCGACAGTCGACGCCCCGTCAGCCCCCAGTTACCACTCTTCTTCTGTAGGAACTTTCTGCTCACCGAGGCGTTGGTCCTGTGGGCATATGACGTG	AAAAAAAAAAAAAAAAAAAAAAAAAAAAAAAAAAAAAAAAAAAAAAAAAAAAAAAAAAAAAAAAAAAAAAAAAAAAAAAAAAAAAAAAAAAAAAAAAAAAAAAAAAAAAAAAAAAAAAAAAAAAAAAAAAAAAAAAAAAAAAAAAAAAAA	NM:i:0	MD:Z:150	AS:i:150	XS:i:0
m1_3143_3293_1_m1_3696_3846_-1	0	NODE_2_length_50027_cov_41.0040_ID_3	14651	60	150M	*	0	0	GGAGGGCCGATTCGGGGCATTAGATATAACATGGCTCTGCGAAGTTCGGTTACTGAAAAATGACGTACTATCAATTAACCTGTTAAAGCAGACGACGTCGGAAGAAGTTACCACTATTAACCAAGATTAGAGAGCCGTGTATTCATTACG	AAAAAAAAAAAAAAAAAAAAAAAAAAAAAAAAAAAAAAAAAAAAAAAAAAAAAAAAAAAAAAAAAAAAAAAAAAAAAAAAAAAAAAAAAAAAAAAAAAAAAAAAAAAAAAAAAAAAAAAAAAAAAAAAAAAAAAAAAAAAAAAAAAAAAA	NM:i:0	MD:Z:150	AS:i:150	XS:i:0
m1_11552_11702_1_m1_11963_12113_-1	0	NODE_2_length_50027_cov_41.0040_ID_3	23060	60	150M	*	0	0	TAGAACAAAGAGATTCAACAACTATTAACACACGAGTGTATTTGAAGGTGTAATACTGACTTATTACTGGCTATCCAGGGTACGACCGGTTGTCGTCACTATATGCGCAGCCACTTACAAACTGTAACCCGAACCAGATCTACAACTGGT	BBBBBBBBBBBBBBBBBBBBBBBBBBBBBBBBBBBBBBBBBBBBBBBBBBBBBBBBBBBBBBBBBBBBBBBBBBBBBBBBBBBBBBBBBBBBBBBBBBBBBBBBBBBBBBBBBBBBBBBBBBBBBBBBBBBBBBBBBBBBBBBBBBBBBB	NM:i:0	MD:Z:150	AS:i:150	XS:i:0
m1_33797_33947_-1_m1_33379_33529_1	16	NODE_2_length_50027_cov_41.0040_ID_3	45305	60	150M	*	0	0	GACCACCGGATTTTGCACTTGATCATCGACATTGCGTGCGAAAGTTCGGTATAGCGCAGTCTGGCGCGCAAATTATTTGTAACGTTGCAGGCAAATGAGCAGAATGCCCAGGGATTGTTACCAAGTTCAGGGAAGCAGCCCCACCATCTG	DDDDDDDDDDDDDDDDDDDDDDDDDDDDDDDDDDDDDDDDDDDDDDDDDDDDDDDDDDDDDDDDDDDDDDDDDDDDDDDDDDDDDDDDDDDDDDDDDDDDDDDDDDDDDDDDDDDDDDDDDDDDDDDDDDDDDDDDDDDDDDDDDDDDDD	NM:i:0	MD:Z:150	AS:i:150	XS:i:0
m1_29838_29988_1_m1_30175_30325_-1	0	NODE_2_length_50027_cov_41.0040_ID_3	41346	60	150M	*	0	0	TGCTGATTACACTTGCTGGGCGATTTAATTAAACCTGATTTATCCCATACCTCGGCTGCCGCCAAATCGTAACCAGGACCCCTGAGCGTTTATCAGATACCAAAGATTCGACGGGCGAAGTATCAAGTTTGCAAAGGACTAGTAATCCTT	FFFFFFFFFFFFFFFFFFFFFFFFFFFFFFFFFFFFFFFFFFFFFFFFFFFFFFFFFFFFFFFFFFFFFFFFFFFFFFFFFFFFFFFFFFFFFFFFFFFFFFFFFFFFFFFFFFFFFFFFFFFFFFFFFFFFFFFFFFFFFFFFFFFFFF	NM:i:0	MD:Z:150	AS:i:150	XS:i:0
m1_45021_45171_-1_m1_44739_44889_1	16	NODE_2_length_50027_cov_41.0040_ID_3	6529	60	150M	*	0	0	CGGAAGTGTCATTAAAGAATGACTCATTTCCTGTAGTACTGGGTTGCTGCTTACCATTCAGATGGCGAAATATCCTGAAATGTTATCACATGGCGTCATTCGTCTCCCAGATGTGTGTCCCGACCGTCACAACACAAATTCGCACTAGCA	IIIIIIIIIIIIIIIIIIIIIIIIIIIIIIIIIIIIIIIIIIIIIIIIIIIIIIIIIIIIIIIIIIIIIIIIIIIIIIIIIIIIIIIIIIIIIIIIIIIIIIIIIIIIIIIIIIIIIIIIIIIIIIIIIIIIIIIIIIIIIIIIIIIIII	NM:i:0	MD:Z:150	AS:i:150	XS:i:0
m1_6707_6857_-1_m1_6310_6460_1	16	NODE_2_length_50027_cov_41.0040_ID_3	18215	60	150M	*	0	0	GATCGCAGCTTAACATCGCCTCAGTCTTGATATACGGCACCTTGAACCATGGGACGTGCTTTGCAAGATTCGCCGTAGCGACGTGCCGGCTAAATTTCCTTATAACAATAAGCAGTTGCGATAAACTCAAACGAAGGGCGTGAGTGATAG	AAAAAAAAAAAAAAAAAAAAAAAAAAAAAAAAAAAAAAAAAAAAAAAAAAAAAAAAAAAAAAAAAAAAAAAAAAAAAAAAAAAAAAAAAAAAAAAAAAAAAAAAAAAAAAAAAAAAAAAAAAAAAAAAAAAAAAAAAAAAAAAAAAAAAA	NM:i:0	MD:Z:150	AS:i:150	XS:i:0
m1_1467_1617_-1_m1_1067_1217_1	16	NODE_2_length_50027_cov_41.0040_ID_3	12975	60	150M	*	0	0	AGTTATACGACAGTCGACTTAAATATTGTTCGTAACCCAATTGTAGACCGCAACGTGGCACCTAGGACAGTGAGCTCGTAACGAGAAGTCCAGGCGGGACTGGTATCGTTTTGCTCTCCATGTAGGTGATCCCGGGCGTCGGTCGATATG	CCCCCCCCCCCCCCCCCCCCCCCCCCCCCCCCCCCCCCCCCCCCCCCCCCCCCCCCCCCCCCCCCCCCCCCCCCCCCCCCCCCCCCCCCCCCCCCCCCCCCCCCCCCCCCCCCCCCCCCCCCCCCCCCCCCCCCCCCCCCCCCCCCCCCC	NM:i:0	MD:Z:150	AS:i:150	XS:i:0
m1_46023_46173_-1_m1_45682_45832_1	16	NODE_2_length_50027_cov_41.0040_ID_3	7531	60	150M	*	0	0	AAGCACTAAGCACACAACGGCCGCGCTGGAAATTTTTAGCGGCCTGGCAAGGCGAGTAATACACCGTGAGACAGAGGGTTTGACGACTGCAAAAGCTCGGTCGCGTTTTATTTATCAGAAAACATGCGGGGTCCCAGTGCCCCATCTAGC	DDDDDDDDDDDDDDDDDDDDDDDDDDDDDDDDDDDDDDDDDDDDDDDDDDDDDDDDDDDDDDDDDDDDDDDDDDDDDDDDDDDDDDDDDDDDDDDDDDDDDDDDDDDDDDDDDDDDDDDDDDDDDDDDDDDDDDDDDDDDDDDDDDDDDD	NM:i:0	MD:Z:150	AS:i:150	XS:i:0
m1_43948_44098_-1_m1_43384_43534_1	16	NODE_2_length_50027_cov_41.0040_ID_3	5456	60	150M	*	0	0	CTGGGTGTTAGAATGGAGCTGAACTTAAAGTATCTCTATTTGACACTAAGCTGCCTGTCATTAGTAGCAATCAGTACTGATAGTGTCTCGTTCGAGGTGCCGACTACTCGAGAGGTGATGACGTCGTTGAGGTTCGGACAGTAAGGCACA	CCCCCCCCCCCCCCCCCCCCCCCCCCCCCCCCCCCCCCCCCCCCCCCCCCCCCCCCCCCCCCCCCCCCCCCCCCCCCCCCCCCCCCCCCCCCCCCCCCCCCCCCCCCCCCCCCCCCCCCCCCCCCCCCCCCCCCCCCCCCCCCCCCCCCC	NM:i:0	MD:Z:150	AS:i:150	XS:i:0
m1_8734_8884_1_m1_9191_9341_-1	0	NODE_2_length_50027_cov_41.0040_ID_3	20242	60	150M	*	0	0	GGTGTCCCGTCAGTAACTCGTACCTAGGACCTTCGCGAGCGGAACGTCTTTTCGTAAGTATCGATATTCTCTCCACTCCGTGAGTTACCCCCACTAAGATATGAGCGTCAGAAACCGCCTGTTTAGGATGCATTTCTTGTAAGCAGCTCA	@@@@@@@@@@@@@@@@@@@@@@@@@@@@@@@@@@@@@@@@@@@@@@@@@@@@@@@@@@@@@@@@@@@@@@@@@@@@@@@@@@@@@@@@@@@@@@@@@@@@@@@@@@@@@@@@@@@@@@@@@@@@@@@@@@@@@@@@@@@@@@@@@@@@@@	NM:i:0	MD:Z:150	AS:i:150	XS:i:0
m1_4583_4733_1_m1_4954_5104_-1	0	NODE_2_length_50027_cov_41.0040_ID_3	16091	60	150M	*	0	0	AGCTGATACTTACTACAGTTCCCTTCTTGTTAAGCTTTTGGTCACGCGAAAGTCGCGAATCCCAAAATAAACTAGTGACTACCGCCACTACTCCGATGGGACTGCAACGTGACATCCGGCTACTCTTAGTCGCAGTTCTATTCCTTTCGA	HHHHHHHHHHHHHHHHHHHHHHHHHHHHHHHHHHHHHHHHHHHHHHHHHHHHHHHHHHHHHHHHHHHHHHHHHHHHHHHHHHHHHHHHHHHHHHHHHHHHHHHHHHHHHHHHHHHHHHHHHHHHHHHHHHHHHHHHHHHHHHHHHHHHHH	NM:i:0	MD:Z:150	AS:i:150	XS:i:0
m1_35686_35836_1_m1_36133_36283_-1	0	NODE_2_length_50027_cov_41.0040_ID_3	47194	60	150M	*	0	0	AGTCATCCACTACGGGTTCCGCGGAGCCCCCACGGGGGAGGACCTTCTAGCCCCATCGGGGTGGTCCCGTCAAACGAAGTACGTGTACCCCCCCTGAGAGGAAATGACAACGATCCGACGGGTCGCTTATCTTTACCGACGGGGACATGA	FFFFFFFFFFFFFFFFFFFFFFFFFFFFFFFFFFFFFFFFFFFFFFFFFFFFFFFFFFFFFFFFFFFFFFFFFFFFFFFFFFFFFFFFFFFFFFFFFFFFFFFFFFFFFFFFFFFFFFFFFFFFFFFFFFFFFFFFFFFFFFFFFFFFFF	NM:i:0	MD:Z:150	AS:i:150	XS:i:0
m1_3370_3520_-1_m1_2825_2975_1	16	NODE_2_length_50027_cov_41.0040_ID_3	14878	60	150M	*	0	0	ACTACCTCCGTCATCGTATTAGTCAAAGCTAAAAGATTATAGTGATTGCCCAGAGTGGAAGCAGATGCAGTCCAATGGAGTCCTGGGCAAAATCAAATAAATTTGTTAAGTGCACGAAGACCGCCAGCGGGACCGCCCTAGCGTTCCGCA	@@@@@@@@@@@@@@@@@@@@@@@@@@@@@@@@@@@@@@@@@@@@@@@@@@@@@@@@@@@@@@@@@@@@@@@@@@@@@@@@@@@@@@@@@@@@@@@@@@@@@@@@@@@@@@@@@@@@@@@@@@@@@@@@@@@@@@@@@@@@@@@@@@@@@@	NM:i:0	MD:Z:150	AS:i:150	XS:i:0
m1_22906_23056_1_m1_23231_23381_-1	0	NODE_2_length_50027_cov_41.0040_ID_3	34414	60	150M	*	0	0	TTTGTAAGTAACAGACCTGTTCAGGATAGCCCGATGTCGGCCGGTAAGAGCCGCTCCTGTATTGTAGCACTTAGTACCGCTGATAAGATTGATAACAATATGATCTGGATGACGATAATAGTTATCGGTTTGCACAGACTGTCAAGCGAT	@@@@@@@@@@@@@@@@@@@@@@@@@@@@@@@@@@@@@@@@@@@@@@@@@@@@@@@@@@@@@@@@@@@@@@@@@@@@@@@@@@@@@@@@@@@@@@@@@@@@@@@@@@@@@@@@@@@@@@@@@@@@@@@@@@@@@@@@@@@@@@@@@@@@@@	NM:i:0	MD:Z:150	AS:i:150	XS:i:0
m1_19696_19846_1_m1_20157_20307_-1	0	NODE_2_length_50027_cov_41.0040_ID_3	31204	60	150M	*	0	0	ACTGATTCCGCTGACCTGAGTAGCCCGGCATAAAACGTTCCAGTCCCCTACACGATACCACACAGTATGGGAATCCCGTCGTACAAAATCATTGACGAAAAGCTCCCGAGCTCGCGACTCGCTGACATCCGAGGGTAGAGCTACCGGTAA	CCCCCCCCCCCCCCCCCCCCCCCCCCCCCCCCCCCCCCCCCCCCCCCCCCCCCCCCCCCCCCCCCCCCCCCCCCCCCCCCCCCCCCCCCCCCCCCCCCCCCCCCCCCCCCCCCCCCCCCCCCCCCCCCCCCCCCCCCCCCCCCCCCCCCC	NM:i:0	MD:Z:150	AS:i:150	XS:i:0
m1_22535_22685_-1_m1_22192_22342_1	16	NODE_2_length_50027_cov_41.0040_ID_3	34043	60	150M	*	0	0	GGACGTTGCTAGCCCAGTACCGGAAATTTAGCGCGCGGTAGTCCACAGTGGCAAGCTCGGCAACCTGCTGTGTTACTACATGTAACTGCCCTCTAGTGGTTTGTATGACAAGGGTAGCATCCGTAGGTTGCTTCGCTTTGCACATACACA	BBBBBBBBBBBBBBBBBBBBBBBBBBBBBBBBBBBBBBBBBBBBBBBBBBBBBBBBBBBBBBBBBBBBBBBBBBBBBBBBBBBBBBBBBBBBBBBBBBBBBBBBBBBBBBBBBBBBBBBBBBBBBBBBBBBBBBBBBBBBBBBBBBBBBB	NM:i:0	MD:Z:150	AS:i:150	XS:i:0
m1_32515_32665_-1_m1_32210_32360_1	16	NODE_2_length_50027_cov_41.0040_ID_3	44023	60	150M	*	0	0	ACGTTAGCCACATTAAGCCAGTCCCGGTAGATATACTATCCCTCTGCTGGTCCCACCTGGCGACGTCTTTTACATAAGATAGGGGCAGAGACTGAGTATTGGTGTTTCCAAATGAGCTCAGTTATACCATCCCAACGCGCTTGACAAGTT	HHHHHHHHHHHHHHHHHHHHHHHHHHHHHHHHHHHHHHHHHHHHHHHHHHHHHHHHHHHHHHHHHHHHHHHHHHHHHHHHHHHHHHHHHHHHHHHHHHHHHHHHHHHHHHHHHHHHHHHHHHHHHHHHHHHHHHHHHHHHHHHHHHHHHH	NM:i:0	MD:Z:150	AS:i:150	XS:i:0
m1_19318_19468_1_m1_19724_19874_-1	0	NODE_2_length_50027_cov_41.0040_ID_3	30826	60	150M	*	0	0	TGATGGCTTTCGCAATAATCGGAGAGGGTGCTTCTCACACTTGCCTACCCGAGATCTCTGCAGCAGACTTCATCGAACAGCACCCGAGATAACCAGCGAGTGATACCCGCACCATGATCCCAGGTAACCCTGACACACAGCCGGAGTGAT	AAAAAAAAAAAAAAAAAAAAAAAAAAAAAAAAAAAAAAAAAAAAAAAAAAAAAAAAAAAAAAAAAAAAAAAAAAAAAAAAAAAAAAAAAAAAAAAAAAAAAAAAAAAAAAAAAAAAAAAAAAAAAAAAAAAAAAAAAAAAAAAAAAAAAA	NM:i:0	MD:Z:150	AS:i:150	XS:i:0
m1_11930_12080_1_m1_12311_12461_-1	0	NODE_2_length_50027_cov_41.0040_ID_3	23438	60	150M	*	0	0	CAAGGTCATTTCATCGAGCACGTTGGTACAGAGGCACGACTTTAAACCGATTAATCGGCAGGATCAGGCCTATATGTCAGCGATGACACAGAGTTCGGTATGTTTCTTCGTGACGCTCCACGGGCCTGCTCCTGCGAATTGTTCCACACA	DDDDDDDDDDDDDDDDDDDDDDDDDDDDDDDDDDDDDDDDDDDDDDDDDDDDDDDDDDDDDDDDDDDDDDDDDDDDDDDDDDDDDDDDDDDDDDDDDDDDDDDDDDDDDDDDDDDDDDDDDDDDDDDDDDDDDDDDDDDDDDDDDDDDDD	NM:i:0	MD:Z:150	AS:i:150	XS:i:0
m1_45860_46010_1_m1_46294_46444_-1	0	NODE_2_length_50027_cov_41.0040_ID_3	7368	60	150M	*	0	0	TCAGGTATAGACCACCATACATGGGTCATGAGCTCGAGGTACGAGCTCAAACTATCGCAGAGAATTCTCTGATAGCCTAAGTCGCAGTACTCGATTCCCTCCAAACCAGCTGTCATTATCACCAACTCGCTCCTATACCGTACAAGGGGG	@@@@@@@@@@@@@@@@@@@@@@@@@@@@@@@@@@@@@@@@@@@@@@@@@@@@@@@@@@@@@@@@@@@@@@@@@@@@@@@@@@@@@@@@@@@@@@@@@@@@@@@@@@@@@@@@@@@@@@@@@@@@@@@@@@@@@@@@@@@@@@@@@@@@@@	NM:i:0	MD:Z:150	AS:i:150	XS:i:0
m1_35038_35188_1_m1_35371_35521_-1	0	NODE_2_length_50027_cov_41.0040_ID_3	46546	60	150M	*	0	0	ATGAATCTAGCGCGTCCAGAACCCCTCATAGAACTTGTAGGACATACCGCACAAGAAACCCTGATACATAGTATAAATAAATGTGGCTTTAGCTGTGTCTATATCCTCGCGCGGCCTAGCAGACGTGTATCCAACGATTCTGCCAAGGGC	EEEEEEEEEEEEEEEEEEEEEEEEEEEEEEEEEEEEEEEEEEEEEEEEEEEEEEEEEEEEEEEEEEEEEEEEEEEEEEEEEEEEEEEEEEEEEEEEEEEEEEEEEEEEEEEEEEEEEEEEEEEEEEEEEEEEEEEEEEEEEEEEEEEEEE	NM:i:0	MD:Z:150	AS:i:150	XS:i:0
m1_40989_41139_1_m1_41306_41456_-1	0	NODE_2_length_50027_cov_41.0040_ID_3	2497	60	150M	*	0	0	GTTATCCGACCAAACAGGGACGGCTCATCTCCTCTGGTTTGTCAGGGACAATAGCTGCAACCCCGTCTCTTCCGGTGGCCGGTGACGACCATGCTTTAAACGAGATATTCAGGAGACGCAGTACACTGATGGAGCTTCAAGACCTTGGAG	FFFFFFFFFFFFFFFFFFFFFFFFFFFFFFFFFFFFFFFFFFFFFFFFFFFFFFFFFFFFFFFFFFFFFFFFFFFFFFFFFFFFFFFFFFFFFFFFFFFFFFFFFFFFFFFFFFFFFFFFFFFFFFFFFFFFFFFFFFFFFFFFFFFFFF	NM:i:0	MD:Z:150	AS:i:150	XS:i:0
m1_38522_38672_1_m1_38934_39084_-1	0	NODE_2_length_50027_cov_41.0040_ID_3	30	60	150M	*	0	0	CAGGCCTGTGAAATTGAGCGCCTGCCGGTGGAGGGTTCGCCCTAAGCGTCGGGAGAGCACCTGTTCGCTATAATACGCTTGCGCGACGCTACTAGCACTGCCTAATAAGCTTGAGCTAATGGGTGAGACCTAGTTCTGAGGGAGAGTCAG	HHHHHHHHHHHHHHHHHHHHHHHHHHHHHHHHHHHHHHHHHHHHHHHHHHHHHHHHHHHHHHHHHHHHHHHHHHHHHHHHHHHHHHHHHHHHHHHHHHHHHHHHHHHHHHHHHHHHHHHHHHHHHHHHHHHHHHHHHHHHHHHHHHHHHH	NM:i:0	MD:Z:150	AS:i:150	XS:i:0
m1_21616_21766_1_m1_21786_21936_-1	0	NODE_2_length_50027_cov_41.0040_ID_3	33124	60	150M	*	0	0	GACTAGAGGTGTAACAGTGAACGCTACTACCACTGCGGATTAAATTTGCCGGGGAACAGGCATCACGGGGTACTTGCTGGTGTTACGTGGGACAAGCCTATGCCATTCCTCCCCATTAAGAGAATAAAGCTTATGATTGGACGATGGCGT	GGGGGGGGGGGGGGGGGGGGGGGGGGGGGGGGGGGGGGGGGGGGGGGGGGGGGGGGGGGGGGGGGGGGGGGGGGGGGGGGGGGGGGGGGGGGGGGGGGGGGGGGGGGGGGGGGGGGGGGGGGGGGGGGGGGGGGGGGGGGGGGGGGGGGG	NM:i:0	MD:Z:150	AS:i:150	XS:i:0
m1_27811_27961_1_m1_28316_28466_-1	0	NODE_2_length_50027_cov_41.0040_ID_3	39319	60	150M	*	0	0	CGGGTTCGAATCGCTTGTTGGTCTCGGTGGACAGCCACTCACTCTCCTGGATTTGCAAGCCCCCCGCGAGTCTAATCGTACCTGTGTGTTGGTAGAGATGATCACAGGAAGTACGTGTTGTCAGCGCCATATGGCGGAGAGCACGCCAGA	HHHHHHHHHHHHHHHHHHHHHHHHHHHHHHHHHHHHHHHHHHHHHHHHHHHHHHHHHHHHHHHHHHHHHHHHHHHHHHHHHHHHHHHHHHHHHHHHHHHHHHHHHHHHHHHHHHHHHHHHHHHHHHHHHHHHHHHHHHHHHHHHHHHHHH	NM:i:0	MD:Z:150	AS:i:150	XS:i:0
m1_44850_45000_-1_m1_44383_44533_1	16	NODE_2_length_50027_cov_41.0040_ID_3	6358	60	150M	*	0	0	ACGGAATCGATACGGCGTAAGGATCGAGGTTATTAATTGGCGACGAAACGATATTCCTACACAAACTATATATTTTATAATTTTGACCGTGAAGATCGTCGAAGGATCAATGTCGCAACTGAGAGGGTCGACACGGCTTGCCGACACCTC	DDDDDDDDDDDDDDDDDDDDDDDDDDDDDDDDDDDDDDDDDDDDDDDDDDDDDDDDDDDDDDDDDDDDDDDDDDDDDDDDDDDDDDDDDDDDDDDDDDDDDDDDDDDDDDDDDDDDDDDDDDDDDDDDDDDDDDDDDDDDDDDDDDDDDD	NM:i:0	MD:Z:150	AS:i:150	XS:i:0
m1_15694_15844_1_m1_15837_15987_-1	0	NODE_2_length_50027_cov_41.0040_ID_3	27202	60	150M	*	0	0	CCCGCTTGACTACTCTCCAACCGAATCCAAGAAGAGTAGCCCTGCTGTCTGTCGTACAGCACCTGTAGTACTCAGAGGTCAACACGAACAGCCCATATGGCTGTACCCGCCTCAGCTGACGAACGCTGTCCGGACGGCACAGGAATGCAG	AAAAAAAAAAAAAAAAAAAAAAAAAAAAAAAAAAAAAAAAAAAAAAAAAAAAAAAAAAAAAAAAAAAAAAAAAAAAAAAAAAAAAAAAAAAAAAAAAAAAAAAAAAAAAAAAAAAAAAAAAAAAAAAAAAAAAAAAAAAAAAAAAAAAAA	NM:i:0	MD:Z:150	AS:i:150	XS:i:0
m1_3955_4105_-1_m1_3625_3775_1	16	NODE_2_length_50027_cov_41.0040_ID_3	15463	60	150M	*	0	0	GTCTCACTACCTCTGGAGGGGTATCAAAACTTTAGATCTCGCGGAGCTCATCGCACTCAGTGATGACGCGTGGGGAGCTCGGCCTGGCGGCTCGGGACACTCCTCTCTTCGGGAAAGCCACGAATCGATCGCCCTGTACCGTTCTCGTGC	HHHHHHHHHHHHHHHHHHHHHHHHHHHHHHHHHHHHHHHHHHHHHHHHHHHHHHHHHHHHHHHHHHHHHHHHHHHHHHHHHHHHHHHHHHHHHHHHHHHHHHHHHHHHHHHHHHHHHHHHHHHHHHHHHHHHHHHHHHHHHHHHHHHHHH	NM:i:0	MD:Z:150	AS:i:150	XS:i:0
m1_34890_35040_-1_m1_34671_34821_1	16	NODE_2_length_50027_cov_41.0040_ID_3	46398	60	150M	*	0	0	ATCTTCTCGCGAATCGCAGGACTTGGTCCCCATCGTCAACTCAATGGGACAGTACTCGTGCTGTATTAAAGAACTGATTTGCCGGGCGGATCCCTTGTTATTCGAGGTGACGGCGCTCGACCGTAACGTAGATCTGGGAATGGCAGAGAT	@@@@@@@@@@@@@@@@@@@@@@@@@@@@@@@@@@@@@@@@@@@@@@@@@@@@@@@@@@@@@@@@@@@@@@@@@@@@@@@@@@@@@@@@@@@@@@@@@@@@@@@@@@@@@@@@@@@@@@@@@@@@@@@@@@@@@@@@@@@@@@@@@@@@@@	NM:i:0	MD:Z:150	AS:i:150	XS:i:0
m1_28851_29001_1_m1_29127_29277_-1	0	NODE_2_length_50027_cov_41.0040_ID_3	40359	60	150M	*	0	0	TGTTTCTTTATTACTCTTGCGGCGTAAAGACCTTAATAAGATCTGGCCACGATCCATCCACCTCAAAGATGCCACCCACTAGTGGGCAAACTGACGCGCCTAGAGGTCGGTGACACCGATGTTGAGGGTTCATGCTTATCGGAAGCCTAC	GGGGGGGGGGGGGGGGGGGGGGGGGGGGGGGGGGGGGGGGGGGGGGGGGGGGGGGGGGGGGGGGGGGGGGGGGGGGGGGGGGGGGGGGGGGGGGGGGGGGGGGGGGGGGGGGGGGGGGGGGGGGGGGGGGGGGGGGGGGGGGGGGGGGGG	NM:i:0	MD:Z:150	AS:i:150	XS:i:0
m1_29985_30135_-1_m1_29685_29835_1	16	NODE_2_length_50027_cov_41.0040_ID_3	41493	60	150M	*	0	0	CTTCAGACGGGGTGGTGCAAGCACGGAGAATTTATTGCGGAGGCGGTTCAAAATCCCCGTGATTAAGGGGCCCCACCGTTCATACGTCCAATTTCTAATTGACTGATTCAGGTGATGTCTAAAAAATCAGCGTCCCGGGCTTTGGCACGT	EEEEEEEEEEEEEEEEEEEEEEEEEEEEEEEEEEEEEEEEEEEEEEEEEEEEEEEEEEEEEEEEEEEEEEEEEEEEEEEEEEEEEEEEEEEEEEEEEEEEEEEEEEEEEEEEEEEEEEEEEEEEEEEEEEEEEEEEEEEEEEEEEEEEEE	NM:i:0	MD:Z:150	AS:i:150	XS:i:0
m1_31882_32032_-1_m1_31400_31550_1	16	NODE_2_length_50027_cov_41.0040_ID_3	43390	60	150M	*	0	0	TATTAAGCTTTTACATTAGCGGGTCCAATTATCCATGCTCCAGTGACCGAGTAACTTACTGGTTAGGCGCCTAGTTAGGAAATCTCATGGTTTCCCACCTATTTTTGCCCTGACCGGTACGTCCCCGCCAATCCCGCTTTGGCCTCACAT	FFFFFFFFFFFFFFFFFFFFFFFFFFFFFFFFFFFFFFFFFFFFFFFFFFFFFFFFFFFFFFFFFFFFFFFFFFFFFFFFFFFFFFFFFFFFFFFFFFFFFFFFFFFFFFFFFFFFFFFFFFFFFFFFFFFFFFFFFFFFFFFFFFFFFF	NM:i:0	MD:Z:150	AS:i:150	XS:i:0
m1_40448_40598_-1_m1_40264_40414_1	16	NODE_2_length_50027_cov_41.0040_ID_3	1956	60	150M	*	0	0	ACTTTGTCGGTACTATAATTCGAAAGTCACCCCAGCTGTGATACTAGGATAGTTGTAGTATTGGGTACGCGCCTCTGTGTCGGAGTGTGTGCATGGATGCCAGTTGAGTTAGACACCCCATTTCAGCCCGATGAAAAGTCATGCCTCCTT	BBBBBBBBBBBBBBBBBBBBBBBBBBBBBBBBBBBBBBBBBBBBBBBBBBBBBBBBBBBBBBBBBBBBBBBBBBBBBBBBBBBBBBBBBBBBBBBBBBBBBBBBBBBBBBBBBBBBBBBBBBBBBBBBBBBBBBBBBBBBBBBBBBBBBB	NM:i:0	MD:Z:150	AS:i:150	XS:i:0
m1_39445_39595_-1_m1_39153_39303_1	16	NODE_2_length_50027_cov_41.0040_ID_3	953	60	150M	*	0	0	ATGTCAACTGCGTCGCCTTCATATAAGGGGTTCAACTTCACGTCTAGGAAGGATCAGCTCTTCTGGATCCTTATAAGGATTCATTCTGAAGACAGCTAGCATGAAAGGAATGGGCAATTGAACGCCTGACGCTAAAAATCAAGGATTAAC	EEEEEEEEEEEEEEEEEEEEEEEEEEEEEEEEEEEEEEEEEEEEEEEEEEEEEEEEEEEEEEEEEEEEEEEEEEEEEEEEEEEEEEEEEEEEEEEEEEEEEEEEEEEEEEEEEEEEEEEEEEEEEEEEEEEEEEEEEEEEEEEEEEEEEE	NM:i:0	MD:Z:150	AS:i:150	XS:i:0
m1_3183_3333_-1_m1_2761_2911_1	16	NODE_2_length_50027_cov_41.0040_ID_3	14691	60	150M	*	0	0	GAAGTTCGGTTACTGAAAAATGACGTACTATCAATTAACCTGTTAAAGCAGACGACGTCGGAAGAAGTTACCACTATTAACCAAGATTAGAGAGCCGTGTATTCATTACGTTTAGAGAGGTCGCCTCCTGCTATAAAAGTAGGTAACCGC	BBBBBBBBBBBBBBBBBBBBBBBBBBBBBBBBBBBBBBBBBBBBBBBBBBBBBBBBBBBBBBBBBBBBBBBBBBBBBBBBBBBBBBBBBBBBBBBBBBBBBBBBBBBBBBBBBBBBBBBBBBBBBBBBBBBBBBBBBBBBBBBBBBBBBB	NM:i:0	MD:Z:150	AS:i:150	XS:i:0
m1_18146_18296_-1_m1_17909_18059_1	16	NODE_2_length_50027_cov_41.0040_ID_3	29654	60	150M	*	0	0	TCATTCCGTGGCATTCCGGAGTGTCGAGTGCCCATTAGAGGATTGACGTTTTCGTATATTTGCCCTGATCTCCCACTCCGTACTAGGACTCCCCTGTAATAGATTAGGGTGCTAGGTGCAGGCATTCCTAATTACAATATAATCAACTCA	DDDDDDDDDDDDDDDDDDDDDDDDDDDDDDDDDDDDDDDDDDDDDDDDDDDDDDDDDDDDDDDDDDDDDDDDDDDDDDDDDDDDDDDDDDDDDDDDDDDDDDDDDDDDDDDDDDDDDDDDDDDDDDDDDDDDDDDDDDDDDDDDDDDDDD	NM:i:0	MD:Z:150	AS:i:150	XS:i:0
m1_10628_10778_-1_m1_10236_10386_1	16	NODE_2_length_50027_cov_41.0040_ID_3	22136	60	150M	*	0	0	TTGCTATACGGCTGATTGTACAAATAGATAGACAAGTTGTTTTCTGATGCGCCTTCGCTCACTGTGAGAAGGGGATATGTCGCAATTGTTAACAGAACCCTTGCTGCAGGTCTGCTAAGGCTACCCTTCATTCCCTGGACGCAATACGAG	EEEEEEEEEEEEEEEEEEEEEEEEEEEEEEEEEEEEEEEEEEEEEEEEEEEEEEEEEEEEEEEEEEEEEEEEEEEEEEEEEEEEEEEEEEEEEEEEEEEEEEEEEEEEEEEEEEEEEEEEEEEEEEEEEEEEEEEEEEEEEEEEEEEEEE	NM:i:0	MD:Z:150	AS:i:150	XS:i:0
m1_33714_33864_-1_m1_33365_33515_1	16	NODE_2_length_50027_cov_41.0040_ID_3	45222	60	150M	*	0	0	AGATCTGTTTGAAAGCCGGACCGGCTGTCAGCATGACTTTGGTGCCAGCACTCCCATCAAACTGAAAGGTATTTCAATATTATGACCACCGGATTTTGCACTTGATCATCGACATTGCGTGCGAAAGTTCGGTATAGCGCAGTCTGGCGC	FFFFFFFFFFFFFFFFFFFFFFFFFFFFFFFFFFFFFFFFFFFFFFFFFFFFFFFFFFFFFFFFFFFFFFFFFFFFFFFFFFFFFFFFFFFFFFFFFFFFFFFFFFFFFFFFFFFFFFFFFFFFFFFFFFFFFFFFFFFFFFFFFFFFFF	NM:i:0	MD:Z:150	AS:i:150	XS:i:0
m1_785_935_-1_m1_544_694_1	16	NODE_2_length_50027_cov_41.0040_ID_3	12293	60	150M	*	0	0	TACCACAACCTACCCCAACGGCATTTATGTGGGTATTTATCGGATAATAGACCGGTGCAGTCGAGACATTGTATATCATACGATTGGACTCAGAAATGAACAGCAACTAGGAAGAAGAGTTGCAACCATCTCACTCATCAGTGCGAAACG	BBBBBBBBBBBBBBBBBBBBBBBBBBBBBBBBBBBBBBBBBBBBBBBBBBBBBBBBBBBBBBBBBBBBBBBBBBBBBBBBBBBBBBBBBBBBBBBBBBBBBBBBBBBBBBBBBBBBBBBBBBBBBBBBBBBBBBBBBBBBBBBBBBBBBB	NM:i:0	MD:Z:150	AS:i:150	XS:i:0
m1_5028_5178_-1_m1_4784_4934_1	16	NODE_2_length_50027_cov_41.0040_ID_3	16536	60	150M	*	0	0	GGTCGGAGTCTACAGTGTGTTGATTTAAAGCAGTAACTAATAGGATGAAGCTCATCGGCGCCAGGGTAATCAAAGTATATGAATGAGTGAGTGACTTCGCCTTACATGGTACGTTGTGTGAGCACCTATAAATTAGGCAGTGAACTTTCC	EEEEEEEEEEEEEEEEEEEEEEEEEEEEEEEEEEEEEEEEEEEEEEEEEEEEEEEEEEEEEEEEEEEEEEEEEEEEEEEEEEEEEEEEEEEEEEEEEEEEEEEEEEEEEEEEEEEEEEEEEEEEEEEEEEEEEEEEEEEEEEEEEEEEEE	NM:i:0	MD:Z:150	AS:i:150	XS:i:0
m1_12295_12445_1_m1_12690_12840_-1	0	NODE_2_length_50027_cov_41.0040_ID_3	23803	60	150M	*	0	0	CAACGTGGTTCGTTGTACGCGATGAACGGAGTCCACGGCTACGTCAAGTGGCATTTTAGCGCTTCTCATCGGGTGTTACGGAAAAACCAATGGACCCCATCGAGTCCGTCCCTTGTCAACGCAGACCAACCCGCGGCCGATGGCGGGCGT	AAAAAAAAAAAAAAAAAAAAAAAAAAAAAAAAAAAAAAAAAAAAAAAAAAAAAAAAAAAAAAAAAAAAAAAAAAAAAAAAAAAAAAAAAAAAAAAAAAAAAAAAAAAAAAAAAAAAAAAAAAAAAAAAAAAAAAAAAAAAAAAAAAAAAA	NM:i:0	MD:Z:150	AS:i:150	XS:i:0
m1_32997_33147_1_m1_33365_33515_-1	0	NODE_2_length_50027_cov_41.0040_ID_3	44505	60	150M	*	0	0	CGCGTTTTGTTACCAGGAACACATTTCCGCGGTCAGGCAACTAATTGCATGCTGTATCACCTCCATGAGGCAGGCCCCCTTGTCTTTGGCTTGCCAGCGGTAGGGATTAACGTGGTGCAAAAGTAAAGGCATCACGGCCCCAACAGCTGT	BBBBBBBBBBBBBBBBBBBBBBBBBBBBBBBBBBBBBBBBBBBBBBBBBBBBBBBBBBBBBBBBBBBBBBBBBBBBBBBBBBBBBBBBBBBBBBBBBBBBBBBBBBBBBBBBBBBBBBBBBBBBBBBBBBBBBBBBBBBBBBBBBBBBBB	NM:i:0	MD:Z:150	AS:i:150	XS:i:0
m1_34490_34640_-1_m1_34173_34323_1	16	NODE_2_length_50027_cov_41.0040_ID_3	45998	60	150M	*	0	0	AACCCAATTGATTGTAGCGGAGTTAGACATTGACCGGCCAGGGATCCCAGCAAACCTAGGCCGGGCGACCCCTACGGGCTCCCTGAAGCCAAGTCACAAATACCGCGCATATAACTGAGCCGATAATTAGACTTTGTTAGGACGTTGGAT	IIIIIIIIIIIIIIIIIIIIIIIIIIIIIIIIIIIIIIIIIIIIIIIIIIIIIIIIIIIIIIIIIIIIIIIIIIIIIIIIIIIIIIIIIIIIIIIIIIIIIIIIIIIIIIIIIIIIIIIIIIIIIIIIIIIIIIIIIIIIIIIIIIIIII	NM:i:0	MD:Z:150	AS:i:150	XS:i:0
m1_4656_4806_-1_m1_4272_4422_1	16	NODE_2_length_50027_cov_41.0040_ID_3	16164	60	150M	*	0	0	AGTGACTACCGCCACTACTCCGATGGGACTGCAACGTGACATCCGGCTACTCTTAGTCGCAGTTCTATTCCTTTCGATATACTGTCATCATCCGCTCGGACTCCTCTATTACCATAATCCGCTATTGCTGCACCGCTGACATATTGGGTG	DDDDDDDDDDDDDDDDDDDDDDDDDDDDDDDDDDDDDDDDDDDDDDDDDDDDDDDDDDDDDDDDDDDDDDDDDDDDDDDDDDDDDDDDDDDDDDDDDDDDDDDDDDDDDDDDDDDDDDDDDDDDDDDDDDDDDDDDDDDDDDDDDDDDDD	NM:i:0	MD:Z:150	AS:i:150	XS:i:0
m1_39874_40024_-1_m1_39475_39625_1	16	NODE_2_length_50027_cov_41.0040_ID_3	1382	60	150M	*	0	0	GATTCCCGTGTTACCACCGCTACCCCAACAAGGACGGCATTTAGAAAGTCATCCTTGGCAGAGCTGTATACTCAGCCTGTTGCCTAGATCGAAGCCTGCCAATACCCCGTAGGCTGCCTGGATGATCCTCTATAACTGGGTTGCGAGAGG	GGGGGGGGGGGGGGGGGGGGGGGGGGGGGGGGGGGGGGGGGGGGGGGGGGGGGGGGGGGGGGGGGGGGGGGGGGGGGGGGGGGGGGGGGGGGGGGGGGGGGGGGGGGGGGGGGGGGGGGGGGGGGGGGGGGGGGGGGGGGGGGGGGGGGG	NM:i:0	MD:Z:150	AS:i:150	XS:i:0
m1_40509_40659_-1_m1_40038_40188_1	16	NODE_2_length_50027_cov_41.0040_ID_3	2017	60	150M	*	0	0	TGGGTACGCGCCTCTGTGTCGGAGTGTGTGCATGGATGCCAGTTGAGTTAGACACCCCATTTCAGCCCGATGAAAAGTCATGCCTCCTTTAATACTATGTTAGTTTGTCCGGCGCGCTGATTGAATGGAAGCCCCTTAACCGAAACTGAA	HHHHHHHHHHHHHHHHHHHHHHHHHHHHHHHHHHHHHHHHHHHHHHHHHHHHHHHHHHHHHHHHHHHHHHHHHHHHHHHHHHHHHHHHHHHHHHHHHHHHHHHHHHHHHHHHHHHHHHHHHHHHHHHHHHHHHHHHHHHHHHHHHHHHHH	NM:i:0	MD:Z:150	AS:i:150	XS:i:0
m1_9378_9528_1_m1_9701_9851_-1	0	NODE_2_length_50027_cov_41.0040_ID_3	20886	60	150M	*	0	0	GCGGCAGCCATCGCCTAGGGGTCATCTACACTCCCGCCATTCCCGAGGTGTGAAGAATAAAGGGACTTCGTCAACGCTTTCGTGGATACAGGCCTCAGGAAGACAAAAAGAGTTAAGCCTATGTATTACCCCTCGCAATAGCAACAGCCC	CCCCCCCCCCCCCCCCCCCCCCCCCCCCCCCCCCCCCCCCCCCCCCCCCCCCCCCCCCCCCCCCCCCCCCCCCCCCCCCCCCCCCCCCCCCCCCCCCCCCCCCCCCCCCCCCCCCCCCCCCCCCCCCCCCCCCCCCCCCCCCCCCCCCCC	NM:i:0	MD:Z:150	AS:i:150	XS:i:0
m1_39656_39806_1_m1_39963_40113_-1	0	NODE_2_length_50027_cov_41.0040_ID_3	1164	60	150M	*	0	0	GTACGGTGTTATGACGTAGGTAACCACTAGTAATTAGTCGAACTGTCATGAGACGGTTATACGCAGCTGTTCGACTCTACGGATACCCCACCCTTTTCTCTCGCGGTCGAATTGAGCGCCAAGGATAGACAGGGTAAGACGTATCCATCC	BBBBBBBBBBBBBBBBBBBBBBBBBBBBBBBBBBBBBBBBBBBBBBBBBBBBBBBBBBBBBBBBBBBBBBBBBBBBBBBBBBBBBBBBBBBBBBBBBBBBBBBBBBBBBBBBBBBBBBBBBBBBBBBBBBBBBBBBBBBBBBBBBBBBBB	NM:i:0	MD:Z:150	AS:i:150	XS:i:0
m1_35943_36093_1_m1_36237_36387_-1	0	NODE_2_length_50027_cov_41.0040_ID_3	47451	60	150M	*	0	0	ACCCAGAACTTATTGGCCGGCTATGCTTTCTCAGAAGTGCTTGTGGATTGGGGGCGTCAATTCTTCATAATGAAAATGGAAACCTATCGTTTTGTTCGAATGCGCGCCTAGCAGCGCAGTCAAGATGTATAGTTAAACGCAACCAAGATA	DDDDDDDDDDDDDDDDDDDDDDDDDDDDDDDDDDDDDDDDDDDDDDDDDDDDDDDDDDDDDDDDDDDDDDDDDDDDDDDDDDDDDDDDDDDDDDDDDDDDDDDDDDDDDDDDDDDDDDDDDDDDDDDDDDDDDDDDDDDDDDDDDDDDDD	NM:i:0	MD:Z:150	AS:i:150	XS:i:0
m1_46444_46594_-1_m1_46167_46317_1	16	NODE_2_length_50027_cov_41.0040_ID_3	7952	60	150M	*	0	0	CCGACATGCTCTATCGATTCGCCACTTCAGAAACGCGTGAATAGCCAGAGGGCGTGGGACCAATTAACTCGGAACCCGCTGATCACGGGTTCCACTATGCGACGGCCAGACCCTTAATATATCACACAGGTATATGAACGGTTCCGAACT	AAAAAAAAAAAAAAAAAAAAAAAAAAAAAAAAAAAAAAAAAAAAAAAAAAAAAAAAAAAAAAAAAAAAAAAAAAAAAAAAAAAAAAAAAAAAAAAAAAAAAAAAAAAAAAAAAAAAAAAAAAAAAAAAAAAAAAAAAAAAAAAAAAAAAA	NM:i:0	MD:Z:150	AS:i:150	XS:i:0
m1_43712_43862_-1_m1_43260_43410_1	16	NODE_2_length_50027_cov_41.0040_ID_3	5220	60	150M	*	0	0	AAGGTTATGTAAGTTCATCAACCACTCTGATGAGAGTAATATATTCTTGACAAGGAATACGGCGGGGACCTGAATATGAGCCCGACCACGCAACTACTCGTGATAAGTCCATGATACGTGTAGTCGGCCTAACCTACGGATACCTCCCTA	DDDDDDDDDDDDDDDDDDDDDDDDDDDDDDDDDDDDDDDDDDDDDDDDDDDDDDDDDDDDDDDDDDDDDDDDDDDDDDDDDDDDDDDDDDDDDDDDDDDDDDDDDDDDDDDDDDDDDDDDDDDDDDDDDDDDDDDDDDDDDDDDDDDDDD	NM:i:0	MD:Z:150	AS:i:150	XS:i:0
m1_30259_30409_1_m1_30677_30827_-1	0	NODE_2_length_50027_cov_41.0040_ID_3	41767	60	150M	*	0	0	ATTTGCCAATTAGAACCATGAAGAATCGCCCCACTCAATCAGTACTTTGTTAGACTCGTGCTATGTACCTAATGTTTAAAACGCGCTGGTGTCAAAAAAACACAATAGTGTCACCGGCGCGGGGAATGGAAAGAATAAAATACAACAGTG	FFFFFFFFFFFFFFFFFFFFFFFFFFFFFFFFFFFFFFFFFFFFFFFFFFFFFFFFFFFFFFFFFFFFFFFFFFFFFFFFFFFFFFFFFFFFFFFFFFFFFFFFFFFFFFFFFFFFFFFFFFFFFFFFFFFFFFFFFFFFFFFFFFFFFF	NM:i:0	MD:Z:150	AS:i:150	XS:i:0
m1_28650_28800_-1_m1_28338_28488_1	16	NODE_2_length_50027_cov_41.0040_ID_3	40158	60	150M	*	0	0	TTCGGTCGCATGCAACTGGCTATCATAACTCATGACATAACTGCGAAAGATCCATCCAATTCATTCTGGTTCGCACTCTCTGAAAATTGTTAATCTCACTTCCGCTGCTTAACGTGGGCAGTCGGTAACGGGAAGATTTGTGGGTTAACA	DDDDDDDDDDDDDDDDDDDDDDDDDDDDDDDDDDDDDDDDDDDDDDDDDDDDDDDDDDDDDDDDDDDDDDDDDDDDDDDDDDDDDDDDDDDDDDDDDDDDDDDDDDDDDDDDDDDDDDDDDDDDDDDDDDDDDDDDDDDDDDDDDDDDDD	NM:i:0	MD:Z:150	AS:i:150	XS:i:0
m1_36042_36192_1_m1_36304_36454_-1	0	NODE_2_length_50027_cov_41.0040_ID_3	47550	60	150M	*	0	0	ATGCGCGCCTAGCAGCGCAGTCAAGATGTATAGTTAAACGCAACCAAGATACCGCATTACGCCAAATTTCGGGGCAGGGTTAAGTCCGCCACCGTTGAGACTGCTTGCGATAGATCGCCGCAATGCACTAGCGATGGCATTCGATCCGAT	@@@@@@@@@@@@@@@@@@@@@@@@@@@@@@@@@@@@@@@@@@@@@@@@@@@@@@@@@@@@@@@@@@@@@@@@@@@@@@@@@@@@@@@@@@@@@@@@@@@@@@@@@@@@@@@@@@@@@@@@@@@@@@@@@@@@@@@@@@@@@@@@@@@@@@	NM:i:0	MD:Z:150	AS:i:150	XS:i:0
m1_38560_38710_1_m1_38856_39006_-1	0	NODE_2_length_50027_cov_41.0040_ID_3	68	60	150M	*	0	0	GCCCTAAGCGTCGGGAGAGCACCTGTTCGCTATAATACGCTTGCGCGACGCTACTAGCACTGCCTAATAAGCTTGAGCTAATGGGTGAGACCTAGTTCTGAGGGAGAGTCAGCGTCCCATAATGCGTTTGATCCTTTAGCTGTGGGTTCC	GGGGGGGGGGGGGGGGGGGGGGGGGGGGGGGGGGGGGGGGGGGGGGGGGGGGGGGGGGGGGGGGGGGGGGGGGGGGGGGGGGGGGGGGGGGGGGGGGGGGGGGGGGGGGGGGGGGGGGGGGGGGGGGGGGGGGGGGGGGGGGGGGGGGGG	NM:i:0	MD:Z:150	AS:i:150	XS:i:0
m1_37228_37378_-1_m1_36930_37080_1	16	NODE_2_length_50027_cov_41.0040_ID_3	48736	60	150M	*	0	0	CCCACCGGCGCACGTTACGCCGATTAGTGTAAATATACTGGATACCATGCCTCGCTTCTAGGATAATTGCTGGTTTACGAGTTTATCCGCGAGCGAGATAAACGCTTCTATGCAATTGGGAAGCCTGCGATCAAAGTCATGTTCGCTCCC	GGGGGGGGGGGGGGGGGGGGGGGGGGGGGGGGGGGGGGGGGGGGGGGGGGGGGGGGGGGGGGGGGGGGGGGGGGGGGGGGGGGGGGGGGGGGGGGGGGGGGGGGGGGGGGGGGGGGGGGGGGGGGGGGGGGGGGGGGGGGGGGGGGGGGG	NM:i:0	MD:Z:150	AS:i:150	XS:i:0
m1_24317_24467_-1_m1_24031_24181_1	16	NODE_2_length_50027_cov_41.0040_ID_3	35825	60	150M	*	0	0	CGGGTGGGCTTTAGTGTACGGGTTGTGGTCTCCGAAGATTGCGTTTGAGTGGTACTGTCCGCGTTATACGGCGCTTATGACTCCGACGAGCGTCGTTTAATAGAGTGCCTGCGCAACACCTTGTAATGAGTAACTTCCGTTATCAGTGGC	FFFFFFFFFFFFFFFFFFFFFFFFFFFFFFFFFFFFFFFFFFFFFFFFFFFFFFFFFFFFFFFFFFFFFFFFFFFFFFFFFFFFFFFFFFFFFFFFFFFFFFFFFFFFFFFFFFFFFFFFFFFFFFFFFFFFFFFFFFFFFFFFFFFFFF	NM:i:0	MD:Z:150	AS:i:150	XS:i:0
m1_4606_4756_1_m1_4819_4969_-1	0	NODE_2_length_50027_cov_41.0040_ID_3	16114	60	150M	*	0	0	TTCTTGTTAAGCTTTTGGTCACGCGAAAGTCGCGAATCCCAAAATAAACTAGTGACTACCGCCACTACTCCGATGGGACTGCAACGTGACATCCGGCTACTCTTAGTCGCAGTTCTATTCCTTTCGATATACTGTCATCATCCGCTCGGA	EEEEEEEEEEEEEEEEEEEEEEEEEEEEEEEEEEEEEEEEEEEEEEEEEEEEEEEEEEEEEEEEEEEEEEEEEEEEEEEEEEEEEEEEEEEEEEEEEEEEEEEEEEEEEEEEEEEEEEEEEEEEEEEEEEEEEEEEEEEEEEEEEEEEEE	NM:i:0	MD:Z:150	AS:i:150	XS:i:0
m1_37055_37205_1_m1_37443_37593_-1	0	NODE_2_length_50027_cov_41.0040_ID_3	48563	60	150M	*	0	0	CCAAGTCGCCAATCTGACCAAAGGTTTACGGATTATTGAAGTTACCGAGAATATCAGCTTCTCCCGAGGTGCTGTGGCCGCTCGGGACCCAGGCACTAGTTTTTGTTTCGACGGCTCGCAGGCGATGACCGATGGCGACGCGACGCCGTG	GGGGGGGGGGGGGGGGGGGGGGGGGGGGGGGGGGGGGGGGGGGGGGGGGGGGGGGGGGGGGGGGGGGGGGGGGGGGGGGGGGGGGGGGGGGGGGGGGGGGGGGGGGGGGGGGGGGGGGGGGGGGGGGGGGGGGGGGGGGGGGGGGGGGGG	NM:i:0	MD:Z:150	AS:i:150	XS:i:0
m1_2827_2977_1_m1_3060_3210_-1	0	NODE_2_length_50027_cov_41.0040_ID_3	14335	60	150M	*	0	0	GAAGAGTCGAACCGATCTGTACATTGACAGGGAGAGCTTAGCGACATGGGAACGTACTGGTCAAATAGCTATCTTACGTATTTGGTCTCTTTAACCACGGCAAGTTTTATCCTTCGTGGCTACTCGGCTCAGAAACGCGAGTTCCTGGCT	GGGGGGGGGGGGGGGGGGGGGGGGGGGGGGGGGGGGGGGGGGGGGGGGGGGGGGGGGGGGGGGGGGGGGGGGGGGGGGGGGGGGGGGGGGGGGGGGGGGGGGGGGGGGGGGGGGGGGGGGGGGGGGGGGGGGGGGGGGGGGGGGGGGGGG	NM:i:0	MD:Z:150	AS:i:150	XS:i:0
m1_47334_47484_1_m1_47682_47832_-1	0	NODE_2_length_50027_cov_41.0040_ID_3	8842	60	150M	*	0	0	TTACGAAGGTCGTTCCACAATGTGACAAGGAACTGAACGAGGAGAAGCTCATGTACAAAGGATCAACGTGCATATGCTATTCCCAAGGGATTGAGGCAATGCTAGACCCAACCTACCTAGTTCGGCATGTTGGAAATGGCGTACATCCTA	DDDDDDDDDDDDDDDDDDDDDDDDDDDDDDDDDDDDDDDDDDDDDDDDDDDDDDDDDDDDDDDDDDDDDDDDDDDDDDDDDDDDDDDDDDDDDDDDDDDDDDDDDDDDDDDDDDDDDDDDDDDDDDDDDDDDDDDDDDDDDDDDDDDDDD	NM:i:0	MD:Z:150	AS:i:150	XS:i:0
m1_33737_33887_-1_m1_33524_33674_1	16	NODE_2_length_50027_cov_41.0040_ID_3	45245	60	150M	*	0	0	GCTGTCAGCATGACTTTGGTGCCAGCACTCCCATCAAACTGAAAGGTATTTCAATATTATGACCACCGGATTTTGCACTTGATCATCGACATTGCGTGCGAAAGTTCGGTATAGCGCAGTCTGGCGCGCAAATTATTTGTAACGTTGCAG	EEEEEEEEEEEEEEEEEEEEEEEEEEEEEEEEEEEEEEEEEEEEEEEEEEEEEEEEEEEEEEEEEEEEEEEEEEEEEEEEEEEEEEEEEEEEEEEEEEEEEEEEEEEEEEEEEEEEEEEEEEEEEEEEEEEEEEEEEEEEEEEEEEEEEE	NM:i:0	MD:Z:150	AS:i:150	XS:i:0
m1_12746_12896_-1_m1_12561_12711_1	16	NODE_2_length_50027_cov_41.0040_ID_3	24254	60	150M	*	0	0	GGTATTAACTTCCGAGGCGATGGATATAAAGATAGCTATTATACCTCAGTATGGGTATATGAAAGAGAGATTACTCAAGAAACCAACTTTCGTACGGCAGTGGGTGACTCATAAGTATTCATCTGTGGCGCTACGGTGCTTGATCGCCAC	HHHHHHHHHHHHHHHHHHHHHHHHHHHHHHHHHHHHHHHHHHHHHHHHHHHHHHHHHHHHHHHHHHHHHHHHHHHHHHHHHHHHHHHHHHHHHHHHHHHHHHHHHHHHHHHHHHHHHHHHHHHHHHHHHHHHHHHHHHHHHHHHHHHHHH	NM:i:0	MD:Z:150	AS:i:150	XS:i:0
m1_22215_22365_-1_m1_21883_22033_1	16	NODE_2_length_50027_cov_41.0040_ID_3	33723	60	150M	*	0	0	GGTGGCGGTCGAACGACGAGTGTTCTATCAACACAATCCCTTACTGTACCTCTTGACGCGTTTTCCGATCTCTTGACTTACCGATGATAATGCGTATTAAGCGCGCCTGTAGGGTTAACATATTCGGATGGCAGCAGGGCGCTCCGACTA	FFFFFFFFFFFFFFFFFFFFFFFFFFFFFFFFFFFFFFFFFFFFFFFFFFFFFFFFFFFFFFFFFFFFFFFFFFFFFFFFFFFFFFFFFFFFFFFFFFFFFFFFFFFFFFFFFFFFFFFFFFFFFFFFFFFFFFFFFFFFFFFFFFFFFF	NM:i:0	MD:Z:150	AS:i:150	XS:i:0
m1_48104_48254_1_m1_48508_48658_-1	0	NODE_2_length_50027_cov_41.0040_ID_3	9612	60	150M	*	0	0	CATGTTAAAGTGACGACGGAAAAATCAAATCAGAAGAATCTGGTGCCGTACGAGGTATTCATGGACGCCCGACGGCGGACCGGGCCATTTGACTGTCAATCCCGTGGCTGCTAGCCCATCCGCTGCCGTTGATTGGAAGACGGGCTGCGC	CCCCCCCCCCCCCCCCCCCCCCCCCCCCCCCCCCCCCCCCCCCCCCCCCCCCCCCCCCCCCCCCCCCCCCCCCCCCCCCCCCCCCCCCCCCCCCCCCCCCCCCCCCCCCCCCCCCCCCCCCCCCCCCCCCCCCCCCCCCCCCCCCCCCCC	NM:i:0	MD:Z:150	AS:i:150	XS:i:0
m1_23222_23372_-1_m1_22945_23095_1	16	NODE_2_length_50027_cov_41.0040_ID_3	34730	60	150M	*	0	0	CAGTATACAGACGATTACACCAGACAACTCAATGTCGAGCGCGCTACATATCGGCTCCCAACACACTACGGCGTTCGAGTAGATGGGGTTGCCCCAGCAAGTTGGTATGCCACCGACCTTTTGTCCACTGACAATGAATTTATGCCCGTG	DDDDDDDDDDDDDDDDDDDDDDDDDDDDDDDDDDDDDDDDDDDDDDDDDDDDDDDDDDDDDDDDDDDDDDDDDDDDDDDDDDDDDDDDDDDDDDDDDDDDDDDDDDDDDDDDDDDDDDDDDDDDDDDDDDDDDDDDDDDDDDDDDDDDDD	NM:i:0	MD:Z:150	AS:i:150	XS:i:0
m1_43246_43396_1_m1_43519_43669_-1	0	NODE_2_length_50027_cov_41.0040_ID_3	4754	60	150M	*	0	0	CGGATTGGTTAGTTGACGCCTAAGCCCAACAAGCGTATCTCGGACTGGTGTGGTTCATGTACTTCATCTTCTGCACAAGACGGAACCAGGCGCCTAGTGCCCCTCCCTCATGTGAACTCGAATCGAACCTCAGCTTGCCGACCTTCCAAG	DDDDDDDDDDDDDDDDDDDDDDDDDDDDDDDDDDDDDDDDDDDDDDDDDDDDDDDDDDDDDDDDDDDDDDDDDDDDDDDDDDDDDDDDDDDDDDDDDDDDDDDDDDDDDDDDDDDDDDDDDDDDDDDDDDDDDDDDDDDDDDDDDDDDDD	NM:i:0	MD:Z:150	AS:i:150	XS:i:0
m1_27436_27586_-1_m1_27162_27312_1	16	NODE_2_length_50027_cov_41.0040_ID_3	38944	60	150M	*	0	0	GGAGACGATACGACAGGAGTCGCCACAGTGATCTAAGATCCAAAGAGCAACTTACAACACTATACAAATCTACTATGTTACCCTGTGTGTTTATGTAAAACTCAGATAAAGTTGCTCAAGGAATTCCTCGTGGATTCCAGAATACCCTTC	CCCCCCCCCCCCCCCCCCCCCCCCCCCCCCCCCCCCCCCCCCCCCCCCCCCCCCCCCCCCCCCCCCCCCCCCCCCCCCCCCCCCCCCCCCCCCCCCCCCCCCCCCCCCCCCCCCCCCCCCCCCCCCCCCCCCCCCCCCCCCCCCCCCCCC	NM:i:0	MD:Z:150	AS:i:150	XS:i:0
m1_7707_7857_1_m1_8260_8410_-1	0	NODE_2_length_50027_cov_41.0040_ID_3	19215	60	150M	*	0	0	ACACCAGTGATTCTACGCTAAAGTCTCCAGGTCCTTACGACGATAGAACTCCTTATTTGCCGTTACCACCGAGCTCACTTGGTGTGCGACCGCTGCGTAAAGGAACAGCGCCTATTGGGTCCTCTAGGTATAAGGGCCCGGGAAGGTATG	HHHHHHHHHHHHHHHHHHHHHHHHHHHHHHHHHHHHHHHHHHHHHHHHHHHHHHHHHHHHHHHHHHHHHHHHHHHHHHHHHHHHHHHHHHHHHHHHHHHHHHHHHHHHHHHHHHHHHHHHHHHHHHHHHHHHHHHHHHHHHHHHHHHHHH	NM:i:0	MD:Z:150	AS:i:150	XS:i:0
m1_35295_35445_1_m1_35600_35750_-1	0	NODE_2_length_50027_cov_41.0040_ID_3	46803	60	150M	*	0	0	AATGAGGTTAAATTTGTGTGGGGGACCCACCAAATGAGGGGCTACTAAATACCAGGTTTTCTGTGATGCTTACCGGTGAATATGCCTCTCCTGGCGGATGTAGATGTAATGGTGGCGCAAAACCCCGTCTGGGCGTATTCGGGCTTCAAG	BBBBBBBBBBBBBBBBBBBBBBBBBBBBBBBBBBBBBBBBBBBBBBBBBBBBBBBBBBBBBBBBBBBBBBBBBBBBBBBBBBBBBBBBBBBBBBBBBBBBBBBBBBBBBBBBBBBBBBBBBBBBBBBBBBBBBBBBBBBBBBBBBBBBBB	NM:i:0	MD:Z:150	AS:i:150	XS:i:0
m1_24214_24364_-1_m1_23963_24113_1	16	NODE_2_length_50027_cov_41.0040_ID_3	35722	60	150M	*	0	0	CTTACGGGGAGCCGGTGAGCGTGTATCGTGGTATGTCGGAAAACCCTGGTCCCGGATTGCGCCTTGGGCGAAGTCACTAGGCGTCAGTCCGCTTATCCGCTGACGGGTGGGCTTTAGTGTACGGGTTGTGGTCTCCGAAGATTGCGTTTG	AAAAAAAAAAAAAAAAAAAAAAAAAAAAAAAAAAAAAAAAAAAAAAAAAAAAAAAAAAAAAAAAAAAAAAAAAAAAAAAAAAAAAAAAAAAAAAAAAAAAAAAAAAAAAAAAAAAAAAAAAAAAAAAAAAAAAAAAAAAAAAAAAAAAAA	NM:i:0	MD:Z:150	AS:i:150	XS:i:0
m1_47470_47620_-1_m1_47273_47423_1	16	NODE_2_length_50027_cov_41.0040_ID_3	8978	60	150M	*	0	0	TGGCGTACATCCTAAGGTCACGTCACTTTTCAAAATCTCTATCTGGATCGGTTTGACCTGGGACGGTGTCTCAGTTCCGGTTCCAAACGGTAATTGGGGAGGATGTAATCGCTAAACGAAATAAGATATGCGTGGCGGAAGATACCTTAG	EEEEEEEEEEEEEEEEEEEEEEEEEEEEEEEEEEEEEEEEEEEEEEEEEEEEEEEEEEEEEEEEEEEEEEEEEEEEEEEEEEEEEEEEEEEEEEEEEEEEEEEEEEEEEEEEEEEEEEEEEEEEEEEEEEEEEEEEEEEEEEEEEEEEEE	NM:i:0	MD:Z:150	AS:i:150	XS:i:0
m1_9568_9718_-1_m1_9247_9397_1	16	NODE_2_length_50027_cov_41.0040_ID_3	21076	60	150M	*	0	0	GGCTGACTATTTATGTCGCGTAGTTAGATTACATGTGGCTCTTACAACCGTACCGAGCCCGCACGTTTGTCGTATCATCCATTAATAGAAACATGTTAAATGCCTGCTAATATATCTGGTGATACAACGCGTGTTGCTTCCGTTTCTAAA	IIIIIIIIIIIIIIIIIIIIIIIIIIIIIIIIIIIIIIIIIIIIIIIIIIIIIIIIIIIIIIIIIIIIIIIIIIIIIIIIIIIIIIIIIIIIIIIIIIIIIIIIIIIIIIIIIIIIIIIIIIIIIIIIIIIIIIIIIIIIIIIIIIIIII	NM:i:0	MD:Z:150	AS:i:150	XS:i:0
m1_26631_26781_-1_m1_26135_26285_1	16	NODE_2_length_50027_cov_41.0040_ID_3	38139	60	150M	*	0	0	GTGTGTTGAGGTGGATCCACCTATTCCTATACAAAGCGGGTGAACGCAAGCTGCCATCGACAGAGTGCTCGCCAGCGTTAGCTTAAGGAAACGGTAAGTACGCACAGCTCAATAATACCGCATTTAGCGTTTATACACCGAAACGGTGCG	IIIIIIIIIIIIIIIIIIIIIIIIIIIIIIIIIIIIIIIIIIIIIIIIIIIIIIIIIIIIIIIIIIIIIIIIIIIIIIIIIIIIIIIIIIIIIIIIIIIIIIIIIIIIIIIIIIIIIIIIIIIIIIIIIIIIIIIIIIIIIIIIIIIIII	NM:i:0	MD:Z:150	AS:i:150	XS:i:0
m1_16115_16265_1_m1_16226_16376_-1	0	NODE_2_length_50027_cov_41.0040_ID_3	27623	60	150M	*	0	0	ATAACGTGGTCACAGGATTGATTCTCAGTTAACTCTCGCTGTGCACTGTCTAATAAGCTTCAGTGAACATAGGTCTCCCGTAGCCGGGGAACGCCAGAGGCGATGATTCGGGTCGTGCCGAAGGCGCCGGGCAGTTCGAATTTTTCGGCT	HHHHHHHHHHHHHHHHHHHHHHHHHHHHHHHHHHHHHHHHHHHHHHHHHHHHHHHHHHHHHHHHHHHHHHHHHHHHHHHHHHHHHHHHHHHHHHHHHHHHHHHHHHHHHHHHHHHHHHHHHHHHHHHHHHHHHHHHHHHHHHHHHHHHHH	NM:i:0	MD:Z:150	AS:i:150	XS:i:0
m1_7377_7527_1_m1_7547_7697_-1	0	NODE_2_length_50027_cov_41.0040_ID_3	18885	60	150M	*	0	0	TACGTAAACGGGGCGTTTGGGATCGTTGCGGATGATACGGCATCTTGGACCGTCGCCACTGTTATGAGGAGATCTACTTCTTCAGGTTACATGTTTGGAATAGCGCCCCCTGCTCAGATTAATGCTTTTTTTGGACAGCCATTGTTGTCA	IIIIIIIIIIIIIIIIIIIIIIIIIIIIIIIIIIIIIIIIIIIIIIIIIIIIIIIIIIIIIIIIIIIIIIIIIIIIIIIIIIIIIIIIIIIIIIIIIIIIIIIIIIIIIIIIIIIIIIIIIIIIIIIIIIIIIIIIIIIIIIIIIIIIII	NM:i:0	MD:Z:150	AS:i:150	XS:i:0
m1_21653_21803_1_m1_21912_22062_-1	0	NODE_2_length_50027_cov_41.0040_ID_3	33161	60	150M	*	0	0	GATTAAATTTGCCGGGGAACAGGCATCACGGGGTACTTGCTGGTGTTACGTGGGACAAGCCTATGCCATTCCTCCCCATTAAGAGAATAAAGCTTATGATTGGACGATGGCGTCTATACTTGATACTATCTTACCTTGGGCGTAGAGTTT	AAAAAAAAAAAAAAAAAAAAAAAAAAAAAAAAAAAAAAAAAAAAAAAAAAAAAAAAAAAAAAAAAAAAAAAAAAAAAAAAAAAAAAAAAAAAAAAAAAAAAAAAAAAAAAAAAAAAAAAAAAAAAAAAAAAAAAAAAAAAAAAAAAAAAA	NM:i:0	MD:Z:150	AS:i:150	XS:i:0
m1_23467_23617_-1_m1_22967_23117_1	16	NODE_2_length_50027_cov_41.0040_ID_3	34975	60	150M	*	0	0	GCATAATATTCCTCGGATGGCGCTTAGCAGATCACGCGTGCGAAGCTACGATTGCTGCCAAACCTAATCCAACCAATAGTGAGCTCACGACGTTGTTTTACATGATTGACTCGTTCTTTGTCCTGTGCACTCAGGCGCGAGTAATGGCGC	EEEEEEEEEEEEEEEEEEEEEEEEEEEEEEEEEEEEEEEEEEEEEEEEEEEEEEEEEEEEEEEEEEEEEEEEEEEEEEEEEEEEEEEEEEEEEEEEEEEEEEEEEEEEEEEEEEEEEEEEEEEEEEEEEEEEEEEEEEEEEEEEEEEEEE	NM:i:0	MD:Z:150	AS:i:150	XS:i:0
m1_18709_18859_-1_m1_18195_18345_1	16	NODE_2_length_50027_cov_41.0040_ID_3	30217	60	150M	*	0	0	AGTCCAAAACAACTGTCCCCGCAGTCACGGCCTTCCTGATTGTCCGTTTGCGGTTAGTTTCGAAAATGCGAAGACCTCGGGACACGACGGGCGGCGAGAGTTCTGCAACGCCGCACTTCTTAATTCGACTCGGTTATAATTAGTTGTGAA	FFFFFFFFFFFFFFFFFFFFFFFFFFFFFFFFFFFFFFFFFFFFFFFFFFFFFFFFFFFFFFFFFFFFFFFFFFFFFFFFFFFFFFFFFFFFFFFFFFFFFFFFFFFFFFFFFFFFFFFFFFFFFFFFFFFFFFFFFFFFFFFFFFFFFF	NM:i:0	MD:Z:150	AS:i:150	XS:i:0
m1_12655_12805_1_m1_12879_13029_-1	0	NODE_2_length_50027_cov_41.0040_ID_3	24163	60	150M	*	0	0	ACGGTTTGGCCTGGTGGGACAAATATATAGTGGTCCCCACACCGGGACTCTGCCGCTGGCGCAGGCAAAGATTTAGATAATAGGAACAAAAGGTATTAACTTCCGAGGCGATGGATATAAAGATAGCTATTATACCTCAGTATGGGTATA	IIIIIIIIIIIIIIIIIIIIIIIIIIIIIIIIIIIIIIIIIIIIIIIIIIIIIIIIIIIIIIIIIIIIIIIIIIIIIIIIIIIIIIIIIIIIIIIIIIIIIIIIIIIIIIIIIIIIIIIIIIIIIIIIIIIIIIIIIIIIIIIIIIIIII	NM:i:0	MD:Z:150	AS:i:150	XS:i:0
m1_38172_38322_-1_m1_37821_37971_1	16	NODE_2_length_50027_cov_41.0040_ID_3	49680	60	150M	*	0	0	ATTCGAAACGTGGGAGAGCACACCAGAGTTCTCGCGAGACAGTTGAACAACCTAAGGGCGAAGATGAGGCCCTACCCTTGAGGTGAACCACTACACAAGAATAAAACAAAGTGCACCCCGTCACCCATCACCTGACGCGGTTGTCCTCGC	IIIIIIIIIIIIIIIIIIIIIIIIIIIIIIIIIIIIIIIIIIIIIIIIIIIIIIIIIIIIIIIIIIIIIIIIIIIIIIIIIIIIIIIIIIIIIIIIIIIIIIIIIIIIIIIIIIIIIIIIIIIIIIIIIIIIIIIIIIIIIIIIIIIIII	NM:i:0	MD:Z:150	AS:i:150	XS:i:0
m1_8875_9025_1_m1_9057_9207_-1	0	NODE_2_length_50027_cov_41.0040_ID_3	20383	60	150M	*	0	0	AGCAGCTCAGCGTAGACACATAAACTGACGGCAAATCACCCGCGAATTATTTCAGTCACTCGACGTATGCTACGTCGAACCGCGTCCGTGGAACAGAAAGGCACATAGGGAGGAACAAGGACGTCCAGCTACGTTTGGCAAGCAAATTCG	HHHHHHHHHHHHHHHHHHHHHHHHHHHHHHHHHHHHHHHHHHHHHHHHHHHHHHHHHHHHHHHHHHHHHHHHHHHHHHHHHHHHHHHHHHHHHHHHHHHHHHHHHHHHHHHHHHHHHHHHHHHHHHHHHHHHHHHHHHHHHHHHHHHHHH	NM:i:0	MD:Z:150	AS:i:150	XS:i:0
m1_11485_11635_1_m1_11874_12024_-1	0	NODE_2_length_50027_cov_41.0040_ID_3	22993	60	150M	*	0	0	TGTCTCATAGTGCTAGACTTCTTTGGCGTCTGATTAGTACGCGGACTGGATGGCTGCGTCTCTCTTCTAGAACAAAGAGATTCAACAACTATTAACACACGAGTGTATTTGAAGGTGTAATACTGACTTATTACTGGCTATCCAGGGTAC	IIIIIIIIIIIIIIIIIIIIIIIIIIIIIIIIIIIIIIIIIIIIIIIIIIIIIIIIIIIIIIIIIIIIIIIIIIIIIIIIIIIIIIIIIIIIIIIIIIIIIIIIIIIIIIIIIIIIIIIIIIIIIIIIIIIIIIIIIIIIIIIIIIIIII	NM:i:0	MD:Z:150	AS:i:150	XS:i:0
m1_34132_34282_1_m1_34560_34710_-1	0	NODE_2_length_50027_cov_41.0040_ID_3	45640	60	150M	*	0	0	AATGTTACGCGTCCTGTCCGTAATCGCAAACCGAGACACTTCCAGGTGTTTCATCCTAGGTTAATTGTTCAGGATGGATTCGTAGATACTTGATCGTTGTCGGTGCGAGCCGCGGAGCTGTAAGGACAATAATATCCTACTGCGTCAGGT	FFFFFFFFFFFFFFFFFFFFFFFFFFFFFFFFFFFFFFFFFFFFFFFFFFFFFFFFFFFFFFFFFFFFFFFFFFFFFFFFFFFFFFFFFFFFFFFFFFFFFFFFFFFFFFFFFFFFFFFFFFFFFFFFFFFFFFFFFFFFFFFFFFFFFF	NM:i:0	MD:Z:150	AS:i:150	XS:i:0
m1_32018_32168_1_m1_32258_32408_-1	0	NODE_2_length_50027_cov_41.0040_ID_3	43526	60	150M	*	0	0	CTTTGGCCTCACATGTCGCGCCCAAAGTGCAGAGATCCTAGCATGGGTAGCAGCTGGAGTTCGGTCGAAGCGTAAGTGGTCACGCGCCGTTAAGGTGTCGAACGTTCCCTGAGAGGCTGTGAAACATCCCGCGGTAAAGGACTTTTAGCT	BBBBBBBBBBBBBBBBBBBBBBBBBBBBBBBBBBBBBBBBBBBBBBBBBBBBBBBBBBBBBBBBBBBBBBBBBBBBBBBBBBBBBBBBBBBBBBBBBBBBBBBBBBBBBBBBBBBBBBBBBBBBBBBBBBBBBBBBBBBBBBBBBBBBBB	NM:i:0	MD:Z:150	AS:i:150	XS:i:0
m1_428_578_1_m1_775_925_-1	0	NODE_2_length_50027_cov_41.0040_ID_3	11936	60	150M	*	0	0	CCTTCTCTAGAATGGCGACTCATCATCATCTAATCCGCGAACCTGGGCGGCTTTCCCAAGGTGTGGCTTCAGTATGAGGCAAGATCCCAGGTGGACATTAATTCCATACTACAAACTTCGCCTCCCGAAATGAATTGCACCGCAGTTGAG	CCCCCCCCCCCCCCCCCCCCCCCCCCCCCCCCCCCCCCCCCCCCCCCCCCCCCCCCCCCCCCCCCCCCCCCCCCCCCCCCCCCCCCCCCCCCCCCCCCCCCCCCCCCCCCCCCCCCCCCCCCCCCCCCCCCCCCCCCCCCCCCCCCCCCC	NM:i:0	MD:Z:150	AS:i:150	XS:i:0
m1_39779_39929_-1_m1_39333_39483_1	16	NODE_2_length_50027_cov_41.0040_ID_3	1287	60	150M	*	0	0	GATAGACAGGGTAAGACGTATCCATCCAAAGGATTTTGGGACACCTACTGTAGACTGTCGCCATATGTCTCAAAGTAAGCTTGCGCCACTGCCTGGATTCCCGTGTTACCACCGCTACCCCAACAAGGACGGCATTTAGAAAGTCATCCT	GGGGGGGGGGGGGGGGGGGGGGGGGGGGGGGGGGGGGGGGGGGGGGGGGGGGGGGGGGGGGGGGGGGGGGGGGGGGGGGGGGGGGGGGGGGGGGGGGGGGGGGGGGGGGGGGGGGGGGGGGGGGGGGGGGGGGGGGGGGGGGGGGGGGGG	NM:i:0	MD:Z:150	AS:i:150	XS:i:0
m1_45115_45265_-1_m1_44779_44929_1	16	NODE_2_length_50027_cov_41.0040_ID_3	6623	60	150M	*	0	0	GTCATTCGTCTCCCAGATGTGTGTCCCGACCGTCACAACACAAATTCGCACTAGCACCGAGGGGTAACAGGTCCCATATCAATGTACAGTGGGCAGTTTGCCGAAATTAGAGGGGGATCTCAGATCGATCAACACGCTCCAGTAACGGTG	@@@@@@@@@@@@@@@@@@@@@@@@@@@@@@@@@@@@@@@@@@@@@@@@@@@@@@@@@@@@@@@@@@@@@@@@@@@@@@@@@@@@@@@@@@@@@@@@@@@@@@@@@@@@@@@@@@@@@@@@@@@@@@@@@@@@@@@@@@@@@@@@@@@@@@	NM:i:0	MD:Z:150	AS:i:150	XS:i:0
m1_897_1047_1_m1_1238_1388_-1	0	NODE_2_length_50027_cov_41.0040_ID_3	12405	60	150M	*	0	0	AGAAGAGTTGCAACCATCTCACTCATCAGTGCGAAACGTTACTGGGTTACCGAGCTTACCTGCATCTGGACCGCCGAGGAGTATTCAAATGGTCCGTCCACGACCGGACGCACTCTCACCGATTGCTCAGTACTGAGACGCCTACCCCGT	IIIIIIIIIIIIIIIIIIIIIIIIIIIIIIIIIIIIIIIIIIIIIIIIIIIIIIIIIIIIIIIIIIIIIIIIIIIIIIIIIIIIIIIIIIIIIIIIIIIIIIIIIIIIIIIIIIIIIIIIIIIIIIIIIIIIIIIIIIIIIIIIIIIIII	NM:i:0	MD:Z:150	AS:i:150	XS:i:0
m1_9027_9177_1_m1_9458_9608_-1	0	NODE_2_length_50027_cov_41.0040_ID_3	20535	60	150M	*	0	0	TGTTAAGGACCCGTTAAGTCACTGACCGCGGGTCGCGATGTTCATGAGACTATGTATTATTGACTAGCTCCTACAAAAACCCATGTCGGGGGTGTTACTGCACGTGAATACACTCACGTGCGGCACCTACATTCCACCGTTGAGGACTAG	CCCCCCCCCCCCCCCCCCCCCCCCCCCCCCCCCCCCCCCCCCCCCCCCCCCCCCCCCCCCCCCCCCCCCCCCCCCCCCCCCCCCCCCCCCCCCCCCCCCCCCCCCCCCCCCCCCCCCCCCCCCCCCCCCCCCCCCCCCCCCCCCCCCCCC	NM:i:0	MD:Z:150	AS:i:150	XS:i:0
m1_2860_3010_1_m1_3236_3386_-1	0	NODE_2_length_50027_cov_41.0040_ID_3	14368	60	150M	*	0	0	GAGCTTAGCGACATGGGAACGTACTGGTCAAATAGCTATCTTACGTATTTGGTCTCTTTAACCACGGCAAGTTTTATCCTTCGTGGCTACTCGGCTCAGAAACGCGAGTTCCTGGCTATAGATTTCGTCCGTCACAATACGGGCGCGGTT	@@@@@@@@@@@@@@@@@@@@@@@@@@@@@@@@@@@@@@@@@@@@@@@@@@@@@@@@@@@@@@@@@@@@@@@@@@@@@@@@@@@@@@@@@@@@@@@@@@@@@@@@@@@@@@@@@@@@@@@@@@@@@@@@@@@@@@@@@@@@@@@@@@@@@@	NM:i:0	MD:Z:150	AS:i:150	XS:i:0
m1_3474_3624_1_m1_3812_3962_-1	0	NODE_2_length_50027_cov_41.0040_ID_3	14982	60	150M	*	0	0	GTTAAGTGCACGAAGACCGCCAGCGGGACCGCCCTAGCGTTCCGCAAGTCATGCTTGCGCCGCCGGATCGGAAACCTCGCAGGATTGGAGGGGCGGTTAATCCATAATTTGCAAGACTGATAACTAAGGCGAGATGCATGTTAGCCCGCA	CCCCCCCCCCCCCCCCCCCCCCCCCCCCCCCCCCCCCCCCCCCCCCCCCCCCCCCCCCCCCCCCCCCCCCCCCCCCCCCCCCCCCCCCCCCCCCCCCCCCCCCCCCCCCCCCCCCCCCCCCCCCCCCCCCCCCCCCCCCCCCCCCCCCCC	NM:i:0	MD:Z:150	AS:i:150	XS:i:0
m1_18969_19119_1_m1_19252_19402_-1	0	NODE_2_length_50027_cov_41.0040_ID_3	30477	60	150M	*	0	0	AAGGCTGCGTTTGCCGGTCGATTCCAAAGATCGGGAGGGCTGCACTAATTTCGGGAATACCGATTTAGACTATGTTGCGTTTACAGTGGGGCGGGCAGAAGTTACGTTCTAGAAGTAAATCCCCGCTAGATTAATAGCAAACCATGGGGG	AAAAAAAAAAAAAAAAAAAAAAAAAAAAAAAAAAAAAAAAAAAAAAAAAAAAAAAAAAAAAAAAAAAAAAAAAAAAAAAAAAAAAAAAAAAAAAAAAAAAAAAAAAAAAAAAAAAAAAAAAAAAAAAAAAAAAAAAAAAAAAAAAAAAAA	NM:i:0	MD:Z:150	AS:i:150	XS:i:0
m1_10894_11044_-1_m1_10521_10671_1	16	NODE_2_length_50027_cov_41.0040_ID_3	22402	60	150M	*	0	0	ATGTAATAGCATTTGTTTTGCCGAAATGGGTTCAATTGCCAAGAATTTAGATACAGTGGTCTTACGGGCCTCTCTCCCTAAGTATTGTTTAAACCACCTTATAGGAGTTCGTAGCTATGCCACAAAGTTACATGCGTAGAGCAGCGATAT	BBBBBBBBBBBBBBBBBBBBBBBBBBBBBBBBBBBBBBBBBBBBBBBBBBBBBBBBBBBBBBBBBBBBBBBBBBBBBBBBBBBBBBBBBBBBBBBBBBBBBBBBBBBBBBBBBBBBBBBBBBBBBBBBBBBBBBBBBBBBBBBBBBBBBB	NM:i:0	MD:Z:150	AS:i:150	XS:i:0
m1_9236_9386_1_m1_9491_9641_-1	0	NODE_2_length_50027_cov_41.0040_ID_3	20744	60	150M	*	0	0	TCCAAGTAATGTTAATTTAATATCGGATGCAGTATTCTTCGTAAGGAGCACTCACCTTTCACGTCGGAGCCATTGTGAAGGTCGCGAGGCTGGACTCCGTAGTTATGTGATTAGACAGCCCTACGTACTCTCGCTTGGACTTGCGGCAGC	BBBBBBBBBBBBBBBBBBBBBBBBBBBBBBBBBBBBBBBBBBBBBBBBBBBBBBBBBBBBBBBBBBBBBBBBBBBBBBBBBBBBBBBBBBBBBBBBBBBBBBBBBBBBBBBBBBBBBBBBBBBBBBBBBBBBBBBBBBBBBBBBBBBBBB	NM:i:0	MD:Z:150	AS:i:150	XS:i:0
m1_24418_24568_-1_m1_24258_24408_1	16	NODE_2_length_50027_cov_41.0040_ID_3	35926	60	150M	*	0	0	AGAGTGCCTGCGCAACACCTTGTAATGAGTAACTTCCGTTATCAGTGGCCCCAATTCAGCGGGCCTAAGCCTGCCAACGCAAAAGAGGTTAAGCCTGGGGGATGCGCTCATAACACATCGAGGGTGATGGTTTGCAAGGAGTGGGGCTCG	EEEEEEEEEEEEEEEEEEEEEEEEEEEEEEEEEEEEEEEEEEEEEEEEEEEEEEEEEEEEEEEEEEEEEEEEEEEEEEEEEEEEEEEEEEEEEEEEEEEEEEEEEEEEEEEEEEEEEEEEEEEEEEEEEEEEEEEEEEEEEEEEEEEEEE	NM:i:0	MD:Z:150	AS:i:150	XS:i:0
m1_14736_14886_-1_m1_14427_14577_1	16	NODE_2_length_50027_cov_41.0040_ID_3	26244	60	150M	*	0	0	TGAATATGCGGATTGCATGAAGACAACGACTGTAGAAGATCCTGTTACTGGCTTCCGAATTATATGCATGTAAATCATGAATACCGCAGACAGGGACGTGCCCTACGCCGCCTTCGGTACACGACTAGATATCGTTCTCGGCATGCATAC	CCCCCCCCCCCCCCCCCCCCCCCCCCCCCCCCCCCCCCCCCCCCCCCCCCCCCCCCCCCCCCCCCCCCCCCCCCCCCCCCCCCCCCCCCCCCCCCCCCCCCCCCCCCCCCCCCCCCCCCCCCCCCCCCCCCCCCCCCCCCCCCCCCCCCC	NM:i:0	MD:Z:150	AS:i:150	XS:i:0
m1_8074_8224_1_m1_8355_8505_-1	0	NODE_2_length_50027_cov_41.0040_ID_3	19582	60	150M	*	0	0	GGAATATGTCGGACTTCGGGTTGTACCCCGGACATTTTGCTCGAGCCCTAGGGCGAGGTAGATTCGGCTGTCTAACCTTGTTGCCGTCACGCCGCCTATGACGAGGTTTGCGTTTGCGTCATTCAATACCTTCACATGCGTAGTCCCTCT	DDDDDDDDDDDDDDDDDDDDDDDDDDDDDDDDDDDDDDDDDDDDDDDDDDDDDDDDDDDDDDDDDDDDDDDDDDDDDDDDDDDDDDDDDDDDDDDDDDDDDDDDDDDDDDDDDDDDDDDDDDDDDDDDDDDDDDDDDDDDDDDDDDDDDD	NM:i:0	MD:Z:150	AS:i:150	XS:i:0
m1_7325_7475_-1_m1_6957_7107_1	16	NODE_2_length_50027_cov_41.0040_ID_3	18833	60	150M	*	0	0	ACGGCTGTTGCCTATCACCGCTGGAGAGATATCTGAACAGAGCAGGAAAATGTACGTAAACGGGGCGTTTGGGATCGTTGCGGATGATACGGCATCTTGGACCGTCGCCACTGTTATGAGGAGATCTACTTCTTCAGGTTACATGTTTGG	@@@@@@@@@@@@@@@@@@@@@@@@@@@@@@@@@@@@@@@@@@@@@@@@@@@@@@@@@@@@@@@@@@@@@@@@@@@@@@@@@@@@@@@@@@@@@@@@@@@@@@@@@@@@@@@@@@@@@@@@@@@@@@@@@@@@@@@@@@@@@@@@@@@@@@	NM:i:0	MD:Z:150	AS:i:150	XS:i:0
m1_49178_49328_-1_m1_48794_48944_1	16	NODE_2_length_50027_cov_41.0040_ID_3	10686	60	150M	*	0	0	TTGATCCTTTCGCTTACGAATCTAAGTTCTGAAAATGTAGAACAAGGACGCGTAAGGCACTCACATCACTTCACGTTTAAGAGCCGTGAGCAGACCGCCAGGCAGGCCAGCGGCGAAAAATCTCTACATGTTCACAATTCTGACCGGCGT	AAAAAAAAAAAAAAAAAAAAAAAAAAAAAAAAAAAAAAAAAAAAAAAAAAAAAAAAAAAAAAAAAAAAAAAAAAAAAAAAAAAAAAAAAAAAAAAAAAAAAAAAAAAAAAAAAAAAAAAAAAAAAAAAAAAAAAAAAAAAAAAAAAAAAA	NM:i:0	MD:Z:150	AS:i:150	XS:i:0
m1_42849_42999_1_m1_43256_43406_-1	0	NODE_2_length_50027_cov_41.0040_ID_3	4357	60	150M	*	0	0	CTATCCTACCTTGCATGGATTCCGTTCCTACTAGGTTCTTATCGTTTCTCGTTGGTGATCTGGCCAACACGCCAGAGAAACATAGTAATCCCGCACGATTTTGCATGAAAGATGCTAGCAAGAAACGCCTGTCCTCCAGACCCCCTTCTA	GGGGGGGGGGGGGGGGGGGGGGGGGGGGGGGGGGGGGGGGGGGGGGGGGGGGGGGGGGGGGGGGGGGGGGGGGGGGGGGGGGGGGGGGGGGGGGGGGGGGGGGGGGGGGGGGGGGGGGGGGGGGGGGGGGGGGGGGGGGGGGGGGGGGGG	NM:i:0	MD:Z:150	AS:i:150	XS:i:0
m1_3729_3879_1_m1_3996_4146_-1	0	NODE_2_length_50027_cov_41.0040_ID_3	15237	60	150M	*	0	0	CGACGCGATCAGGGGTCATAAGCTTTCATTTGACGATAGATCAGGCAGGTCTAATGGCCTCTCTGATGGAGCATAGCCTTTCGCGGCCTATTCAGGATATATACCCCCTGGGAAGGCCAGCCCGACTGTTTGATTTAAATTAATCCACAT	@@@@@@@@@@@@@@@@@@@@@@@@@@@@@@@@@@@@@@@@@@@@@@@@@@@@@@@@@@@@@@@@@@@@@@@@@@@@@@@@@@@@@@@@@@@@@@@@@@@@@@@@@@@@@@@@@@@@@@@@@@@@@@@@@@@@@@@@@@@@@@@@@@@@@@	NM:i:0	MD:Z:150	AS:i:150	XS:i:0
m1_3586_3736_-1_m1_3135_3285_1	16	NODE_2_length_50027_cov_41.0040_ID_3	15094	60	150M	*	0	0	AAGACTGATAACTAAGGCGAGATGCATGTTAGCCCGCAGTTAACGTATTAGATATGGCTGTTCGGGTCCACTTCTAGAGTCGGGTGCCAGTCGGTAAGTCGGGGTCAGGTTCTCCACCGAGCGGATCTGCATATGCTTCGGTCCGACGCG	HHHHHHHHHHHHHHHHHHHHHHHHHHHHHHHHHHHHHHHHHHHHHHHHHHHHHHHHHHHHHHHHHHHHHHHHHHHHHHHHHHHHHHHHHHHHHHHHHHHHHHHHHHHHHHHHHHHHHHHHHHHHHHHHHHHHHHHHHHHHHHHHHHHHHH	NM:i:0	MD:Z:150	AS:i:150	XS:i:0
m1_5196_5346_-1_m1_4900_5050_1	16	NODE_2_length_50027_cov_41.0040_ID_3	16704	60	150M	*	0	0	TGCTAATGGATACCCTAACGCTTTCTCGCAATATCAGTAACTTGACGGCTATCAAAAGCTAGACGGGCGAGCGCAGGGAGGCAAACGCTTACGCATCTGCCTACTTTGGACAAATTCAAAGAGCGACGAGCTGATCATTTTGCTAGGTAC	DDDDDDDDDDDDDDDDDDDDDDDDDDDDDDDDDDDDDDDDDDDDDDDDDDDDDDDDDDDDDDDDDDDDDDDDDDDDDDDDDDDDDDDDDDDDDDDDDDDDDDDDDDDDDDDDDDDDDDDDDDDDDDDDDDDDDDDDDDDDDDDDDDDDDD	NM:i:0	MD:Z:150	AS:i:150	XS:i:0
m1_27026_27176_1_m1_27424_27574_-1	0	NODE_2_length_50027_cov_41.0040_ID_3	38534	60	150M	*	0	0	AGGCTTGTTCGCAGGCCCCTGCAATGCATTCCCTACGCACCTATCCTATGGGAATCACGGAACAACAAGCTGAAACCTTGGACGAATGCCTTAAAGGTCCGTCCCACGTTCTTCTTGTGTACATCAGCTAATCCCTTTGGGTCCCAGCTG	DDDDDDDDDDDDDDDDDDDDDDDDDDDDDDDDDDDDDDDDDDDDDDDDDDDDDDDDDDDDDDDDDDDDDDDDDDDDDDDDDDDDDDDDDDDDDDDDDDDDDDDDDDDDDDDDDDDDDDDDDDDDDDDDDDDDDDDDDDDDDDDDDDDDDD	NM:i:0	MD:Z:150	AS:i:150	XS:i:0
m1_12557_12707_-1_m1_12364_12514_1	16	NODE_2_length_50027_cov_41.0040_ID_3	24065	60	150M	*	0	0	CCCATCTAGTCTATCGGAATGCTCCCGAGTGGGACGGTGTTCGTGCAGATTAATTTAAGGAACATTGGCTTAGATCGTTTGTTCCTAGTGTTCGGCCCACGGTTTGGCCTGGTGGGACAAATATATAGTGGTCCCCACACCGGGACTCTG	AAAAAAAAAAAAAAAAAAAAAAAAAAAAAAAAAAAAAAAAAAAAAAAAAAAAAAAAAAAAAAAAAAAAAAAAAAAAAAAAAAAAAAAAAAAAAAAAAAAAAAAAAAAAAAAAAAAAAAAAAAAAAAAAAAAAAAAAAAAAAAAAAAAAAA	NM:i:0	MD:Z:150	AS:i:150	XS:i:0
m1_21965_22115_1_m1_22271_22421_-1	0	NODE_2_length_50027_cov_41.0040_ID_3	33473	60	150M	*	0	0	GATCATCATAAGGATAGAAGGTACGACTCTGACATAGGCTTCCTCTAGAGCCCTCTTGGAATCGACCACCCAATATTTTCCAATCATACATAGCAAAATAATGTCTGTAGTGTCCTCGCGAAATCACAAGACAGCTTGTGTGCGCGGGCA	@@@@@@@@@@@@@@@@@@@@@@@@@@@@@@@@@@@@@@@@@@@@@@@@@@@@@@@@@@@@@@@@@@@@@@@@@@@@@@@@@@@@@@@@@@@@@@@@@@@@@@@@@@@@@@@@@@@@@@@@@@@@@@@@@@@@@@@@@@@@@@@@@@@@@@	NM:i:0	MD:Z:150	AS:i:150	XS:i:0
m1_14611_14761_-1_m1_14247_14397_1	16	NODE_2_length_50027_cov_41.0040_ID_3	26119	60	150M	*	0	0	TCAAGCATCGGAGTAGGGATTCTGCCATTAAGCTGGAGTAGAATCGAGCTCGGGACCGCAAGCGCACCGTGTCGAGCGGCCCAACTCACACTCAGACTCGGTATTTTATCCCTAGTATACGTGATTGAATATGCGGATTGCATGAAGACA	GGGGGGGGGGGGGGGGGGGGGGGGGGGGGGGGGGGGGGGGGGGGGGGGGGGGGGGGGGGGGGGGGGGGGGGGGGGGGGGGGGGGGGGGGGGGGGGGGGGGGGGGGGGGGGGGGGGGGGGGGGGGGGGGGGGGGGGGGGGGGGGGGGGGGG	NM:i:0	MD:Z:150	AS:i:150	XS:i:0
m1_17091_17241_1_m1_17341_17491_-1	0	NODE_2_length_50027_cov_41.0040_ID_3	28599	60	150M	*	0	0	CGGGTCTCGGCGAGGGACCAACAGTCGGTAATGACCTGAGGCCACGGCTGTCCGGAAAACGTTTCTCTATCCCTTTCAGTGAAATAGAAACAAACTTATTACGATTTCACTAAACTTGCCACACTAGTCTGTAGAAAGTTAGTAGGTTGA	CCCCCCCCCCCCCCCCCCCCCCCCCCCCCCCCCCCCCCCCCCCCCCCCCCCCCCCCCCCCCCCCCCCCCCCCCCCCCCCCCCCCCCCCCCCCCCCCCCCCCCCCCCCCCCCCCCCCCCCCCCCCCCCCCCCCCCCCCCCCCCCCCCCCCC	NM:i:0	MD:Z:150	AS:i:150	XS:i:0
m1_40908_41058_1_m1_41305_41455_-1	0	NODE_2_length_50027_cov_41.0040_ID_3	2416	60	150M	*	0	0	AGTCTCAAAACGATCCTGGCTACGGCGCGTTTTCCCTAAATGCCGTCTTATGTACCAGATTAGCTTGGGTAGCCTTCCAGTGTTATCCGACCAAACAGGGACGGCTCATCTCCTCTGGTTTGTCAGGGACAATAGCTGCAACCCCGTCTC	CCCCCCCCCCCCCCCCCCCCCCCCCCCCCCCCCCCCCCCCCCCCCCCCCCCCCCCCCCCCCCCCCCCCCCCCCCCCCCCCCCCCCCCCCCCCCCCCCCCCCCCCCCCCCCCCCCCCCCCCCCCCCCCCCCCCCCCCCCCCCCCCCCCCCC	NM:i:0	MD:Z:150	AS:i:150	XS:i:0
m1_12278_12428_1_m1_12506_12656_-1	0	NODE_2_length_50027_cov_41.0040_ID_3	23786	60	150M	*	0	0	CGAGCCCTGGATAGGGACAACGTGGTTCGTTGTACGCGATGAACGGAGTCCACGGCTACGTCAAGTGGCATTTTAGCGCTTCTCATCGGGTGTTACGGAAAAACCAATGGACCCCATCGAGTCCGTCCCTTGTCAACGCAGACCAACCCG	CCCCCCCCCCCCCCCCCCCCCCCCCCCCCCCCCCCCCCCCCCCCCCCCCCCCCCCCCCCCCCCCCCCCCCCCCCCCCCCCCCCCCCCCCCCCCCCCCCCCCCCCCCCCCCCCCCCCCCCCCCCCCCCCCCCCCCCCCCCCCCCCCCCCCC	NM:i:0	MD:Z:150	AS:i:150	XS:i:0
m1_14163_14313_-1_m1_13854_14004_1	16	NODE_2_length_50027_cov_41.0040_ID_3	25671	60	150M	*	0	0	GCGCTCCGATTCAGTCGTAGTGTATGAGTGACCAGCAGGCGTGGTACTAATAGCCGTGCCAAGATCATGTACTTTCTATACTGGGGTCCGCAATTGGGCTGGAGCGAAACTAGCGGACGGCGAATAATTTACAGGAACGACGGACGACTT	@@@@@@@@@@@@@@@@@@@@@@@@@@@@@@@@@@@@@@@@@@@@@@@@@@@@@@@@@@@@@@@@@@@@@@@@@@@@@@@@@@@@@@@@@@@@@@@@@@@@@@@@@@@@@@@@@@@@@@@@@@@@@@@@@@@@@@@@@@@@@@@@@@@@@@	NM:i:0	MD:Z:150	AS:i:150	XS:i:0
m1_10419_10569_-1_m1_10118_10268_1	16	NODE_2_length_50027_cov_41.0040_ID_3	21927	60	150M	*	0	0	AGTAAGTGCTGTTTAAGGGCTTTGTTATGTAACGACCAGCTGATCTAGGGACCTATATTGTACCGCCACGCAGCCACCCGATCCCAACTTGGCGGCCACAGAGCTGGCTTGGGACGACCGCTCTCTTTCCAGAAGAGGGCCGATAGGGCG	FFFFFFFFFFFFFFFFFFFFFFFFFFFFFFFFFFFFFFFFFFFFFFFFFFFFFFFFFFFFFFFFFFFFFFFFFFFFFFFFFFFFFFFFFFFFFFFFFFFFFFFFFFFFFFFFFFFFFFFFFFFFFFFFFFFFFFFFFFFFFFFFFFFFFF	NM:i:0	MD:Z:150	AS:i:150	XS:i:0
m1_7531_7681_1_m1_7911_8061_-1	0	NODE_2_length_50027_cov_41.0040_ID_3	19039	60	150M	*	0	0	CTATGTCCAGTTGCGAGGCGTTCTGGCGAGGGCACCACATAGGAAAAGGGAGGAATTATGCTTCGATCAACTTTTGTTGGGTGTTCCCATTACGAAGCCCATGCATAGAAGAGGTCGCTAGGGGTTCGCACCCCCATCATCAAATCCAGT	FFFFFFFFFFFFFFFFFFFFFFFFFFFFFFFFFFFFFFFFFFFFFFFFFFFFFFFFFFFFFFFFFFFFFFFFFFFFFFFFFFFFFFFFFFFFFFFFFFFFFFFFFFFFFFFFFFFFFFFFFFFFFFFFFFFFFFFFFFFFFFFFFFFFFF	NM:i:0	MD:Z:150	AS:i:150	XS:i:0
m1_7220_7370_-1_m1_6825_6975_1	16	NODE_2_length_50027_cov_41.0040_ID_3	18728	60	150M	*	0	0	GCGAGGGTGGACCGGGCACATGCTTACACCCGGTGGAGGTCAAAACTTGAGAGAACAGAATTGGCAGGAGCGGTTACATGTCTCGGGACCGAATGCCGGCCCCTAACGGCTGTTGCCTATCACCGCTGGAGAGATATCTGAACAGAGCAG	EEEEEEEEEEEEEEEEEEEEEEEEEEEEEEEEEEEEEEEEEEEEEEEEEEEEEEEEEEEEEEEEEEEEEEEEEEEEEEEEEEEEEEEEEEEEEEEEEEEEEEEEEEEEEEEEEEEEEEEEEEEEEEEEEEEEEEEEEEEEEEEEEEEEEE	NM:i:0	MD:Z:150	AS:i:150	XS:i:0
m1_25921_26071_1_m1_26210_26360_-1	0	NODE_2_length_50027_cov_41.0040_ID_3	37429	60	150M	*	0	0	ATGATGGACCTCCTGTCCGTCCCGGGTCTAAGAGCTGTAGTAAATCGGCCCCTGGGGCGCAGTCATGTTTACACCGTTAAGTACTTACTCGTTCCAGCCAGTAAAAAGCCGTGATCACGATCTCTCATGGGGTCATGACTGACTTGAAGT	HHHHHHHHHHHHHHHHHHHHHHHHHHHHHHHHHHHHHHHHHHHHHHHHHHHHHHHHHHHHHHHHHHHHHHHHHHHHHHHHHHHHHHHHHHHHHHHHHHHHHHHHHHHHHHHHHHHHHHHHHHHHHHHHHHHHHHHHHHHHHHHHHHHHHH	NM:i:0	MD:Z:150	AS:i:150	XS:i:0
m1_45561_45711_-1_m1_45303_45453_1	16	NODE_2_length_50027_cov_41.0040_ID_3	7069	60	150M	*	0	0	AAGTGTAGCAGGATCTGGATCTAATAGGGTCGATCTGTCACGGGGGCTACACCGGCATGACGGACCCGAGATGGACAACGGTCCCTCCCACAGGGAAGTAGGAAGCACAACTATTCGCAGCCCTGAAGGTGGATAAAACCCGATAAGACA	GGGGGGGGGGGGGGGGGGGGGGGGGGGGGGGGGGGGGGGGGGGGGGGGGGGGGGGGGGGGGGGGGGGGGGGGGGGGGGGGGGGGGGGGGGGGGGGGGGGGGGGGGGGGGGGGGGGGGGGGGGGGGGGGGGGGGGGGGGGGGGGGGGGGGG	NM:i:0	MD:Z:150	AS:i:150	XS:i:0
m1_29289_29439_1_m1_29548_29698_-1	0	NODE_2_length_50027_cov_41.0040_ID_3	40797	60	150M	*	0	0	AATCGGTCCATCCGCCTCAACTTCTATAATCCGGAAATTCCTTGATCACGAGCAAGCCACAAACTTAAAGCAATCATAATACTTTCTCCCACTTAGGGGCACAGTAATGTTGTGACATGGCTCCGTGGTAAGAATCCCCTTACGGTACGG	HHHHHHHHHHHHHHHHHHHHHHHHHHHHHHHHHHHHHHHHHHHHHHHHHHHHHHHHHHHHHHHHHHHHHHHHHHHHHHHHHHHHHHHHHHHHHHHHHHHHHHHHHHHHHHHHHHHHHHHHHHHHHHHHHHHHHHHHHHHHHHHHHHHHHH	NM:i:0	MD:Z:150	AS:i:150	XS:i:0
m1_596_746_-1_m1_146_296_1	16	NODE_2_length_50027_cov_41.0040_ID_3	12104	60	150M	*	0	0	CACGGCAAGCATCAGGGAATCACCCTGCAAAGGGGGGACGAATTAGAAAAATATTAATAGATGATCCCGTACAGGCGGGCTCGACACCTCTATCCAATTTCTCGTGAGAGTCCGCGTCAGGATAGCTCCGGGATGAAGTAGAATAGGGAA	AAAAAAAAAAAAAAAAAAAAAAAAAAAAAAAAAAAAAAAAAAAAAAAAAAAAAAAAAAAAAAAAAAAAAAAAAAAAAAAAAAAAAAAAAAAAAAAAAAAAAAAAAAAAAAAAAAAAAAAAAAAAAAAAAAAAAAAAAAAAAAAAAAAAAA	NM:i:0	MD:Z:150	AS:i:150	XS:i:0
m1_4036_4186_-1_m1_3640_3790_1	16	NODE_2_length_50027_cov_41.0040_ID_3	15544	60	150M	*	0	0	GCCTGGCGGCTCGGGACACTCCTCTCTTCGGGAAAGCCACGAATCGATCGCCCTGTACCGTTCTCGTGCGGTCATGCTTCCGTAAGGTCATCCTACGCTACGACGGACGACAAGCCTTTACTTGGCACTAGCTCGGGCTCGATTCAGGCT	GGGGGGGGGGGGGGGGGGGGGGGGGGGGGGGGGGGGGGGGGGGGGGGGGGGGGGGGGGGGGGGGGGGGGGGGGGGGGGGGGGGGGGGGGGGGGGGGGGGGGGGGGGGGGGGGGGGGGGGGGGGGGGGGGGGGGGGGGGGGGGGGGGGGGG	NM:i:0	MD:Z:150	AS:i:150	XS:i:0
m1_43713_43863_-1_m1_43272_43422_1	16	NODE_2_length_50027_cov_41.0040_ID_3	5221	60	150M	*	0	0	AGGTTATGTAAGTTCATCAACCACTCTGATGAGAGTAATATATTCTTGACAAGGAATACGGCGGGGACCTGAATATGAGCCCGACCACGCAACTACTCGTGATAAGTCCATGATACGTGTAGTCGGCCTAACCTACGGATACCTCCCTAC	FFFFFFFFFFFFFFFFFFFFFFFFFFFFFFFFFFFFFFFFFFFFFFFFFFFFFFFFFFFFFFFFFFFFFFFFFFFFFFFFFFFFFFFFFFFFFFFFFFFFFFFFFFFFFFFFFFFFFFFFFFFFFFFFFFFFFFFFFFFFFFFFFFFFFF	NM:i:0	MD:Z:150	AS:i:150	XS:i:0
m1_16316_16466_-1_m1_16015_16165_1	16	NODE_2_length_50027_cov_41.0040_ID_3	27824	60	150M	*	0	0	GTGCTAGAGGGGGTAGTGATTCATTGTTGGTACTTTAGAGATAAAAGATCCAGGACGGCGAGAACGCGTTGGTAAGTGGAGTTTCCTACGAGATTCACTCATCCGCCTGATGAGCTGTTACATTCCACTATTTGCCCCCGCTTCAGCATG	HHHHHHHHHHHHHHHHHHHHHHHHHHHHHHHHHHHHHHHHHHHHHHHHHHHHHHHHHHHHHHHHHHHHHHHHHHHHHHHHHHHHHHHHHHHHHHHHHHHHHHHHHHHHHHHHHHHHHHHHHHHHHHHHHHHHHHHHHHHHHHHHHHHHHH	NM:i:0	MD:Z:150	AS:i:150	XS:i:0
m1_17063_17213_1_m1_17326_17476_-1	0	NODE_2_length_50027_cov_41.0040_ID_3	28571	60	150M	*	0	0	CATTCGGTAACATTGTATGCTCGTCCATCGGGTCTCGGCGAGGGACCAACAGTCGGTAATGACCTGAGGCCACGGCTGTCCGGAAAACGTTTCTCTATCCCTTTCAGTGAAATAGAAACAAACTTATTACGATTTCACTAAACTTGCCAC	AAAAAAAAAAAAAAAAAAAAAAAAAAAAAAAAAAAAAAAAAAAAAAAAAAAAAAAAAAAAAAAAAAAAAAAAAAAAAAAAAAAAAAAAAAAAAAAAAAAAAAAAAAAAAAAAAAAAAAAAAAAAAAAAAAAAAAAAAAAAAAAAAAAAAA	NM:i:0	MD:Z:150	AS:i:150	XS:i:0
m1_21046_21196_-1_m1_20716_20866_1	16	NODE_2_length_50027_cov_41.0040_ID_3	32554	60	150M	*	0	0	CCAACCGGTTTTTCAATAAAGTCAGTGTAGCTGTAACCGCTGCTTGCTCTATTGGGCCTTGTCGAACTTACTGATAAGGGGATGTGGACATTCACCCCATGCTCGTCAAGCCTACTGAGGCGCCATTACGGCCGCCGCTCTCAGCAATGC	FFFFFFFFFFFFFFFFFFFFFFFFFFFFFFFFFFFFFFFFFFFFFFFFFFFFFFFFFFFFFFFFFFFFFFFFFFFFFFFFFFFFFFFFFFFFFFFFFFFFFFFFFFFFFFFFFFFFFFFFFFFFFFFFFFFFFFFFFFFFFFFFFFFFFF	NM:i:0	MD:Z:150	AS:i:150	XS:i:0
m1_43975_44125_1_m1_44434_44584_-1	0	NODE_2_length_50027_cov_41.0040_ID_3	5483	60	150M	*	0	0	AAGTATCTCTATTTGACACTAAGCTGCCTGTCATTAGTAGCAATCAGTACTGATAGTGTCTCGTTCGAGGTGCCGACTACTCGAGAGGTGATGACGTCGTTGAGGTTCGGACAGTAAGGCACATTCTCATGCCCGGTCTAACAAGACCGT	FFFFFFFFFFFFFFFFFFFFFFFFFFFFFFFFFFFFFFFFFFFFFFFFFFFFFFFFFFFFFFFFFFFFFFFFFFFFFFFFFFFFFFFFFFFFFFFFFFFFFFFFFFFFFFFFFFFFFFFFFFFFFFFFFFFFFFFFFFFFFFFFFFFFFF	NM:i:0	MD:Z:150	AS:i:150	XS:i:0
m1_6995_7145_-1_m1_6567_6717_1	16	NODE_2_length_50027_cov_41.0040_ID_3	18503	60	150M	*	0	0	TAAACCATATATTATCTATTATTCGCAACCACAGCGGAACACATCATAGTTGAACCTGGCATATTCCATACGATTTAATGATCTGATGATCATGCCGCTCGAGTCTATGTTAAAGAAATAAAAGTCCTAGTGTCTAGACGACCGCTCGTC	AAAAAAAAAAAAAAAAAAAAAAAAAAAAAAAAAAAAAAAAAAAAAAAAAAAAAAAAAAAAAAAAAAAAAAAAAAAAAAAAAAAAAAAAAAAAAAAAAAAAAAAAAAAAAAAAAAAAAAAAAAAAAAAAAAAAAAAAAAAAAAAAAAAAAA	NM:i:0	MD:Z:150	AS:i:150	XS:i:0
m1_16059_16209_1_m1_16305_16455_-1	0	NODE_2_length_50027_cov_41.0040_ID_3	27567	60	150M	*	0	0	GCCGTGTTCACTTCCAGAAACGTAGCAGTCATTACGATGTATATTACGAAGACCCTATAACGTGGTCACAGGATTGATTCTCAGTTAACTCTCGCTGTGCACTGTCTAATAAGCTTCAGTGAACATAGGTCTCCCGTAGCCGGGGAACGC	IIIIIIIIIIIIIIIIIIIIIIIIIIIIIIIIIIIIIIIIIIIIIIIIIIIIIIIIIIIIIIIIIIIIIIIIIIIIIIIIIIIIIIIIIIIIIIIIIIIIIIIIIIIIIIIIIIIIIIIIIIIIIIIIIIIIIIIIIIIIIIIIIIIIII	NM:i:0	MD:Z:150	AS:i:150	XS:i:0
m1_32002_32152_1_m1_32227_32377_-1	0	NODE_2_length_50027_cov_41.0040_ID_3	43510	60	150M	*	0	0	GTCCCCGCCAATCCCGCTTTGGCCTCACATGTCGCGCCCAAAGTGCAGAGATCCTAGCATGGGTAGCAGCTGGAGTTCGGTCGAAGCGTAAGTGGTCACGCGCCGTTAAGGTGTCGAACGTTCCCTGAGAGGCTGTGAAACATCCCGCGG	EEEEEEEEEEEEEEEEEEEEEEEEEEEEEEEEEEEEEEEEEEEEEEEEEEEEEEEEEEEEEEEEEEEEEEEEEEEEEEEEEEEEEEEEEEEEEEEEEEEEEEEEEEEEEEEEEEEEEEEEEEEEEEEEEEEEEEEEEEEEEEEEEEEEEE	NM:i:0	MD:Z:150	AS:i:150	XS:i:0
m1_11903_12053_1_m1_12102_12252_-1	0	NODE_2_length_50027_cov_41.0040_ID_3	23411	60	150M	*	0	0	AGGACATGATTTGTATTTAAAGATCTGCAAGGTCATTTCATCGAGCACGTTGGTACAGAGGCACGACTTTAAACCGATTAATCGGCAGGATCAGGCCTATATGTCAGCGATGACACAGAGTTCGGTATGTTTCTTCGTGACGCTCCACGG	CCCCCCCCCCCCCCCCCCCCCCCCCCCCCCCCCCCCCCCCCCCCCCCCCCCCCCCCCCCCCCCCCCCCCCCCCCCCCCCCCCCCCCCCCCCCCCCCCCCCCCCCCCCCCCCCCCCCCCCCCCCCCCCCCCCCCCCCCCCCCCCCCCCCCC	NM:i:0	MD:Z:150	AS:i:150	XS:i:0
m1_21078_21228_-1_m1_20703_20853_1	16	NODE_2_length_50027_cov_41.0040_ID_3	32586	60	150M	*	0	0	GTAACCGCTGCTTGCTCTATTGGGCCTTGTCGAACTTACTGATAAGGGGATGTGGACATTCACCCCATGCTCGTCAAGCCTACTGAGGCGCCATTACGGCCGCCGCTCTCAGCAATGCACCCATCTCGACATAGCGCATCGCTGCAGCAC	DDDDDDDDDDDDDDDDDDDDDDDDDDDDDDDDDDDDDDDDDDDDDDDDDDDDDDDDDDDDDDDDDDDDDDDDDDDDDDDDDDDDDDDDDDDDDDDDDDDDDDDDDDDDDDDDDDDDDDDDDDDDDDDDDDDDDDDDDDDDDDDDDDDDDD	NM:i:0	MD:Z:150	AS:i:150	XS:i:0
m1_46771_46921_-1_m1_46395_46545_1	16	NODE_2_length_50027_cov_41.0040_ID_3	8279	60	150M	*	0	0	CGACTTTACAATCCTTTCGTACCTACCGCTGGTGTAAGTTCCTTCGTAGACCGGGCGAGCGTCCCAGCAGGACTAGCATATACTGGATGCAGTGGGGATAGAAAAGGGAGGATGACATACATAACACGCCTTTCGGCTGAGCCGTCTGAG	GGGGGGGGGGGGGGGGGGGGGGGGGGGGGGGGGGGGGGGGGGGGGGGGGGGGGGGGGGGGGGGGGGGGGGGGGGGGGGGGGGGGGGGGGGGGGGGGGGGGGGGGGGGGGGGGGGGGGGGGGGGGGGGGGGGGGGGGGGGGGGGGGGGGGG	NM:i:0	MD:Z:150	AS:i:150	XS:i:0
m1_42880_43030_1_m1_43006_43156_-1	0	NODE_2_length_50027_cov_41.0040_ID_3	4388	60	150M	*	0	0	TAGGTTCTTATCGTTTCTCGTTGGTGATCTGGCCAACACGCCAGAGAAACATAGTAATCCCGCACGATTTTGCATGAAAGATGCTAGCAAGAAACGCCTGTCCTCCAGACCCCCTTCTACGCCATTTGCGAACGAGAGACGGACCCACCA	IIIIIIIIIIIIIIIIIIIIIIIIIIIIIIIIIIIIIIIIIIIIIIIIIIIIIIIIIIIIIIIIIIIIIIIIIIIIIIIIIIIIIIIIIIIIIIIIIIIIIIIIIIIIIIIIIIIIIIIIIIIIIIIIIIIIIIIIIIIIIIIIIIIIII	NM:i:0	MD:Z:150	AS:i:150	XS:i:0
m1_30913_31063_-1_m1_30608_30758_1	16	NODE_2_length_50027_cov_41.0040_ID_3	42421	60	150M	*	0	0	CGACATGTTACACGTTTTGTCAAGAATACAGTCCTGCGCGTCCCAGCAATGACGTTAAATGGGGAAATCATTACTGTTTAAGGTCCGTTTCAGGGCTTTGAGAGGCCACGCGTACGCATAATCAGGTTTAAATCGACACAATAAACACTA	BBBBBBBBBBBBBBBBBBBBBBBBBBBBBBBBBBBBBBBBBBBBBBBBBBBBBBBBBBBBBBBBBBBBBBBBBBBBBBBBBBBBBBBBBBBBBBBBBBBBBBBBBBBBBBBBBBBBBBBBBBBBBBBBBBBBBBBBBBBBBBBBBBBBBB	NM:i:0	MD:Z:150	AS:i:150	XS:i:0
m1_29726_29876_-1_m1_29190_29340_1	16	NODE_2_length_50027_cov_41.0040_ID_3	41234	60	150M	*	0	0	GATCCCGGTAGAAAAGAGTTCCCCGTCCGTCGAGGGTACCTGCAGCTAACGCGTCTGCAATCCCTTGAGCGTGGTACGTCATAGAGAACAGTAATAAAGATCCTTAGGACTGTGCTGATTACACTTGCTGGGCGATTTAATTAAACCTGA	AAAAAAAAAAAAAAAAAAAAAAAAAAAAAAAAAAAAAAAAAAAAAAAAAAAAAAAAAAAAAAAAAAAAAAAAAAAAAAAAAAAAAAAAAAAAAAAAAAAAAAAAAAAAAAAAAAAAAAAAAAAAAAAAAAAAAAAAAAAAAAAAAAAAAA	NM:i:0	MD:Z:150	AS:i:150	XS:i:0
m1_3507_3657_1_m1_3901_4051_-1	0	NODE_2_length_50027_cov_41.0040_ID_3	15015	60	150M	*	0	0	CTAGCGTTCCGCAAGTCATGCTTGCGCCGCCGGATCGGAAACCTCGCAGGATTGGAGGGGCGGTTAATCCATAATTTGCAAGACTGATAACTAAGGCGAGATGCATGTTAGCCCGCAGTTAACGTATTAGATATGGCTGTTCGGGTCCAC	AAAAAAAAAAAAAAAAAAAAAAAAAAAAAAAAAAAAAAAAAAAAAAAAAAAAAAAAAAAAAAAAAAAAAAAAAAAAAAAAAAAAAAAAAAAAAAAAAAAAAAAAAAAAAAAAAAAAAAAAAAAAAAAAAAAAAAAAAAAAAAAAAAAAAA	NM:i:0	MD:Z:150	AS:i:150	XS:i:0
m1_16799_16949_-1_m1_16424_16574_1	16	NODE_2_length_50027_cov_41.0040_ID_3	28307	60	150M	*	0	0	GGGCCGGCCTCAGGTCATGGGCCAATGTGGCCGAGCTTCCATTAGATCGCCACAGACTGCGGGGCTTCTGTTTTTCCGAAAAGCGATGTCTATTTCTTGCAAACGTCCTCCAGCGAGCTAGACCATTTAGCAATAATGAACTTGCATCAT	AAAAAAAAAAAAAAAAAAAAAAAAAAAAAAAAAAAAAAAAAAAAAAAAAAAAAAAAAAAAAAAAAAAAAAAAAAAAAAAAAAAAAAAAAAAAAAAAAAAAAAAAAAAAAAAAAAAAAAAAAAAAAAAAAAAAAAAAAAAAAAAAAAAAAA	NM:i:0	MD:Z:150	AS:i:150	XS:i:0
m1_36087_36237_1_m1_36351_36501_-1	0	NODE_2_length_50027_cov_41.0040_ID_3	47595	60	150M	*	0	0	AAGATACCGCATTACGCCAAATTTCGGGGCAGGGTTAAGTCCGCCACCGTTGAGACTGCTTGCGATAGATCGCCGCAATGCACTAGCGATGGCATTCGATCCGATCCGAATAACTGCTGTAAATCGGAATAAATTATCACTCGACGGAGG	CCCCCCCCCCCCCCCCCCCCCCCCCCCCCCCCCCCCCCCCCCCCCCCCCCCCCCCCCCCCCCCCCCCCCCCCCCCCCCCCCCCCCCCCCCCCCCCCCCCCCCCCCCCCCCCCCCCCCCCCCCCCCCCCCCCCCCCCCCCCCCCCCCCCCC	NM:i:0	MD:Z:150	AS:i:150	XS:i:0
m1_20143_20293_1_m1_20529_20679_-1	0	NODE_2_length_50027_cov_41.0040_ID_3	31651	60	150M	*	0	0	GGTTTATCATCCTGAACTTTGCCCCAGGACCACCTCCCCGACCTTGAACGGAAGAGATGCCAGCGAAAGGCTGTCCTAGGTCAAGAGACACCGTCGTAAAGTGGTGTCGACTCACTATTCCGCGCCTCCACAAGGGCGACGCATGGCGCA	EEEEEEEEEEEEEEEEEEEEEEEEEEEEEEEEEEEEEEEEEEEEEEEEEEEEEEEEEEEEEEEEEEEEEEEEEEEEEEEEEEEEEEEEEEEEEEEEEEEEEEEEEEEEEEEEEEEEEEEEEEEEEEEEEEEEEEEEEEEEEEEEEEEEEE	NM:i:0	MD:Z:150	AS:i:150	XS:i:0
m1_46767_46917_-1_m1_46378_46528_1	16	NODE_2_length_50027_cov_41.0040_ID_3	8275	60	150M	*	0	0	GATCCGACTTTACAATCCTTTCGTACCTACCGCTGGTGTAAGTTCCTTCGTAGACCGGGCGAGCGTCCCAGCAGGACTAGCATATACTGGATGCAGTGGGGATAGAAAAGGGAGGATGACATACATAACACGCCTTTCGGCTGAGCCGTC	IIIIIIIIIIIIIIIIIIIIIIIIIIIIIIIIIIIIIIIIIIIIIIIIIIIIIIIIIIIIIIIIIIIIIIIIIIIIIIIIIIIIIIIIIIIIIIIIIIIIIIIIIIIIIIIIIIIIIIIIIIIIIIIIIIIIIIIIIIIIIIIIIIIIII	NM:i:0	MD:Z:150	AS:i:150	XS:i:0
m1_26402_26552_-1_m1_25939_26089_1	16	NODE_2_length_50027_cov_41.0040_ID_3	37910	60	150M	*	0	0	ACCTCCCGGCCGTACAGGCATGTCCAGGCGACGTGTTTGCCCGAGTCAAGCATGAGTCTCTGAAGCGCTGTATCAGGGGAACAGGACAAGGGCGGATTATAGAACCCATCACCATCCACGCTAATGCCTACGAGTCATCCCTTGATAGAG	GGGGGGGGGGGGGGGGGGGGGGGGGGGGGGGGGGGGGGGGGGGGGGGGGGGGGGGGGGGGGGGGGGGGGGGGGGGGGGGGGGGGGGGGGGGGGGGGGGGGGGGGGGGGGGGGGGGGGGGGGGGGGGGGGGGGGGGGGGGGGGGGGGGGGG	NM:i:0	MD:Z:150	AS:i:150	XS:i:0
m1_12231_12381_-1_m1_12013_12163_1	16	NODE_2_length_50027_cov_41.0040_ID_3	23739	60	150M	*	0	0	TGATCATAAGATAGCCTGAATTGGCCTGGGGCGCTGTATTGCAAAACCGAGCCCTGGATAGGGACAACGTGGTTCGTTGTACGCGATGAACGGAGTCCACGGCTACGTCAAGTGGCATTTTAGCGCTTCTCATCGGGTGTTACGGAAAAA	EEEEEEEEEEEEEEEEEEEEEEEEEEEEEEEEEEEEEEEEEEEEEEEEEEEEEEEEEEEEEEEEEEEEEEEEEEEEEEEEEEEEEEEEEEEEEEEEEEEEEEEEEEEEEEEEEEEEEEEEEEEEEEEEEEEEEEEEEEEEEEEEEEEEEE	NM:i:0	MD:Z:150	AS:i:150	XS:i:0
m1_24529_24679_1_m1_24845_24995_-1	0	NODE_2_length_50027_cov_41.0040_ID_3	36037	60	150M	*	0	0	AACACATCGAGGGTGATGGTTTGCAAGGAGTGGGGCTCGAATGTACTTTGCCACTGACTCGCCAATTAAAGTAACTGCCTTATGGTACGAAACGTGATTGGTACATGTGTACTGCTCCCACTACTGAACCTGCACCAGACGCCTCGTCAC	GGGGGGGGGGGGGGGGGGGGGGGGGGGGGGGGGGGGGGGGGGGGGGGGGGGGGGGGGGGGGGGGGGGGGGGGGGGGGGGGGGGGGGGGGGGGGGGGGGGGGGGGGGGGGGGGGGGGGGGGGGGGGGGGGGGGGGGGGGGGGGGGGGGGGG	NM:i:0	MD:Z:150	AS:i:150	XS:i:0
m1_20224_20374_-1_m1_19700_19850_1	16	NODE_2_length_50027_cov_41.0040_ID_3	31732	60	150M	*	0	0	CAAGAGACACCGTCGTAAAGTGGTGTCGACTCACTATTCCGCGCCTCCACAAGGGCGACGCATGGCGCATGGGCCCCCGGGGACCAGTGCGTGCTTAGAGCGTAAACAGTTAGCTGAATGGGCTCTAGCCACTGTTCGCGATCTGCGCGA	CCCCCCCCCCCCCCCCCCCCCCCCCCCCCCCCCCCCCCCCCCCCCCCCCCCCCCCCCCCCCCCCCCCCCCCCCCCCCCCCCCCCCCCCCCCCCCCCCCCCCCCCCCCCCCCCCCCCCCCCCCCCCCCCCCCCCCCCCCCCCCCCCCCCCC	NM:i:0	MD:Z:150	AS:i:150	XS:i:0
m1_25009_25159_1_m1_25203_25353_-1	0	NODE_2_length_50027_cov_41.0040_ID_3	36517	60	150M	*	0	0	TGATTTTTCTGGGATATCTCGTTAGTGAACATGATTTTCACGCGGGCGCTAAACCTTTTAATGCTCCCGATGTCGTCACCCTTCACAAACTGGTAATCCATTACATGGAATTGAGACACATTTCTGGAGTTTGGAGAGGGACATAGTGAG	IIIIIIIIIIIIIIIIIIIIIIIIIIIIIIIIIIIIIIIIIIIIIIIIIIIIIIIIIIIIIIIIIIIIIIIIIIIIIIIIIIIIIIIIIIIIIIIIIIIIIIIIIIIIIIIIIIIIIIIIIIIIIIIIIIIIIIIIIIIIIIIIIIIIII	NM:i:0	MD:Z:150	AS:i:150	XS:i:0
m1_21509_21659_1_m1_21825_21975_-1	0	NODE_2_length_50027_cov_41.0040_ID_3	33017	60	150M	*	0	0	AAACGGCGCTTTGACGCACGTGCGGGAAGTATGCCAGGGGCCATAAACTTCTCTAACATCACTAGACAATCACGGGCCACTCCATTAAGGTAACCATTTTGTTCGGGGACTAGAGGTGTAACAGTGAACGCTACTACCACTGCGGATTAA	FFFFFFFFFFFFFFFFFFFFFFFFFFFFFFFFFFFFFFFFFFFFFFFFFFFFFFFFFFFFFFFFFFFFFFFFFFFFFFFFFFFFFFFFFFFFFFFFFFFFFFFFFFFFFFFFFFFFFFFFFFFFFFFFFFFFFFFFFFFFFFFFFFFFFF	NM:i:0	MD:Z:150	AS:i:150	XS:i:0
m1_5465_5615_1_m1_5790_5940_-1	0	NODE_2_length_50027_cov_41.0040_ID_3	16973	60	150M	*	0	0	ATAGCTAGCACAGTACGGTGGTGCGTTAGGAAGAAATTGCCATGTAAGCGCCCGGGTAGGGATTAAAGGTACAGTCGCGGCTATGAACGGGCCCGACCGTAGACATATTCTTGTGGAACGTCTCACTGTTATTTACGGAGGGACTCGGGG	EEEEEEEEEEEEEEEEEEEEEEEEEEEEEEEEEEEEEEEEEEEEEEEEEEEEEEEEEEEEEEEEEEEEEEEEEEEEEEEEEEEEEEEEEEEEEEEEEEEEEEEEEEEEEEEEEEEEEEEEEEEEEEEEEEEEEEEEEEEEEEEEEEEEEE	NM:i:0	MD:Z:150	AS:i:150	XS:i:0
m1_37643_37793_-1_m1_37284_37434_1	16	NODE_2_length_50027_cov_41.0040_ID_3	49151	60	150M	*	0	0	CTCACTAAAGCTACATCCATCTCAAGTTACCCGCACTCCTAACAATCCCTTTGTCCAGGTTACGCGAGTAGGAGTGTAGTCAACACCTGACTTGTATAAGCCGATGAATATCAATGTTGCGATATGCCTGAGATAAACGCGTACTCATTT	IIIIIIIIIIIIIIIIIIIIIIIIIIIIIIIIIIIIIIIIIIIIIIIIIIIIIIIIIIIIIIIIIIIIIIIIIIIIIIIIIIIIIIIIIIIIIIIIIIIIIIIIIIIIIIIIIIIIIIIIIIIIIIIIIIIIIIIIIIIIIIIIIIIIII	NM:i:0	MD:Z:150	AS:i:150	XS:i:0
m1_36384_36534_-1_m1_36202_36352_1	16	NODE_2_length_50027_cov_41.0040_ID_3	47892	60	150M	*	0	0	GGGGAGACGTGCTTACCGCCATCATTGATCGTGCGTGTACAAACGATCTAAAGGACTGGGGCAACAAGTTCACTCGATGTAGGTTCGCAAATAAATGCAGATGTTTACATGTGTTAATTCCGAATGAGGCGTCGCTTTTCCAGGCCTTGT	IIIIIIIIIIIIIIIIIIIIIIIIIIIIIIIIIIIIIIIIIIIIIIIIIIIIIIIIIIIIIIIIIIIIIIIIIIIIIIIIIIIIIIIIIIIIIIIIIIIIIIIIIIIIIIIIIIIIIIIIIIIIIIIIIIIIIIIIIIIIIIIIIIIIII	NM:i:0	MD:Z:150	AS:i:150	XS:i:0
m1_30107_30257_-1_m1_29751_29901_1	16	NODE_2_length_50027_cov_41.0040_ID_3	41615	60	150M	*	0	0	AAAATCAGCGTCCCGGGCTTTGGCACGTTTGAGCTTAAGTCCGTAGGCCGCAGCTTCTGCGATGTTCGGATAGGTTTTACACTCGCGACCATGCCCCGTTCACGTTGTTTCCGCGCGAACAAATCCGTCTGGCCGCGCACTTTCTGGGAA	BBBBBBBBBBBBBBBBBBBBBBBBBBBBBBBBBBBBBBBBBBBBBBBBBBBBBBBBBBBBBBBBBBBBBBBBBBBBBBBBBBBBBBBBBBBBBBBBBBBBBBBBBBBBBBBBBBBBBBBBBBBBBBBBBBBBBBBBBBBBBBBBBBBBBB	NM:i:0	MD:Z:150	AS:i:150	XS:i:0
m1_20335_20485_-1_m1_20118_20268_1	16	NODE_2_length_50027_cov_41.0040_ID_3	31843	60	150M	*	0	0	AGCTGAATGGGCTCTAGCCACTGTTCGCGATCTGCGCGAGAGACCTAGGATCGGCGAAAAAGCAGACGTCTCAACCATGGGCGAAGCGGGGCTTGTTCGTATTGGTAAGGCGCGTTCGCCCTATTTTGTTGTAGTTAATACCTATAACTC	AAAAAAAAAAAAAAAAAAAAAAAAAAAAAAAAAAAAAAAAAAAAAAAAAAAAAAAAAAAAAAAAAAAAAAAAAAAAAAAAAAAAAAAAAAAAAAAAAAAAAAAAAAAAAAAAAAAAAAAAAAAAAAAAAAAAAAAAAAAAAAAAAAAAAA	NM:i:0	MD:Z:150	AS:i:150	XS:i:0
m1_38564_38714_-1_m1_38369_38519_1	16	NODE_2_length_50027_cov_41.0040_ID_3	72	60	150M	*	0	0	TAAGCGTCGGGAGAGCACCTGTTCGCTATAATACGCTTGCGCGACGCTACTAGCACTGCCTAATAAGCTTGAGCTAATGGGTGAGACCTAGTTCTGAGGGAGAGTCAGCGTCCCATAATGCGTTTGATCCTTTAGCTGTGGGTTCCCTGT	DDDDDDDDDDDDDDDDDDDDDDDDDDDDDDDDDDDDDDDDDDDDDDDDDDDDDDDDDDDDDDDDDDDDDDDDDDDDDDDDDDDDDDDDDDDDDDDDDDDDDDDDDDDDDDDDDDDDDDDDDDDDDDDDDDDDDDDDDDDDDDDDDDDDDD	NM:i:0	MD:Z:150	AS:i:150	XS:i:0
m1_39936_40086_-1_m1_39488_39638_1	16	NODE_2_length_50027_cov_41.0040_ID_3	1444	60	150M	*	0	0	GCTGTATACTCAGCCTGTTGCCTAGATCGAAGCCTGCCAATACCCCGTAGGCTGCCTGGATGATCCTCTATAACTGGGTTGCGAGAGGGTCAAATTAGCCACTAATAGTTTCCTTCGCGTCCGCATCGATTGTGCTGCGTAGCAGCGTTG	EEEEEEEEEEEEEEEEEEEEEEEEEEEEEEEEEEEEEEEEEEEEEEEEEEEEEEEEEEEEEEEEEEEEEEEEEEEEEEEEEEEEEEEEEEEEEEEEEEEEEEEEEEEEEEEEEEEEEEEEEEEEEEEEEEEEEEEEEEEEEEEEEEEEEE	NM:i:0	MD:Z:150	AS:i:150	XS:i:0
m1_18331_18481_1_m1_18712_18862_-1	0	NODE_2_length_50027_cov_41.0040_ID_3	29839	60	150M	*	0	0	TAAGATTCGGTTGATGCAGCCAGGCCGTCGGCCACACGTCCATATGCGTCCTGCGGATGTCACGACTTTAGTTTTTGTTTTAATCGAGATTATCATCCCCAGCGGGCGGTTGAGTTTTAAGCTGAGATGCACGTGTAGATAAAGCTTGTT	FFFFFFFFFFFFFFFFFFFFFFFFFFFFFFFFFFFFFFFFFFFFFFFFFFFFFFFFFFFFFFFFFFFFFFFFFFFFFFFFFFFFFFFFFFFFFFFFFFFFFFFFFFFFFFFFFFFFFFFFFFFFFFFFFFFFFFFFFFFFFFFFFFFFFF	NM:i:0	MD:Z:150	AS:i:150	XS:i:0
m1_15357_15507_1_m1_15669_15819_-1	0	NODE_2_length_50027_cov_41.0040_ID_3	26865	60	150M	*	0	0	CGTTCAAGATCGGGCGGCTCCCCACGGGGGGGTCAAGGACTGACGCGGAGAGTTGGGCCTATCTAAATTTAATATGCTTTTAGACTAAATATAAGAACGCACTTGTATACGCCCTTTAGAAAACTTAAGAGCTAATTCGGGCAGGTCTCA	FFFFFFFFFFFFFFFFFFFFFFFFFFFFFFFFFFFFFFFFFFFFFFFFFFFFFFFFFFFFFFFFFFFFFFFFFFFFFFFFFFFFFFFFFFFFFFFFFFFFFFFFFFFFFFFFFFFFFFFFFFFFFFFFFFFFFFFFFFFFFFFFFFFFFF	NM:i:0	MD:Z:150	AS:i:150	XS:i:0
m1_680_830_-1_m1_297_447_1	16	NODE_2_length_50027_cov_41.0040_ID_3	12188	60	150M	*	0	0	CACCTCTATCCAATTTCTCGTGAGAGTCCGCGTCAGGATAGCTCCGGGATGAAGTAGAATAGGGAATAAGCGGCATGGAGCGCTTTATAGACGTAACCACAAAGCTACCACAACCTACCCCAACGGCATTTATGTGGGTATTTATCGGAT	GGGGGGGGGGGGGGGGGGGGGGGGGGGGGGGGGGGGGGGGGGGGGGGGGGGGGGGGGGGGGGGGGGGGGGGGGGGGGGGGGGGGGGGGGGGGGGGGGGGGGGGGGGGGGGGGGGGGGGGGGGGGGGGGGGGGGGGGGGGGGGGGGGGGGG	NM:i:0	MD:Z:150	AS:i:150	XS:i:0
m1_24526_24676_1_m1_24868_25018_-1	0	NODE_2_length_50027_cov_41.0040_ID_3	36034	60	150M	*	0	0	CATAACACATCGAGGGTGATGGTTTGCAAGGAGTGGGGCTCGAATGTACTTTGCCACTGACTCGCCAATTAAAGTAACTGCCTTATGGTACGAAACGTGATTGGTACATGTGTACTGCTCCCACTACTGAACCTGCACCAGACGCCTCGT	EEEEEEEEEEEEEEEEEEEEEEEEEEEEEEEEEEEEEEEEEEEEEEEEEEEEEEEEEEEEEEEEEEEEEEEEEEEEEEEEEEEEEEEEEEEEEEEEEEEEEEEEEEEEEEEEEEEEEEEEEEEEEEEEEEEEEEEEEEEEEEEEEEEEEE	NM:i:0	MD:Z:150	AS:i:150	XS:i:0
m1_7598_7748_1_m1_7958_8108_-1	0	NODE_2_length_50027_cov_41.0040_ID_3	19106	60	150M	*	0	0	CAACTTTTGTTGGGTGTTCCCATTACGAAGCCCATGCATAGAAGAGGTCGCTAGGGGTTCGCACCCCCATCATCAAATCCAGTTGATAACAACATCGGGCAATTGTCATACACCAGTGATTCTACGCTAAAGTCTCCAGGTCCTTACGAC	EEEEEEEEEEEEEEEEEEEEEEEEEEEEEEEEEEEEEEEEEEEEEEEEEEEEEEEEEEEEEEEEEEEEEEEEEEEEEEEEEEEEEEEEEEEEEEEEEEEEEEEEEEEEEEEEEEEEEEEEEEEEEEEEEEEEEEEEEEEEEEEEEEEEEE	NM:i:0	MD:Z:150	AS:i:150	XS:i:0
m1_46952_47102_-1_m1_46686_46836_1	16	NODE_2_length_50027_cov_41.0040_ID_3	8460	60	150M	*	0	0	GAAGTACGAATAGGTTTAGAATACAGAATGCGAAATAAACATGCAGCCGGAGCCAGGCCAAGCGCGTGTCAACGGGGGGTACGGCTTACGTGATAGATTATCCTCTCCAATTAAGGCCCTACTAGTCGGTCGGATTAAGACCGGCATGGG	CCCCCCCCCCCCCCCCCCCCCCCCCCCCCCCCCCCCCCCCCCCCCCCCCCCCCCCCCCCCCCCCCCCCCCCCCCCCCCCCCCCCCCCCCCCCCCCCCCCCCCCCCCCCCCCCCCCCCCCCCCCCCCCCCCCCCCCCCCCCCCCCCCCCCC	NM:i:0	MD:Z:150	AS:i:150	XS:i:0
m1_26282_26432_1_m1_26723_26873_-1	0	NODE_2_length_50027_cov_41.0040_ID_3	37790	60	150M	*	0	0	ATTGTTCCCTGTCTACAGTTCGAGATTCGTTGCGAGTTACACCCCGAAGGTCTACTCATTGTAGAAGTGTTCGGTGTATGTGCTTCAGCCCGATAATTAATTCAACTTTCCCTAGCCGCGACCTCCCGGCCGTACAGGCATGTCCAGGCG	DDDDDDDDDDDDDDDDDDDDDDDDDDDDDDDDDDDDDDDDDDDDDDDDDDDDDDDDDDDDDDDDDDDDDDDDDDDDDDDDDDDDDDDDDDDDDDDDDDDDDDDDDDDDDDDDDDDDDDDDDDDDDDDDDDDDDDDDDDDDDDDDDDDDDD	NM:i:0	MD:Z:150	AS:i:150	XS:i:0
m1_46112_46262_1_m1_46456_46606_-1	0	NODE_2_length_50027_cov_41.0040_ID_3	7620	60	150M	*	0	0	CAAAAGCTCGGTCGCGTTTTATTTATCAGAAAACATGCGGGGTCCCAGTGCCCCATCTAGCGGTTGTGATGAAGGTGGCAGAATTACTCAATCGTGACCTTCATCAAAAACACTCCAAACACTGGGACCTGGAAATAGGACGACGACAGA	FFFFFFFFFFFFFFFFFFFFFFFFFFFFFFFFFFFFFFFFFFFFFFFFFFFFFFFFFFFFFFFFFFFFFFFFFFFFFFFFFFFFFFFFFFFFFFFFFFFFFFFFFFFFFFFFFFFFFFFFFFFFFFFFFFFFFFFFFFFFFFFFFFFFFF	NM:i:0	MD:Z:150	AS:i:150	XS:i:0
m1_43735_43885_1_m1_44017_44167_-1	0	NODE_2_length_50027_cov_41.0040_ID_3	5243	60	150M	*	0	0	ACTCTGATGAGAGTAATATATTCTTGACAAGGAATACGGCGGGGACCTGAATATGAGCCCGACCACGCAACTACTCGTGATAAGTCCATGATACGTGTAGTCGGCCTAACCTACGGATACCTCCCTACATTTCTCTTAGAGGTCTCGACA	EEEEEEEEEEEEEEEEEEEEEEEEEEEEEEEEEEEEEEEEEEEEEEEEEEEEEEEEEEEEEEEEEEEEEEEEEEEEEEEEEEEEEEEEEEEEEEEEEEEEEEEEEEEEEEEEEEEEEEEEEEEEEEEEEEEEEEEEEEEEEEEEEEEEEE	NM:i:0	MD:Z:150	AS:i:150	XS:i:0
m1_28921_29071_1_m1_29136_29286_-1	0	NODE_2_length_50027_cov_41.0040_ID_3	40429	60	150M	*	0	0	GCCACCCACTAGTGGGCAAACTGACGCGCCTAGAGGTCGGTGACACCGATGTTGAGGGTTCATGCTTATCGGAAGCCTACGATTTCGCGTAATCGGAACCCGTCCCGAGTTTAAATTAAAGACCTACCCATACACTATATGAGCTAATGT	DDDDDDDDDDDDDDDDDDDDDDDDDDDDDDDDDDDDDDDDDDDDDDDDDDDDDDDDDDDDDDDDDDDDDDDDDDDDDDDDDDDDDDDDDDDDDDDDDDDDDDDDDDDDDDDDDDDDDDDDDDDDDDDDDDDDDDDDDDDDDDDDDDDDDD	NM:i:0	MD:Z:150	AS:i:150	XS:i:0
m1_1052_1202_1_m1_1478_1628_-1	0	NODE_2_length_50027_cov_41.0040_ID_3	12560	60	150M	*	0	0	TGGACGGATACCCAGCGAAGATCCGTCGATTACTATTCAATTCAAACACCGCACTTGACCCTGCAGGTATTAGTCCGCACCCACGCAGCTGCAGGTAGAGGCGGTTACCGACACTGAGTGTGTGTTTGGCGTTCACGCGTCTACGCATAG	HHHHHHHHHHHHHHHHHHHHHHHHHHHHHHHHHHHHHHHHHHHHHHHHHHHHHHHHHHHHHHHHHHHHHHHHHHHHHHHHHHHHHHHHHHHHHHHHHHHHHHHHHHHHHHHHHHHHHHHHHHHHHHHHHHHHHHHHHHHHHHHHHHHHHH	NM:i:0	MD:Z:150	AS:i:150	XS:i:0
m1_44262_44412_-1_m1_43988_44138_1	16	NODE_2_length_50027_cov_41.0040_ID_3	5770	60	150M	*	0	0	TGCGTTTGTTTCGGTTGCGCGGATAGAGACTATTGCCTACCCACTGTAAGAAGAACGACGAAATGCAGCATGGTGAATTTCGGTACTCTTACATATCGATAGATCAATAGACTAGCTCATTACGCTACGCCCCCCATGGGAATCCCTAGT	AAAAAAAAAAAAAAAAAAAAAAAAAAAAAAAAAAAAAAAAAAAAAAAAAAAAAAAAAAAAAAAAAAAAAAAAAAAAAAAAAAAAAAAAAAAAAAAAAAAAAAAAAAAAAAAAAAAAAAAAAAAAAAAAAAAAAAAAAAAAAAAAAAAAAA	NM:i:0	MD:Z:150	AS:i:150	XS:i:0
m1_47389_47539_1_m1_47665_47815_-1	0	NODE_2_length_50027_cov_41.0040_ID_3	8897	60	150M	*	0	0	CAAAGGATCAACGTGCATATGCTATTCCCAAGGGATTGAGGCAATGCTAGACCCAACCTACCTAGTTCGGCATGTTGGAAATGGCGTACATCCTAAGGTCACGTCACTTTTCAAAATCTCTATCTGGATCGGTTTGACCTGGGACGGTGT	FFFFFFFFFFFFFFFFFFFFFFFFFFFFFFFFFFFFFFFFFFFFFFFFFFFFFFFFFFFFFFFFFFFFFFFFFFFFFFFFFFFFFFFFFFFFFFFFFFFFFFFFFFFFFFFFFFFFFFFFFFFFFFFFFFFFFFFFFFFFFFFFFFFFFF	NM:i:0	MD:Z:150	AS:i:150	XS:i:0
m1_47011_47161_-1_m1_46622_46772_1	16	NODE_2_length_50027_cov_41.0040_ID_3	8519	60	150M	*	0	0	AAGCGCGTGTCAACGGGGGGTACGGCTTACGTGATAGATTATCCTCTCCAATTAAGGCCCTACTAGTCGGTCGGATTAAGACCGGCATGGGTTTTCGTCGTACAAGTTGCTCATTGTGCCGCATAGTGGAGATTACTCACCTATCATACC	@@@@@@@@@@@@@@@@@@@@@@@@@@@@@@@@@@@@@@@@@@@@@@@@@@@@@@@@@@@@@@@@@@@@@@@@@@@@@@@@@@@@@@@@@@@@@@@@@@@@@@@@@@@@@@@@@@@@@@@@@@@@@@@@@@@@@@@@@@@@@@@@@@@@@@	NM:i:0	MD:Z:150	AS:i:150	XS:i:0
m1_16557_16707_-1_m1_16285_16435_1	16	NODE_2_length_50027_cov_41.0040_ID_3	28065	60	150M	*	0	0	TCTGCTCCACACAACCTAATAATCCCTGCGGAGGTAAGTCATTTCACGTTCGATGATGCCGAATGAAAAAACCAGGAATGTTGCGGGCCTGTCCAGAGCTGAGGGAAGCACTAGGTCGGCGCTGTAGAAGCCCTCGCGTGAGGTCGGGTA	GGGGGGGGGGGGGGGGGGGGGGGGGGGGGGGGGGGGGGGGGGGGGGGGGGGGGGGGGGGGGGGGGGGGGGGGGGGGGGGGGGGGGGGGGGGGGGGGGGGGGGGGGGGGGGGGGGGGGGGGGGGGGGGGGGGGGGGGGGGGGGGGGGGGGG	NM:i:0	MD:Z:150	AS:i:150	XS:i:0
m1_42250_42400_-1_m1_41931_42081_1	16	NODE_2_length_50027_cov_41.0040_ID_3	3758	60	150M	*	0	0	CCGGGTGTGATATCGCAGATATTGAGTGTAGCGGGTAAGCGCTTCCTCTGTGGGTGAACCTGTGTAGACAATCTTAGTACCTTAATCGAAGCCAAGCGAACACGTACCTGAATGAGAATCCGGTAATCTGCTGATACTCTGGTAACCTGG	HHHHHHHHHHHHHHHHHHHHHHHHHHHHHHHHHHHHHHHHHHHHHHHHHHHHHHHHHHHHHHHHHHHHHHHHHHHHHHHHHHHHHHHHHHHHHHHHHHHHHHHHHHHHHHHHHHHHHHHHHHHHHHHHHHHHHHHHHHHHHHHHHHHHHH	NM:i:0	MD:Z:150	AS:i:150	XS:i:0
m1_1832_1982_-1_m1_1496_1646_1	16	NODE_2_length_50027_cov_41.0040_ID_3	13340	60	150M	*	0	0	ACGACGTATGACCTCCCCGACTGGACCCCTGCGTAGTCGTGAGAGAAGAGCTAACGGGGTATCCGACTGGTTTAACGCGAGACGAATTGGACCGCATCCTCACGAGTTATGTGAGGCATAGCTCTAGCACACGGTAGCTCGTTGATATGA	@@@@@@@@@@@@@@@@@@@@@@@@@@@@@@@@@@@@@@@@@@@@@@@@@@@@@@@@@@@@@@@@@@@@@@@@@@@@@@@@@@@@@@@@@@@@@@@@@@@@@@@@@@@@@@@@@@@@@@@@@@@@@@@@@@@@@@@@@@@@@@@@@@@@@@	NM:i:0	MD:Z:150	AS:i:150	XS:i:0
m1_12813_12963_1_m1_13013_13163_-1	0	NODE_2_length_50027_cov_41.0040_ID_3	24321	60	150M	*	0	0	AGATTACTCAAGAAACCAACTTTCGTACGGCAGTGGGTGACTCATAAGTATTCATCTGTGGCGCTACGGTGCTTGATCGCCACATAGTGTCTCAGACTCAGACGCTCACGCAGTGGGCTGTGGCCCGAAAATAAGAGGACCCGCAGAATA	IIIIIIIIIIIIIIIIIIIIIIIIIIIIIIIIIIIIIIIIIIIIIIIIIIIIIIIIIIIIIIIIIIIIIIIIIIIIIIIIIIIIIIIIIIIIIIIIIIIIIIIIIIIIIIIIIIIIIIIIIIIIIIIIIIIIIIIIIIIIIIIIIIIIII	NM:i:0	MD:Z:150	AS:i:150	XS:i:0
m1_47519_47669_-1_m1_47227_47377_1	16	NODE_2_length_50027_cov_41.0040_ID_3	9027	60	150M	*	0	0	GGTTTGACCTGGGACGGTGTCTCAGTTCCGGTTCCAAACGGTAATTGGGGAGGATGTAATCGCTAAACGAAATAAGATATGCGTGGCGGAAGATACCTTAGGTTCCTCATTGCACGCGCACCGGCCTTTGGTGACCCCTGTGACTCAGAT	@@@@@@@@@@@@@@@@@@@@@@@@@@@@@@@@@@@@@@@@@@@@@@@@@@@@@@@@@@@@@@@@@@@@@@@@@@@@@@@@@@@@@@@@@@@@@@@@@@@@@@@@@@@@@@@@@@@@@@@@@@@@@@@@@@@@@@@@@@@@@@@@@@@@@@	NM:i:0	MD:Z:150	AS:i:150	XS:i:0
m1_36650_36800_-1_m1_36318_36468_1	16	NODE_2_length_50027_cov_41.0040_ID_3	48158	60	150M	*	0	0	AAGTATGCAACCCAAGAAGCTCTCAAATTGTCGGGCCCCAACTATGTCACTAGTTACTGATTCTTGCCTCCTAGTTCCCACCCTAGGTGCTCATACGCCGACCCGGCTTAAGGTTTTCCTGGTGTGCATGTGTGAGGTTTCTACTTCTTT	FFFFFFFFFFFFFFFFFFFFFFFFFFFFFFFFFFFFFFFFFFFFFFFFFFFFFFFFFFFFFFFFFFFFFFFFFFFFFFFFFFFFFFFFFFFFFFFFFFFFFFFFFFFFFFFFFFFFFFFFFFFFFFFFFFFFFFFFFFFFFFFFFFFFFF	NM:i:0	MD:Z:150	AS:i:150	XS:i:0
m1_40484_40634_-1_m1_40268_40418_1	16	NODE_2_length_50027_cov_41.0040_ID_3	1992	60	150M	*	0	0	TGTGATACTAGGATAGTTGTAGTATTGGGTACGCGCCTCTGTGTCGGAGTGTGTGCATGGATGCCAGTTGAGTTAGACACCCCATTTCAGCCCGATGAAAAGTCATGCCTCCTTTAATACTATGTTAGTTTGTCCGGCGCGCTGATTGAA	FFFFFFFFFFFFFFFFFFFFFFFFFFFFFFFFFFFFFFFFFFFFFFFFFFFFFFFFFFFFFFFFFFFFFFFFFFFFFFFFFFFFFFFFFFFFFFFFFFFFFFFFFFFFFFFFFFFFFFFFFFFFFFFFFFFFFFFFFFFFFFFFFFFFFF	NM:i:0	MD:Z:150	AS:i:150	XS:i:0
m1_49020_49170_1_m1_49440_49590_-1	0	NODE_2_length_50027_cov_41.0040_ID_3	10528	60	150M	*	0	0	CGGCTAGGTATGTGGCTACCCGGGTGGTTCGAAGGATCATTAATGTAAGCAGTACGTTTCTCGTGCAAGGCCGGGCGGCTACGCGTGCGCGCACAACCCGACGTCATTTAGCGGAGAACAACGAAAGCCTCGTAGCACGTGGTTCGCAAA	GGGGGGGGGGGGGGGGGGGGGGGGGGGGGGGGGGGGGGGGGGGGGGGGGGGGGGGGGGGGGGGGGGGGGGGGGGGGGGGGGGGGGGGGGGGGGGGGGGGGGGGGGGGGGGGGGGGGGGGGGGGGGGGGGGGGGGGGGGGGGGGGGGGGGG	NM:i:0	MD:Z:150	AS:i:150	XS:i:0
m1_884_1034_-1_m1_544_694_1	16	NODE_2_length_50027_cov_41.0040_ID_3	12392	60	150M	*	0	0	ACAGCAACTAGGAAGAAGAGTTGCAACCATCTCACTCATCAGTGCGAAACGTTACTGGGTTACCGAGCTTACCTGCATCTGGACCGCCGAGGAGTATTCAAATGGTCCGTCCACGACCGGACGCACTCTCACCGATTGCTCAGTACTGAG	GGGGGGGGGGGGGGGGGGGGGGGGGGGGGGGGGGGGGGGGGGGGGGGGGGGGGGGGGGGGGGGGGGGGGGGGGGGGGGGGGGGGGGGGGGGGGGGGGGGGGGGGGGGGGGGGGGGGGGGGGGGGGGGGGGGGGGGGGGGGGGGGGGGGGG	NM:i:0	MD:Z:150	AS:i:150	XS:i:0
m1_24205_24355_1_m1_24615_24765_-1	0	NODE_2_length_50027_cov_41.0040_ID_3	35713	60	150M	*	0	0	GCTGTTTGCCTTACGGGGAGCCGGTGAGCGTGTATCGTGGTATGTCGGAAAACCCTGGTCCCGGATTGCGCCTTGGGCGAAGTCACTAGGCGTCAGTCCGCTTATCCGCTGACGGGTGGGCTTTAGTGTACGGGTTGTGGTCTCCGAAGA	CCCCCCCCCCCCCCCCCCCCCCCCCCCCCCCCCCCCCCCCCCCCCCCCCCCCCCCCCCCCCCCCCCCCCCCCCCCCCCCCCCCCCCCCCCCCCCCCCCCCCCCCCCCCCCCCCCCCCCCCCCCCCCCCCCCCCCCCCCCCCCCCCCCCCC	NM:i:0	MD:Z:150	AS:i:150	XS:i:0
m1_43252_43402_1_m1_43821_43971_-1	0	NODE_2_length_50027_cov_41.0040_ID_3	4760	60	150M	*	0	0	GGTTAGTTGACGCCTAAGCCCAACAAGCGTATCTCGGACTGGTGTGGTTCATGTACTTCATCTTCTGCACAAGACGGAACCAGGCGCCTAGTGCCCCTCCCTCATGTGAACTCGAATCGAACCTCAGCTTGCCGACCTTCCAAGAGCATA	IIIIIIIIIIIIIIIIIIIIIIIIIIIIIIIIIIIIIIIIIIIIIIIIIIIIIIIIIIIIIIIIIIIIIIIIIIIIIIIIIIIIIIIIIIIIIIIIIIIIIIIIIIIIIIIIIIIIIIIIIIIIIIIIIIIIIIIIIIIIIIIIIIIIII	NM:i:0	MD:Z:150	AS:i:150	XS:i:0
m1_45601_45751_-1_m1_45178_45328_1	16	NODE_2_length_50027_cov_41.0040_ID_3	7109	60	150M	*	0	0	CGGGGGCTACACCGGCATGACGGACCCGAGATGGACAACGGTCCCTCCCACAGGGAAGTAGGAAGCACAACTATTCGCAGCCCTGAAGGTGGATAAAACCCGATAAGACAGCAAATAAAGGAGCCTTGTATCGTTAATCCGCTGATGAGA	@@@@@@@@@@@@@@@@@@@@@@@@@@@@@@@@@@@@@@@@@@@@@@@@@@@@@@@@@@@@@@@@@@@@@@@@@@@@@@@@@@@@@@@@@@@@@@@@@@@@@@@@@@@@@@@@@@@@@@@@@@@@@@@@@@@@@@@@@@@@@@@@@@@@@@	NM:i:0	MD:Z:150	AS:i:150	XS:i:0
m1_31018_31168_-1_m1_30609_30759_1	16	NODE_2_length_50027_cov_41.0040_ID_3	42526	60	150M	*	0	0	CCACGCGTACGCATAATCAGGTTTAAATCGACACAATAAACACTAGATGTCTGAGAGGCGACTAAATTGCTGCAGACGCTCCTTGGCTTGGAGCCTGAGTAACCACTCACAACTGAGGGCCCTATAATATTTAATCCCAGCGTTCGTACG	EEEEEEEEEEEEEEEEEEEEEEEEEEEEEEEEEEEEEEEEEEEEEEEEEEEEEEEEEEEEEEEEEEEEEEEEEEEEEEEEEEEEEEEEEEEEEEEEEEEEEEEEEEEEEEEEEEEEEEEEEEEEEEEEEEEEEEEEEEEEEEEEEEEEEE	NM:i:0	MD:Z:150	AS:i:150	XS:i:0
m1_8769_8919_1_m1_9042_9192_-1	0	NODE_2_length_50027_cov_41.0040_ID_3	20277	60	150M	*	0	0	CGAGCGGAACGTCTTTTCGTAAGTATCGATATTCTCTCCACTCCGTGAGTTACCCCCACTAAGATATGAGCGTCAGAAACCGCCTGTTTAGGATGCATTTCTTGTAAGCAGCTCAGCGTAGACACATAAACTGACGGCAAATCACCCGCG	GGGGGGGGGGGGGGGGGGGGGGGGGGGGGGGGGGGGGGGGGGGGGGGGGGGGGGGGGGGGGGGGGGGGGGGGGGGGGGGGGGGGGGGGGGGGGGGGGGGGGGGGGGGGGGGGGGGGGGGGGGGGGGGGGGGGGGGGGGGGGGGGGGGGGG	NM:i:0	MD:Z:150	AS:i:150	XS:i:0
m1_43561_43711_-1_m1_43176_43326_1	16	NODE_2_length_50027_cov_41.0040_ID_3	5069	60	150M	*	0	0	AAACTATACGTGACCCGAATCTAGCGGAGATTTTGTAAACGAAGCGGACAGTCTGTTATGACAGGTAGAAATCCCGTAATGTAGAGAGCCTTGCCAGCATACATTCGATCTTGTGCCTCAATGAGTCTTTAGACTTCGTGCTAGTTTTAT	FFFFFFFFFFFFFFFFFFFFFFFFFFFFFFFFFFFFFFFFFFFFFFFFFFFFFFFFFFFFFFFFFFFFFFFFFFFFFFFFFFFFFFFFFFFFFFFFFFFFFFFFFFFFFFFFFFFFFFFFFFFFFFFFFFFFFFFFFFFFFFFFFFFFFF	NM:i:0	MD:Z:150	AS:i:150	XS:i:0
m1_2264_2414_1_m1_2683_2833_-1	0	NODE_2_length_50027_cov_41.0040_ID_3	13772	60	150M	*	0	0	CCATGTTTAAACTGTCGGAGCGAGACTAGCCACAGGACTCCCAGTGGTATACGTCAGATTCGTGAGTAAACCCAATAATATTTACGCTTGTAATACTTCGTGTAACGCAGGGTTAGCCGGCAACTGATGTGTATGAAAGTAGTGATTCAG	IIIIIIIIIIIIIIIIIIIIIIIIIIIIIIIIIIIIIIIIIIIIIIIIIIIIIIIIIIIIIIIIIIIIIIIIIIIIIIIIIIIIIIIIIIIIIIIIIIIIIIIIIIIIIIIIIIIIIIIIIIIIIIIIIIIIIIIIIIIIIIIIIIIIII	NM:i:0	MD:Z:150	AS:i:150	XS:i:0
m1_47415_47565_-1_m1_47036_47186_1	16	NODE_2_length_50027_cov_41.0040_ID_3	8923	60	150M	*	0	0	CCCAAGGGATTGAGGCAATGCTAGACCCAACCTACCTAGTTCGGCATGTTGGAAATGGCGTACATCCTAAGGTCACGTCACTTTTCAAAATCTCTATCTGGATCGGTTTGACCTGGGACGGTGTCTCAGTTCCGGTTCCAAACGGTAATT	CCCCCCCCCCCCCCCCCCCCCCCCCCCCCCCCCCCCCCCCCCCCCCCCCCCCCCCCCCCCCCCCCCCCCCCCCCCCCCCCCCCCCCCCCCCCCCCCCCCCCCCCCCCCCCCCCCCCCCCCCCCCCCCCCCCCCCCCCCCCCCCCCCCCCC	NM:i:0	MD:Z:150	AS:i:150	XS:i:0
m1_5286_5436_-1_m1_4912_5062_1	16	NODE_2_length_50027_cov_41.0040_ID_3	16794	60	150M	*	0	0	ACGCATCTGCCTACTTTGGACAAATTCAAAGAGCGACGAGCTGATCATTTTGCTAGGTACGGGGCTCAACATTGATGCGAAGGCTGGATAAGGGAGCGCCGACGCCCTCAGATATGTTGCACAGGGCCGCGAACGGATCGGATAGAGGGG	IIIIIIIIIIIIIIIIIIIIIIIIIIIIIIIIIIIIIIIIIIIIIIIIIIIIIIIIIIIIIIIIIIIIIIIIIIIIIIIIIIIIIIIIIIIIIIIIIIIIIIIIIIIIIIIIIIIIIIIIIIIIIIIIIIIIIIIIIIIIIIIIIIIIII	NM:i:0	MD:Z:150	AS:i:150	XS:i:0
m1_49173_49323_-1_m1_48780_48930_1	16	NODE_2_length_50027_cov_41.0040_ID_3	10681	60	150M	*	0	0	CTAAGTTGATCCTTTCGCTTACGAATCTAAGTTCTGAAAATGTAGAACAAGGACGCGTAAGGCACTCACATCACTTCACGTTTAAGAGCCGTGAGCAGACCGCCAGGCAGGCCAGCGGCGAAAAATCTCTACATGTTCACAATTCTGACC	CCCCCCCCCCCCCCCCCCCCCCCCCCCCCCCCCCCCCCCCCCCCCCCCCCCCCCCCCCCCCCCCCCCCCCCCCCCCCCCCCCCCCCCCCCCCCCCCCCCCCCCCCCCCCCCCCCCCCCCCCCCCCCCCCCCCCCCCCCCCCCCCCCCCCC	NM:i:0	MD:Z:150	AS:i:150	XS:i:0
m1_44206_44356_1_m1_44583_44733_-1	0	NODE_2_length_50027_cov_41.0040_ID_3	5714	60	150M	*	0	0	AAACAACGTGTCTGACAAAACGGACTCACACACCGACGATCTCTTTTTTTCAGGTCTGCGTTTGTTTCGGTTGCGCGGATAGAGACTATTGCCTACCCACTGTAAGAAGAACGACGAAATGCAGCATGGTGAATTTCGGTACTCTTACAT	@@@@@@@@@@@@@@@@@@@@@@@@@@@@@@@@@@@@@@@@@@@@@@@@@@@@@@@@@@@@@@@@@@@@@@@@@@@@@@@@@@@@@@@@@@@@@@@@@@@@@@@@@@@@@@@@@@@@@@@@@@@@@@@@@@@@@@@@@@@@@@@@@@@@@@	NM:i:0	MD:Z:150	AS:i:150	XS:i:0
m1_34790_34940_1_m1_35278_35428_-1	0	NODE_2_length_50027_cov_41.0040_ID_3	46298	60	150M	*	0	0	TTGTATCGAGTCCTAGCCACCGGCCACCTTATTGATCTATATATAGGATCTGCTTAACCTTCCAAGGGACAGCTGATAATTACAACGCCGTCCGTCAAAAATCTTCTCGCGAATCGCAGGACTTGGTCCCCATCGTCAACTCAATGGGAC	@@@@@@@@@@@@@@@@@@@@@@@@@@@@@@@@@@@@@@@@@@@@@@@@@@@@@@@@@@@@@@@@@@@@@@@@@@@@@@@@@@@@@@@@@@@@@@@@@@@@@@@@@@@@@@@@@@@@@@@@@@@@@@@@@@@@@@@@@@@@@@@@@@@@@@	NM:i:0	MD:Z:150	AS:i:150	XS:i:0
m1_36377_36527_-1_m1_35931_36081_1	16	NODE_2_length_50027_cov_41.0040_ID_3	47885	60	150M	*	0	0	TGCCTGTGGGGAGACGTGCTTACCGCCATCATTGATCGTGCGTGTACAAACGATCTAAAGGACTGGGGCAACAAGTTCACTCGATGTAGGTTCGCAAATAAATGCAGATGTTTACATGTGTTAATTCCGAATGAGGCGTCGCTTTTCCAG	AAAAAAAAAAAAAAAAAAAAAAAAAAAAAAAAAAAAAAAAAAAAAAAAAAAAAAAAAAAAAAAAAAAAAAAAAAAAAAAAAAAAAAAAAAAAAAAAAAAAAAAAAAAAAAAAAAAAAAAAAAAAAAAAAAAAAAAAAAAAAAAAAAAAAA	NM:i:0	MD:Z:150	AS:i:150	XS:i:0
m1_2983_3133_-1_m1_2665_2815_1	16	NODE_2_length_50027_cov_41.0040_ID_3	14491	60	150M	*	0	0	TTCGTCCGTCACAATACGGGCGCGGTTACAGTTGGGACCGACCCTCCAAACTTCTCCTGTATCTTTCGGCCTAGGGTTACCGTCAGGAGCGTCGCGGCTTAATGTAAGCACTCTCCCCGGTTTGAACCATCAAGGATTGTGTGCCATATA	EEEEEEEEEEEEEEEEEEEEEEEEEEEEEEEEEEEEEEEEEEEEEEEEEEEEEEEEEEEEEEEEEEEEEEEEEEEEEEEEEEEEEEEEEEEEEEEEEEEEEEEEEEEEEEEEEEEEEEEEEEEEEEEEEEEEEEEEEEEEEEEEEEEEEE	NM:i:0	MD:Z:150	AS:i:150	XS:i:0
m1_22830_22980_1_m1_23150_23300_-1	0	NODE_2_length_50027_cov_41.0040_ID_3	34338	60	150M	*	0	0	GCCAAGGTCCCGCTATGTCAAATAGGGCAGACTCCATCTTTGATCGGTGCCAAGTCGGTCAGTTCATAGAGTTGCATTTGTAAGTAACAGACCTGTTCAGGATAGCCCGATGTCGGCCGGTAAGAGCCGCTCCTGTATTGTAGCACTTAG	CCCCCCCCCCCCCCCCCCCCCCCCCCCCCCCCCCCCCCCCCCCCCCCCCCCCCCCCCCCCCCCCCCCCCCCCCCCCCCCCCCCCCCCCCCCCCCCCCCCCCCCCCCCCCCCCCCCCCCCCCCCCCCCCCCCCCCCCCCCCCCCCCCCCCC	NM:i:0	MD:Z:150	AS:i:150	XS:i:0
m1_45622_45772_-1_m1_45321_45471_1	16	NODE_2_length_50027_cov_41.0040_ID_3	7130	60	150M	*	0	0	GGACCCGAGATGGACAACGGTCCCTCCCACAGGGAAGTAGGAAGCACAACTATTCGCAGCCCTGAAGGTGGATAAAACCCGATAAGACAGCAAATAAAGGAGCCTTGTATCGTTAATCCGCTGATGAGATTACTTAGGGACGTTCCCCCA	AAAAAAAAAAAAAAAAAAAAAAAAAAAAAAAAAAAAAAAAAAAAAAAAAAAAAAAAAAAAAAAAAAAAAAAAAAAAAAAAAAAAAAAAAAAAAAAAAAAAAAAAAAAAAAAAAAAAAAAAAAAAAAAAAAAAAAAAAAAAAAAAAAAAAA	NM:i:0	MD:Z:150	AS:i:150	XS:i:0
m1_10143_10293_-1_m1_9905_10055_1	16	NODE_2_length_50027_cov_41.0040_ID_3	21651	60	150M	*	0	0	CAAATCTCGCTCAATCTAAGAAAATAACGATGAATGCTGTATTCTTTGGAGCCAGCACTTGCTGTTTCTCGGCCGTACCACTCTCATCGATGCGTGGTCGTCGGAAGTGGCTAAATGGCATACTGAGATGGCAGTAAGGTGCGAAGGGAT	DDDDDDDDDDDDDDDDDDDDDDDDDDDDDDDDDDDDDDDDDDDDDDDDDDDDDDDDDDDDDDDDDDDDDDDDDDDDDDDDDDDDDDDDDDDDDDDDDDDDDDDDDDDDDDDDDDDDDDDDDDDDDDDDDDDDDDDDDDDDDDDDDDDDDD	NM:i:0	MD:Z:150	AS:i:150	XS:i:0
m1_43762_43912_-1_m1_43372_43522_1	16	NODE_2_length_50027_cov_41.0040_ID_3	5270	60	150M	*	0	0	CAAGGAATACGGCGGGGACCTGAATATGAGCCCGACCACGCAACTACTCGTGATAAGTCCATGATACGTGTAGTCGGCCTAACCTACGGATACCTCCCTACATTTCTCTTAGAGGTCTCGACACACCAGGCTTTTCCTTATGATACGTAC	CCCCCCCCCCCCCCCCCCCCCCCCCCCCCCCCCCCCCCCCCCCCCCCCCCCCCCCCCCCCCCCCCCCCCCCCCCCCCCCCCCCCCCCCCCCCCCCCCCCCCCCCCCCCCCCCCCCCCCCCCCCCCCCCCCCCCCCCCCCCCCCCCCCCCC	NM:i:0	MD:Z:150	AS:i:150	XS:i:0
m1_20252_20402_1_m1_20678_20828_-1	0	NODE_2_length_50027_cov_41.0040_ID_3	31760	60	150M	*	0	0	ACTCACTATTCCGCGCCTCCACAAGGGCGACGCATGGCGCATGGGCCCCCGGGGACCAGTGCGTGCTTAGAGCGTAAACAGTTAGCTGAATGGGCTCTAGCCACTGTTCGCGATCTGCGCGAGAGACCTAGGATCGGCGAAAAAGCAGAC	IIIIIIIIIIIIIIIIIIIIIIIIIIIIIIIIIIIIIIIIIIIIIIIIIIIIIIIIIIIIIIIIIIIIIIIIIIIIIIIIIIIIIIIIIIIIIIIIIIIIIIIIIIIIIIIIIIIIIIIIIIIIIIIIIIIIIIIIIIIIIIIIIIIIII	NM:i:0	MD:Z:150	AS:i:150	XS:i:0
m1_9061_9211_1_m1_9600_9750_-1	0	NODE_2_length_50027_cov_41.0040_ID_3	20569	60	150M	*	0	0	GCGATGTTCATGAGACTATGTATTATTGACTAGCTCCTACAAAAACCCATGTCGGGGGTGTTACTGCACGTGAATACACTCACGTGCGGCACCTACATTCCACCGTTGAGGACTAGTGCCGGCAGTGAGTAGAGCAAGCTCTTTAAAACT	FFFFFFFFFFFFFFFFFFFFFFFFFFFFFFFFFFFFFFFFFFFFFFFFFFFFFFFFFFFFFFFFFFFFFFFFFFFFFFFFFFFFFFFFFFFFFFFFFFFFFFFFFFFFFFFFFFFFFFFFFFFFFFFFFFFFFFFFFFFFFFFFFFFFFF	NM:i:0	MD:Z:150	AS:i:150	XS:i:0
m1_7117_7267_-1_m1_6631_6781_1	16	NODE_2_length_50027_cov_41.0040_ID_3	18625	60	150M	*	0	0	AGTCCTAGTGTCTAGACGACCGCTCGTCGGCCGCATTGGACCACCATCAGACGTAGGGCGCGTGCTCAGATTCAAGGCATGCGCTCATCTAGTATATCGATTTGCGAGGGTGGACCGGGCACATGCTTACACCCGGTGGAGGTCAAAACT	FFFFFFFFFFFFFFFFFFFFFFFFFFFFFFFFFFFFFFFFFFFFFFFFFFFFFFFFFFFFFFFFFFFFFFFFFFFFFFFFFFFFFFFFFFFFFFFFFFFFFFFFFFFFFFFFFFFFFFFFFFFFFFFFFFFFFFFFFFFFFFFFFFFFFF	NM:i:0	MD:Z:150	AS:i:150	XS:i:0
m1_29590_29740_1_m1_29986_30136_-1	0	NODE_2_length_50027_cov_41.0040_ID_3	41098	60	150M	*	0	0	GACCGGACGGAAGCCCCAAGGACCCCGAATCCTCTGAGCAAGGATAGCATTGTGCTGAACGCAAAAGAAGTGAGTGCGTATCCGATAAAGCCCCTCATATCCATGTATCATTAATTTGGCACGTGATCGTGGATCAGATCCCGGTAGAAA	IIIIIIIIIIIIIIIIIIIIIIIIIIIIIIIIIIIIIIIIIIIIIIIIIIIIIIIIIIIIIIIIIIIIIIIIIIIIIIIIIIIIIIIIIIIIIIIIIIIIIIIIIIIIIIIIIIIIIIIIIIIIIIIIIIIIIIIIIIIIIIIIIIIIII	NM:i:0	MD:Z:150	AS:i:150	XS:i:0
m1_47556_47706_1_m1_47787_47937_-1	0	NODE_2_length_50027_cov_41.0040_ID_3	9064	60	150M	*	0	0	ACGGTAATTGGGGAGGATGTAATCGCTAAACGAAATAAGATATGCGTGGCGGAAGATACCTTAGGTTCCTCATTGCACGCGCACCGGCCTTTGGTGACCCCTGTGACTCAGATCTTAGCACTAACAAATGGAATAGTATCATTAGAGTTC	@@@@@@@@@@@@@@@@@@@@@@@@@@@@@@@@@@@@@@@@@@@@@@@@@@@@@@@@@@@@@@@@@@@@@@@@@@@@@@@@@@@@@@@@@@@@@@@@@@@@@@@@@@@@@@@@@@@@@@@@@@@@@@@@@@@@@@@@@@@@@@@@@@@@@@	NM:i:0	MD:Z:150	AS:i:150	XS:i:0
m1_48594_48744_-1_m1_48326_48476_1	16	NODE_2_length_50027_cov_41.0040_ID_3	10102	60	150M	*	0	0	CCGCTCCCGTAGTGCTTCGAAGCCCGATAACATAACTTTTAAGTCACTACTTGATCGGTCGGTCACAAATGAGTGTGCCGCGAACCCGAGCCGCTTCGAAGGCGCTGGGAAGTAGAAACTCTATTGAGGTCCGCCAGGTGCGGTTTTGTT	BBBBBBBBBBBBBBBBBBBBBBBBBBBBBBBBBBBBBBBBBBBBBBBBBBBBBBBBBBBBBBBBBBBBBBBBBBBBBBBBBBBBBBBBBBBBBBBBBBBBBBBBBBBBBBBBBBBBBBBBBBBBBBBBBBBBBBBBBBBBBBBBBBBBBB	NM:i:0	MD:Z:150	AS:i:150	XS:i:0
m1_11942_12092_-1_m1_11518_11668_1	16	NODE_2_length_50027_cov_41.0040_ID_3	23450	60	150M	*	0	0	ATCGAGCACGTTGGTACAGAGGCACGACTTTAAACCGATTAATCGGCAGGATCAGGCCTATATGTCAGCGATGACACAGAGTTCGGTATGTTTCTTCGTGACGCTCCACGGGCCTGCTCCTGCGAATTGTTCCACACATTATAAGACGTG	EEEEEEEEEEEEEEEEEEEEEEEEEEEEEEEEEEEEEEEEEEEEEEEEEEEEEEEEEEEEEEEEEEEEEEEEEEEEEEEEEEEEEEEEEEEEEEEEEEEEEEEEEEEEEEEEEEEEEEEEEEEEEEEEEEEEEEEEEEEEEEEEEEEEEE	NM:i:0	MD:Z:150	AS:i:150	XS:i:0
m1_36228_36378_-1_m1_35830_35980_1	16	NODE_2_length_50027_cov_41.0040_ID_3	47736	60	150M	*	0	0	CGACGGAGGTTGAAGTATCAATGATCCACCCTACGAACTACTCGCTTGAAAGTTTGATTAGGACTCGTGAGAGAATTCGACGACACTCAGCCTTTAGCGCATCCAGAATGTACACTCAGGACCCGGAGGTGGGCCTCCGGAGTGGGGCGT	AAAAAAAAAAAAAAAAAAAAAAAAAAAAAAAAAAAAAAAAAAAAAAAAAAAAAAAAAAAAAAAAAAAAAAAAAAAAAAAAAAAAAAAAAAAAAAAAAAAAAAAAAAAAAAAAAAAAAAAAAAAAAAAAAAAAAAAAAAAAAAAAAAAAAA	NM:i:0	MD:Z:150	AS:i:150	XS:i:0
m1_26184_26334_1_m1_26505_26655_-1	0	NODE_2_length_50027_cov_41.0040_ID_3	37692	60	150M	*	0	0	GAATAAGGTGTTACCTGTCATCCCTAGCCCGGACATCTTCGAGAGTGCACAAATGCTAGCCGCCCGTCGCATCACAAACGCACTCAAGAGATTTGGCGATTGTTCCCTGTCTACAGTTCGAGATTCGTTGCGAGTTACACCCCGAAGGTC	AAAAAAAAAAAAAAAAAAAAAAAAAAAAAAAAAAAAAAAAAAAAAAAAAAAAAAAAAAAAAAAAAAAAAAAAAAAAAAAAAAAAAAAAAAAAAAAAAAAAAAAAAAAAAAAAAAAAAAAAAAAAAAAAAAAAAAAAAAAAAAAAAAAAAA	NM:i:0	MD:Z:150	AS:i:150	XS:i:0
m1_46703_46853_1_m1_46901_47051_-1	0	NODE_2_length_50027_cov_41.0040_ID_3	8211	60	150M	*	0	0	GTTTTCATTATTTGCTTGATCAGTTCGCTTGTTGTACCTCCAGGATACCTAGGTAGGGCATAAGGATCCGACTTTACAATCCTTTCGTACCTACCGCTGGTGTAAGTTCCTTCGTAGACCGGGCGAGCGTCCCAGCAGGACTAGCATATA	DDDDDDDDDDDDDDDDDDDDDDDDDDDDDDDDDDDDDDDDDDDDDDDDDDDDDDDDDDDDDDDDDDDDDDDDDDDDDDDDDDDDDDDDDDDDDDDDDDDDDDDDDDDDDDDDDDDDDDDDDDDDDDDDDDDDDDDDDDDDDDDDDDDDDD	NM:i:0	MD:Z:150	AS:i:150	XS:i:0
m1_37236_37386_1_m1_37505_37655_-1	0	NODE_2_length_50027_cov_41.0040_ID_3	48744	60	150M	*	0	0	CGCACGTTACGCCGATTAGTGTAAATATACTGGATACCATGCCTCGCTTCTAGGATAATTGCTGGTTTACGAGTTTATCCGCGAGCGAGATAAACGCTTCTATGCAATTGGGAAGCCTGCGATCAAAGTCATGTTCGCTCCCTCCAAAAA	HHHHHHHHHHHHHHHHHHHHHHHHHHHHHHHHHHHHHHHHHHHHHHHHHHHHHHHHHHHHHHHHHHHHHHHHHHHHHHHHHHHHHHHHHHHHHHHHHHHHHHHHHHHHHHHHHHHHHHHHHHHHHHHHHHHHHHHHHHHHHHHHHHHHHH	NM:i:0	MD:Z:150	AS:i:150	XS:i:0
m1_16165_16315_-1_m1_15951_16101_1	16	NODE_2_length_50027_cov_41.0040_ID_3	27673	60	150M	*	0	0	TAATAAGCTTCAGTGAACATAGGTCTCCCGTAGCCGGGGAACGCCAGAGGCGATGATTCGGGTCGTGCCGAAGGCGCCGGGCAGTTCGAATTTTTCGGCTGCGTAATTTACCGGCTGTCTACTTCCTAGGGGAATTAACCCTTACCCTCC	BBBBBBBBBBBBBBBBBBBBBBBBBBBBBBBBBBBBBBBBBBBBBBBBBBBBBBBBBBBBBBBBBBBBBBBBBBBBBBBBBBBBBBBBBBBBBBBBBBBBBBBBBBBBBBBBBBBBBBBBBBBBBBBBBBBBBBBBBBBBBBBBBBBBBB	NM:i:0	MD:Z:150	AS:i:150	XS:i:0
m1_49840_49990_1_m1_50183_50333_-1	0	NODE_2_length_50027_cov_41.0040_ID_3	11348	60	150M	*	0	0	TGGAATCTTGCTCCACGGGCAGGTCCGCCGCCTTCTGCGCTACTAAGTACCGAAGAGGATACTGGGATATATTGGATCAAAAGCTCCTGAATGAGTGCAACTATGCCCGCCCGCATAATGGCCGCATTAACTTAGGAATGGGAATTATGA	IIIIIIIIIIIIIIIIIIIIIIIIIIIIIIIIIIIIIIIIIIIIIIIIIIIIIIIIIIIIIIIIIIIIIIIIIIIIIIIIIIIIIIIIIIIIIIIIIIIIIIIIIIIIIIIIIIIIIIIIIIIIIIIIIIIIIIIIIIIIIIIIIIIIII	NM:i:0	MD:Z:150	AS:i:150	XS:i:0
[truncated: 9,506 more rows]
[truncated: 1 more columns]
