# Supplementary material for: Precise genotyping of circular mobile elements from metagenomic data uncovers human-associated plasmids with recent common ancestors
Source: Genome Res. 2022 May;32(5):986–1003. doi: 10.1101/gr.275894.121 (PMC9104695; doi:10.1101/gr.275894.121)
Supplement: Supplemental Material [file supp_gr.275894.121_Supplemental_Material.zip › DomCycle/ex/R2_map.sam]

@SQ	SN:NODE_1_length_25027_cov_20.5072_ID_1	LN:25027
@SQ	SN:NODE_2_length_50027_cov_41.0040_ID_3	LN:50027
@PG	ID:bwa	PN:bwa	VN:0.7.12-r1039	CL:
m1_11449_11599_1_m1_11779_11929_-1	16	NODE_2_length_50027_cov_41.0040_ID_3	23287	60	150M	*	0	0	GCCAACTACAGGCACCAGAGCAACTTTAAGAAACCTCGTCATCACTCTAATATTTCTTCACGCCAAGCCGTCTAATTTTGCAAGTAAATGAAATGAGCGGTAGCGTAGGCTGCGCCGAGGTAAGAGGACATGATTTGTATTTAAAGATCT	EEEEEEEEEEEEEEEEEEEEEEEEEEEEEEEEEEEEEEEEEEEEEEEEEEEEEEEEEEEEEEEEEEEEEEEEEEEEEEEEEEEEEEEEEEEEEEEEEEEEEEEEEEEEEEEEEEEEEEEEEEEEEEEEEEEEEEEEEEEEEEEEEEEEEE	NM:i:0	MD:Z:150	AS:i:150	XS:i:0
m1_12941_13091_-1_m1_12608_12758_1	0	NODE_2_length_50027_cov_41.0040_ID_3	24116	60	150M	*	0	0	AATTTAAGGAACATTGGCTTAGATCGTTTGTTCCTAGTGTTCGGCCCACGGTTTGGCCTGGTGGGACAAATATATAGTGGTCCCCACACCGGGACTCTGCCGCTGGCGCAGGCAAAGATTTAGATAATAGGAACAAAAGGTATTAACTTC	FFFFFFFFFFFFFFFFFFFFFFFFFFFFFFFFFFFFFFFFFFFFFFFFFFFFFFFFFFFFFFFFFFFFFFFFFFFFFFFFFFFFFFFFFFFFFFFFFFFFFFFFFFFFFFFFFFFFFFFFFFFFFFFFFFFFFFFFFFFFFFFFFFFFFF	NM:i:0	MD:Z:150	AS:i:150	XS:i:0
m1_4928_5078_-1_m1_4555_4705_1	0	NODE_2_length_50027_cov_41.0040_ID_3	16063	60	150M	*	0	0	AATCGACCTCTTAAGTGCTGCAATCCTTAGCTGATACTTACTACAGTTCCCTTCTTGTTAAGCTTTTGGTCACGCGAAAGTCGCGAATCCCAAAATAAACTAGTGACTACCGCCACTACTCCGATGGGACTGCAACGTGACATCCGGCTA	IIIIIIIIIIIIIIIIIIIIIIIIIIIIIIIIIIIIIIIIIIIIIIIIIIIIIIIIIIIIIIIIIIIIIIIIIIIIIIIIIIIIIIIIIIIIIIIIIIIIIIIIIIIIIIIIIIIIIIIIIIIIIIIIIIIIIIIIIIIIIIIIIIIIII	NM:i:0	MD:Z:150	AS:i:150	XS:i:0
m1_48698_48848_1_m1_49202_49352_-1	16	NODE_2_length_50027_cov_41.0040_ID_3	10710	60	150M	*	0	0	AGTTCTGAAAATGTAGAACAAGGACGCGTAAGGCACTCACATCACTTCACGTTTAAGAGCCGTGAGCAGACCGCCAGGCAGGCCAGCGGCGAAAAATCTCTACATGTTCACAATTCTGACCGGCGTCGATCAGAGTATGTGTTTGTACCG	@@@@@@@@@@@@@@@@@@@@@@@@@@@@@@@@@@@@@@@@@@@@@@@@@@@@@@@@@@@@@@@@@@@@@@@@@@@@@@@@@@@@@@@@@@@@@@@@@@@@@@@@@@@@@@@@@@@@@@@@@@@@@@@@@@@@@@@@@@@@@@@@@@@@@@	NM:i:0	MD:Z:150	AS:i:150	XS:i:0
m1_14540_14690_1_m1_14714_14864_-1	16	NODE_2_length_50027_cov_41.0040_ID_3	26222	60	150M	*	0	0	TTTTATCCCTAGTATACGTGATTGAATATGCGGATTGCATGAAGACAACGACTGTAGAAGATCCTGTTACTGGCTTCCGAATTATATGCATGTAAATCATGAATACCGCAGACAGGGACGTGCCCTACGCCGCCTTCGGTACACGACTAG	FFFFFFFFFFFFFFFFFFFFFFFFFFFFFFFFFFFFFFFFFFFFFFFFFFFFFFFFFFFFFFFFFFFFFFFFFFFFFFFFFFFFFFFFFFFFFFFFFFFFFFFFFFFFFFFFFFFFFFFFFFFFFFFFFFFFFFFFFFFFFFFFFFFFFF	NM:i:0	MD:Z:150	AS:i:150	XS:i:0
m1_12351_12501_-1_m1_11976_12126_1	0	NODE_2_length_50027_cov_41.0040_ID_3	23484	60	150M	*	0	0	CCGATTAATCGGCAGGATCAGGCCTATATGTCAGCGATGACACAGAGTTCGGTATGTTTCTTCGTGACGCTCCACGGGCCTGCTCCTGCGAATTGTTCCACACATTATAAGACGTGCCACCGGGCGCGACTTGGTTGGTCCGCCACCTAT	DDDDDDDDDDDDDDDDDDDDDDDDDDDDDDDDDDDDDDDDDDDDDDDDDDDDDDDDDDDDDDDDDDDDDDDDDDDDDDDDDDDDDDDDDDDDDDDDDDDDDDDDDDDDDDDDDDDDDDDDDDDDDDDDDDDDDDDDDDDDDDDDDDDDDD	NM:i:0	MD:Z:150	AS:i:150	XS:i:0
m1_31789_31939_-1_m1_31405_31555_1	0	NODE_2_length_50027_cov_41.0040_ID_3	42913	60	150M	*	0	0	GCATAAGTGTGTTGCGACACATGAACCATCAGAGCGGTGTTGAACTACTGCCTTAATATCCCTTTCACTTACGTCATTGTAGTCACTGTCTCACTGAACGCCGGGCTCACGTTTTGTGTGTGGTTCTCATTAGGTATGGCACAGATGAGA	IIIIIIIIIIIIIIIIIIIIIIIIIIIIIIIIIIIIIIIIIIIIIIIIIIIIIIIIIIIIIIIIIIIIIIIIIIIIIIIIIIIIIIIIIIIIIIIIIIIIIIIIIIIIIIIIIIIIIIIIIIIIIIIIIIIIIIIIIIIIIIIIIIIIII	NM:i:0	MD:Z:150	AS:i:150	XS:i:0
m1_47064_47214_1_m1_47520_47670_-1	16	NODE_2_length_50027_cov_41.0040_ID_3	9028	60	150M	*	0	0	GTTTGACCTGGGACGGTGTCTCAGTTCCGGTTCCAAACGGTAATTGGGGAGGATGTAATCGCTAAACGAAATAAGATATGCGTGGCGGAAGATACCTTAGGTTCCTCATTGCACGCGCACCGGCCTTTGGTGACCCCTGTGACTCAGATC	HHHHHHHHHHHHHHHHHHHHHHHHHHHHHHHHHHHHHHHHHHHHHHHHHHHHHHHHHHHHHHHHHHHHHHHHHHHHHHHHHHHHHHHHHHHHHHHHHHHHHHHHHHHHHHHHHHHHHHHHHHHHHHHHHHHHHHHHHHHHHHHHHHHHHH	NM:i:0	MD:Z:150	AS:i:150	XS:i:0
m1_43575_43725_-1_m1_43209_43359_1	0	NODE_2_length_50027_cov_41.0040_ID_3	4717	60	150M	*	0	0	AGACATTTAAACGTGGCCCAATAACATGTACGATATCCGGATTGGTTAGTTGACGCCTAAGCCCAACAAGCGTATCTCGGACTGGTGTGGTTCATGTACTTCATCTTCTGCACAAGACGGAACCAGGCGCCTAGTGCCCCTCCCTCATGT	GGGGGGGGGGGGGGGGGGGGGGGGGGGGGGGGGGGGGGGGGGGGGGGGGGGGGGGGGGGGGGGGGGGGGGGGGGGGGGGGGGGGGGGGGGGGGGGGGGGGGGGGGGGGGGGGGGGGGGGGGGGGGGGGGGGGGGGGGGGGGGGGGGGGGG	NM:i:0	MD:Z:150	AS:i:150	XS:i:0
m1_31140_31290_1_m1_31304_31454_-1	16	NODE_2_length_50027_cov_41.0040_ID_3	42812	60	150M	*	0	0	ATGGGCCAATTTGAGCGCTCCCAACCCCAAGAAGTGGCAGTTGCGAACCGGTACTCGCTTTTATACGCACACGAGCTTCCTCGAGTACCTAAACAGTGGTGGCATAAGTGTGTTGCGACACATGAACCATCAGAGCGGTGTTGAACTACT	HHHHHHHHHHHHHHHHHHHHHHHHHHHHHHHHHHHHHHHHHHHHHHHHHHHHHHHHHHHHHHHHHHHHHHHHHHHHHHHHHHHHHHHHHHHHHHHHHHHHHHHHHHHHHHHHHHHHHHHHHHHHHHHHHHHHHHHHHHHHHHHHHHHHHH	NM:i:0	MD:Z:150	AS:i:150	XS:i:0
m1_11252_11402_-1_m1_10970_11120_1	0	NODE_2_length_50027_cov_41.0040_ID_3	22478	60	150M	*	0	0	CCTAAGTATTGTTTAAACCACCTTATAGGAGTTCGTAGCTATGCCACAAAGTTACATGCGTAGAGCAGCGATATTGCCTATGCCGATCTGGATCGAGCAATAATTATATCTCATATCTAGCTACACGTACCTTAAGTGATGTGAGAGGAC	GGGGGGGGGGGGGGGGGGGGGGGGGGGGGGGGGGGGGGGGGGGGGGGGGGGGGGGGGGGGGGGGGGGGGGGGGGGGGGGGGGGGGGGGGGGGGGGGGGGGGGGGGGGGGGGGGGGGGGGGGGGGGGGGGGGGGGGGGGGGGGGGGGGGGG	NM:i:0	MD:Z:150	AS:i:150	XS:i:0
m1_32873_33023_1_m1_33201_33351_-1	16	NODE_2_length_50027_cov_41.0040_ID_3	44709	60	150M	*	0	0	GAGAACACTGGAGCGCACTTGTTGGCAATGTTCTAAAAGTTGTCTCCACTTACTTTAGTGGGTCCGGACCCCGTCCTCTGCGGTGATTCGTACCTTATCGTGATGACCCGCAGGAGCTGCGGCATCGTTTCATCCACGACCCGCGTCAAG	DDDDDDDDDDDDDDDDDDDDDDDDDDDDDDDDDDDDDDDDDDDDDDDDDDDDDDDDDDDDDDDDDDDDDDDDDDDDDDDDDDDDDDDDDDDDDDDDDDDDDDDDDDDDDDDDDDDDDDDDDDDDDDDDDDDDDDDDDDDDDDDDDDDDDD	NM:i:0	MD:Z:150	AS:i:150	XS:i:0
m1_10190_10340_-1_m1_9606_9756_1	0	NODE_2_length_50027_cov_41.0040_ID_3	21114	60	150M	*	0	0	CTCTTACAACCGTACCGAGCCCGCACGTTTGTCGTATCATCCATTAATAGAAACATGTTAAATGCCTGCTAATATATCTGGTGATACAACGCGTGTTGCTTCCGTTTCTAAACGCCCCAGGGATAGCGCCGCCCCTGTTCACGCGAATCT	FFFFFFFFFFFFFFFFFFFFFFFFFFFFFFFFFFFFFFFFFFFFFFFFFFFFFFFFFFFFFFFFFFFFFFFFFFFFFFFFFFFFFFFFFFFFFFFFFFFFFFFFFFFFFFFFFFFFFFFFFFFFFFFFFFFFFFFFFFFFFFFFFFFFFF	NM:i:0	MD:Z:150	AS:i:150	XS:i:0
m1_2028_2178_1_m1_2396_2546_-1	16	NODE_2_length_50027_cov_41.0040_ID_3	13904	60	150M	*	0	0	ATGAAAGTAGTGATTCAGTTTCACAGGTCGTCTCGAGTTAGACAGAAGAGTACTAGCCACGGGGTTTGGGTTTGATCGAGCCACGCCACTAAGAGCTGGTAGATATGAGACTCCCGTAGAGTGGTCTAGCCACGTTAGCGCCCGAGGAAG	DDDDDDDDDDDDDDDDDDDDDDDDDDDDDDDDDDDDDDDDDDDDDDDDDDDDDDDDDDDDDDDDDDDDDDDDDDDDDDDDDDDDDDDDDDDDDDDDDDDDDDDDDDDDDDDDDDDDDDDDDDDDDDDDDDDDDDDDDDDDDDDDDDDDDD	NM:i:0	MD:Z:150	AS:i:150	XS:i:0
m1_47380_47530_1_m1_47554_47704_-1	16	NODE_2_length_50027_cov_41.0040_ID_3	9062	60	150M	*	0	0	AAACGGTAATTGGGGAGGATGTAATCGCTAAACGAAATAAGATATGCGTGGCGGAAGATACCTTAGGTTCCTCATTGCACGCGCACCGGCCTTTGGTGACCCCTGTGACTCAGATCTTAGCACTAACAAATGGAATAGTATCATTAGAGT	AAAAAAAAAAAAAAAAAAAAAAAAAAAAAAAAAAAAAAAAAAAAAAAAAAAAAAAAAAAAAAAAAAAAAAAAAAAAAAAAAAAAAAAAAAAAAAAAAAAAAAAAAAAAAAAAAAAAAAAAAAAAAAAAAAAAAAAAAAAAAAAAAAAAAA	NM:i:0	MD:Z:150	AS:i:150	XS:i:0
m1_48214_48364_-1_m1_47931_48081_1	0	NODE_2_length_50027_cov_41.0040_ID_3	9439	60	150M	*	0	0	ATGACCCATGCACTTTCCCTGCCAATTCATTCGCGGGCCCTTAAGGAGCGTATCCACTCCATCTTTTAAAGCCGCAAGACACTACTAGCAGAGACACCCCCGTTTGTCGTCGGCCAGTGCTCGTCGTCTGGATTGGGCACTCGAGCCACT	GGGGGGGGGGGGGGGGGGGGGGGGGGGGGGGGGGGGGGGGGGGGGGGGGGGGGGGGGGGGGGGGGGGGGGGGGGGGGGGGGGGGGGGGGGGGGGGGGGGGGGGGGGGGGGGGGGGGGGGGGGGGGGGGGGGGGGGGGGGGGGGGGGGGGG	NM:i:0	MD:Z:150	AS:i:150	XS:i:0
m1_17959_18109_1_m1_18285_18435_-1	16	NODE_2_length_50027_cov_41.0040_ID_3	29793	60	150M	*	0	0	TAATCAACTCATCGGACAGCACCTCAATAACACGCTCATGCCACTATAAGATTCGGTTGATGCAGCCAGGCCGTCGGCCACACGTCCATATGCGTCCTGCGGATGTCACGACTTTAGTTTTTGTTTTAATCGAGATTATCATCCCCAGCG	IIIIIIIIIIIIIIIIIIIIIIIIIIIIIIIIIIIIIIIIIIIIIIIIIIIIIIIIIIIIIIIIIIIIIIIIIIIIIIIIIIIIIIIIIIIIIIIIIIIIIIIIIIIIIIIIIIIIIIIIIIIIIIIIIIIIIIIIIIIIIIIIIIIIII	NM:i:0	MD:Z:150	AS:i:150	XS:i:0
m1_23249_23399_-1_m1_22965_23115_1	0	NODE_2_length_50027_cov_41.0040_ID_3	34473	60	150M	*	0	0	TATTGTAGCACTTAGTACCGCTGATAAGATTGATAACAATATGATCTGGATGACGATAATAGTTATCGGTTTGCACAGACTGTCAAGCGATAAAATGCTCTGATATAGACCGTATATGGGCCGATGAGAAAATCTTACGGCGGTCCGCCG	AAAAAAAAAAAAAAAAAAAAAAAAAAAAAAAAAAAAAAAAAAAAAAAAAAAAAAAAAAAAAAAAAAAAAAAAAAAAAAAAAAAAAAAAAAAAAAAAAAAAAAAAAAAAAAAAAAAAAAAAAAAAAAAAAAAAAAAAAAAAAAAAAAAAAA	NM:i:0	MD:Z:150	AS:i:150	XS:i:0
m1_38816_38966_-1_m1_38608_38758_1	0	NODE_2_length_50027_cov_41.0040_ID_3	116	60	150M	*	0	0	CGCTACTAGCACTGCCTAATAAGCTTGAGCTAATGGGTGAGACCTAGTTCTGAGGGAGAGTCAGCGTCCCATAATGCGTTTGATCCTTTAGCTGTGGGTTCCCTGTTACAAGATACCTTCACACGCCAAGAATATTGACCATGCCTTAAC	BBBBBBBBBBBBBBBBBBBBBBBBBBBBBBBBBBBBBBBBBBBBBBBBBBBBBBBBBBBBBBBBBBBBBBBBBBBBBBBBBBBBBBBBBBBBBBBBBBBBBBBBBBBBBBBBBBBBBBBBBBBBBBBBBBBBBBBBBBBBBBBBBBBBBB	NM:i:0	MD:Z:150	AS:i:150	XS:i:0
m1_24332_24482_-1_m1_24010_24160_1	0	NODE_2_length_50027_cov_41.0040_ID_3	35518	60	150M	*	0	0	AGTTCAAACTCAGTTCAAAGTAGCGTATTACCATGGTGCTATTTGTGTGTGTGGACTAGAAGCATTCGTTTGTGCGTAGAGTAGGATGTTGAAGGTAGGTGACGCGGTGGTAGAAGCATACTCTATACAAGGGGGTATGTTACGAATCCA	CCCCCCCCCCCCCCCCCCCCCCCCCCCCCCCCCCCCCCCCCCCCCCCCCCCCCCCCCCCCCCCCCCCCCCCCCCCCCCCCCCCCCCCCCCCCCCCCCCCCCCCCCCCCCCCCCCCCCCCCCCCCCCCCCCCCCCCCCCCCCCCCCCCCCC	NM:i:0	MD:Z:150	AS:i:150	XS:i:0
m1_21582_21732_-1_m1_21193_21343_1	0	NODE_2_length_50027_cov_41.0040_ID_3	32701	60	150M	*	0	0	TGCACCCATCTCGACATAGCGCATCGCTGCAGCACCGAACGTCGCATGGTGTGGGAACTGGACCGTTGTATACCAGTCCATTCCCGACGGTCGGAAGGCAGTTTGCGGGTACGCTATTACGTTGCAGCCTAACATAGGTTTTTGCTGGTC	DDDDDDDDDDDDDDDDDDDDDDDDDDDDDDDDDDDDDDDDDDDDDDDDDDDDDDDDDDDDDDDDDDDDDDDDDDDDDDDDDDDDDDDDDDDDDDDDDDDDDDDDDDDDDDDDDDDDDDDDDDDDDDDDDDDDDDDDDDDDDDDDDDDDDD	NM:i:0	MD:Z:150	AS:i:150	XS:i:0
m1_41571_41721_-1_m1_41142_41292_1	0	NODE_2_length_50027_cov_41.0040_ID_3	2650	60	150M	*	0	0	GTCTAGGCGAGCGTGTTAGGTACCTCGTGACCGCATGGTGTACAGGGATAAGACGACGTAGCCTGTCTTAAACGTCAATGTCGCTCGGCGAGAAGACTTAAGTTTCTGAAAGGCCTTCGCTCCGTTTTGCTCCAGCTGGCCATTCAAACT	EEEEEEEEEEEEEEEEEEEEEEEEEEEEEEEEEEEEEEEEEEEEEEEEEEEEEEEEEEEEEEEEEEEEEEEEEEEEEEEEEEEEEEEEEEEEEEEEEEEEEEEEEEEEEEEEEEEEEEEEEEEEEEEEEEEEEEEEEEEEEEEEEEEEEE	NM:i:0	MD:Z:150	AS:i:150	XS:i:0
m1_16637_16787_1_m1_16886_17036_-1	16	NODE_2_length_50027_cov_41.0040_ID_3	28394	60	150M	*	0	0	GTCTATTTCTTGCAAACGTCCTCCAGCGAGCTAGACCATTTAGCAATAATGAACTTGCATCATTGTACAATCTTAACTCACTTGGGATGTCACGATAGGTCTAGGCATTATTAGACTGGATTGGTGTCACTTCTAACGCGAGAGGCGATA	BBBBBBBBBBBBBBBBBBBBBBBBBBBBBBBBBBBBBBBBBBBBBBBBBBBBBBBBBBBBBBBBBBBBBBBBBBBBBBBBBBBBBBBBBBBBBBBBBBBBBBBBBBBBBBBBBBBBBBBBBBBBBBBBBBBBBBBBBBBBBBBBBBBBBB	NM:i:0	MD:Z:150	AS:i:150	XS:i:0
m1_45834_45984_-1_m1_45509_45659_1	0	NODE_2_length_50027_cov_41.0040_ID_3	7017	60	150M	*	0	0	TATAGAAACTTCGGCGCATGTCTTGCATCAGACCCATGCAATATGTCTCAAGAAGTGTAGCAGGATCTGGATCTAATAGGGTCGATCTGTCACGGGGGCTACACCGGCATGACGGACCCGAGATGGACAACGGTCCCTCCCACAGGGAAG	AAAAAAAAAAAAAAAAAAAAAAAAAAAAAAAAAAAAAAAAAAAAAAAAAAAAAAAAAAAAAAAAAAAAAAAAAAAAAAAAAAAAAAAAAAAAAAAAAAAAAAAAAAAAAAAAAAAAAAAAAAAAAAAAAAAAAAAAAAAAAAAAAAAAAA	NM:i:0	MD:Z:150	AS:i:150	XS:i:0
m1_860_1010_-1_m1_471_621_1	0	NODE_2_length_50027_cov_41.0040_ID_3	11979	60	150M	*	0	0	TGGGCGGCTTTCCCAAGGTGTGGCTTCAGTATGAGGCAAGATCCCAGGTGGACATTAATTCCATACTACAAACTTCGCCTCCCGAAATGAATTGCACCGCAGTTGAGGGTTACCTATTAAACTATCACGGCAAGCATCAGGGAATCACCC	@@@@@@@@@@@@@@@@@@@@@@@@@@@@@@@@@@@@@@@@@@@@@@@@@@@@@@@@@@@@@@@@@@@@@@@@@@@@@@@@@@@@@@@@@@@@@@@@@@@@@@@@@@@@@@@@@@@@@@@@@@@@@@@@@@@@@@@@@@@@@@@@@@@@@@	NM:i:0	MD:Z:150	AS:i:150	XS:i:0
m1_32232_32382_-1_m1_31723_31873_1	0	NODE_2_length_50027_cov_41.0040_ID_3	43231	60	150M	*	0	0	TATCGATTGTACCCGTCATCGCCATGTCGGGACCGTCGTCGTCTTTGCGTTGCAAGCTGGGAGGCACGTGTTTTTGCGCAGTACGGTCTATCTCTGGGTGTACTCTGTAAATGAGTAAGTGTATCAGCCTGACTCGCCACGTGACCCCAG	HHHHHHHHHHHHHHHHHHHHHHHHHHHHHHHHHHHHHHHHHHHHHHHHHHHHHHHHHHHHHHHHHHHHHHHHHHHHHHHHHHHHHHHHHHHHHHHHHHHHHHHHHHHHHHHHHHHHHHHHHHHHHHHHHHHHHHHHHHHHHHHHHHHHHH	NM:i:0	MD:Z:150	AS:i:150	XS:i:0
m1_7890_8040_-1_m1_7627_7777_1	0	NODE_2_length_50027_cov_41.0040_ID_3	19135	60	150M	*	0	0	GCCCATGCATAGAAGAGGTCGCTAGGGGTTCGCACCCCCATCATCAAATCCAGTTGATAACAACATCGGGCAATTGTCATACACCAGTGATTCTACGCTAAAGTCTCCAGGTCCTTACGACGATAGAACTCCTTATTTGCCGTTACCACC	CCCCCCCCCCCCCCCCCCCCCCCCCCCCCCCCCCCCCCCCCCCCCCCCCCCCCCCCCCCCCCCCCCCCCCCCCCCCCCCCCCCCCCCCCCCCCCCCCCCCCCCCCCCCCCCCCCCCCCCCCCCCCCCCCCCCCCCCCCCCCCCCCCCCCC	NM:i:0	MD:Z:150	AS:i:150	XS:i:0
m1_43620_43770_-1_m1_43358_43508_1	0	NODE_2_length_50027_cov_41.0040_ID_3	4866	60	150M	*	0	0	TGAACTCGAATCGAACCTCAGCTTGCCGACCTTCCAAGAGCATATGCGCGTTGTATTTCACTTTAAGCCCAACCCACGGAGTGGATAACTATGTATCGCGATGCACTGGACTGCGCTTACTCGCTATGTCATTGGCGGCGTTACCGTGTA	DDDDDDDDDDDDDDDDDDDDDDDDDDDDDDDDDDDDDDDDDDDDDDDDDDDDDDDDDDDDDDDDDDDDDDDDDDDDDDDDDDDDDDDDDDDDDDDDDDDDDDDDDDDDDDDDDDDDDDDDDDDDDDDDDDDDDDDDDDDDDDDDDDDDDD	NM:i:0	MD:Z:150	AS:i:150	XS:i:0
m1_20734_20884_1_m1_21118_21268_-1	16	NODE_2_length_50027_cov_41.0040_ID_3	32626	60	150M	*	0	0	GATAAGGGGATGTGGACATTCACCCCATGCTCGTCAAGCCTACTGAGGCGCCATTACGGCCGCCGCTCTCAGCAATGCACCCATCTCGACATAGCGCATCGCTGCAGCACCGAACGTCGCATGGTGTGGGAACTGGACCGTTGTATACCA	GGGGGGGGGGGGGGGGGGGGGGGGGGGGGGGGGGGGGGGGGGGGGGGGGGGGGGGGGGGGGGGGGGGGGGGGGGGGGGGGGGGGGGGGGGGGGGGGGGGGGGGGGGGGGGGGGGGGGGGGGGGGGGGGGGGGGGGGGGGGGGGGGGGGGG	NM:i:0	MD:Z:150	AS:i:150	XS:i:0
m1_16868_17018_1_m1_17269_17419_-1	16	NODE_2_length_50027_cov_41.0040_ID_3	28777	60	150M	*	0	0	GAGTGAGGTTCGCCCCCTTGACGTTTGTAGCATTTCAACTTAGAAGCTTGGCATTGTCCCACTTGCAAAAGCTTGCTTGCCCTTCGCTTCCGAACCTACAACTGCATTGTCCCATAAGACTAGACAAACGGCGTATCCCAGAGCAGCTCA	GGGGGGGGGGGGGGGGGGGGGGGGGGGGGGGGGGGGGGGGGGGGGGGGGGGGGGGGGGGGGGGGGGGGGGGGGGGGGGGGGGGGGGGGGGGGGGGGGGGGGGGGGGGGGGGGGGGGGGGGGGGGGGGGGGGGGGGGGGGGGGGGGGGGGG	NM:i:0	MD:Z:150	AS:i:150	XS:i:0
m1_26541_26691_1_m1_26592_26742_-1	16	NODE_2_length_50027_cov_41.0040_ID_3	38100	60	150M	*	0	0	GATGAAACTCACCACCGAATTTAGAACTAAGACTGGCGGGTGTGTTGAGGTGGATCCACCTATTCCTATACAAAGCGGGTGAACGCAAGCTGCCATCGACAGAGTGCTCGCCAGCGTTAGCTTAAGGAAACGGTAAGTACGCACAGCTCA	CCCCCCCCCCCCCCCCCCCCCCCCCCCCCCCCCCCCCCCCCCCCCCCCCCCCCCCCCCCCCCCCCCCCCCCCCCCCCCCCCCCCCCCCCCCCCCCCCCCCCCCCCCCCCCCCCCCCCCCCCCCCCCCCCCCCCCCCCCCCCCCCCCCCCC	NM:i:0	MD:Z:150	AS:i:150	XS:i:0
m1_1322_1472_-1_m1_959_1109_1	0	NODE_2_length_50027_cov_41.0040_ID_3	12467	60	150M	*	0	0	CATCTGGACCGCCGAGGAGTATTCAAATGGTCCGTCCACGACCGGACGCACTCTCACCGATTGCTCAGTACTGAGACGCCTACCCCGTCAGGTTGGACGGATACCCAGCGAAGATCCGTCGATTACTATTCAATTCAAACACCGCACTTG	DDDDDDDDDDDDDDDDDDDDDDDDDDDDDDDDDDDDDDDDDDDDDDDDDDDDDDDDDDDDDDDDDDDDDDDDDDDDDDDDDDDDDDDDDDDDDDDDDDDDDDDDDDDDDDDDDDDDDDDDDDDDDDDDDDDDDDDDDDDDDDDDDDDDDD	NM:i:0	MD:Z:150	AS:i:150	XS:i:0
m1_955_1105_-1_m1_500_650_1	0	NODE_2_length_50027_cov_41.0040_ID_3	12008	60	150M	*	0	0	TATGAGGCAAGATCCCAGGTGGACATTAATTCCATACTACAAACTTCGCCTCCCGAAATGAATTGCACCGCAGTTGAGGGTTACCTATTAAACTATCACGGCAAGCATCAGGGAATCACCCTGCAAAGGGGGGACGAATTAGAAAAATAT	IIIIIIIIIIIIIIIIIIIIIIIIIIIIIIIIIIIIIIIIIIIIIIIIIIIIIIIIIIIIIIIIIIIIIIIIIIIIIIIIIIIIIIIIIIIIIIIIIIIIIIIIIIIIIIIIIIIIIIIIIIIIIIIIIIIIIIIIIIIIIIIIIIIIII	NM:i:0	MD:Z:150	AS:i:150	XS:i:0
m1_32399_32549_-1_m1_32009_32159_1	0	NODE_2_length_50027_cov_41.0040_ID_3	43517	60	150M	*	0	0	CCAATCCCGCTTTGGCCTCACATGTCGCGCCCAAAGTGCAGAGATCCTAGCATGGGTAGCAGCTGGAGTTCGGTCGAAGCGTAAGTGGTCACGCGCCGTTAAGGTGTCGAACGTTCCCTGAGAGGCTGTGAAACATCCCGCGGTAAAGGA	BBBBBBBBBBBBBBBBBBBBBBBBBBBBBBBBBBBBBBBBBBBBBBBBBBBBBBBBBBBBBBBBBBBBBBBBBBBBBBBBBBBBBBBBBBBBBBBBBBBBBBBBBBBBBBBBBBBBBBBBBBBBBBBBBBBBBBBBBBBBBBBBBBBBBB	NM:i:0	MD:Z:150	AS:i:150	XS:i:0
m1_32205_32355_-1_m1_31899_32049_1	0	NODE_2_length_50027_cov_41.0040_ID_3	43407	60	150M	*	0	0	AGCGGGTCCAATTATCCATGCTCCAGTGACCGAGTAACTTACTGGTTAGGCGCCTAGTTAGGAAATCTCATGGTTTCCCACCTATTTTTGCCCTGACCGGTACGTCCCCGCCAATCCCGCTTTGGCCTCACATGTCGCGCCCAAAGTGCA	CCCCCCCCCCCCCCCCCCCCCCCCCCCCCCCCCCCCCCCCCCCCCCCCCCCCCCCCCCCCCCCCCCCCCCCCCCCCCCCCCCCCCCCCCCCCCCCCCCCCCCCCCCCCCCCCCCCCCCCCCCCCCCCCCCCCCCCCCCCCCCCCCCCCCC	NM:i:0	MD:Z:150	AS:i:150	XS:i:0
m1_20883_21033_1_m1_21364_21514_-1	16	NODE_2_length_50027_cov_41.0040_ID_3	32872	60	150M	*	0	0	AGCTATAGAAACGGCGAATACTTATCTCCCTACTGGCACTGCGTGTTGAACCCTCTCTTCGCTTCGATCGGGATCCGGCCCTGCATCCATAGAGATTTGTGACCCATCAGGGATAACCGTACTTGACGTTAGGCATGTAGTGCAAAAACG	FFFFFFFFFFFFFFFFFFFFFFFFFFFFFFFFFFFFFFFFFFFFFFFFFFFFFFFFFFFFFFFFFFFFFFFFFFFFFFFFFFFFFFFFFFFFFFFFFFFFFFFFFFFFFFFFFFFFFFFFFFFFFFFFFFFFFFFFFFFFFFFFFFFFFF	NM:i:0	MD:Z:150	AS:i:150	XS:i:0
m1_4930_5080_1_m1_5427_5577_-1	16	NODE_2_length_50027_cov_41.0040_ID_3	16935	60	150M	*	0	0	ATAGAGGGGGACAAGAGAATGTTCGACATCACTTGTCTATAGCTAGCACAGTACGGTGGTGCGTTAGGAAGAAATTGCCATGTAAGCGCCCGGGTAGGGATTAAAGGTACAGTCGCGGCTATGAACGGGCCCGACCGTAGACATATTCTT	DDDDDDDDDDDDDDDDDDDDDDDDDDDDDDDDDDDDDDDDDDDDDDDDDDDDDDDDDDDDDDDDDDDDDDDDDDDDDDDDDDDDDDDDDDDDDDDDDDDDDDDDDDDDDDDDDDDDDDDDDDDDDDDDDDDDDDDDDDDDDDDDDDDDDD	NM:i:0	MD:Z:150	AS:i:150	XS:i:0
m1_20199_20349_-1_m1_19857_20007_1	0	NODE_2_length_50027_cov_41.0040_ID_3	31365	60	150M	*	0	0	AGCGGCTGCACCTTGCTTTCTTATATGCCAAATTTCACGTTAGACAGCATGCTCGAATCACGTTCAGCTCTAGCTCTATTTTAAGGTATAACTGATACGGTCCTTTGTCAACTACCGGTAGTTAGACCATGCTCCGGTGAATCCATGCGC	@@@@@@@@@@@@@@@@@@@@@@@@@@@@@@@@@@@@@@@@@@@@@@@@@@@@@@@@@@@@@@@@@@@@@@@@@@@@@@@@@@@@@@@@@@@@@@@@@@@@@@@@@@@@@@@@@@@@@@@@@@@@@@@@@@@@@@@@@@@@@@@@@@@@@@	NM:i:0	MD:Z:150	AS:i:150	XS:i:0
m1_33494_33644_-1_m1_33026_33176_1	0	NODE_2_length_50027_cov_41.0040_ID_3	44534	60	150M	*	0	0	CGGTCAGGCAACTAATTGCATGCTGTATCACCTCCATGAGGCAGGCCCCCTTGTCTTTGGCTTGCCAGCGGTAGGGATTAACGTGGTGCAAAAGTAAAGGCATCACGGCCCCAACAGCTGTTCAAGCAAAGCTCTCGGGCCCGAATTAGG	DDDDDDDDDDDDDDDDDDDDDDDDDDDDDDDDDDDDDDDDDDDDDDDDDDDDDDDDDDDDDDDDDDDDDDDDDDDDDDDDDDDDDDDDDDDDDDDDDDDDDDDDDDDDDDDDDDDDDDDDDDDDDDDDDDDDDDDDDDDDDDDDDDDDDD	NM:i:0	MD:Z:150	AS:i:150	XS:i:0
m1_17947_18097_-1_m1_17676_17826_1	0	NODE_2_length_50027_cov_41.0040_ID_3	29184	60	150M	*	0	0	AAATAATCTTGCCAAAACCTTGCAAACACACCCGCACAAGGGTTTTCTCAGACCGAACGATAAGACCTCTCCATCTTTATGGACGTACGTATGAGTAAATAGGCCAAAGGTACATAATACGTTTGGAGGATTGGAGGGTAGAAAGCACCA	DDDDDDDDDDDDDDDDDDDDDDDDDDDDDDDDDDDDDDDDDDDDDDDDDDDDDDDDDDDDDDDDDDDDDDDDDDDDDDDDDDDDDDDDDDDDDDDDDDDDDDDDDDDDDDDDDDDDDDDDDDDDDDDDDDDDDDDDDDDDDDDDDDDDDD	NM:i:0	MD:Z:150	AS:i:150	XS:i:0
m1_41080_41230_-1_m1_40800_40950_1	0	NODE_2_length_50027_cov_41.0040_ID_3	2308	60	150M	*	0	0	TTTTTTTAACTTGGCGAACAACAAACAACTGCACACCGATAAAAAGAGATGGCCATACTCAAGACCAAGTATGTTGTTCACCCTAAACTCCACATCTATTAAGCATGGAGTCTCAAAACGATCCTGGCTACGGCGCGTTTTCCCTAAATG	@@@@@@@@@@@@@@@@@@@@@@@@@@@@@@@@@@@@@@@@@@@@@@@@@@@@@@@@@@@@@@@@@@@@@@@@@@@@@@@@@@@@@@@@@@@@@@@@@@@@@@@@@@@@@@@@@@@@@@@@@@@@@@@@@@@@@@@@@@@@@@@@@@@@@@	NM:i:0	MD:Z:150	AS:i:150	XS:i:0
m1_27002_27152_1_m1_27300_27450_-1	16	NODE_2_length_50027_cov_41.0040_ID_3	38808	60	150M	*	0	0	TGCTGCTCTCGTAGAGAGAGTATCCTTCCTCAGACGCGACAAGAGGCGTGGCGAAACGGGTGTTAGGTCCCGAACATATGCTGCCATAATACCCGAAGATAGATCCAACTTCAAGGCGTCAAGACTCGTGTGTATTGGAGACGATACGAC	AAAAAAAAAAAAAAAAAAAAAAAAAAAAAAAAAAAAAAAAAAAAAAAAAAAAAAAAAAAAAAAAAAAAAAAAAAAAAAAAAAAAAAAAAAAAAAAAAAAAAAAAAAAAAAAAAAAAAAAAAAAAAAAAAAAAAAAAAAAAAAAAAAAAAA	NM:i:0	MD:Z:150	AS:i:150	XS:i:0
m1_13932_14082_1_m1_14301_14451_-1	16	NODE_2_length_50027_cov_41.0040_ID_3	25809	60	150M	*	0	0	GACGGACGACTTGAAGTCGATAGTATTCTGCCTTCGTTTCCGCGCTGCCGACAAGCGGGTATCATCGATACTTCTTGGCCAAAACAGAAGCCACACACAACTTTTCCGCCTGCCGACGTCTGATATATCGAGCATGTCGCGCGCCCGGCC	DDDDDDDDDDDDDDDDDDDDDDDDDDDDDDDDDDDDDDDDDDDDDDDDDDDDDDDDDDDDDDDDDDDDDDDDDDDDDDDDDDDDDDDDDDDDDDDDDDDDDDDDDDDDDDDDDDDDDDDDDDDDDDDDDDDDDDDDDDDDDDDDDDDDDD	NM:i:0	MD:Z:150	AS:i:150	XS:i:0
m1_34650_34800_1_m1_34961_35111_-1	16	NODE_2_length_50027_cov_41.0040_ID_3	46469	60	150M	*	0	0	AACTGATTTGCCGGGCGGATCCCTTGTTATTCGAGGTGACGGCGCTCGACCGTAACGTAGATCTGGGAATGGCAGAGATGAATCTAGCGCGTCCAGAACCCCTCATAGAACTTGTAGGACATACCGCACAAGAAACCCTGATACATAGTA	CCCCCCCCCCCCCCCCCCCCCCCCCCCCCCCCCCCCCCCCCCCCCCCCCCCCCCCCCCCCCCCCCCCCCCCCCCCCCCCCCCCCCCCCCCCCCCCCCCCCCCCCCCCCCCCCCCCCCCCCCCCCCCCCCCCCCCCCCCCCCCCCCCCCCC	NM:i:0	MD:Z:150	AS:i:150	XS:i:0
m1_16508_16658_1_m1_16850_17000_-1	16	NODE_2_length_50027_cov_41.0040_ID_3	28358	60	150M	*	0	0	ACAGACTGCGGGGCTTCTGTTTTTCCGAAAAGCGATGTCTATTTCTTGCAAACGTCCTCCAGCGAGCTAGACCATTTAGCAATAATGAACTTGCATCATTGTACAATCTTAACTCACTTGGGATGTCACGATAGGTCTAGGCATTATTAG	FFFFFFFFFFFFFFFFFFFFFFFFFFFFFFFFFFFFFFFFFFFFFFFFFFFFFFFFFFFFFFFFFFFFFFFFFFFFFFFFFFFFFFFFFFFFFFFFFFFFFFFFFFFFFFFFFFFFFFFFFFFFFFFFFFFFFFFFFFFFFFFFFFFFFF	NM:i:0	MD:Z:150	AS:i:150	XS:i:0
m1_49005_49155_1_m1_49384_49534_-1	16	NODE_2_length_50027_cov_41.0040_ID_3	10892	60	150M	*	0	0	AGTGTGGTCGAGTAGTCCCGCCTTAGTGATCCGCCTCTCCGATCCGTGCGCTTCCGTTAGTCCGTGCTGCTGAACACCCCAGACTCCGTAGATGGTTTGGCCGGATTCGTAGTTGCTGTATGACCTGAGGACCTAAACTAGGGTGAACAT	EEEEEEEEEEEEEEEEEEEEEEEEEEEEEEEEEEEEEEEEEEEEEEEEEEEEEEEEEEEEEEEEEEEEEEEEEEEEEEEEEEEEEEEEEEEEEEEEEEEEEEEEEEEEEEEEEEEEEEEEEEEEEEEEEEEEEEEEEEEEEEEEEEEEEE	NM:i:0	MD:Z:150	AS:i:150	XS:i:0
m1_37023_37173_1_m1_37240_37390_-1	16	NODE_2_length_50027_cov_41.0040_ID_3	48748	60	150M	*	0	0	CGTTACGCCGATTAGTGTAAATATACTGGATACCATGCCTCGCTTCTAGGATAATTGCTGGTTTACGAGTTTATCCGCGAGCGAGATAAACGCTTCTATGCAATTGGGAAGCCTGCGATCAAAGTCATGTTCGCTCCCTCCAAAAATAGG	FFFFFFFFFFFFFFFFFFFFFFFFFFFFFFFFFFFFFFFFFFFFFFFFFFFFFFFFFFFFFFFFFFFFFFFFFFFFFFFFFFFFFFFFFFFFFFFFFFFFFFFFFFFFFFFFFFFFFFFFFFFFFFFFFFFFFFFFFFFFFFFFFFFFFF	NM:i:0	MD:Z:150	AS:i:150	XS:i:0
m1_18602_18752_1_m1_18925_19075_-1	16	NODE_2_length_50027_cov_41.0040_ID_3	30433	60	150M	*	0	0	CTTCAAGATTCGAGTCTCATTGGGAAACATACTGGCTCAGTCGCAAGGCTGCGTTTGCCGGTCGATTCCAAAGATCGGGAGGGCTGCACTAATTTCGGGAATACCGATTTAGACTATGTTGCGTTTACAGTGGGGCGGGCAGAAGTTACG	FFFFFFFFFFFFFFFFFFFFFFFFFFFFFFFFFFFFFFFFFFFFFFFFFFFFFFFFFFFFFFFFFFFFFFFFFFFFFFFFFFFFFFFFFFFFFFFFFFFFFFFFFFFFFFFFFFFFFFFFFFFFFFFFFFFFFFFFFFFFFFFFFFFFFF	NM:i:0	MD:Z:150	AS:i:150	XS:i:0
m1_24138_24288_-1_m1_23834_23984_1	0	NODE_2_length_50027_cov_41.0040_ID_3	35342	60	150M	*	0	0	CGGCACGAATTCTAGAGTTGCCAACCGGACGAAATAGGCATTTCCGGCTTTGTTCATATCCACATTACCTTTACCACGAGGATCCTGACGTGCAAAAGCCCTGATTTTCGGTCCAAACTATGTAGTGTGTCGTTTCCTCTTGTGGCCCAA	DDDDDDDDDDDDDDDDDDDDDDDDDDDDDDDDDDDDDDDDDDDDDDDDDDDDDDDDDDDDDDDDDDDDDDDDDDDDDDDDDDDDDDDDDDDDDDDDDDDDDDDDDDDDDDDDDDDDDDDDDDDDDDDDDDDDDDDDDDDDDDDDDDDDDD	NM:i:0	MD:Z:150	AS:i:150	XS:i:0
m1_30977_31127_1_m1_31169_31319_-1	16	NODE_2_length_50027_cov_41.0040_ID_3	42677	60	150M	*	0	0	CCGTTTCTTAGCTGCCCGCTTGGAATGGGAGGTGTCGCGGGCCAACGTCTGACAATTGATTCCAAGAGCACTGCAATTTACACTTCTGCTCCTCCTTCTGGACGGTCGTCGCTCGATATGAGATCAAGTACATGCATGGGCCAATTTGAG	FFFFFFFFFFFFFFFFFFFFFFFFFFFFFFFFFFFFFFFFFFFFFFFFFFFFFFFFFFFFFFFFFFFFFFFFFFFFFFFFFFFFFFFFFFFFFFFFFFFFFFFFFFFFFFFFFFFFFFFFFFFFFFFFFFFFFFFFFFFFFFFFFFFFFF	NM:i:0	MD:Z:150	AS:i:150	XS:i:0
m1_24560_24710_-1_m1_24120_24270_1	0	NODE_2_length_50027_cov_41.0040_ID_3	35628	60	150M	*	0	0	TAGAAGCATACTCTATACAAGGGGGTATGTTACGAATCCAAGTTAGGTGGGCATTCTGAGTCCAAGATGGACAGCCACATGCTTAGCTGTTTGCCTTACGGGGAGCCGGTGAGCGTGTATCGTGGTATGTCGGAAAACCCTGGTCCCGGA	DDDDDDDDDDDDDDDDDDDDDDDDDDDDDDDDDDDDDDDDDDDDDDDDDDDDDDDDDDDDDDDDDDDDDDDDDDDDDDDDDDDDDDDDDDDDDDDDDDDDDDDDDDDDDDDDDDDDDDDDDDDDDDDDDDDDDDDDDDDDDDDDDDDDDD	NM:i:0	MD:Z:150	AS:i:150	XS:i:0
m1_5787_5937_-1_m1_5569_5719_1	0	NODE_2_length_50027_cov_41.0040_ID_3	17077	60	150M	*	0	0	ATATTCTTGTGGAACGTCTCACTGTTATTTACGGAGGGACTCGGGGGCGATTGGCAGGGGATGTGCTTTGAAAGACAAGCATACTCCGCGTCTTCCCTAGAAATGGATAGAAGTCAGACCTGGTGGCATATGGTGACATTCGGTTGTAAA	CCCCCCCCCCCCCCCCCCCCCCCCCCCCCCCCCCCCCCCCCCCCCCCCCCCCCCCCCCCCCCCCCCCCCCCCCCCCCCCCCCCCCCCCCCCCCCCCCCCCCCCCCCCCCCCCCCCCCCCCCCCCCCCCCCCCCCCCCCCCCCCCCCCCCC	NM:i:0	MD:Z:150	AS:i:150	XS:i:0
m1_7142_7292_-1_m1_6714_6864_1	0	NODE_2_length_50027_cov_41.0040_ID_3	18222	60	150M	*	0	0	GCTTAACATCGCCTCAGTCTTGATATACGGCACCTTGAACCATGGGACGTGCTTTGCAAGATTCGCCGTAGCGACGTGCCGGCTAAATTTCCTTATAACAATAAGCAGTTGCGATAAACTCAAACGAAGGGCGTGAGTGATAGACTAGCC	@@@@@@@@@@@@@@@@@@@@@@@@@@@@@@@@@@@@@@@@@@@@@@@@@@@@@@@@@@@@@@@@@@@@@@@@@@@@@@@@@@@@@@@@@@@@@@@@@@@@@@@@@@@@@@@@@@@@@@@@@@@@@@@@@@@@@@@@@@@@@@@@@@@@@@	NM:i:0	MD:Z:150	AS:i:150	XS:i:0
m1_163_313_1_m1_675_825_-1	16	NODE_2_length_50027_cov_41.0040_ID_3	12183	60	150M	*	0	0	CTCGACACCTCTATCCAATTTCTCGTGAGAGTCCGCGTCAGGATAGCTCCGGGATGAAGTAGAATAGGGAATAAGCGGCATGGAGCGCTTTATAGACGTAACCACAAAGCTACCACAACCTACCCCAACGGCATTTATGTGGGTATTTAT	@@@@@@@@@@@@@@@@@@@@@@@@@@@@@@@@@@@@@@@@@@@@@@@@@@@@@@@@@@@@@@@@@@@@@@@@@@@@@@@@@@@@@@@@@@@@@@@@@@@@@@@@@@@@@@@@@@@@@@@@@@@@@@@@@@@@@@@@@@@@@@@@@@@@@@	NM:i:0	MD:Z:150	AS:i:150	XS:i:0
m1_17117_17267_-1_m1_16696_16846_1	0	NODE_2_length_50027_cov_41.0040_ID_3	28204	60	150M	*	0	0	GAGGTCGGGTACGTCGTGGGGGAAGGACACTTGGCTCAACTCGAATTTGTATGAGCATCCCCCATAGGACTGTGAACCTGCGTAATAGAAGTATTATTCTTCCGGGCCGGCCTCAGGTCATGGGCCAATGTGGCCGAGCTTCCATTAGAT	AAAAAAAAAAAAAAAAAAAAAAAAAAAAAAAAAAAAAAAAAAAAAAAAAAAAAAAAAAAAAAAAAAAAAAAAAAAAAAAAAAAAAAAAAAAAAAAAAAAAAAAAAAAAAAAAAAAAAAAAAAAAAAAAAAAAAAAAAAAAAAAAAAAAAA	NM:i:0	MD:Z:150	AS:i:150	XS:i:0
m1_39902_40052_1_m1_40288_40438_-1	16	NODE_2_length_50027_cov_41.0040_ID_3	1796	60	150M	*	0	0	TCTGAGTCAACCACTTTCGAGGTCGAGCGAGGGGCATTCACAACTTTCCGGCGATATCATGTCATGACACGGTTACTCCTGGTATTCCCCTCTATTCGTGCTGTAGCCACGCTCTCTAGAAGAAATTAACTAGAATGCCTCCTCCCCGCC	IIIIIIIIIIIIIIIIIIIIIIIIIIIIIIIIIIIIIIIIIIIIIIIIIIIIIIIIIIIIIIIIIIIIIIIIIIIIIIIIIIIIIIIIIIIIIIIIIIIIIIIIIIIIIIIIIIIIIIIIIIIIIIIIIIIIIIIIIIIIIIIIIIIIII	NM:i:0	MD:Z:150	AS:i:150	XS:i:0
m1_44147_44297_1_m1_44592_44742_-1	16	NODE_2_length_50027_cov_41.0040_ID_3	6100	60	150M	*	0	0	CGTGCGGGTATGATACATAGATTATCTGGCTGCCGTCGAACCTACTGCTCATCTCACATATCGTGTCTTCCAAATTCTTCATAGCGCATGAAGGTAGTAAATCTCTTGCTAAGCCAGGATGGTGAGACTTAACAAGTAACGCCTCAGGCA	GGGGGGGGGGGGGGGGGGGGGGGGGGGGGGGGGGGGGGGGGGGGGGGGGGGGGGGGGGGGGGGGGGGGGGGGGGGGGGGGGGGGGGGGGGGGGGGGGGGGGGGGGGGGGGGGGGGGGGGGGGGGGGGGGGGGGGGGGGGGGGGGGGGGGG	NM:i:0	MD:Z:150	AS:i:150	XS:i:0
m1_10384_10534_-1_m1_9904_10054_1	0	NODE_2_length_50027_cov_41.0040_ID_3	21412	60	150M	*	0	0	CCGAATGTGATCCACAATTCTTTAAGAAAATAGCCAAGGAGCGATATTAGCATGGGGACTCGAGCGGTCTTTGAAATTTCGCCGCGAGGGGTTCTTCATCATTTATGGAAAGGCCTCACGCTAAGATCTTGTCCGCAGAAGAACCGCGGA	@@@@@@@@@@@@@@@@@@@@@@@@@@@@@@@@@@@@@@@@@@@@@@@@@@@@@@@@@@@@@@@@@@@@@@@@@@@@@@@@@@@@@@@@@@@@@@@@@@@@@@@@@@@@@@@@@@@@@@@@@@@@@@@@@@@@@@@@@@@@@@@@@@@@@@	NM:i:0	MD:Z:150	AS:i:150	XS:i:0
m1_3288_3438_-1_m1_2894_3044_1	0	NODE_2_length_50027_cov_41.0040_ID_3	14402	60	150M	*	0	0	GCTATCTTACGTATTTGGTCTCTTTAACCACGGCAAGTTTTATCCTTCGTGGCTACTCGGCTCAGAAACGCGAGTTCCTGGCTATAGATTTCGTCCGTCACAATACGGGCGCGGTTACAGTTGGGACCGACCCTCCAAACTTCTCCTGTA	CCCCCCCCCCCCCCCCCCCCCCCCCCCCCCCCCCCCCCCCCCCCCCCCCCCCCCCCCCCCCCCCCCCCCCCCCCCCCCCCCCCCCCCCCCCCCCCCCCCCCCCCCCCCCCCCCCCCCCCCCCCCCCCCCCCCCCCCCCCCCCCCCCCCCC	NM:i:0	MD:Z:150	AS:i:150	XS:i:0
m1_39348_39498_1_m1_39582_39732_-1	16	NODE_2_length_50027_cov_41.0040_ID_3	1090	60	150M	*	0	0	ATCAAGGATTAACCCAAATGGAGCTATGTTAGAATCCTAGTCCTCCCGACAAAGCGCATAACAAGTGTCAGAAAGTACGGTGTTATGACGTAGGTAACCACTAGTAATTAGTCGAACTGTCATGAGACGGTTATACGCAGCTGTTCGACT	AAAAAAAAAAAAAAAAAAAAAAAAAAAAAAAAAAAAAAAAAAAAAAAAAAAAAAAAAAAAAAAAAAAAAAAAAAAAAAAAAAAAAAAAAAAAAAAAAAAAAAAAAAAAAAAAAAAAAAAAAAAAAAAAAAAAAAAAAAAAAAAAAAAAAA	NM:i:0	MD:Z:150	AS:i:150	XS:i:0
m1_23019_23169_1_m1_23253_23403_-1	16	NODE_2_length_50027_cov_41.0040_ID_3	34761	60	150M	*	0	0	ATGTCGAGCGCGCTACATATCGGCTCCCAACACACTACGGCGTTCGAGTAGATGGGGTTGCCCCAGCAAGTTGGTATGCCACCGACCTTTTGTCCACTGACAATGAATTTATGCCCGTGAGAAATCGAATATGCGTACTGATCCACCCGG	BBBBBBBBBBBBBBBBBBBBBBBBBBBBBBBBBBBBBBBBBBBBBBBBBBBBBBBBBBBBBBBBBBBBBBBBBBBBBBBBBBBBBBBBBBBBBBBBBBBBBBBBBBBBBBBBBBBBBBBBBBBBBBBBBBBBBBBBBBBBBBBBBBBBBB	NM:i:0	MD:Z:150	AS:i:150	XS:i:0
m1_38491_38641_1_m1_38889_39039_-1	16	NODE_2_length_50027_cov_41.0040_ID_3	397	60	150M	*	0	0	GTTCTGGAGGTGGTGTCAATCTCGGACATGGGGAATGTCGACATGTGCTTTCTCATCCAGAGCCACGCTTATTAAGCGAGTGCCGAGATGGATTCCATCTAGACCCTCTAGTCATTCACAAAAAGCTGCTGAGGGGGGGGCCCCTTCATA	@@@@@@@@@@@@@@@@@@@@@@@@@@@@@@@@@@@@@@@@@@@@@@@@@@@@@@@@@@@@@@@@@@@@@@@@@@@@@@@@@@@@@@@@@@@@@@@@@@@@@@@@@@@@@@@@@@@@@@@@@@@@@@@@@@@@@@@@@@@@@@@@@@@@@@	NM:i:0	MD:Z:150	AS:i:150	XS:i:0
m1_47376_47526_-1_m1_46880_47030_1	0	NODE_2_length_50027_cov_41.0040_ID_3	8388	60	150M	*	0	0	GGATGACATACATAACACGCCTTTCGGCTGAGCCGTCTGAGACTGAAAGATGACCGGCCTCTAAGAGAGAATGAAGTACGAATAGGTTTAGAATACAGAATGCGAAATAAACATGCAGCCGGAGCCAGGCCAAGCGCGTGTCAACGGGGG	GGGGGGGGGGGGGGGGGGGGGGGGGGGGGGGGGGGGGGGGGGGGGGGGGGGGGGGGGGGGGGGGGGGGGGGGGGGGGGGGGGGGGGGGGGGGGGGGGGGGGGGGGGGGGGGGGGGGGGGGGGGGGGGGGGGGGGGGGGGGGGGGGGGGGG	NM:i:0	MD:Z:150	AS:i:150	XS:i:0
m1_37540_37690_-1_m1_37034_37184_1	0	NODE_2_length_50027_cov_41.0040_ID_3	48542	60	150M	*	0	0	GCCCTTTACTCTATCCGCGTCCCAAGTCGCCAATCTGACCAAAGGTTTACGGATTATTGAAGTTACCGAGAATATCAGCTTCTCCCGAGGTGCTGTGGCCGCTCGGGACCCAGGCACTAGTTTTTGTTTCGACGGCTCGCAGGCGATGAC	BBBBBBBBBBBBBBBBBBBBBBBBBBBBBBBBBBBBBBBBBBBBBBBBBBBBBBBBBBBBBBBBBBBBBBBBBBBBBBBBBBBBBBBBBBBBBBBBBBBBBBBBBBBBBBBBBBBBBBBBBBBBBBBBBBBBBBBBBBBBBBBBBBBBBB	NM:i:0	MD:Z:150	AS:i:150	XS:i:0
m1_17223_17373_1_m1_17461_17611_-1	16	NODE_2_length_50027_cov_41.0040_ID_3	28969	60	150M	*	0	0	TCGGCTTCGGGGTACATCCTGTCAAAGGATTTTACGGAGACGATGTACAATGCAATATTGGGAGAAAAAACCGCCGGCCTTTCAGGATTGTACATTGATGGCCGTTAATCCATGGATCCCGCTCCAATCAGTTACACACGTCCGGTCGTA	EEEEEEEEEEEEEEEEEEEEEEEEEEEEEEEEEEEEEEEEEEEEEEEEEEEEEEEEEEEEEEEEEEEEEEEEEEEEEEEEEEEEEEEEEEEEEEEEEEEEEEEEEEEEEEEEEEEEEEEEEEEEEEEEEEEEEEEEEEEEEEEEEEEEEE	NM:i:0	MD:Z:150	AS:i:150	XS:i:0
m1_33714_33864_-1_m1_33336_33486_1	0	NODE_2_length_50027_cov_41.0040_ID_3	44844	60	150M	*	0	0	ACGACCCGCGTCAAGGCCAGCGTCACTTGTTGCTGTTGACCTTGCTGATGACCACGTGCAAGTTCAGTGCGACGTAATATGTAAACTAGCCTCGTCGTTCATCAAATCGTTGGAATGTGTGTTTGCTGGCACCGCAAGGACCGACAGGCG	EEEEEEEEEEEEEEEEEEEEEEEEEEEEEEEEEEEEEEEEEEEEEEEEEEEEEEEEEEEEEEEEEEEEEEEEEEEEEEEEEEEEEEEEEEEEEEEEEEEEEEEEEEEEEEEEEEEEEEEEEEEEEEEEEEEEEEEEEEEEEEEEEEEEEE	NM:i:0	MD:Z:150	AS:i:150	XS:i:0
m1_19058_19208_1_m1_19496_19646_-1	16	NODE_2_length_50027_cov_41.0040_ID_3	31004	60	150M	*	0	0	AAGTCAGGGGGGCGGATACAGAGGAGGTGCGCTGGTGCAGGATACGTAAGATCCAACCGTTGTGCAATAAGCTCCTGCCCACCATGCAGGGTCATGTCCGCGGCACAATTAAATAGCGTCCGTCTGACCCTAGTAGCCACGTCATCTCGG	DDDDDDDDDDDDDDDDDDDDDDDDDDDDDDDDDDDDDDDDDDDDDDDDDDDDDDDDDDDDDDDDDDDDDDDDDDDDDDDDDDDDDDDDDDDDDDDDDDDDDDDDDDDDDDDDDDDDDDDDDDDDDDDDDDDDDDDDDDDDDDDDDDDDDD	NM:i:0	MD:Z:150	AS:i:150	XS:i:0
m1_48486_48636_-1_m1_48011_48161_1	0	NODE_2_length_50027_cov_41.0040_ID_3	9519	60	150M	*	0	0	ACTACTAGCAGAGACACCCCCGTTTGTCGTCGGCCAGTGCTCGTCGTCTGGATTGGGCACTCGAGCCACTGAGCGGAATTACCGGGGTCTTTACATGTTAAAGTGACGACGGAAAAATCAAATCAGAAGAATCTGGTGCCGTACGAGGTA	BBBBBBBBBBBBBBBBBBBBBBBBBBBBBBBBBBBBBBBBBBBBBBBBBBBBBBBBBBBBBBBBBBBBBBBBBBBBBBBBBBBBBBBBBBBBBBBBBBBBBBBBBBBBBBBBBBBBBBBBBBBBBBBBBBBBBBBBBBBBBBBBBBBBBB	NM:i:0	MD:Z:150	AS:i:150	XS:i:0
m1_2767_2917_-1_m1_2333_2483_1	0	NODE_2_length_50027_cov_41.0040_ID_3	13841	60	150M	*	0	0	ACCCAATAATATTTACGCTTGTAATACTTCGTGTAACGCAGGGTTAGCCGGCAACTGATGTGTATGAAAGTAGTGATTCAGTTTCACAGGTCGTCTCGAGTTAGACAGAAGAGTACTAGCCACGGGGTTTGGGTTTGATCGAGCCACGCC	IIIIIIIIIIIIIIIIIIIIIIIIIIIIIIIIIIIIIIIIIIIIIIIIIIIIIIIIIIIIIIIIIIIIIIIIIIIIIIIIIIIIIIIIIIIIIIIIIIIIIIIIIIIIIIIIIIIIIIIIIIIIIIIIIIIIIIIIIIIIIIIIIIIIII	NM:i:0	MD:Z:150	AS:i:150	XS:i:0
m1_38021_38171_-1_m1_37612_37762_1	0	NODE_2_length_50027_cov_41.0040_ID_3	49120	60	150M	*	0	0	GGTGCGGATAGGGACATCAAGTACCATTTTTCTCACTAAAGCTACATCCATCTCAAGTTACCCGCACTCCTAACAATCCCTTTGTCCAGGTTACGCGAGTAGGAGTGTAGTCAACACCTGACTTGTATAAGCCGATGAATATCAATGTTG	EEEEEEEEEEEEEEEEEEEEEEEEEEEEEEEEEEEEEEEEEEEEEEEEEEEEEEEEEEEEEEEEEEEEEEEEEEEEEEEEEEEEEEEEEEEEEEEEEEEEEEEEEEEEEEEEEEEEEEEEEEEEEEEEEEEEEEEEEEEEEEEEEEEEEE	NM:i:0	MD:Z:150	AS:i:150	XS:i:0
m1_36691_36841_-1_m1_36364_36514_1	0	NODE_2_length_50027_cov_41.0040_ID_3	47872	60	150M	*	0	0	CCGGAGTGGGGCGTGCCTGTGGGGAGACGTGCTTACCGCCATCATTGATCGTGCGTGTACAAACGATCTAAAGGACTGGGGCAACAAGTTCACTCGATGTAGGTTCGCAAATAAATGCAGATGTTTACATGTGTTAATTCCGAATGAGGC	HHHHHHHHHHHHHHHHHHHHHHHHHHHHHHHHHHHHHHHHHHHHHHHHHHHHHHHHHHHHHHHHHHHHHHHHHHHHHHHHHHHHHHHHHHHHHHHHHHHHHHHHHHHHHHHHHHHHHHHHHHHHHHHHHHHHHHHHHHHHHHHHHHHHHH	NM:i:0	MD:Z:150	AS:i:150	XS:i:0
m1_16388_16538_1_m1_16781_16931_-1	16	NODE_2_length_50027_cov_41.0040_ID_3	28289	60	150M	*	0	0	TAGAAGTATTATTCTTCCGGGCCGGCCTCAGGTCATGGGCCAATGTGGCCGAGCTTCCATTAGATCGCCACAGACTGCGGGGCTTCTGTTTTTCCGAAAAGCGATGTCTATTTCTTGCAAACGTCCTCCAGCGAGCTAGACCATTTAGCA	AAAAAAAAAAAAAAAAAAAAAAAAAAAAAAAAAAAAAAAAAAAAAAAAAAAAAAAAAAAAAAAAAAAAAAAAAAAAAAAAAAAAAAAAAAAAAAAAAAAAAAAAAAAAAAAAAAAAAAAAAAAAAAAAAAAAAAAAAAAAAAAAAAAAAA	NM:i:0	MD:Z:150	AS:i:150	XS:i:0
m1_22453_22603_-1_m1_22055_22205_1	0	NODE_2_length_50027_cov_41.0040_ID_3	33563	60	150M	*	0	0	TAGCAAAATAATGTCTGTAGTGTCCTCGCGAAATCACAAGACAGCTTGTGTGCGCGGGCAGGTTACCAATCGTGTTGAGCTAAAACATTACAAGTCGCGATACGTACCCAAGTGATACTAGGTTTAGCCACATTGCGTATGGGGTTAGAC	CCCCCCCCCCCCCCCCCCCCCCCCCCCCCCCCCCCCCCCCCCCCCCCCCCCCCCCCCCCCCCCCCCCCCCCCCCCCCCCCCCCCCCCCCCCCCCCCCCCCCCCCCCCCCCCCCCCCCCCCCCCCCCCCCCCCCCCCCCCCCCCCCCCCCC	NM:i:0	MD:Z:150	AS:i:150	XS:i:0
m1_25579_25729_-1_m1_25337_25487_1	0	NODE_2_length_50027_cov_41.0040_ID_3	36845	60	150M	*	0	0	TGATCCCCGCTACTAGGTACACAGTAGGTGAGACTTCGGCATGACCATATGACTCAACAGGACGTAGTCTCCCTCGTAGGGCTTAGCTCAATTCGGGTCATTTCACGGTTGAGTCGGGCTCAATTCCCACTACAGCCCGAATTTCTATGC	EEEEEEEEEEEEEEEEEEEEEEEEEEEEEEEEEEEEEEEEEEEEEEEEEEEEEEEEEEEEEEEEEEEEEEEEEEEEEEEEEEEEEEEEEEEEEEEEEEEEEEEEEEEEEEEEEEEEEEEEEEEEEEEEEEEEEEEEEEEEEEEEEEEEEE	NM:i:0	MD:Z:150	AS:i:150	XS:i:0
m1_38339_38489_-1_m1_37942_38092_1	0	NODE_2_length_50027_cov_41.0040_ID_3	49450	60	150M	*	0	0	AGTACGCTTAAGATGCTTGTTAGCGACATCGGCCGAGAGACTTAGGGTAAGGGGCAGAGGCCTCAAGGCAATTGCGTATGACATACCTCGTCTACTCCTTCACCGAGCCTTGACCCTTATACGTGCTCCTACAAGATACTCACGAAACCT	GGGGGGGGGGGGGGGGGGGGGGGGGGGGGGGGGGGGGGGGGGGGGGGGGGGGGGGGGGGGGGGGGGGGGGGGGGGGGGGGGGGGGGGGGGGGGGGGGGGGGGGGGGGGGGGGGGGGGGGGGGGGGGGGGGGGGGGGGGGGGGGGGGGGGG	NM:i:0	MD:Z:150	AS:i:150	XS:i:0
m1_35231_35381_1_m1_35525_35675_-1	16	NODE_2_length_50027_cov_41.0040_ID_3	47033	60	150M	*	0	0	TCTAACACAGATGCTATCCTACCCTCCGAGCGGCACCGGCGACGCAGGACCTTCAAAGTATATCACGGATCAATCCTGGGCCGTAGCTGATTGGGGCTGGACTTATTCGCGTGAACCTTAGGCTAAGAGATGGGGACCAGTGTTCAAAGC	GGGGGGGGGGGGGGGGGGGGGGGGGGGGGGGGGGGGGGGGGGGGGGGGGGGGGGGGGGGGGGGGGGGGGGGGGGGGGGGGGGGGGGGGGGGGGGGGGGGGGGGGGGGGGGGGGGGGGGGGGGGGGGGGGGGGGGGGGGGGGGGGGGGGGG	NM:i:0	MD:Z:150	AS:i:150	XS:i:0
m1_30303_30453_1_m1_30568_30718_-1	16	NODE_2_length_50027_cov_41.0040_ID_3	42076	60	150M	*	0	0	CTACTTCACGGGGACCATGTAAGACATGTACCGTCTGGTGTCACGACTTGGCCAGATTAGGAGGGCAGCGACGGTCTTTAGCAGGACTTCGACGGTATTTGGTCCAACGGCTGCGCGAATGGTAGCGCGGTGCTCCACTCGTGGTACAGA	CCCCCCCCCCCCCCCCCCCCCCCCCCCCCCCCCCCCCCCCCCCCCCCCCCCCCCCCCCCCCCCCCCCCCCCCCCCCCCCCCCCCCCCCCCCCCCCCCCCCCCCCCCCCCCCCCCCCCCCCCCCCCCCCCCCCCCCCCCCCCCCCCCCCCC	NM:i:0	MD:Z:150	AS:i:150	XS:i:0
m1_929_1079_1_m1_1131_1281_-1	16	NODE_2_length_50027_cov_41.0040_ID_3	12639	60	150M	*	0	0	CCCACGCAGCTGCAGGTAGAGGCGGTTACCGACACTGAGTGTGTGTTTGGCGTTCACGCGTCTACGCATAGGATATATGTCGACTACCCACGGGCCCCGGACTTGCATTCACCACCCTTCTCCCTATGCTGGTACTATAGCATCTAAGGG	IIIIIIIIIIIIIIIIIIIIIIIIIIIIIIIIIIIIIIIIIIIIIIIIIIIIIIIIIIIIIIIIIIIIIIIIIIIIIIIIIIIIIIIIIIIIIIIIIIIIIIIIIIIIIIIIIIIIIIIIIIIIIIIIIIIIIIIIIIIIIIIIIIIIII	NM:i:0	MD:Z:150	AS:i:150	XS:i:0
m1_23739_23889_1_m1_24204_24354_-1	16	NODE_2_length_50027_cov_41.0040_ID_3	35712	60	150M	*	0	0	AGCTGTTTGCCTTACGGGGAGCCGGTGAGCGTGTATCGTGGTATGTCGGAAAACCCTGGTCCCGGATTGCGCCTTGGGCGAAGTCACTAGGCGTCAGTCCGCTTATCCGCTGACGGGTGGGCTTTAGTGTACGGGTTGTGGTCTCCGAAG	FFFFFFFFFFFFFFFFFFFFFFFFFFFFFFFFFFFFFFFFFFFFFFFFFFFFFFFFFFFFFFFFFFFFFFFFFFFFFFFFFFFFFFFFFFFFFFFFFFFFFFFFFFFFFFFFFFFFFFFFFFFFFFFFFFFFFFFFFFFFFFFFFFFFFF	NM:i:0	MD:Z:150	AS:i:150	XS:i:0
m1_32443_32593_1_m1_32697_32847_-1	16	NODE_2_length_50027_cov_41.0040_ID_3	44205	60	150M	*	0	0	AACATATCTAGATATGCCATCTAAGATATTTAGAGCAGACGTCGTAGGCAATTAGGGGTTCGGATACCCGTGATTTATGCTGGATGTCCCTGGGGTTGAGAGAAAGCAATGAGGATAACCATTCTTTAACGATCCCTACCTCAGCATTCT	DDDDDDDDDDDDDDDDDDDDDDDDDDDDDDDDDDDDDDDDDDDDDDDDDDDDDDDDDDDDDDDDDDDDDDDDDDDDDDDDDDDDDDDDDDDDDDDDDDDDDDDDDDDDDDDDDDDDDDDDDDDDDDDDDDDDDDDDDDDDDDDDDDDDDD	NM:i:0	MD:Z:150	AS:i:150	XS:i:0
m1_9487_9637_-1_m1_9058_9208_1	0	NODE_2_length_50027_cov_41.0040_ID_3	20566	60	150M	*	0	0	GTCGCGATGTTCATGAGACTATGTATTATTGACTAGCTCCTACAAAAACCCATGTCGGGGGTGTTACTGCACGTGAATACACTCACGTGCGGCACCTACATTCCACCGTTGAGGACTAGTGCCGGCAGTGAGTAGAGCAAGCTCTTTAAA	CCCCCCCCCCCCCCCCCCCCCCCCCCCCCCCCCCCCCCCCCCCCCCCCCCCCCCCCCCCCCCCCCCCCCCCCCCCCCCCCCCCCCCCCCCCCCCCCCCCCCCCCCCCCCCCCCCCCCCCCCCCCCCCCCCCCCCCCCCCCCCCCCCCCCC	NM:i:0	MD:Z:150	AS:i:150	XS:i:0
m1_38755_38905_1_m1_38953_39103_-1	16	NODE_2_length_50027_cov_41.0040_ID_3	461	60	150M	*	0	0	ACGCTTATTAAGCGAGTGCCGAGATGGATTCCATCTAGACCCTCTAGTCATTCACAAAAAGCTGCTGAGGGGGGGGCCCCTTCATAGCTAGTGGTAACACCTGAGTTGTCTCTACCGAGTGTCCGTTCTTTCAGGCGCGATGACAAGTAT	HHHHHHHHHHHHHHHHHHHHHHHHHHHHHHHHHHHHHHHHHHHHHHHHHHHHHHHHHHHHHHHHHHHHHHHHHHHHHHHHHHHHHHHHHHHHHHHHHHHHHHHHHHHHHHHHHHHHHHHHHHHHHHHHHHHHHHHHHHHHHHHHHHHHHH	NM:i:0	MD:Z:150	AS:i:150	XS:i:0
m1_5054_5204_1_m1_5507_5657_-1	16	NODE_2_length_50027_cov_41.0040_ID_3	17015	60	150M	*	0	0	TGTAAGCGCCCGGGTAGGGATTAAAGGTACAGTCGCGGCTATGAACGGGCCCGACCGTAGACATATTCTTGTGGAACGTCTCACTGTTATTTACGGAGGGACTCGGGGGCGATTGGCAGGGGATGTGCTTTGAAAGACAAGCATACTCCG	DDDDDDDDDDDDDDDDDDDDDDDDDDDDDDDDDDDDDDDDDDDDDDDDDDDDDDDDDDDDDDDDDDDDDDDDDDDDDDDDDDDDDDDDDDDDDDDDDDDDDDDDDDDDDDDDDDDDDDDDDDDDDDDDDDDDDDDDDDDDDDDDDDDDDD	NM:i:0	MD:Z:150	AS:i:150	XS:i:0
m1_46734_46884_1_m1_47176_47326_-1	16	NODE_2_length_50027_cov_41.0040_ID_3	8684	60	150M	*	0	0	AGAGCTTTGGTAACTCATCCTCGGGATGTCGCAACTTTGCACACCTCGTCGCACTGGCACTTGTAATCAGCCTAAGTCCAACGGGGCGTGTGATTCGGCCCCGCCGGACATGTGAAGAACGACTACCACAAGTGAACTGCTGTAGGTCGC	GGGGGGGGGGGGGGGGGGGGGGGGGGGGGGGGGGGGGGGGGGGGGGGGGGGGGGGGGGGGGGGGGGGGGGGGGGGGGGGGGGGGGGGGGGGGGGGGGGGGGGGGGGGGGGGGGGGGGGGGGGGGGGGGGGGGGGGGGGGGGGGGGGGGGG	NM:i:0	MD:Z:150	AS:i:150	XS:i:0
m1_1504_1654_-1_m1_980_1130_1	0	NODE_2_length_50027_cov_41.0040_ID_3	12488	60	150M	*	0	0	TTCAAATGGTCCGTCCACGACCGGACGCACTCTCACCGATTGCTCAGTACTGAGACGCCTACCCCGTCAGGTTGGACGGATACCCAGCGAAGATCCGTCGATTACTATTCAATTCAAACACCGCACTTGACCCTGCAGGTATTAGTCCGC	BBBBBBBBBBBBBBBBBBBBBBBBBBBBBBBBBBBBBBBBBBBBBBBBBBBBBBBBBBBBBBBBBBBBBBBBBBBBBBBBBBBBBBBBBBBBBBBBBBBBBBBBBBBBBBBBBBBBBBBBBBBBBBBBBBBBBBBBBBBBBBBBBBBBBB	NM:i:0	MD:Z:150	AS:i:150	XS:i:0
m1_25834_25984_1_m1_26337_26487_-1	16	NODE_2_length_50027_cov_41.0040_ID_3	37845	60	150M	*	0	0	TCATTGTAGAAGTGTTCGGTGTATGTGCTTCAGCCCGATAATTAATTCAACTTTCCCTAGCCGCGACCTCCCGGCCGTACAGGCATGTCCAGGCGACGTGTTTGCCCGAGTCAAGCATGAGTCTCTGAAGCGCTGTATCAGGGGAACAGG	AAAAAAAAAAAAAAAAAAAAAAAAAAAAAAAAAAAAAAAAAAAAAAAAAAAAAAAAAAAAAAAAAAAAAAAAAAAAAAAAAAAAAAAAAAAAAAAAAAAAAAAAAAAAAAAAAAAAAAAAAAAAAAAAAAAAAAAAAAAAAAAAAAAAAA	NM:i:0	MD:Z:150	AS:i:150	XS:i:0
m1_5620_5770_-1_m1_5294_5444_1	0	NODE_2_length_50027_cov_41.0040_ID_3	16802	60	150M	*	0	0	GCCTACTTTGGACAAATTCAAAGAGCGACGAGCTGATCATTTTGCTAGGTACGGGGCTCAACATTGATGCGAAGGCTGGATAAGGGAGCGCCGACGCCCTCAGATATGTTGCACAGGGCCGCGAACGGATCGGATAGAGGGGGACAAGAG	BBBBBBBBBBBBBBBBBBBBBBBBBBBBBBBBBBBBBBBBBBBBBBBBBBBBBBBBBBBBBBBBBBBBBBBBBBBBBBBBBBBBBBBBBBBBBBBBBBBBBBBBBBBBBBBBBBBBBBBBBBBBBBBBBBBBBBBBBBBBBBBBBBBBBB	NM:i:0	MD:Z:150	AS:i:150	XS:i:0
m1_5747_5897_-1_m1_5371_5521_1	0	NODE_2_length_50027_cov_41.0040_ID_3	16879	60	150M	*	0	0	GGATAAGGGAGCGCCGACGCCCTCAGATATGTTGCACAGGGCCGCGAACGGATCGGATAGAGGGGGACAAGAGAATGTTCGACATCACTTGTCTATAGCTAGCACAGTACGGTGGTGCGTTAGGAAGAAATTGCCATGTAAGCGCCCGGG	BBBBBBBBBBBBBBBBBBBBBBBBBBBBBBBBBBBBBBBBBBBBBBBBBBBBBBBBBBBBBBBBBBBBBBBBBBBBBBBBBBBBBBBBBBBBBBBBBBBBBBBBBBBBBBBBBBBBBBBBBBBBBBBBBBBBBBBBBBBBBBBBBBBBBB	NM:i:0	MD:Z:150	AS:i:150	XS:i:0
m1_19550_19700_1_m1_20023_20173_-1	16	NODE_2_length_50027_cov_41.0040_ID_3	31531	60	150M	*	0	0	AGGTCGTCATCGATCCGTCCGCTGACTACGACGATTGCTAGATTTGGACATTCATAGCACGGCGTGTAGTTTTCCAGAACTATATAATCAATGAGTCTAGCTGTTCCCCTGTAGAGTTGCGGTTTATCATCCTGAACTTTGCCCCAGGAC	BBBBBBBBBBBBBBBBBBBBBBBBBBBBBBBBBBBBBBBBBBBBBBBBBBBBBBBBBBBBBBBBBBBBBBBBBBBBBBBBBBBBBBBBBBBBBBBBBBBBBBBBBBBBBBBBBBBBBBBBBBBBBBBBBBBBBBBBBBBBBBBBBBBBBB	NM:i:0	MD:Z:150	AS:i:150	XS:i:0
m1_40087_40237_-1_m1_39605_39755_1	0	NODE_2_length_50027_cov_41.0040_ID_3	1113	60	150M	*	0	0	CTATGTTAGAATCCTAGTCCTCCCGACAAAGCGCATAACAAGTGTCAGAAAGTACGGTGTTATGACGTAGGTAACCACTAGTAATTAGTCGAACTGTCATGAGACGGTTATACGCAGCTGTTCGACTCTACGGATACCCCACCCTTTTCT	IIIIIIIIIIIIIIIIIIIIIIIIIIIIIIIIIIIIIIIIIIIIIIIIIIIIIIIIIIIIIIIIIIIIIIIIIIIIIIIIIIIIIIIIIIIIIIIIIIIIIIIIIIIIIIIIIIIIIIIIIIIIIIIIIIIIIIIIIIIIIIIIIIIIII	NM:i:0	MD:Z:150	AS:i:150	XS:i:0
m1_13926_14076_1_m1_14316_14466_-1	16	NODE_2_length_50027_cov_41.0040_ID_3	25824	60	150M	*	0	0	GTCGATAGTATTCTGCCTTCGTTTCCGCGCTGCCGACAAGCGGGTATCATCGATACTTCTTGGCCAAAACAGAAGCCACACACAACTTTTCCGCCTGCCGACGTCTGATATATCGAGCATGTCGCGCGCCCGGCCAACAATATGGATGAG	@@@@@@@@@@@@@@@@@@@@@@@@@@@@@@@@@@@@@@@@@@@@@@@@@@@@@@@@@@@@@@@@@@@@@@@@@@@@@@@@@@@@@@@@@@@@@@@@@@@@@@@@@@@@@@@@@@@@@@@@@@@@@@@@@@@@@@@@@@@@@@@@@@@@@@	NM:i:0	MD:Z:150	AS:i:150	XS:i:0
m1_41452_41602_1_m1_41782_41932_-1	16	NODE_2_length_50027_cov_41.0040_ID_3	3290	60	150M	*	0	0	TGTATGGAAAGCCCGACACGATTCTCGACGTTAGCGTAACGGGTGCTATGAAGCCATAATTGGGTCTCTTTTACGATTCCAGAGCTAGAGCCCTTACACTTCGTTAGGTCCCCTAGGCGACTACGCATATTGAGCTAACGAACTAAAACT	GGGGGGGGGGGGGGGGGGGGGGGGGGGGGGGGGGGGGGGGGGGGGGGGGGGGGGGGGGGGGGGGGGGGGGGGGGGGGGGGGGGGGGGGGGGGGGGGGGGGGGGGGGGGGGGGGGGGGGGGGGGGGGGGGGGGGGGGGGGGGGGGGGGGGG	NM:i:0	MD:Z:150	AS:i:150	XS:i:0
m1_34542_34692_-1_m1_34425_34575_1	0	NODE_2_length_50027_cov_41.0040_ID_3	45933	60	150M	*	0	0	GTAAACACAGTCGTGGTCTGGACTTGCTCTGCTCCCCAACGGCATCCAATTTGCGGTGGGTAATTAACCCAATTGATTGTAGCGGAGTTAGACATTGACCGGCCAGGGATCCCAGCAAACCTAGGCCGGGCGACCCCTACGGGCTCCCTG	AAAAAAAAAAAAAAAAAAAAAAAAAAAAAAAAAAAAAAAAAAAAAAAAAAAAAAAAAAAAAAAAAAAAAAAAAAAAAAAAAAAAAAAAAAAAAAAAAAAAAAAAAAAAAAAAAAAAAAAAAAAAAAAAAAAAAAAAAAAAAAAAAAAAAA	NM:i:0	MD:Z:150	AS:i:150	XS:i:0
m1_24561_24711_1_m1_24886_25036_-1	16	NODE_2_length_50027_cov_41.0040_ID_3	36394	60	150M	*	0	0	GCTTCGGAAGGAACCCCCCACACACATACTAAACTAAATCCGTCCTATCACGCTGGTGTTCGATGTACCCTATCTCTGACTCGCGGTCAGGAGCGCCTGCCAGTTCTTGGATAACGTAATGAGTGATTTTTCTGGGATATCTCGTTAGTG	BBBBBBBBBBBBBBBBBBBBBBBBBBBBBBBBBBBBBBBBBBBBBBBBBBBBBBBBBBBBBBBBBBBBBBBBBBBBBBBBBBBBBBBBBBBBBBBBBBBBBBBBBBBBBBBBBBBBBBBBBBBBBBBBBBBBBBBBBBBBBBBBBBBBBB	NM:i:0	MD:Z:150	AS:i:150	XS:i:0
m1_39121_39271_-1_m1_38747_38897_1	0	NODE_2_length_50027_cov_41.0040_ID_3	255	60	150M	*	0	0	CATGCCTTAACGTCCGGGGACGGGCGCAACGTACGTTCTCCGCTGAACGGGGGCATACGAGGTATTTTGCAAGAAAGGATCCGAGCGCTAGTACAACCGAGGGATGGCTTCGATCTGCCTTAATCGAGGTGCTCTAAATAATGTTCTGGA	DDDDDDDDDDDDDDDDDDDDDDDDDDDDDDDDDDDDDDDDDDDDDDDDDDDDDDDDDDDDDDDDDDDDDDDDDDDDDDDDDDDDDDDDDDDDDDDDDDDDDDDDDDDDDDDDDDDDDDDDDDDDDDDDDDDDDDDDDDDDDDDDDDDDDD	NM:i:0	MD:Z:150	AS:i:150	XS:i:0
m1_27624_27774_-1_m1_27544_27694_1	0	NODE_2_length_50027_cov_41.0040_ID_3	39052	60	150M	*	0	0	AAGTTGCTCAAGGAATTCCTCGTGGATTCCAGAATACCCTTCCGCTCGCGGACATGGTTTACCGTACTGATTTTGTCTCAGTGTGTTTACCAAGCCGTGCTAAACATAAGGTAGCATGTCCGCAAACCTTATCGCGTGTATGTCTATTCT	GGGGGGGGGGGGGGGGGGGGGGGGGGGGGGGGGGGGGGGGGGGGGGGGGGGGGGGGGGGGGGGGGGGGGGGGGGGGGGGGGGGGGGGGGGGGGGGGGGGGGGGGGGGGGGGGGGGGGGGGGGGGGGGGGGGGGGGGGGGGGGGGGGGGGG	NM:i:0	MD:Z:150	AS:i:150	XS:i:0
m1_47878_48028_-1_m1_47319_47469_1	0	NODE_2_length_50027_cov_41.0040_ID_3	8827	60	150M	*	0	0	AGGTCGCGACAGGGTTTACGAAGGTCGTTCCACAATGTGACAAGGAACTGAACGAGGAGAAGCTCATGTACAAAGGATCAACGTGCATATGCTATTCCCAAGGGATTGAGGCAATGCTAGACCCAACCTACCTAGTTCGGCATGTTGGAA	EEEEEEEEEEEEEEEEEEEEEEEEEEEEEEEEEEEEEEEEEEEEEEEEEEEEEEEEEEEEEEEEEEEEEEEEEEEEEEEEEEEEEEEEEEEEEEEEEEEEEEEEEEEEEEEEEEEEEEEEEEEEEEEEEEEEEEEEEEEEEEEEEEEEEE	NM:i:0	MD:Z:150	AS:i:150	XS:i:0
m1_35005_35155_-1_m1_34735_34885_1	0	NODE_2_length_50027_cov_41.0040_ID_3	46243	60	150M	*	0	0	GCTGATCCTTACTACGATGAGTATGTCTTGGGCACAGGGCGTAGAAACGACGCGATTGTATCGAGTCCTAGCCACCGGCCACCTTATTGATCTATATATAGGATCTGCTTAACCTTCCAAGGGACAGCTGATAATTACAACGCCGTCCGT	GGGGGGGGGGGGGGGGGGGGGGGGGGGGGGGGGGGGGGGGGGGGGGGGGGGGGGGGGGGGGGGGGGGGGGGGGGGGGGGGGGGGGGGGGGGGGGGGGGGGGGGGGGGGGGGGGGGGGGGGGGGGGGGGGGGGGGGGGGGGGGGGGGGGGG	NM:i:0	MD:Z:150	AS:i:150	XS:i:0
m1_12906_13056_1_m1_13065_13215_-1	16	NODE_2_length_50027_cov_41.0040_ID_3	24573	60	150M	*	0	0	CTATACCAACAACGTGCGCTAATGCATGATGGATCGGCTTTCTTTGAACCCGAATTACGGCTGATACGACCTTCTACCCACAAGTCGGGATTGCCTGTTAGCTCTGGCAACATGTCAGGGGGGAGATAGCCTTGACTAATCCCCCGGTCG	FFFFFFFFFFFFFFFFFFFFFFFFFFFFFFFFFFFFFFFFFFFFFFFFFFFFFFFFFFFFFFFFFFFFFFFFFFFFFFFFFFFFFFFFFFFFFFFFFFFFFFFFFFFFFFFFFFFFFFFFFFFFFFFFFFFFFFFFFFFFFFFFFFFFFF	NM:i:0	MD:Z:150	AS:i:150	XS:i:0
m1_1387_1537_1_m1_1776_1926_-1	16	NODE_2_length_50027_cov_41.0040_ID_3	13284	60	150M	*	0	0	AGGTGATCGCGGTCTAACAGATCCACTCGTGCGACAGAGTGTGGCATACAAGGGCGACGACGTATGACCTCCCCGACTGGACCCCTGCGTAGTCGTGAGAGAAGAGCTAACGGGGTATCCGACTGGTTTAACGCGAGACGAATTGGACCG	FFFFFFFFFFFFFFFFFFFFFFFFFFFFFFFFFFFFFFFFFFFFFFFFFFFFFFFFFFFFFFFFFFFFFFFFFFFFFFFFFFFFFFFFFFFFFFFFFFFFFFFFFFFFFFFFFFFFFFFFFFFFFFFFFFFFFFFFFFFFFFFFFFFFFF	NM:i:0	MD:Z:150	AS:i:150	XS:i:0
m1_44169_44319_1_m1_44479_44629_-1	16	NODE_2_length_50027_cov_41.0040_ID_3	5987	60	150M	*	0	0	TTCGGCTCCCGGACTATTTATTACGATTTAGAACGCCAGTATGCCGTCGTACCTATTCAAACGAGAGACCACCGGATAAGAGCATTGAGTTAATATCTCCTGCCAGCCGCCTTCGTGCGGGTATGATACATAGATTATCTGGCTGCCGTC	CCCCCCCCCCCCCCCCCCCCCCCCCCCCCCCCCCCCCCCCCCCCCCCCCCCCCCCCCCCCCCCCCCCCCCCCCCCCCCCCCCCCCCCCCCCCCCCCCCCCCCCCCCCCCCCCCCCCCCCCCCCCCCCCCCCCCCCCCCCCCCCCCCCCCC	NM:i:0	MD:Z:150	AS:i:150	XS:i:0
m1_34113_34263_-1_m1_33672_33822_1	0	NODE_2_length_50027_cov_41.0040_ID_3	45180	60	150M	*	0	0	CGGTGTCCTCCCACAAGAACCCTCTGCCCTCACCCGCAACGTAGATCTGTTTGAAAGCCGGACCGGCTGTCAGCATGACTTTGGTGCCAGCACTCCCATCAAACTGAAAGGTATTTCAATATTATGACCACCGGATTTTGCACTTGATCA	BBBBBBBBBBBBBBBBBBBBBBBBBBBBBBBBBBBBBBBBBBBBBBBBBBBBBBBBBBBBBBBBBBBBBBBBBBBBBBBBBBBBBBBBBBBBBBBBBBBBBBBBBBBBBBBBBBBBBBBBBBBBBBBBBBBBBBBBBBBBBBBBBBBBBB	NM:i:0	MD:Z:150	AS:i:150	XS:i:0
m1_31904_32054_1_m1_32237_32387_-1	16	NODE_2_length_50027_cov_41.0040_ID_3	43745	60	150M	*	0	0	GTCACCGCCATTACGTAGCGCATTATGACGCGGGTCGCATCCAATCGGCCCGTCAGCCGATAGGACAGTTCACTCTGTAAGTCCCCGGTGCTCCGCCGTAACGACATGACCGTCGCCAATGTACATTCCTAAACCACTTGTTCCTATGAG	EEEEEEEEEEEEEEEEEEEEEEEEEEEEEEEEEEEEEEEEEEEEEEEEEEEEEEEEEEEEEEEEEEEEEEEEEEEEEEEEEEEEEEEEEEEEEEEEEEEEEEEEEEEEEEEEEEEEEEEEEEEEEEEEEEEEEEEEEEEEEEEEEEEEEE	NM:i:0	MD:Z:150	AS:i:150	XS:i:0
m1_15590_15740_1_m1_15933_16083_-1	16	NODE_2_length_50027_cov_41.0040_ID_3	27441	60	150M	*	0	0	TAGATTGGACTGGCGCCCGCCGCGGATGCTCGTGGCCTAGCTACGCCGAAGTCATATACATGAATGAAAAAGATAAATCAAAGTACCTCCGGTCGAGACGGAAGTATCCGCGTAGAACCTTGTCGTGCCGTGTTCACTTCCAGAAACGTA	FFFFFFFFFFFFFFFFFFFFFFFFFFFFFFFFFFFFFFFFFFFFFFFFFFFFFFFFFFFFFFFFFFFFFFFFFFFFFFFFFFFFFFFFFFFFFFFFFFFFFFFFFFFFFFFFFFFFFFFFFFFFFFFFFFFFFFFFFFFFFFFFFFFFFF	NM:i:0	MD:Z:150	AS:i:150	XS:i:0
m1_8206_8356_-1_m1_7801_7951_1	0	NODE_2_length_50027_cov_41.0040_ID_3	19309	60	150M	*	0	0	GCGTAAAGGAACAGCGCCTATTGGGTCCTCTAGGTATAAGGGCCCGGGAAGGTATGGGCACGTGCTGTCATAGATTATAATAGCTTTCCCATCCGTTGGCTATGGGCGCGTGTTAGGTAGCCGCCTCTATAAGATCGGTACAGTGTCTAA	BBBBBBBBBBBBBBBBBBBBBBBBBBBBBBBBBBBBBBBBBBBBBBBBBBBBBBBBBBBBBBBBBBBBBBBBBBBBBBBBBBBBBBBBBBBBBBBBBBBBBBBBBBBBBBBBBBBBBBBBBBBBBBBBBBBBBBBBBBBBBBBBBBBBBB	NM:i:0	MD:Z:150	AS:i:150	XS:i:0
m1_45474_45624_-1_m1_45130_45280_1	0	NODE_2_length_50027_cov_41.0040_ID_3	6638	60	150M	*	0	0	GATGTGTGTCCCGACCGTCACAACACAAATTCGCACTAGCACCGAGGGGTAACAGGTCCCATATCAATGTACAGTGGGCAGTTTGCCGAAATTAGAGGGGGATCTCAGATCGATCAACACGCTCCAGTAACGGTGTCACCGCTTTGCTCT	DDDDDDDDDDDDDDDDDDDDDDDDDDDDDDDDDDDDDDDDDDDDDDDDDDDDDDDDDDDDDDDDDDDDDDDDDDDDDDDDDDDDDDDDDDDDDDDDDDDDDDDDDDDDDDDDDDDDDDDDDDDDDDDDDDDDDDDDDDDDDDDDDDDDDD	NM:i:0	MD:Z:150	AS:i:150	XS:i:0
m1_16238_16388_-1_m1_15829_15979_1	0	NODE_2_length_50027_cov_41.0040_ID_3	27337	60	150M	*	0	0	GGCACAGGAATGCAGAAACACAATAGCGCACCAGGACCTATACTAGTGTATCTTCACAGAGTGGTAGTGGTTCAAGTCACAAATGTTCAGGTAGTCTTGATTGTTAGATTGGACTGGCGCCCGCCGCGGATGCTCGTGGCCTAGCTACGC	EEEEEEEEEEEEEEEEEEEEEEEEEEEEEEEEEEEEEEEEEEEEEEEEEEEEEEEEEEEEEEEEEEEEEEEEEEEEEEEEEEEEEEEEEEEEEEEEEEEEEEEEEEEEEEEEEEEEEEEEEEEEEEEEEEEEEEEEEEEEEEEEEEEEEE	NM:i:0	MD:Z:150	AS:i:150	XS:i:0
m1_5021_5171_-1_m1_4780_4930_1	0	NODE_2_length_50027_cov_41.0040_ID_3	16288	60	150M	*	0	0	TTGCTGCACCGCTGACATATTGGGTGCCCGTCTCTTACGAGAACCTGAATAGGTATAGATTCTGTCAGACAAACAGCAGCCGACCCATCTTGAATCGACTTTCGCGCGACAGTCTAACTTTTGACGGCCAACGACGAAGTGCTGGGACAC	DDDDDDDDDDDDDDDDDDDDDDDDDDDDDDDDDDDDDDDDDDDDDDDDDDDDDDDDDDDDDDDDDDDDDDDDDDDDDDDDDDDDDDDDDDDDDDDDDDDDDDDDDDDDDDDDDDDDDDDDDDDDDDDDDDDDDDDDDDDDDDDDDDDDDD	NM:i:0	MD:Z:150	AS:i:150	XS:i:0
m1_39510_39660_1_m1_39828_39978_-1	16	NODE_2_length_50027_cov_41.0040_ID_3	1336	60	150M	*	0	0	GTAGACTGTCGCCATATGTCTCAAAGTAAGCTTGCGCCACTGCCTGGATTCCCGTGTTACCACCGCTACCCCAACAAGGACGGCATTTAGAAAGTCATCCTTGGCAGAGCTGTATACTCAGCCTGTTGCCTAGATCGAAGCCTGCCAATA	@@@@@@@@@@@@@@@@@@@@@@@@@@@@@@@@@@@@@@@@@@@@@@@@@@@@@@@@@@@@@@@@@@@@@@@@@@@@@@@@@@@@@@@@@@@@@@@@@@@@@@@@@@@@@@@@@@@@@@@@@@@@@@@@@@@@@@@@@@@@@@@@@@@@@@	NM:i:0	MD:Z:150	AS:i:150	XS:i:0
m1_17335_17485_-1_m1_17029_17179_1	0	NODE_2_length_50027_cov_41.0040_ID_3	28537	60	150M	*	0	0	GGCGATAAACGCTCTAGGGGCAAGACAATGGGGCCATTCGGTAACATTGTATGCTCGTCCATCGGGTCTCGGCGAGGGACCAACAGTCGGTAATGACCTGAGGCCACGGCTGTCCGGAAAACGTTTCTCTATCCCTTTCAGTGAAATAGA	BBBBBBBBBBBBBBBBBBBBBBBBBBBBBBBBBBBBBBBBBBBBBBBBBBBBBBBBBBBBBBBBBBBBBBBBBBBBBBBBBBBBBBBBBBBBBBBBBBBBBBBBBBBBBBBBBBBBBBBBBBBBBBBBBBBBBBBBBBBBBBBBBBBBBB	NM:i:0	MD:Z:150	AS:i:150	XS:i:0
m1_42794_42944_-1_m1_42478_42628_1	0	NODE_2_length_50027_cov_41.0040_ID_3	3986	60	150M	*	0	0	CGGGATTAGCACTGCCGGAAACACGTTCAAATCCCGCAGAGACAATCACGTTGTCTTAGCGTTCGCCAGTCAACGCATACGTGTAGTCGTTTATTTCCTGACAGGGATAGTCGCGACCGCTAGTGTTGTCTCACTTATACTCCTATAAAT	FFFFFFFFFFFFFFFFFFFFFFFFFFFFFFFFFFFFFFFFFFFFFFFFFFFFFFFFFFFFFFFFFFFFFFFFFFFFFFFFFFFFFFFFFFFFFFFFFFFFFFFFFFFFFFFFFFFFFFFFFFFFFFFFFFFFFFFFFFFFFFFFFFFFFF	NM:i:0	MD:Z:150	AS:i:150	XS:i:0
m1_46905_47055_1_m1_47208_47358_-1	16	NODE_2_length_50027_cov_41.0040_ID_3	8716	60	150M	*	0	0	AACTTTGCACACCTCGTCGCACTGGCACTTGTAATCAGCCTAAGTCCAACGGGGCGTGTGATTCGGCCCCGCCGGACATGTGAAGAACGACTACCACAAGTGAACTGCTGTAGGTCGCGACAGGGTTTACGAAGGTCGTTCCACAATGTG	AAAAAAAAAAAAAAAAAAAAAAAAAAAAAAAAAAAAAAAAAAAAAAAAAAAAAAAAAAAAAAAAAAAAAAAAAAAAAAAAAAAAAAAAAAAAAAAAAAAAAAAAAAAAAAAAAAAAAAAAAAAAAAAAAAAAAAAAAAAAAAAAAAAAAA	NM:i:0	MD:Z:150	AS:i:150	XS:i:0
m1_11966_12116_-1_m1_11475_11625_1	0	NODE_2_length_50027_cov_41.0040_ID_3	22983	60	150M	*	0	0	CCGGACAATTTGTCTCATAGTGCTAGACTTCTTTGGCGTCTGATTAGTACGCGGACTGGATGGCTGCGTCTCTCTTCTAGAACAAAGAGATTCAACAACTATTAACACACGAGTGTATTTGAAGGTGTAATACTGACTTATTACTGGCTA	CCCCCCCCCCCCCCCCCCCCCCCCCCCCCCCCCCCCCCCCCCCCCCCCCCCCCCCCCCCCCCCCCCCCCCCCCCCCCCCCCCCCCCCCCCCCCCCCCCCCCCCCCCCCCCCCCCCCCCCCCCCCCCCCCCCCCCCCCCCCCCCCCCCCCC	NM:i:0	MD:Z:150	AS:i:150	XS:i:0
m1_50053_50203_-1_m1_49605_49755_1	0	NODE_2_length_50027_cov_41.0040_ID_3	11113	60	150M	*	0	0	TTTAGAGGCTTATCGGATACTATGATTCAATCAGGCCCACAGTCTAAGTTGTTTTTAGCAGTACTAGCACAATGCAAGAATATCTGCAGGCTGGGCCGATAGGGCCCACGCGACAAGAGGTCTTAGAGATCTATAGCGGTGTATCAACTC	DDDDDDDDDDDDDDDDDDDDDDDDDDDDDDDDDDDDDDDDDDDDDDDDDDDDDDDDDDDDDDDDDDDDDDDDDDDDDDDDDDDDDDDDDDDDDDDDDDDDDDDDDDDDDDDDDDDDDDDDDDDDDDDDDDDDDDDDDDDDDDDDDDDDDD	NM:i:0	MD:Z:150	AS:i:150	XS:i:0
m1_36990_37140_1_m1_37277_37427_-1	16	NODE_2_length_50027_cov_41.0040_ID_3	48785	60	150M	*	0	0	CCTCGCTTCTAGGATAATTGCTGGTTTACGAGTTTATCCGCGAGCGAGATAAACGCTTCTATGCAATTGGGAAGCCTGCGATCAAAGTCATGTTCGCTCCCTCCAAAAATAGGAATAGTACAGTTTTGTTAGTCTGATGTTCCTGGGCGT	DDDDDDDDDDDDDDDDDDDDDDDDDDDDDDDDDDDDDDDDDDDDDDDDDDDDDDDDDDDDDDDDDDDDDDDDDDDDDDDDDDDDDDDDDDDDDDDDDDDDDDDDDDDDDDDDDDDDDDDDDDDDDDDDDDDDDDDDDDDDDDDDDDDDDD	NM:i:0	MD:Z:150	AS:i:150	XS:i:0
m1_21089_21239_-1_m1_20785_20935_1	0	NODE_2_length_50027_cov_41.0040_ID_3	32293	60	150M	*	0	0	CGAGGTGGTCGCAACGTGCCTACGCTGGGGACTCCTGAGTATCCTGACTCATCCTGGCATTACGTAGCCAGGGTCAAACCCCGGCCGCCATGCGGCATCATTAATCGCGGGCGACACATCCTTGTGGACCGTAGAAAGAACCCCGTTCCA	AAAAAAAAAAAAAAAAAAAAAAAAAAAAAAAAAAAAAAAAAAAAAAAAAAAAAAAAAAAAAAAAAAAAAAAAAAAAAAAAAAAAAAAAAAAAAAAAAAAAAAAAAAAAAAAAAAAAAAAAAAAAAAAAAAAAAAAAAAAAAAAAAAAAAA	NM:i:0	MD:Z:150	AS:i:150	XS:i:0
m1_5267_5417_-1_m1_5112_5262_1	0	NODE_2_length_50027_cov_41.0040_ID_3	16620	60	150M	*	0	0	GAGTGAGTGACTTCGCCTTACATGGTACGTTGTGTGAGCACCTATAAATTAGGCAGTGAACTTTCCTGTTGCCCTACAAGCGTTTGCTAATGGATACCCTAACGCTTTCTCGCAATATCAGTAACTTGACGGCTATCAAAAGCTAGACGG	AAAAAAAAAAAAAAAAAAAAAAAAAAAAAAAAAAAAAAAAAAAAAAAAAAAAAAAAAAAAAAAAAAAAAAAAAAAAAAAAAAAAAAAAAAAAAAAAAAAAAAAAAAAAAAAAAAAAAAAAAAAAAAAAAAAAAAAAAAAAAAAAAAAAAA	NM:i:0	MD:Z:150	AS:i:150	XS:i:0
m1_31605_31755_1_m1_31816_31966_-1	16	NODE_2_length_50027_cov_41.0040_ID_3	43324	60	150M	*	0	0	CTGGGTGTACTCTGTAAATGAGTAAGTGTATCAGCCTGACTCGCCACGTGACCCCAGTACAATAGATATTAAGCTTTTACATTAGCGGGTCCAATTATCCATGCTCCAGTGACCGAGTAACTTACTGGTTAGGCGCCTAGTTAGGAAATC	EEEEEEEEEEEEEEEEEEEEEEEEEEEEEEEEEEEEEEEEEEEEEEEEEEEEEEEEEEEEEEEEEEEEEEEEEEEEEEEEEEEEEEEEEEEEEEEEEEEEEEEEEEEEEEEEEEEEEEEEEEEEEEEEEEEEEEEEEEEEEEEEEEEEEE	NM:i:0	MD:Z:150	AS:i:150	XS:i:0
m1_20937_21087_1_m1_21179_21329_-1	16	NODE_2_length_50027_cov_41.0040_ID_3	32687	60	150M	*	0	0	GCCGCTCTCAGCAATGCACCCATCTCGACATAGCGCATCGCTGCAGCACCGAACGTCGCATGGTGTGGGAACTGGACCGTTGTATACCAGTCCATTCCCGACGGTCGGAAGGCAGTTTGCGGGTACGCTATTACGTTGCAGCCTAACATA	IIIIIIIIIIIIIIIIIIIIIIIIIIIIIIIIIIIIIIIIIIIIIIIIIIIIIIIIIIIIIIIIIIIIIIIIIIIIIIIIIIIIIIIIIIIIIIIIIIIIIIIIIIIIIIIIIIIIIIIIIIIIIIIIIIIIIIIIIIIIIIIIIIIIII	NM:i:0	MD:Z:150	AS:i:150	XS:i:0
m1_42619_42769_1_m1_42959_43109_-1	16	NODE_2_length_50027_cov_41.0040_ID_3	4467	60	150M	*	0	0	GATGCTAGCAAGAAACGCCTGTCCTCCAGACCCCCTTCTACGCCATTTGCGAACGAGAGACGGACCCACCACGGGTCGCCGAGAGTTGGTTACTTGTTTTGTTCGAAGAACCTATCGTGATCACTGGGGACGGTTACTAATGTGCCCGGC	CCCCCCCCCCCCCCCCCCCCCCCCCCCCCCCCCCCCCCCCCCCCCCCCCCCCCCCCCCCCCCCCCCCCCCCCCCCCCCCCCCCCCCCCCCCCCCCCCCCCCCCCCCCCCCCCCCCCCCCCCCCCCCCCCCCCCCCCCCCCCCCCCCCCCC	NM:i:0	MD:Z:150	AS:i:150	XS:i:0
m1_3102_3252_-1_m1_2815_2965_1	0	NODE_2_length_50027_cov_41.0040_ID_3	14323	60	150M	*	0	0	TCAAGGCTCGCGGAAGAGTCGAACCGATCTGTACATTGACAGGGAGAGCTTAGCGACATGGGAACGTACTGGTCAAATAGCTATCTTACGTATTTGGTCTCTTTAACCACGGCAAGTTTTATCCTTCGTGGCTACTCGGCTCAGAAACGC	FFFFFFFFFFFFFFFFFFFFFFFFFFFFFFFFFFFFFFFFFFFFFFFFFFFFFFFFFFFFFFFFFFFFFFFFFFFFFFFFFFFFFFFFFFFFFFFFFFFFFFFFFFFFFFFFFFFFFFFFFFFFFFFFFFFFFFFFFFFFFFFFFFFFFF	NM:i:0	MD:Z:150	AS:i:150	XS:i:0
m1_40548_40698_-1_m1_39999_40149_1	0	NODE_2_length_50027_cov_41.0040_ID_3	1507	60	150M	*	0	0	TCCTCTATAACTGGGTTGCGAGAGGGTCAAATTAGCCACTAATAGTTTCCTTCGCGTCCGCATCGATTGTGCTGCGTAGCAGCGTTGCTGACTCTACTCCGACGATTAGTACAAGTAATTAAATGATCCAGAATACCGGTATACTATCGT	IIIIIIIIIIIIIIIIIIIIIIIIIIIIIIIIIIIIIIIIIIIIIIIIIIIIIIIIIIIIIIIIIIIIIIIIIIIIIIIIIIIIIIIIIIIIIIIIIIIIIIIIIIIIIIIIIIIIIIIIIIIIIIIIIIIIIIIIIIIIIIIIIIIIII	NM:i:0	MD:Z:150	AS:i:150	XS:i:0
m1_34452_34602_1_m1_34701_34851_-1	16	NODE_2_length_50027_cov_41.0040_ID_3	46209	60	150M	*	0	0	ACGTTAAATTGTACTATTCAATCGTGTTCTGGCAGCTGATCCTTACTACGATGAGTATGTCTTGGGCACAGGGCGTAGAAACGACGCGATTGTATCGAGTCCTAGCCACCGGCCACCTTATTGATCTATATATAGGATCTGCTTAACCTT	IIIIIIIIIIIIIIIIIIIIIIIIIIIIIIIIIIIIIIIIIIIIIIIIIIIIIIIIIIIIIIIIIIIIIIIIIIIIIIIIIIIIIIIIIIIIIIIIIIIIIIIIIIIIIIIIIIIIIIIIIIIIIIIIIIIIIIIIIIIIIIIIIIIIII	NM:i:0	MD:Z:150	AS:i:150	XS:i:0
m1_46097_46247_1_m1_46288_46438_-1	16	NODE_2_length_50027_cov_41.0040_ID_3	7796	60	150M	*	0	0	CTTTCGCGCGGTAGGGCCTTGGCACGGTCGGGGAGAGCCACTCCATAGGAATTGAGTCATCATGTCTATGTACGTTCCGGTGAGCGTATAGAGATCCATGACCTGAGTTGTGGTTCAGGATTTTTATAAACGTCTCAATTTTCTGAGGCC	HHHHHHHHHHHHHHHHHHHHHHHHHHHHHHHHHHHHHHHHHHHHHHHHHHHHHHHHHHHHHHHHHHHHHHHHHHHHHHHHHHHHHHHHHHHHHHHHHHHHHHHHHHHHHHHHHHHHHHHHHHHHHHHHHHHHHHHHHHHHHHHHHHHHHH	NM:i:0	MD:Z:150	AS:i:150	XS:i:0
m1_33929_34079_1_m1_34338_34488_-1	16	NODE_2_length_50027_cov_41.0040_ID_3	45846	60	150M	*	0	0	TTTCAGAACGAGGTCTGGGAGGTATAAGACTTAAAGATCCGACATGCAGGCCCGTACGTAGTGGGCTGCGGATAGGAACATAAATTCGTAAACACAGTCGTGGTCTGGACTTGCTCTGCTCCCCAACGGCATCCAATTTGCGGTGGGTAA	GGGGGGGGGGGGGGGGGGGGGGGGGGGGGGGGGGGGGGGGGGGGGGGGGGGGGGGGGGGGGGGGGGGGGGGGGGGGGGGGGGGGGGGGGGGGGGGGGGGGGGGGGGGGGGGGGGGGGGGGGGGGGGGGGGGGGGGGGGGGGGGGGGGGGG	NM:i:0	MD:Z:150	AS:i:150	XS:i:0
m1_43250_43400_-1_m1_42736_42886_1	0	NODE_2_length_50027_cov_41.0040_ID_3	4244	60	150M	*	0	0	GACGTATCTCCATATCTCTCAGGTCACCTTATGGGGATATTATCTACGGCTTCCGCCCAGCTATCCTAACTGGGTCGAAGCGGAATTGGGCCAGGTCACACTAAATGTAAAATCTATCCTACCTTGCATGGATTCCGTTCCTACTAGGTT	FFFFFFFFFFFFFFFFFFFFFFFFFFFFFFFFFFFFFFFFFFFFFFFFFFFFFFFFFFFFFFFFFFFFFFFFFFFFFFFFFFFFFFFFFFFFFFFFFFFFFFFFFFFFFFFFFFFFFFFFFFFFFFFFFFFFFFFFFFFFFFFFFFFFFF	NM:i:0	MD:Z:150	AS:i:150	XS:i:0
m1_27344_27494_1_m1_27614_27764_-1	16	NODE_2_length_50027_cov_41.0040_ID_3	39122	60	150M	*	0	0	TTTTGTCTCAGTGTGTTTACCAAGCCGTGCTAAACATAAGGTAGCATGTCCGCAAACCTTATCGCGTGTATGTCTATTCTGGGTAGGGCACCGAATTACAGCCCGAACATCTTTAGCCCCTCTCTTTAGAACCTTGTTCGTAACCTTGAA	DDDDDDDDDDDDDDDDDDDDDDDDDDDDDDDDDDDDDDDDDDDDDDDDDDDDDDDDDDDDDDDDDDDDDDDDDDDDDDDDDDDDDDDDDDDDDDDDDDDDDDDDDDDDDDDDDDDDDDDDDDDDDDDDDDDDDDDDDDDDDDDDDDDDDD	NM:i:0	MD:Z:150	AS:i:150	XS:i:0
m1_6133_6283_1_m1_6445_6595_-1	16	NODE_2_length_50027_cov_41.0040_ID_3	17953	60	150M	*	0	0	GGCCCTCCCTCTATTAGCCGGTTTACAGCAAATCTCGGCCCGTCGGCCTAACTATTTGCCCAGGTATTAATTAGAAAATTCCGTAAGAAATGCCAACGACACCAGAATAACACGGCGGCCACTACGTCTTCGAATATACAAAATGGGTCC	HHHHHHHHHHHHHHHHHHHHHHHHHHHHHHHHHHHHHHHHHHHHHHHHHHHHHHHHHHHHHHHHHHHHHHHHHHHHHHHHHHHHHHHHHHHHHHHHHHHHHHHHHHHHHHHHHHHHHHHHHHHHHHHHHHHHHHHHHHHHHHHHHHHHHH	NM:i:0	MD:Z:150	AS:i:150	XS:i:0
m1_38844_38994_-1_m1_38414_38564_1	0	NODE_2_length_50027_cov_41.0040_ID_3	49922	60	106M44S	*	0	0	ATAGACTAAACATCGAGGTCCTCTTTCATCCCGTTTGTTACTGCTAGTAGGGGGGGCGGGTACAATTTTTCGGATAGTACTTTTTTTTTCTCGGGTACTAACGCCCAGCAGGCCTGTGAAATTGAGCGCCTGCCGGTGGAGGGTTCGCCC	@@@@@@@@@@@@@@@@@@@@@@@@@@@@@@@@@@@@@@@@@@@@@@@@@@@@@@@@@@@@@@@@@@@@@@@@@@@@@@@@@@@@@@@@@@@@@@@@@@@@@@@@@@@@@@@@@@@@@@@@@@@@@@@@@@@@@@@@@@@@@@@@@@@@@@	NM:i:0	MD:Z:106	AS:i:106	XS:i:0	SA:Z:NODE_2_length_50027_cov_41.0040_ID_3,1,+,79S71M,60,0;
m1_38844_38994_-1_m1_38414_38564_1	2048	NODE_2_length_50027_cov_41.0040_ID_3	1	60	79H71M	*	0	0	CTTTTTTTTTCTCGGGTACTAACGCCCAGCAGGCCTGTGAAATTGAGCGCCTGCCGGTGGAGGGTTCGCCC	@@@@@@@@@@@@@@@@@@@@@@@@@@@@@@@@@@@@@@@@@@@@@@@@@@@@@@@@@@@@@@@@@@@@@@@	NM:i:0	MD:Z:71	AS:i:71	XS:i:0	SA:Z:NODE_2_length_50027_cov_41.0040_ID_3,49922,+,106M44S,60,0;
m1_47984_48134_-1_m1_47606_47756_1	0	NODE_2_length_50027_cov_41.0040_ID_3	9114	60	150M	*	0	0	GGAAGATACCTTAGGTTCCTCATTGCACGCGCACCGGCCTTTGGTGACCCCTGTGACTCAGATCTTAGCACTAACAAATGGAATAGTATCATTAGAGTTCCGGTAAGCCCGTCGTGATCTTAACGCTACCGGTCCATTTGCACCTACCCC	DDDDDDDDDDDDDDDDDDDDDDDDDDDDDDDDDDDDDDDDDDDDDDDDDDDDDDDDDDDDDDDDDDDDDDDDDDDDDDDDDDDDDDDDDDDDDDDDDDDDDDDDDDDDDDDDDDDDDDDDDDDDDDDDDDDDDDDDDDDDDDDDDDDDDD	NM:i:0	MD:Z:150	AS:i:150	XS:i:0
m1_12954_13104_1_m1_13036_13186_-1	16	NODE_2_length_50027_cov_41.0040_ID_3	24544	60	150M	*	0	0	TGAACTGACTACGTGGTACACGTACCCCGCTATACCAACAACGTGCGCTAATGCATGATGGATCGGCTTTCTTTGAACCCGAATTACGGCTGATACGACCTTCTACCCACAAGTCGGGATTGCCTGTTAGCTCTGGCAACATGTCAGGGG	@@@@@@@@@@@@@@@@@@@@@@@@@@@@@@@@@@@@@@@@@@@@@@@@@@@@@@@@@@@@@@@@@@@@@@@@@@@@@@@@@@@@@@@@@@@@@@@@@@@@@@@@@@@@@@@@@@@@@@@@@@@@@@@@@@@@@@@@@@@@@@@@@@@@@@	NM:i:0	MD:Z:150	AS:i:150	XS:i:0
m1_33380_33530_-1_m1_33066_33216_1	0	NODE_2_length_50027_cov_41.0040_ID_3	44574	60	150M	*	0	0	GCAGGCCCCCTTGTCTTTGGCTTGCCAGCGGTAGGGATTAACGTGGTGCAAAAGTAAAGGCATCACGGCCCCAACAGCTGTTCAAGCAAAGCTCTCGGGCCCGAATTAGGATGCAGGGCTGTTGATGGGGCCTGGGAGAACACTGGAGCG	AAAAAAAAAAAAAAAAAAAAAAAAAAAAAAAAAAAAAAAAAAAAAAAAAAAAAAAAAAAAAAAAAAAAAAAAAAAAAAAAAAAAAAAAAAAAAAAAAAAAAAAAAAAAAAAAAAAAAAAAAAAAAAAAAAAAAAAAAAAAAAAAAAAAAA	NM:i:0	MD:Z:150	AS:i:150	XS:i:0
m1_42025_42175_1_m1_42344_42494_-1	16	NODE_2_length_50027_cov_41.0040_ID_3	3852	60	150M	*	0	0	AGCGAACACGTACCTGAATGAGAATCCGGTAATCTGCTGATACTCTGGTAACCTGGTGGCTGCCCTGAAGCCTCAGTTTGGAGCGTGAGCTAGTGTGGTGAGAGTAGCTCTCTCAGAGGCCTAATCCTCGAATTCGGGATTAGCACTGCC	IIIIIIIIIIIIIIIIIIIIIIIIIIIIIIIIIIIIIIIIIIIIIIIIIIIIIIIIIIIIIIIIIIIIIIIIIIIIIIIIIIIIIIIIIIIIIIIIIIIIIIIIIIIIIIIIIIIIIIIIIIIIIIIIIIIIIIIIIIIIIIIIIIIIII	NM:i:0	MD:Z:150	AS:i:150	XS:i:0
m1_15125_15275_-1_m1_14916_15066_1	0	NODE_2_length_50027_cov_41.0040_ID_3	26424	60	150M	*	0	0	ATCCGTAGCATACCGGGGCCTTAGACAATATCCTTGCTTGAGGATCGCTGCCGACCAATTCCTCGGCCTGGGGTACGGATGGAAACCTTTGCTGCCACGGTAGGACCTCTGAGATGGAAGATGCGCTTCGCGTACTGCTTAACCCCGTAC	CCCCCCCCCCCCCCCCCCCCCCCCCCCCCCCCCCCCCCCCCCCCCCCCCCCCCCCCCCCCCCCCCCCCCCCCCCCCCCCCCCCCCCCCCCCCCCCCCCCCCCCCCCCCCCCCCCCCCCCCCCCCCCCCCCCCCCCCCCCCCCCCCCCCCC	NM:i:0	MD:Z:150	AS:i:150	XS:i:0
m1_24068_24218_1_m1_24373_24523_-1	16	NODE_2_length_50027_cov_41.0040_ID_3	35881	60	150M	*	0	0	GTCCGCGTTATACGGCGCTTATGACTCCGACGAGCGTCGTTTAATAGAGTGCCTGCGCAACACCTTGTAATGAGTAACTTCCGTTATCAGTGGCCCCAATTCAGCGGGCCTAAGCCTGCCAACGCAAAAGAGGTTAAGCCTGGGGGATGC	@@@@@@@@@@@@@@@@@@@@@@@@@@@@@@@@@@@@@@@@@@@@@@@@@@@@@@@@@@@@@@@@@@@@@@@@@@@@@@@@@@@@@@@@@@@@@@@@@@@@@@@@@@@@@@@@@@@@@@@@@@@@@@@@@@@@@@@@@@@@@@@@@@@@@@	NM:i:0	MD:Z:150	AS:i:150	XS:i:0
m1_34201_34351_-1_m1_33937_34087_1	0	NODE_2_length_50027_cov_41.0040_ID_3	45445	60	150M	*	0	0	CCACCATCTGTCGCTGGTCTGGTTTTCTTATTATGAACCTTCTAGGGAACACAGTTGGGGCCGAGACTCCAAACAAAAAAACCAATCGGCCTGTACCAACGCTGAGGACGATAATTCTGGCAGCGTCTGTGATTCGCTTAGTGAGTAATC	EEEEEEEEEEEEEEEEEEEEEEEEEEEEEEEEEEEEEEEEEEEEEEEEEEEEEEEEEEEEEEEEEEEEEEEEEEEEEEEEEEEEEEEEEEEEEEEEEEEEEEEEEEEEEEEEEEEEEEEEEEEEEEEEEEEEEEEEEEEEEEEEEEEEEE	NM:i:0	MD:Z:150	AS:i:150	XS:i:0
m1_3957_4107_-1_m1_3790_3940_1	0	NODE_2_length_50027_cov_41.0040_ID_3	15298	60	150M	*	0	0	TCTGATGGAGCATAGCCTTTCGCGGCCTATTCAGGATATATACCCCCTGGGAAGGCCAGCCCGACTGTTTGATTTAAATTAATCCACATTCTGGGCTAAGCGTATGGGGCCGTCAATCTCATTGTATTTCTTAAGCCTGGCCGTCGGCAC	HHHHHHHHHHHHHHHHHHHHHHHHHHHHHHHHHHHHHHHHHHHHHHHHHHHHHHHHHHHHHHHHHHHHHHHHHHHHHHHHHHHHHHHHHHHHHHHHHHHHHHHHHHHHHHHHHHHHHHHHHHHHHHHHHHHHHHHHHHHHHHHHHHHHHH	NM:i:0	MD:Z:150	AS:i:150	XS:i:0
m1_758_908_-1_m1_531_681_1	0	NODE_2_length_50027_cov_41.0040_ID_3	12039	60	150M	*	0	0	CCATACTACAAACTTCGCCTCCCGAAATGAATTGCACCGCAGTTGAGGGTTACCTATTAAACTATCACGGCAAGCATCAGGGAATCACCCTGCAAAGGGGGGACGAATTAGAAAAATATTAATAGATGATCCCGTACAGGCGGGCTCGAC	IIIIIIIIIIIIIIIIIIIIIIIIIIIIIIIIIIIIIIIIIIIIIIIIIIIIIIIIIIIIIIIIIIIIIIIIIIIIIIIIIIIIIIIIIIIIIIIIIIIIIIIIIIIIIIIIIIIIIIIIIIIIIIIIIIIIIIIIIIIIIIIIIIIIII	NM:i:0	MD:Z:150	AS:i:150	XS:i:0
m1_35221_35371_1_m1_35473_35623_-1	16	NODE_2_length_50027_cov_41.0040_ID_3	46981	60	150M	*	0	0	TCTACTGAATCCAGATTGTACCGGTCATTGCGGGTATGTAGTATGATGCTTATCTAACACAGATGCTATCCTACCCTCCGAGCGGCACCGGCGACGCAGGACCTTCAAAGTATATCACGGATCAATCCTGGGCCGTAGCTGATTGGGGCT	CCCCCCCCCCCCCCCCCCCCCCCCCCCCCCCCCCCCCCCCCCCCCCCCCCCCCCCCCCCCCCCCCCCCCCCCCCCCCCCCCCCCCCCCCCCCCCCCCCCCCCCCCCCCCCCCCCCCCCCCCCCCCCCCCCCCCCCCCCCCCCCCCCCCCC	NM:i:0	MD:Z:150	AS:i:150	XS:i:0
m1_25708_25858_1_m1_25899_26049_-1	16	NODE_2_length_50027_cov_41.0040_ID_3	37407	60	150M	*	0	0	CACCTTCCGGCTTGAATAAAACATGATGGACCTCCTGTCCGTCCCGGGTCTAAGAGCTGTAGTAAATCGGCCCCTGGGGCGCAGTCATGTTTACACCGTTAAGTACTTACTCGTTCCAGCCAGTAAAAAGCCGTGATCACGATCTCTCAT	FFFFFFFFFFFFFFFFFFFFFFFFFFFFFFFFFFFFFFFFFFFFFFFFFFFFFFFFFFFFFFFFFFFFFFFFFFFFFFFFFFFFFFFFFFFFFFFFFFFFFFFFFFFFFFFFFFFFFFFFFFFFFFFFFFFFFFFFFFFFFFFFFFFFFF	NM:i:0	MD:Z:150	AS:i:150	XS:i:0
m1_38983_39133_1_m1_39158_39308_-1	16	NODE_2_length_50027_cov_41.0040_ID_3	666	60	150M	*	0	0	CGTCCGGTGTTGTTAAGATGTTAATGACGTTTCTTGATATTCGCTAAGTTCTCGCAGGTACTAACCCAGCAGGTCATAAGGTATGCCTAGTTCGTCCCAGGGAGGCCAAGGGGACAATTTAAATCGAAGGGCTCTACCAACTACAGTGGC	BBBBBBBBBBBBBBBBBBBBBBBBBBBBBBBBBBBBBBBBBBBBBBBBBBBBBBBBBBBBBBBBBBBBBBBBBBBBBBBBBBBBBBBBBBBBBBBBBBBBBBBBBBBBBBBBBBBBBBBBBBBBBBBBBBBBBBBBBBBBBBBBBBBBBB	NM:i:0	MD:Z:150	AS:i:150	XS:i:0
m1_36901_37051_-1_m1_36651_36801_1	0	NODE_2_length_50027_cov_41.0040_ID_3	48159	60	150M	*	0	0	AGTATGCAACCCAAGAAGCTCTCAAATTGTCGGGCCCCAACTATGTCACTAGTTACTGATTCTTGCCTCCTAGTTCCCACCCTAGGTGCTCATACGCCGACCCGGCTTAAGGTTTTCCTGGTGTGCATGTGTGAGGTTTCTACTTCTTTC	IIIIIIIIIIIIIIIIIIIIIIIIIIIIIIIIIIIIIIIIIIIIIIIIIIIIIIIIIIIIIIIIIIIIIIIIIIIIIIIIIIIIIIIIIIIIIIIIIIIIIIIIIIIIIIIIIIIIIIIIIIIIIIIIIIIIIIIIIIIIIIIIIIIIII	NM:i:0	MD:Z:150	AS:i:150	XS:i:0
m1_19557_19707_-1_m1_19321_19471_1	0	NODE_2_length_50027_cov_41.0040_ID_3	30829	60	150M	*	0	0	TGGCTTTCGCAATAATCGGAGAGGGTGCTTCTCACACTTGCCTACCCGAGATCTCTGCAGCAGACTTCATCGAACAGCACCCGAGATAACCAGCGAGTGATACCCGCACCATGATCCCAGGTAACCCTGACACACAGCCGGAGTGATCAA	BBBBBBBBBBBBBBBBBBBBBBBBBBBBBBBBBBBBBBBBBBBBBBBBBBBBBBBBBBBBBBBBBBBBBBBBBBBBBBBBBBBBBBBBBBBBBBBBBBBBBBBBBBBBBBBBBBBBBBBBBBBBBBBBBBBBBBBBBBBBBBBBBBBBBB	NM:i:0	MD:Z:150	AS:i:150	XS:i:0
m1_21950_22100_1_m1_22234_22384_-1	16	NODE_2_length_50027_cov_41.0040_ID_3	33742	60	150M	*	0	0	GTGTTCTATCAACACAATCCCTTACTGTACCTCTTGACGCGTTTTCCGATCTCTTGACTTACCGATGATAATGCGTATTAAGCGCGCCTGTAGGGTTAACATATTCGGATGGCAGCAGGGCGCTCCGACTAAGAATCGAGTCGAAGGCAT	GGGGGGGGGGGGGGGGGGGGGGGGGGGGGGGGGGGGGGGGGGGGGGGGGGGGGGGGGGGGGGGGGGGGGGGGGGGGGGGGGGGGGGGGGGGGGGGGGGGGGGGGGGGGGGGGGGGGGGGGGGGGGGGGGGGGGGGGGGGGGGGGGGGGGG	NM:i:0	MD:Z:150	AS:i:150	XS:i:0
m1_22521_22671_1_m1_23022_23172_-1	16	NODE_2_length_50027_cov_41.0040_ID_3	34530	60	150M	*	0	0	AATAGTTATCGGTTTGCACAGACTGTCAAGCGATAAAATGCTCTGATATAGACCGTATATGGGCCGATGAGAAAATCTTACGGCGGTCCGCCGTTTCGTCCGCAGGGTAGACTTTTCAGTCCAACGCCATATTGCGATCAAGGATATTCC	FFFFFFFFFFFFFFFFFFFFFFFFFFFFFFFFFFFFFFFFFFFFFFFFFFFFFFFFFFFFFFFFFFFFFFFFFFFFFFFFFFFFFFFFFFFFFFFFFFFFFFFFFFFFFFFFFFFFFFFFFFFFFFFFFFFFFFFFFFFFFFFFFFFFFF	NM:i:0	MD:Z:150	AS:i:150	XS:i:0
m1_8984_9134_-1_m1_8596_8746_1	0	NODE_2_length_50027_cov_41.0040_ID_3	20104	60	150M	*	0	0	AGACTCCTCGGCGAATCCTCACTGGCCAAAGATGATTAGTTATACGTGATTGAGCGACGGGCGGTATAGTGCTCAGAACCTCAAATCAAGGACTGGGTAAGAATAATGGGCGCACTCCGGCTTTTCTTGGTGGGTACGGGTGTCCCGTCA	CCCCCCCCCCCCCCCCCCCCCCCCCCCCCCCCCCCCCCCCCCCCCCCCCCCCCCCCCCCCCCCCCCCCCCCCCCCCCCCCCCCCCCCCCCCCCCCCCCCCCCCCCCCCCCCCCCCCCCCCCCCCCCCCCCCCCCCCCCCCCCCCCCCCCC	NM:i:0	MD:Z:150	AS:i:150	XS:i:0
m1_20643_20793_1_m1_20867_21017_-1	16	NODE_2_length_50027_cov_41.0040_ID_3	32375	60	150M	*	0	0	GGCCGCCATGCGGCATCATTAATCGCGGGCGACACATCCTTGTGGACCGTAGAAAGAACCCCGTTCCATTGCTACCGTGCTTTCACGGAGGAAGATTAAAAAGCAGAGCCCAGGTTATCTTGAAGGAACGGGTTTACAATAGGAGCCATC	@@@@@@@@@@@@@@@@@@@@@@@@@@@@@@@@@@@@@@@@@@@@@@@@@@@@@@@@@@@@@@@@@@@@@@@@@@@@@@@@@@@@@@@@@@@@@@@@@@@@@@@@@@@@@@@@@@@@@@@@@@@@@@@@@@@@@@@@@@@@@@@@@@@@@@	NM:i:0	MD:Z:150	AS:i:150	XS:i:0
m1_49257_49407_1_m1_49592_49742_-1	16	NODE_2_length_50027_cov_41.0040_ID_3	11100	60	150M	*	0	0	ACTTGCATGCCCTTTTAGAGGCTTATCGGATACTATGATTCAATCAGGCCCACAGTCTAAGTTGTTTTTAGCAGTACTAGCACAATGCAAGAATATCTGCAGGCTGGGCCGATAGGGCCCACGCGACAAGAGGTCTTAGAGATCTATAGC	EEEEEEEEEEEEEEEEEEEEEEEEEEEEEEEEEEEEEEEEEEEEEEEEEEEEEEEEEEEEEEEEEEEEEEEEEEEEEEEEEEEEEEEEEEEEEEEEEEEEEEEEEEEEEEEEEEEEEEEEEEEEEEEEEEEEEEEEEEEEEEEEEEEEEE	NM:i:0	MD:Z:150	AS:i:150	XS:i:0
m1_37756_37906_1_m1_38075_38225_-1	16	NODE_2_length_50027_cov_41.0040_ID_3	49583	60	150M	*	0	0	AGATACTCACGAAACCTTGGTACTCGGGGCGATCAGTTCGAATAAACGAGTCGCTAGCAAGGGAGTGCTCGTTAATCGCATTGCCTGCACAGCTGAGATTCGAAACGTGGGAGAGCACACCAGAGTTCTCGCGAGACAGTTGAACAACCT	AAAAAAAAAAAAAAAAAAAAAAAAAAAAAAAAAAAAAAAAAAAAAAAAAAAAAAAAAAAAAAAAAAAAAAAAAAAAAAAAAAAAAAAAAAAAAAAAAAAAAAAAAAAAAAAAAAAAAAAAAAAAAAAAAAAAAAAAAAAAAAAAAAAAAA	NM:i:0	MD:Z:150	AS:i:150	XS:i:0
m1_24580_24730_1_m1_24905_25055_-1	16	NODE_2_length_50027_cov_41.0040_ID_3	36413	60	150M	*	0	0	ACACACATACTAAACTAAATCCGTCCTATCACGCTGGTGTTCGATGTACCCTATCTCTGACTCGCGGTCAGGAGCGCCTGCCAGTTCTTGGATAACGTAATGAGTGATTTTTCTGGGATATCTCGTTAGTGAACATGATTTTCACGCGGG	BBBBBBBBBBBBBBBBBBBBBBBBBBBBBBBBBBBBBBBBBBBBBBBBBBBBBBBBBBBBBBBBBBBBBBBBBBBBBBBBBBBBBBBBBBBBBBBBBBBBBBBBBBBBBBBBBBBBBBBBBBBBBBBBBBBBBBBBBBBBBBBBBBBBBB	NM:i:0	MD:Z:150	AS:i:150	XS:i:0
m1_16523_16673_-1_m1_16334_16484_1	0	NODE_2_length_50027_cov_41.0040_ID_3	27842	60	150M	*	0	0	ATTCATTGTTGGTACTTTAGAGATAAAAGATCCAGGACGGCGAGAACGCGTTGGTAAGTGGAGTTTCCTACGAGATTCACTCATCCGCCTGATGAGCTGTTACATTCCACTATTTGCCCCCGCTTCAGCATGGTTCAGCACGGCAAAATG	GGGGGGGGGGGGGGGGGGGGGGGGGGGGGGGGGGGGGGGGGGGGGGGGGGGGGGGGGGGGGGGGGGGGGGGGGGGGGGGGGGGGGGGGGGGGGGGGGGGGGGGGGGGGGGGGGGGGGGGGGGGGGGGGGGGGGGGGGGGGGGGGGGGGGG	NM:i:0	MD:Z:150	AS:i:150	XS:i:0
m1_39224_39374_-1_m1_38762_38912_1	0	NODE_2_length_50027_cov_41.0040_ID_3	270	60	150M	*	0	0	GGGGACGGGCGCAACGTACGTTCTCCGCTGAACGGGGGCATACGAGGTATTTTGCAAGAAAGGATCCGAGCGCTAGTACAACCGAGGGATGGCTTCGATCTGCCTTAATCGAGGTGCTCTAAATAATGTTCTGGAGGTGGTGTCAATCTC	HHHHHHHHHHHHHHHHHHHHHHHHHHHHHHHHHHHHHHHHHHHHHHHHHHHHHHHHHHHHHHHHHHHHHHHHHHHHHHHHHHHHHHHHHHHHHHHHHHHHHHHHHHHHHHHHHHHHHHHHHHHHHHHHHHHHHHHHHHHHHHHHHHHHHH	NM:i:0	MD:Z:150	AS:i:150	XS:i:0
m1_39826_39976_-1_m1_39446_39596_1	0	NODE_2_length_50027_cov_41.0040_ID_3	954	60	150M	*	0	0	TGTCAACTGCGTCGCCTTCATATAAGGGGTTCAACTTCACGTCTAGGAAGGATCAGCTCTTCTGGATCCTTATAAGGATTCATTCTGAAGACAGCTAGCATGAAAGGAATGGGCAATTGAACGCCTGACGCTAAAAATCAAGGATTAACC	GGGGGGGGGGGGGGGGGGGGGGGGGGGGGGGGGGGGGGGGGGGGGGGGGGGGGGGGGGGGGGGGGGGGGGGGGGGGGGGGGGGGGGGGGGGGGGGGGGGGGGGGGGGGGGGGGGGGGGGGGGGGGGGGGGGGGGGGGGGGGGGGGGGGGG	NM:i:0	MD:Z:150	AS:i:150	XS:i:0
m1_46686_46836_-1_m1_46333_46483_1	0	NODE_2_length_50027_cov_41.0040_ID_3	7841	60	150M	*	0	0	TAGGAATTGAGTCATCATGTCTATGTACGTTCCGGTGAGCGTATAGAGATCCATGACCTGAGTTGTGGTTCAGGATTTTTATAAACGTCTCAATTTTCTGAGGCCAACGTACCGACATGCTCTATCGATTCGCCACTTCAGAAACGCGTG	GGGGGGGGGGGGGGGGGGGGGGGGGGGGGGGGGGGGGGGGGGGGGGGGGGGGGGGGGGGGGGGGGGGGGGGGGGGGGGGGGGGGGGGGGGGGGGGGGGGGGGGGGGGGGGGGGGGGGGGGGGGGGGGGGGGGGGGGGGGGGGGGGGGGGG	NM:i:0	MD:Z:150	AS:i:150	XS:i:0
m1_37551_37701_-1_m1_37132_37282_1	0	NODE_2_length_50027_cov_41.0040_ID_3	48640	60	150M	*	0	0	CCGCTCGGGACCCAGGCACTAGTTTTTGTTTCGACGGCTCGCAGGCGATGACCGATGGCGACGCGACGCCGTGCGCAGTCAACCCGCGTGACACCTCCCACCGGCGCACGTTACGCCGATTAGTGTAAATATACTGGATACCATGCCTCG	HHHHHHHHHHHHHHHHHHHHHHHHHHHHHHHHHHHHHHHHHHHHHHHHHHHHHHHHHHHHHHHHHHHHHHHHHHHHHHHHHHHHHHHHHHHHHHHHHHHHHHHHHHHHHHHHHHHHHHHHHHHHHHHHHHHHHHHHHHHHHHHHHHHHHH	NM:i:0	MD:Z:150	AS:i:150	XS:i:0
m1_9574_9724_1_m1_9987_10137_-1	16	NODE_2_length_50027_cov_41.0040_ID_3	21495	60	150M	*	0	0	GCGAGGGGTTCTTCATCATTTATGGAAAGGCCTCACGCTAAGATCTTGTCCGCAGAAGAACCGCGGATATTCCAGACACCCGTCCTAAAGTGATGAGCTTGCGCTCTTCTAAGACTGGAATCCTTCCGTAACTGTGTACTAGGGCGGTTC	IIIIIIIIIIIIIIIIIIIIIIIIIIIIIIIIIIIIIIIIIIIIIIIIIIIIIIIIIIIIIIIIIIIIIIIIIIIIIIIIIIIIIIIIIIIIIIIIIIIIIIIIIIIIIIIIIIIIIIIIIIIIIIIIIIIIIIIIIIIIIIIIIIIIII	NM:i:0	MD:Z:150	AS:i:150	XS:i:0
m1_13675_13825_-1_m1_13367_13517_1	0	NODE_2_length_50027_cov_41.0040_ID_3	24875	60	150M	*	0	0	CCATTTACTCGCATGCCTTAGTTTCTCCAATGCATTGGGCGCGAGCGTTTCTGAGATGTAAAACTCTAAATTATAAGTACTACACGTATAAACTATTCTTGGCCCGACAGCCGTACTTCGAGGTTCCGCCGGACACCCTCAGAGTGGCTT	DDDDDDDDDDDDDDDDDDDDDDDDDDDDDDDDDDDDDDDDDDDDDDDDDDDDDDDDDDDDDDDDDDDDDDDDDDDDDDDDDDDDDDDDDDDDDDDDDDDDDDDDDDDDDDDDDDDDDDDDDDDDDDDDDDDDDDDDDDDDDDDDDDDDDD	NM:i:0	MD:Z:150	AS:i:150	XS:i:0
m1_7798_7948_1_m1_8098_8248_-1	16	NODE_2_length_50027_cov_41.0040_ID_3	19606	60	150M	*	0	0	ACCCCGGACATTTTGCTCGAGCCCTAGGGCGAGGTAGATTCGGCTGTCTAACCTTGTTGCCGTCACGCCGCCTATGACGAGGTTTGCGTTTGCGTCATTCAATACCTTCACATGCGTAGTCCCTCTGGGTAATTCGGCCGTTGCGATTGG	DDDDDDDDDDDDDDDDDDDDDDDDDDDDDDDDDDDDDDDDDDDDDDDDDDDDDDDDDDDDDDDDDDDDDDDDDDDDDDDDDDDDDDDDDDDDDDDDDDDDDDDDDDDDDDDDDDDDDDDDDDDDDDDDDDDDDDDDDDDDDDDDDDDDDD	NM:i:0	MD:Z:150	AS:i:150	XS:i:0
m1_30761_30911_-1_m1_30574_30724_1	0	NODE_2_length_50027_cov_41.0040_ID_3	42082	60	150M	*	0	0	CACGGGGACCATGTAAGACATGTACCGTCTGGTGTCACGACTTGGCCAGATTAGGAGGGCAGCGACGGTCTTTAGCAGGACTTCGACGGTATTTGGTCCAACGGCTGCGCGAATGGTAGCGCGGTGCTCCACTCGTGGTACAGATCTCTG	HHHHHHHHHHHHHHHHHHHHHHHHHHHHHHHHHHHHHHHHHHHHHHHHHHHHHHHHHHHHHHHHHHHHHHHHHHHHHHHHHHHHHHHHHHHHHHHHHHHHHHHHHHHHHHHHHHHHHHHHHHHHHHHHHHHHHHHHHHHHHHHHHHHHHH	NM:i:0	MD:Z:150	AS:i:150	XS:i:0
m1_15022_15172_1_m1_15286_15436_-1	16	NODE_2_length_50027_cov_41.0040_ID_3	26794	60	150M	*	0	0	TGCTGTACTAGGCGACGTTGCTGGTTTCCCGGAATGTTGCAAACCCCCTATGGATGAATAGGAGTCTCTCGCGTTCAAGATCGGGCGGCTCCCCACGGGGGGGTCAAGGACTGACGCGGAGAGTTGGGCCTATCTAAATTTAATATGCTT	CCCCCCCCCCCCCCCCCCCCCCCCCCCCCCCCCCCCCCCCCCCCCCCCCCCCCCCCCCCCCCCCCCCCCCCCCCCCCCCCCCCCCCCCCCCCCCCCCCCCCCCCCCCCCCCCCCCCCCCCCCCCCCCCCCCCCCCCCCCCCCCCCCCCCC	NM:i:0	MD:Z:150	AS:i:150	XS:i:0
m1_40768_40918_-1_m1_40538_40688_1	0	NODE_2_length_50027_cov_41.0040_ID_3	2046	60	150M	*	0	0	GCATGGATGCCAGTTGAGTTAGACACCCCATTTCAGCCCGATGAAAAGTCATGCCTCCTTTAATACTATGTTAGTTTGTCCGGCGCGCTGATTGAATGGAAGCCCCTTAACCGAAACTGAATCGGCACTTAGGTAAGATCGAGGTCCTGG	FFFFFFFFFFFFFFFFFFFFFFFFFFFFFFFFFFFFFFFFFFFFFFFFFFFFFFFFFFFFFFFFFFFFFFFFFFFFFFFFFFFFFFFFFFFFFFFFFFFFFFFFFFFFFFFFFFFFFFFFFFFFFFFFFFFFFFFFFFFFFFFFFFFFFF	NM:i:0	MD:Z:150	AS:i:150	XS:i:0
m1_32176_32326_-1_m1_31975_32125_1	0	NODE_2_length_50027_cov_41.0040_ID_3	43483	60	150M	*	0	0	CCCACCTATTTTTGCCCTGACCGGTACGTCCCCGCCAATCCCGCTTTGGCCTCACATGTCGCGCCCAAAGTGCAGAGATCCTAGCATGGGTAGCAGCTGGAGTTCGGTCGAAGCGTAAGTGGTCACGCGCCGTTAAGGTGTCGAACGTTC	CCCCCCCCCCCCCCCCCCCCCCCCCCCCCCCCCCCCCCCCCCCCCCCCCCCCCCCCCCCCCCCCCCCCCCCCCCCCCCCCCCCCCCCCCCCCCCCCCCCCCCCCCCCCCCCCCCCCCCCCCCCCCCCCCCCCCCCCCCCCCCCCCCCCCC	NM:i:0	MD:Z:150	AS:i:150	XS:i:0
m1_31254_31404_-1_m1_30974_31124_1	0	NODE_2_length_50027_cov_41.0040_ID_3	42482	60	150M	*	0	0	GGGAAATCATTACTGTTTAAGGTCCGTTTCAGGGCTTTGAGAGGCCACGCGTACGCATAATCAGGTTTAAATCGACACAATAAACACTAGATGTCTGAGAGGCGACTAAATTGCTGCAGACGCTCCTTGGCTTGGAGCCTGAGTAACCAC	IIIIIIIIIIIIIIIIIIIIIIIIIIIIIIIIIIIIIIIIIIIIIIIIIIIIIIIIIIIIIIIIIIIIIIIIIIIIIIIIIIIIIIIIIIIIIIIIIIIIIIIIIIIIIIIIIIIIIIIIIIIIIIIIIIIIIIIIIIIIIIIIIIIIII	NM:i:0	MD:Z:150	AS:i:150	XS:i:0
m1_36544_36694_1_m1_36965_37115_-1	16	NODE_2_length_50027_cov_41.0040_ID_3	48473	60	150M	*	0	0	ACCACTTAAGCGTGCGGTTAACGCGCGTACCGATTTTGAGAGCAAGATAAAAAACAAGCGCACGTGGGTGCCCTTTACTCTATCCGCGTCCCAAGTCGCCAATCTGACCAAAGGTTTACGGATTATTGAAGTTACCGAGAATATCAGCTT	AAAAAAAAAAAAAAAAAAAAAAAAAAAAAAAAAAAAAAAAAAAAAAAAAAAAAAAAAAAAAAAAAAAAAAAAAAAAAAAAAAAAAAAAAAAAAAAAAAAAAAAAAAAAAAAAAAAAAAAAAAAAAAAAAAAAAAAAAAAAAAAAAAAAAA	NM:i:0	MD:Z:150	AS:i:150	XS:i:0
m1_46898_47048_1_m1_47416_47566_-1	16	NODE_2_length_50027_cov_41.0040_ID_3	8924	60	150M	*	0	0	CCAAGGGATTGAGGCAATGCTAGACCCAACCTACCTAGTTCGGCATGTTGGAAATGGCGTACATCCTAAGGTCACGTCACTTTTCAAAATCTCTATCTGGATCGGTTTGACCTGGGACGGTGTCTCAGTTCCGGTTCCAAACGGTAATTG	CCCCCCCCCCCCCCCCCCCCCCCCCCCCCCCCCCCCCCCCCCCCCCCCCCCCCCCCCCCCCCCCCCCCCCCCCCCCCCCCCCCCCCCCCCCCCCCCCCCCCCCCCCCCCCCCCCCCCCCCCCCCCCCCCCCCCCCCCCCCCCCCCCCCCC	NM:i:0	MD:Z:150	AS:i:150	XS:i:0
m1_14984_15134_1_m1_15365_15515_-1	16	NODE_2_length_50027_cov_41.0040_ID_3	26873	60	150M	*	0	0	ATCGGGCGGCTCCCCACGGGGGGGTCAAGGACTGACGCGGAGAGTTGGGCCTATCTAAATTTAATATGCTTTTAGACTAAATATAAGAACGCACTTGTATACGCCCTTTAGAAAACTTAAGAGCTAATTCGGGCAGGTCTCAGTCGACTA	CCCCCCCCCCCCCCCCCCCCCCCCCCCCCCCCCCCCCCCCCCCCCCCCCCCCCCCCCCCCCCCCCCCCCCCCCCCCCCCCCCCCCCCCCCCCCCCCCCCCCCCCCCCCCCCCCCCCCCCCCCCCCCCCCCCCCCCCCCCCCCCCCCCCCC	NM:i:0	MD:Z:150	AS:i:150	XS:i:0
m1_21597_21747_1_m1_21942_22092_-1	16	NODE_2_length_50027_cov_41.0040_ID_3	33450	60	150M	*	0	0	TTAGTATTCCCAAACAACACGTCGATCATCATAAGGATAGAAGGTACGACTCTGACATAGGCTTCCTCTAGAGCCCTCTTGGAATCGACCACCCAATATTTTCCAATCATACATAGCAAAATAATGTCTGTAGTGTCCTCGCGAAATCAC	HHHHHHHHHHHHHHHHHHHHHHHHHHHHHHHHHHHHHHHHHHHHHHHHHHHHHHHHHHHHHHHHHHHHHHHHHHHHHHHHHHHHHHHHHHHHHHHHHHHHHHHHHHHHHHHHHHHHHHHHHHHHHHHHHHHHHHHHHHHHHHHHHHHHHH	NM:i:0	MD:Z:150	AS:i:150	XS:i:0
m1_29986_30136_-1_m1_29654_29804_1	0	NODE_2_length_50027_cov_41.0040_ID_3	41162	60	150M	*	0	0	AAGAAGTGAGTGCGTATCCGATAAAGCCCCTCATATCCATGTATCATTAATTTGGCACGTGATCGTGGATCAGATCCCGGTAGAAAAGAGTTCCCCGTCCGTCGAGGGTACCTGCAGCTAACGCGTCTGCAATCCCTTGAGCGTGGTACG	HHHHHHHHHHHHHHHHHHHHHHHHHHHHHHHHHHHHHHHHHHHHHHHHHHHHHHHHHHHHHHHHHHHHHHHHHHHHHHHHHHHHHHHHHHHHHHHHHHHHHHHHHHHHHHHHHHHHHHHHHHHHHHHHHHHHHHHHHHHHHHHHHHHHHH	NM:i:0	MD:Z:150	AS:i:150	XS:i:0
m1_27131_27281_1_m1_27644_27794_-1	16	NODE_2_length_50027_cov_41.0040_ID_3	39152	60	150M	*	0	0	TAAACATAAGGTAGCATGTCCGCAAACCTTATCGCGTGTATGTCTATTCTGGGTAGGGCACCGAATTACAGCCCGAACATCTTTAGCCCCTCTCTTTAGAACCTTGTTCGTAACCTTGAATATAAGGGGGCGTGTCGCAAGCTATGAACC	AAAAAAAAAAAAAAAAAAAAAAAAAAAAAAAAAAAAAAAAAAAAAAAAAAAAAAAAAAAAAAAAAAAAAAAAAAAAAAAAAAAAAAAAAAAAAAAAAAAAAAAAAAAAAAAAAAAAAAAAAAAAAAAAAAAAAAAAAAAAAAAAAAAAAA	NM:i:0	MD:Z:150	AS:i:150	XS:i:0
m1_11274_11424_-1_m1_10879_11029_1	0	NODE_2_length_50027_cov_41.0040_ID_3	22387	60	150M	*	0	0	TCTAACAAACCTAAAATGTAATAGCATTTGTTTTGCCGAAATGGGTTCAATTGCCAAGAATTTAGATACAGTGGTCTTACGGGCCTCTCTCCCTAAGTATTGTTTAAACCACCTTATAGGAGTTCGTAGCTATGCCACAAAGTTACATGC	CCCCCCCCCCCCCCCCCCCCCCCCCCCCCCCCCCCCCCCCCCCCCCCCCCCCCCCCCCCCCCCCCCCCCCCCCCCCCCCCCCCCCCCCCCCCCCCCCCCCCCCCCCCCCCCCCCCCCCCCCCCCCCCCCCCCCCCCCCCCCCCCCCCCCC	NM:i:0	MD:Z:150	AS:i:150	XS:i:0
m1_14851_15001_-1_m1_14482_14632_1	0	NODE_2_length_50027_cov_41.0040_ID_3	25990	60	150M	*	0	0	TTTTCTACGGCAGGCTTCGATCACTAAATGCAGCCCTGTTGGCAACAGCGAGCGATAGTGTTACGGCGAGAATTTGCTAGACCAGTGCGTGGGCCGCTGTACTGTTCTTGACCAAATTCCCGCATGTTTTCAAGCATCGGAGTAGGGATT	EEEEEEEEEEEEEEEEEEEEEEEEEEEEEEEEEEEEEEEEEEEEEEEEEEEEEEEEEEEEEEEEEEEEEEEEEEEEEEEEEEEEEEEEEEEEEEEEEEEEEEEEEEEEEEEEEEEEEEEEEEEEEEEEEEEEEEEEEEEEEEEEEEEEEE	NM:i:0	MD:Z:150	AS:i:150	XS:i:0
m1_10011_10161_-1_m1_9586_9736_1	0	NODE_2_length_50027_cov_41.0040_ID_3	21094	60	150M	*	0	0	CGTAGTTAGATTACATGTGGCTCTTACAACCGTACCGAGCCCGCACGTTTGTCGTATCATCCATTAATAGAAACATGTTAAATGCCTGCTAATATATCTGGTGATACAACGCGTGTTGCTTCCGTTTCTAAACGCCCCAGGGATAGCGCC	EEEEEEEEEEEEEEEEEEEEEEEEEEEEEEEEEEEEEEEEEEEEEEEEEEEEEEEEEEEEEEEEEEEEEEEEEEEEEEEEEEEEEEEEEEEEEEEEEEEEEEEEEEEEEEEEEEEEEEEEEEEEEEEEEEEEEEEEEEEEEEEEEEEEEE	NM:i:0	MD:Z:150	AS:i:150	XS:i:0
m1_4943_5093_1_m1_5224_5374_-1	16	NODE_2_length_50027_cov_41.0040_ID_3	16732	60	150M	*	0	0	CAATATCAGTAACTTGACGGCTATCAAAAGCTAGACGGGCGAGCGCAGGGAGGCAAACGCTTACGCATCTGCCTACTTTGGACAAATTCAAAGAGCGACGAGCTGATCATTTTGCTAGGTACGGGGCTCAACATTGATGCGAAGGCTGGA	BBBBBBBBBBBBBBBBBBBBBBBBBBBBBBBBBBBBBBBBBBBBBBBBBBBBBBBBBBBBBBBBBBBBBBBBBBBBBBBBBBBBBBBBBBBBBBBBBBBBBBBBBBBBBBBBBBBBBBBBBBBBBBBBBBBBBBBBBBBBBBBBBBBBBB	NM:i:0	MD:Z:150	AS:i:150	XS:i:0
m1_9964_10114_-1_m1_9680_9830_1	0	NODE_2_length_50027_cov_41.0040_ID_3	21188	60	150M	*	0	0	TATCTGGTGATACAACGCGTGTTGCTTCCGTTTCTAAACGCCCCAGGGATAGCGCCGCCCCTGTTCACGCGAATCTGGTATCCGAGATTGCTTGTCTGTTGAGACTGATCAGCTCGCTAGCGGCATCTCACCCCTGAGGAGATATTATCT	HHHHHHHHHHHHHHHHHHHHHHHHHHHHHHHHHHHHHHHHHHHHHHHHHHHHHHHHHHHHHHHHHHHHHHHHHHHHHHHHHHHHHHHHHHHHHHHHHHHHHHHHHHHHHHHHHHHHHHHHHHHHHHHHHHHHHHHHHHHHHHHHHHHHHH	NM:i:0	MD:Z:150	AS:i:150	XS:i:0
m1_9399_9549_1_m1_9672_9822_-1	16	NODE_2_length_50027_cov_41.0040_ID_3	21180	60	150M	*	0	0	TGCTAATATATCTGGTGATACAACGCGTGTTGCTTCCGTTTCTAAACGCCCCAGGGATAGCGCCGCCCCTGTTCACGCGAATCTGGTATCCGAGATTGCTTGTCTGTTGAGACTGATCAGCTCGCTAGCGGCATCTCACCCCTGAGGAGA	CCCCCCCCCCCCCCCCCCCCCCCCCCCCCCCCCCCCCCCCCCCCCCCCCCCCCCCCCCCCCCCCCCCCCCCCCCCCCCCCCCCCCCCCCCCCCCCCCCCCCCCCCCCCCCCCCCCCCCCCCCCCCCCCCCCCCCCCCCCCCCCCCCCCCC	NM:i:0	MD:Z:150	AS:i:150	XS:i:0
m1_44892_45042_-1_m1_44530_44680_1	0	NODE_2_length_50027_cov_41.0040_ID_3	6038	60	150M	*	0	0	CCTATTCAAACGAGAGACCACCGGATAAGAGCATTGAGTTAATATCTCCTGCCAGCCGCCTTCGTGCGGGTATGATACATAGATTATCTGGCTGCCGTCGAACCTACTGCTCATCTCACATATCGTGTCTTCCAAATTCTTCATAGCGCA	IIIIIIIIIIIIIIIIIIIIIIIIIIIIIIIIIIIIIIIIIIIIIIIIIIIIIIIIIIIIIIIIIIIIIIIIIIIIIIIIIIIIIIIIIIIIIIIIIIIIIIIIIIIIIIIIIIIIIIIIIIIIIIIIIIIIIIIIIIIIIIIIIIIIII	NM:i:0	MD:Z:150	AS:i:150	XS:i:0
m1_39944_40094_1_m1_40023_40173_-1	16	NODE_2_length_50027_cov_41.0040_ID_3	1531	60	150M	*	0	0	GGTCAAATTAGCCACTAATAGTTTCCTTCGCGTCCGCATCGATTGTGCTGCGTAGCAGCGTTGCTGACTCTACTCCGACGATTAGTACAAGTAATTAAATGATCCAGAATACCGGTATACTATCGTAACTTTGGTCGGACATTCCGTTGT	IIIIIIIIIIIIIIIIIIIIIIIIIIIIIIIIIIIIIIIIIIIIIIIIIIIIIIIIIIIIIIIIIIIIIIIIIIIIIIIIIIIIIIIIIIIIIIIIIIIIIIIIIIIIIIIIIIIIIIIIIIIIIIIIIIIIIIIIIIIIIIIIIIIIII	NM:i:0	MD:Z:150	AS:i:150	XS:i:0
m1_26055_26205_1_m1_26357_26507_-1	16	NODE_2_length_50027_cov_41.0040_ID_3	37865	60	150M	*	0	0	GTATGTGCTTCAGCCCGATAATTAATTCAACTTTCCCTAGCCGCGACCTCCCGGCCGTACAGGCATGTCCAGGCGACGTGTTTGCCCGAGTCAAGCATGAGTCTCTGAAGCGCTGTATCAGGGGAACAGGACAAGGGCGGATTATAGAAC	EEEEEEEEEEEEEEEEEEEEEEEEEEEEEEEEEEEEEEEEEEEEEEEEEEEEEEEEEEEEEEEEEEEEEEEEEEEEEEEEEEEEEEEEEEEEEEEEEEEEEEEEEEEEEEEEEEEEEEEEEEEEEEEEEEEEEEEEEEEEEEEEEEEEEE	NM:i:0	MD:Z:150	AS:i:150	XS:i:0
m1_42546_42696_-1_m1_42258_42408_1	0	NODE_2_length_50027_cov_41.0040_ID_3	3766	60	150M	*	0	0	GATATCGCAGATATTGAGTGTAGCGGGTAAGCGCTTCCTCTGTGGGTGAACCTGTGTAGACAATCTTAGTACCTTAATCGAAGCCAAGCGAACACGTACCTGAATGAGAATCCGGTAATCTGCTGATACTCTGGTAACCTGGTGGCTGCC	HHHHHHHHHHHHHHHHHHHHHHHHHHHHHHHHHHHHHHHHHHHHHHHHHHHHHHHHHHHHHHHHHHHHHHHHHHHHHHHHHHHHHHHHHHHHHHHHHHHHHHHHHHHHHHHHHHHHHHHHHHHHHHHHHHHHHHHHHHHHHHHHHHHHHH	NM:i:0	MD:Z:150	AS:i:150	XS:i:0
m1_2663_2813_-1_m1_2301_2451_1	0	NODE_2_length_50027_cov_41.0040_ID_3	13809	60	150M	*	0	0	CTCCCAGTGGTATACGTCAGATTCGTGAGTAAACCCAATAATATTTACGCTTGTAATACTTCGTGTAACGCAGGGTTAGCCGGCAACTGATGTGTATGAAAGTAGTGATTCAGTTTCACAGGTCGTCTCGAGTTAGACAGAAGAGTACTA	BBBBBBBBBBBBBBBBBBBBBBBBBBBBBBBBBBBBBBBBBBBBBBBBBBBBBBBBBBBBBBBBBBBBBBBBBBBBBBBBBBBBBBBBBBBBBBBBBBBBBBBBBBBBBBBBBBBBBBBBBBBBBBBBBBBBBBBBBBBBBBBBBBBBBB	NM:i:0	MD:Z:150	AS:i:150	XS:i:0
m1_21393_21543_-1_m1_21256_21406_1	0	NODE_2_length_50027_cov_41.0040_ID_3	32764	60	150M	*	0	0	CGTTGTATACCAGTCCATTCCCGACGGTCGGAAGGCAGTTTGCGGGTACGCTATTACGTTGCAGCCTAACATAGGTTTTTGCTGGTCGCTCGTTTTTAGAAGTCGACGAGCTATAGAAACGGCGAATACTTATCTCCCTACTGGCACTGC	AAAAAAAAAAAAAAAAAAAAAAAAAAAAAAAAAAAAAAAAAAAAAAAAAAAAAAAAAAAAAAAAAAAAAAAAAAAAAAAAAAAAAAAAAAAAAAAAAAAAAAAAAAAAAAAAAAAAAAAAAAAAAAAAAAAAAAAAAAAAAAAAAAAAAA	NM:i:0	MD:Z:150	AS:i:150	XS:i:0
m1_25686_25836_1_m1_26135_26285_-1	16	NODE_2_length_50027_cov_41.0040_ID_3	37643	60	150M	*	0	0	GGGTTGCTGAGTGGCGGTAGGAGGGGTACGCGGCACTCATTGAACCAGCGAATAAGGTGTTACCTGTCATCCCTAGCCCGGACATCTTCGAGAGTGCACAAATGCTAGCCGCCCGTCGCATCACAAACGCACTCAAGAGATTTGGCGATT	@@@@@@@@@@@@@@@@@@@@@@@@@@@@@@@@@@@@@@@@@@@@@@@@@@@@@@@@@@@@@@@@@@@@@@@@@@@@@@@@@@@@@@@@@@@@@@@@@@@@@@@@@@@@@@@@@@@@@@@@@@@@@@@@@@@@@@@@@@@@@@@@@@@@@@	NM:i:0	MD:Z:150	AS:i:150	XS:i:0
m1_40701_40851_-1_m1_40314_40464_1	0	NODE_2_length_50027_cov_41.0040_ID_3	1822	60	150M	*	0	0	GCGAGGGGCATTCACAACTTTCCGGCGATATCATGTCATGACACGGTTACTCCTGGTATTCCCCTCTATTCGTGCTGTAGCCACGCTCTCTAGAAGAAATTAACTAGAATGCCTCCTCCCCGCCGAAAATGGAAACTTTGTCGGTACTAT	EEEEEEEEEEEEEEEEEEEEEEEEEEEEEEEEEEEEEEEEEEEEEEEEEEEEEEEEEEEEEEEEEEEEEEEEEEEEEEEEEEEEEEEEEEEEEEEEEEEEEEEEEEEEEEEEEEEEEEEEEEEEEEEEEEEEEEEEEEEEEEEEEEEEEE	NM:i:0	MD:Z:150	AS:i:150	XS:i:0
m1_27303_27453_1_m1_27721_27871_-1	16	NODE_2_length_50027_cov_41.0040_ID_3	39229	60	150M	*	0	0	CATCTTTAGCCCCTCTCTTTAGAACCTTGTTCGTAACCTTGAATATAAGGGGGCGTGTCGCAAGCTATGAACCTACAATCGGGCAAGAGTCGGGTTCGAATCGCTTGTTGGTCTCGGTGGACAGCCACTCACTCTCCTGGATTTGCAAGC	AAAAAAAAAAAAAAAAAAAAAAAAAAAAAAAAAAAAAAAAAAAAAAAAAAAAAAAAAAAAAAAAAAAAAAAAAAAAAAAAAAAAAAAAAAAAAAAAAAAAAAAAAAAAAAAAAAAAAAAAAAAAAAAAAAAAAAAAAAAAAAAAAAAAAA	NM:i:0	MD:Z:150	AS:i:150	XS:i:0
m1_14214_14364_1_m1_14549_14699_-1	16	NODE_2_length_50027_cov_41.0040_ID_3	26057	60	150M	*	0	0	GAGAATTTGCTAGACCAGTGCGTGGGCCGCTGTACTGTTCTTGACCAAATTCCCGCATGTTTTCAAGCATCGGAGTAGGGATTCTGCCATTAAGCTGGAGTAGAATCGAGCTCGGGACCGCAAGCGCACCGTGTCGAGCGGCCCAACTCA	AAAAAAAAAAAAAAAAAAAAAAAAAAAAAAAAAAAAAAAAAAAAAAAAAAAAAAAAAAAAAAAAAAAAAAAAAAAAAAAAAAAAAAAAAAAAAAAAAAAAAAAAAAAAAAAAAAAAAAAAAAAAAAAAAAAAAAAAAAAAAAAAAAAAAA	NM:i:0	MD:Z:150	AS:i:150	XS:i:0
m1_8166_8316_1_m1_8601_8751_-1	16	NODE_2_length_50027_cov_41.0040_ID_3	20109	60	150M	*	0	0	CCTCGGCGAATCCTCACTGGCCAAAGATGATTAGTTATACGTGATTGAGCGACGGGCGGTATAGTGCTCAGAACCTCAAATCAAGGACTGGGTAAGAATAATGGGCGCACTCCGGCTTTTCTTGGTGGGTACGGGTGTCCCGTCAGTAAC	IIIIIIIIIIIIIIIIIIIIIIIIIIIIIIIIIIIIIIIIIIIIIIIIIIIIIIIIIIIIIIIIIIIIIIIIIIIIIIIIIIIIIIIIIIIIIIIIIIIIIIIIIIIIIIIIIIIIIIIIIIIIIIIIIIIIIIIIIIIIIIIIIIIIII	NM:i:0	MD:Z:150	AS:i:150	XS:i:0
m1_11622_11772_-1_m1_11155_11305_1	0	NODE_2_length_50027_cov_41.0040_ID_3	22663	60	150M	*	0	0	ACGAGACTCGCCCGGATGGCCCAACACGTACGAAGGACTATTGTCATAATCGTCTACTAAGTTCATACAGCCCGAGAAGCTCGCCTAGCGTACCCCTTATCAACTCAAGGAGACCTAGGGCAGTTGACGTCACGGCAGAGTACGAGAGGG	IIIIIIIIIIIIIIIIIIIIIIIIIIIIIIIIIIIIIIIIIIIIIIIIIIIIIIIIIIIIIIIIIIIIIIIIIIIIIIIIIIIIIIIIIIIIIIIIIIIIIIIIIIIIIIIIIIIIIIIIIIIIIIIIIIIIIIIIIIIIIIIIIIIIII	NM:i:0	MD:Z:150	AS:i:150	XS:i:0
m1_8431_8581_-1_m1_8055_8205_1	0	NODE_2_length_50027_cov_41.0040_ID_3	19563	60	150M	*	0	0	GTCGACGTCGTACGATTTGGGAATATGTCGGACTTCGGGTTGTACCCCGGACATTTTGCTCGAGCCCTAGGGCGAGGTAGATTCGGCTGTCTAACCTTGTTGCCGTCACGCCGCCTATGACGAGGTTTGCGTTTGCGTCATTCAATACCT	CCCCCCCCCCCCCCCCCCCCCCCCCCCCCCCCCCCCCCCCCCCCCCCCCCCCCCCCCCCCCCCCCCCCCCCCCCCCCCCCCCCCCCCCCCCCCCCCCCCCCCCCCCCCCCCCCCCCCCCCCCCCCCCCCCCCCCCCCCCCCCCCCCCCCC	NM:i:0	MD:Z:150	AS:i:150	XS:i:0
m1_24686_24836_1_m1_25033_25183_-1	16	NODE_2_length_50027_cov_41.0040_ID_3	36541	60	150M	*	0	0	GTGAACATGATTTTCACGCGGGCGCTAAACCTTTTAATGCTCCCGATGTCGTCACCCTTCACAAACTGGTAATCCATTACATGGAATTGAGACACATTTCTGGAGTTTGGAGAGGGACATAGTGAGGCTCTATCTAGATCGGAGTTCTAA	CCCCCCCCCCCCCCCCCCCCCCCCCCCCCCCCCCCCCCCCCCCCCCCCCCCCCCCCCCCCCCCCCCCCCCCCCCCCCCCCCCCCCCCCCCCCCCCCCCCCCCCCCCCCCCCCCCCCCCCCCCCCCCCCCCCCCCCCCCCCCCCCCCCCCC	NM:i:0	MD:Z:150	AS:i:150	XS:i:0
m1_45331_45481_-1_m1_44916_45066_1	0	NODE_2_length_50027_cov_41.0040_ID_3	6424	60	150M	*	0	0	TATATATTTTATAATTTTGACCGTGAAGATCGTCGAAGGATCAATGTCGCAACTGAGAGGGTCGACACGGCTTGCCGACACCTCCGTAGCGAGAGTCTGCCCTTGCGGAAGTGTCATTAAAGAATGACTCATTTCCTGTAGTACTGGGTT	HHHHHHHHHHHHHHHHHHHHHHHHHHHHHHHHHHHHHHHHHHHHHHHHHHHHHHHHHHHHHHHHHHHHHHHHHHHHHHHHHHHHHHHHHHHHHHHHHHHHHHHHHHHHHHHHHHHHHHHHHHHHHHHHHHHHHHHHHHHHHHHHHHHHHH	NM:i:0	MD:Z:150	AS:i:150	XS:i:0
m1_37735_37885_-1_m1_37450_37600_1	0	NODE_2_length_50027_cov_41.0040_ID_3	48958	60	150M	*	0	0	GAAGTAGGATTCCCGCCGCCCCGATGTATAAAGGGGCAGGCAAGGGGAACCTGTATAACCTGCAGGGGCTGTGGGGCGAGTGATGAGACCTAGGTGTCCTTCTGTTTCTATTGCTGACAGTGTCCATATGTGCCCGTCTGTTAGGGCGGG	HHHHHHHHHHHHHHHHHHHHHHHHHHHHHHHHHHHHHHHHHHHHHHHHHHHHHHHHHHHHHHHHHHHHHHHHHHHHHHHHHHHHHHHHHHHHHHHHHHHHHHHHHHHHHHHHHHHHHHHHHHHHHHHHHHHHHHHHHHHHHHHHHHHHHH	NM:i:0	MD:Z:150	AS:i:150	XS:i:0
m1_34832_34982_1_m1_35030_35180_-1	16	NODE_2_length_50027_cov_41.0040_ID_3	46538	60	150M	*	0	0	TGGCAGAGATGAATCTAGCGCGTCCAGAACCCCTCATAGAACTTGTAGGACATACCGCACAAGAAACCCTGATACATAGTATAAATAAATGTGGCTTTAGCTGTGTCTATATCCTCGCGCGGCCTAGCAGACGTGTATCCAACGATTCTG	IIIIIIIIIIIIIIIIIIIIIIIIIIIIIIIIIIIIIIIIIIIIIIIIIIIIIIIIIIIIIIIIIIIIIIIIIIIIIIIIIIIIIIIIIIIIIIIIIIIIIIIIIIIIIIIIIIIIIIIIIIIIIIIIIIIIIIIIIIIIIIIIIIIIII	NM:i:0	MD:Z:150	AS:i:150	XS:i:0
m1_1191_1341_-1_m1_873_1023_1	0	NODE_2_length_50027_cov_41.0040_ID_3	12381	60	150M	*	0	0	CTCAGAAATGAACAGCAACTAGGAAGAAGAGTTGCAACCATCTCACTCATCAGTGCGAAACGTTACTGGGTTACCGAGCTTACCTGCATCTGGACCGCCGAGGAGTATTCAAATGGTCCGTCCACGACCGGACGCACTCTCACCGATTGC	EEEEEEEEEEEEEEEEEEEEEEEEEEEEEEEEEEEEEEEEEEEEEEEEEEEEEEEEEEEEEEEEEEEEEEEEEEEEEEEEEEEEEEEEEEEEEEEEEEEEEEEEEEEEEEEEEEEEEEEEEEEEEEEEEEEEEEEEEEEEEEEEEEEEEE	NM:i:0	MD:Z:150	AS:i:150	XS:i:0
m1_12156_12306_1_m1_12621_12771_-1	16	NODE_2_length_50027_cov_41.0040_ID_3	24129	60	150M	*	0	0	TTGGCTTAGATCGTTTGTTCCTAGTGTTCGGCCCACGGTTTGGCCTGGTGGGACAAATATATAGTGGTCCCCACACCGGGACTCTGCCGCTGGCGCAGGCAAAGATTTAGATAATAGGAACAAAAGGTATTAACTTCCGAGGCGATGGAT	GGGGGGGGGGGGGGGGGGGGGGGGGGGGGGGGGGGGGGGGGGGGGGGGGGGGGGGGGGGGGGGGGGGGGGGGGGGGGGGGGGGGGGGGGGGGGGGGGGGGGGGGGGGGGGGGGGGGGGGGGGGGGGGGGGGGGGGGGGGGGGGGGGGGGG	NM:i:0	MD:Z:150	AS:i:150	XS:i:0
m1_28001_28151_1_m1_28339_28489_-1	16	NODE_2_length_50027_cov_41.0040_ID_3	39847	60	150M	*	0	0	CAAGGGATGCGAGGACCGGAACTCAGGCCGGGGTACCCAGTAGAGCTGTGATGTTGCTCGCGGGCCAGTCGGCACCCGAAACCTTACTGGGATATGCACAAGACTGCAGTTCCCCGGCCCTTTTCCCTAGGGAACCGCCTGATTAGGTGG	IIIIIIIIIIIIIIIIIIIIIIIIIIIIIIIIIIIIIIIIIIIIIIIIIIIIIIIIIIIIIIIIIIIIIIIIIIIIIIIIIIIIIIIIIIIIIIIIIIIIIIIIIIIIIIIIIIIIIIIIIIIIIIIIIIIIIIIIIIIIIIIIIIIIII	NM:i:0	MD:Z:150	AS:i:150	XS:i:0
m1_2265_2415_1_m1_2617_2767_-1	16	NODE_2_length_50027_cov_41.0040_ID_3	14125	60	150M	*	0	0	TGCACTTACAGCTTTTTGCGTTTCGACGAAAGGTGTGGTATTTGGTAGTCCCGAAAAACCTAACGTACAGCGGTTATCCCATCTGGTGCAACGAATTCAAAGGCCTGTCCTGGACGTGAAGGATCAATATGCTATCGAGAAACAGGATTA	EEEEEEEEEEEEEEEEEEEEEEEEEEEEEEEEEEEEEEEEEEEEEEEEEEEEEEEEEEEEEEEEEEEEEEEEEEEEEEEEEEEEEEEEEEEEEEEEEEEEEEEEEEEEEEEEEEEEEEEEEEEEEEEEEEEEEEEEEEEEEEEEEEEEEE	NM:i:0	MD:Z:150	AS:i:150	XS:i:0
m1_45255_45405_-1_m1_44882_45032_1	0	NODE_2_length_50027_cov_41.0040_ID_3	6390	60	150M	*	0	0	TTAATTGGCGACGAAACGATATTCCTACACAAACTATATATTTTATAATTTTGACCGTGAAGATCGTCGAAGGATCAATGTCGCAACTGAGAGGGTCGACACGGCTTGCCGACACCTCCGTAGCGAGAGTCTGCCCTTGCGGAAGTGTCA	@@@@@@@@@@@@@@@@@@@@@@@@@@@@@@@@@@@@@@@@@@@@@@@@@@@@@@@@@@@@@@@@@@@@@@@@@@@@@@@@@@@@@@@@@@@@@@@@@@@@@@@@@@@@@@@@@@@@@@@@@@@@@@@@@@@@@@@@@@@@@@@@@@@@@@	NM:i:0	MD:Z:150	AS:i:150	XS:i:0
m1_21765_21915_1_m1_22041_22191_-1	16	NODE_2_length_50027_cov_41.0040_ID_3	33549	60	150M	*	0	0	TTTCCAATCATACATAGCAAAATAATGTCTGTAGTGTCCTCGCGAAATCACAAGACAGCTTGTGTGCGCGGGCAGGTTACCAATCGTGTTGAGCTAAAACATTACAAGTCGCGATACGTACCCAAGTGATACTAGGTTTAGCCACATTGC	GGGGGGGGGGGGGGGGGGGGGGGGGGGGGGGGGGGGGGGGGGGGGGGGGGGGGGGGGGGGGGGGGGGGGGGGGGGGGGGGGGGGGGGGGGGGGGGGGGGGGGGGGGGGGGGGGGGGGGGGGGGGGGGGGGGGGGGGGGGGGGGGGGGGGG	NM:i:0	MD:Z:150	AS:i:150	XS:i:0
m1_42517_42667_-1_m1_42098_42248_1	0	NODE_2_length_50027_cov_41.0040_ID_3	3606	60	150M	*	0	0	TGCAGGGGGCAGAACCGAGTATTTCAACTCGACACGCGGAAATGCCTGTGCGCGAAAATTACTGTGAGTGTGTCGGTTGCTCCGAAGGCTGTCTTTAGACGGGCGGACTTTTGTGAGTGCAGACATTGCCTGTATGTACCTTTAACTTAG	CCCCCCCCCCCCCCCCCCCCCCCCCCCCCCCCCCCCCCCCCCCCCCCCCCCCCCCCCCCCCCCCCCCCCCCCCCCCCCCCCCCCCCCCCCCCCCCCCCCCCCCCCCCCCCCCCCCCCCCCCCCCCCCCCCCCCCCCCCCCCCCCCCCCCC	NM:i:0	MD:Z:150	AS:i:150	XS:i:0
m1_16965_17115_1_m1_17403_17553_-1	16	NODE_2_length_50027_cov_41.0040_ID_3	28911	60	150M	*	0	0	ATCCCAGAGCAGCTCAGTAATGGTGGTGTCTTAGTGTCAGCGACGAGGTGGTGTCAATTCGGCTTCGGGGTACATCCTGTCAAAGGATTTTACGGAGACGATGTACAATGCAATATTGGGAGAAAAAACCGCCGGCCTTTCAGGATTGTA	FFFFFFFFFFFFFFFFFFFFFFFFFFFFFFFFFFFFFFFFFFFFFFFFFFFFFFFFFFFFFFFFFFFFFFFFFFFFFFFFFFFFFFFFFFFFFFFFFFFFFFFFFFFFFFFFFFFFFFFFFFFFFFFFFFFFFFFFFFFFFFFFFFFFFF	NM:i:0	MD:Z:150	AS:i:150	XS:i:0
m1_43497_43647_-1_m1_43081_43231_1	0	NODE_2_length_50027_cov_41.0040_ID_3	4589	60	150M	*	0	0	ACTGGGGACGGTTACTAATGTGCCCGGCTACGGGGGGAGGGGTAAGTCCTCAAGCACTGTTGGGTCGAAGATTGCTACATACTGGCGAGACCGTTCCTGGATTCTGTCGAGTGCAAAGTAGGAAGTACAGACATTTAAACGTGGCCCAAT	@@@@@@@@@@@@@@@@@@@@@@@@@@@@@@@@@@@@@@@@@@@@@@@@@@@@@@@@@@@@@@@@@@@@@@@@@@@@@@@@@@@@@@@@@@@@@@@@@@@@@@@@@@@@@@@@@@@@@@@@@@@@@@@@@@@@@@@@@@@@@@@@@@@@@@	NM:i:0	MD:Z:150	AS:i:150	XS:i:0
m1_12878_13028_1_m1_13364_13514_-1	16	NODE_2_length_50027_cov_41.0040_ID_3	24872	60	150M	*	0	0	ACTCCATTTACTCGCATGCCTTAGTTTCTCCAATGCATTGGGCGCGAGCGTTTCTGAGATGTAAAACTCTAAATTATAAGTACTACACGTATAAACTATTCTTGGCCCGACAGCCGTACTTCGAGGTTCCGCCGGACACCCTCAGAGTGG	BBBBBBBBBBBBBBBBBBBBBBBBBBBBBBBBBBBBBBBBBBBBBBBBBBBBBBBBBBBBBBBBBBBBBBBBBBBBBBBBBBBBBBBBBBBBBBBBBBBBBBBBBBBBBBBBBBBBBBBBBBBBBBBBBBBBBBBBBBBBBBBBBBBBBB	NM:i:0	MD:Z:150	AS:i:150	XS:i:0
m1_26359_26509_-1_m1_25940_26090_1	0	NODE_2_length_50027_cov_41.0040_ID_3	37448	60	150M	*	0	0	TCCCGGGTCTAAGAGCTGTAGTAAATCGGCCCCTGGGGCGCAGTCATGTTTACACCGTTAAGTACTTACTCGTTCCAGCCAGTAAAAAGCCGTGATCACGATCTCTCATGGGGTCATGACTGACTTGAAGTACTGTTACCCCTCCTGACC	CCCCCCCCCCCCCCCCCCCCCCCCCCCCCCCCCCCCCCCCCCCCCCCCCCCCCCCCCCCCCCCCCCCCCCCCCCCCCCCCCCCCCCCCCCCCCCCCCCCCCCCCCCCCCCCCCCCCCCCCCCCCCCCCCCCCCCCCCCCCCCCCCCCCCC	NM:i:0	MD:Z:150	AS:i:150	XS:i:0
m1_27607_27757_-1_m1_27427_27577_1	0	NODE_2_length_50027_cov_41.0040_ID_3	38935	60	150M	*	0	0	GTGTGTATTGGAGACGATACGACAGGAGTCGCCACAGTGATCTAAGATCCAAAGAGCAACTTACAACACTATACAAATCTACTATGTTACCCTGTGTGTTTATGTAAAACTCAGATAAAGTTGCTCAAGGAATTCCTCGTGGATTCCAGA	FFFFFFFFFFFFFFFFFFFFFFFFFFFFFFFFFFFFFFFFFFFFFFFFFFFFFFFFFFFFFFFFFFFFFFFFFFFFFFFFFFFFFFFFFFFFFFFFFFFFFFFFFFFFFFFFFFFFFFFFFFFFFFFFFFFFFFFFFFFFFFFFFFFFFF	NM:i:0	MD:Z:150	AS:i:150	XS:i:0
m1_33699_33849_1_m1_34027_34177_-1	16	NODE_2_length_50027_cov_41.0040_ID_3	45535	60	150M	*	0	0	CTGTACCAACGCTGAGGACGATAATTCTGGCAGCGTCTGTGATTCGCTTAGTGAGTAATCAGTTAGCATCTCTGCAACCATCATACGACCATGCTACGCCGTTCAAATGTTACGCGTCCTGTCCGTAATCGCAAACCGAGACACTTCCAG	AAAAAAAAAAAAAAAAAAAAAAAAAAAAAAAAAAAAAAAAAAAAAAAAAAAAAAAAAAAAAAAAAAAAAAAAAAAAAAAAAAAAAAAAAAAAAAAAAAAAAAAAAAAAAAAAAAAAAAAAAAAAAAAAAAAAAAAAAAAAAAAAAAAAAA	NM:i:0	MD:Z:150	AS:i:150	XS:i:0
m1_12124_12274_1_m1_12418_12568_-1	16	NODE_2_length_50027_cov_41.0040_ID_3	23926	60	150M	*	0	0	GACCAACCCGCGGCCGATGGCGGGCGTACCTTCTAATTTTTGACCGATGCGCAGTAACAGTCGACTATGATCTCGCTTGTAAAACGTAACGAAGGATGCCTGCCACCTTGGCGAGCTGGGGGGGAGGCTGATGTTGTTACCCATCTAGTC	CCCCCCCCCCCCCCCCCCCCCCCCCCCCCCCCCCCCCCCCCCCCCCCCCCCCCCCCCCCCCCCCCCCCCCCCCCCCCCCCCCCCCCCCCCCCCCCCCCCCCCCCCCCCCCCCCCCCCCCCCCCCCCCCCCCCCCCCCCCCCCCCCCCCCC	NM:i:0	MD:Z:150	AS:i:150	XS:i:0
m1_30507_30657_-1_m1_30215_30365_1	0	NODE_2_length_50027_cov_41.0040_ID_3	41723	60	150M	*	0	0	TTCCGCGCGAACAAATCCGTCTGGCCGCGCACTTTCTGGGAACTATTTGCCAATTAGAACCATGAAGAATCGCCCCACTCAATCAGTACTTTGTTAGACTCGTGCTATGTACCTAATGTTTAAAACGCGCTGGTGTCAAAAAAACACAAT	IIIIIIIIIIIIIIIIIIIIIIIIIIIIIIIIIIIIIIIIIIIIIIIIIIIIIIIIIIIIIIIIIIIIIIIIIIIIIIIIIIIIIIIIIIIIIIIIIIIIIIIIIIIIIIIIIIIIIIIIIIIIIIIIIIIIIIIIIIIIIIIIIIIIII	NM:i:0	MD:Z:150	AS:i:150	XS:i:0
m1_36402_36552_1_m1_36745_36895_-1	16	NODE_2_length_50027_cov_41.0040_ID_3	48253	60	150M	*	0	0	CGCCGACCCGGCTTAAGGTTTTCCTGGTGTGCATGTGTGAGGTTTCTACTTCTTTCGAATGTTGCGAATGGAAAGTAAGACTAAAGGTGGCGGCGGTTGCAAGGGTAGAGTAGGCGGCAACAGGGAAGACCTGAACTTCCATATAGGTGC	EEEEEEEEEEEEEEEEEEEEEEEEEEEEEEEEEEEEEEEEEEEEEEEEEEEEEEEEEEEEEEEEEEEEEEEEEEEEEEEEEEEEEEEEEEEEEEEEEEEEEEEEEEEEEEEEEEEEEEEEEEEEEEEEEEEEEEEEEEEEEEEEEEEEEE	NM:i:0	MD:Z:150	AS:i:150	XS:i:0
m1_32357_32507_-1_m1_31853_32003_1	0	NODE_2_length_50027_cov_41.0040_ID_3	43361	60	150M	*	0	0	GACTCGCCACGTGACCCCAGTACAATAGATATTAAGCTTTTACATTAGCGGGTCCAATTATCCATGCTCCAGTGACCGAGTAACTTACTGGTTAGGCGCCTAGTTAGGAAATCTCATGGTTTCCCACCTATTTTTGCCCTGACCGGTACG	DDDDDDDDDDDDDDDDDDDDDDDDDDDDDDDDDDDDDDDDDDDDDDDDDDDDDDDDDDDDDDDDDDDDDDDDDDDDDDDDDDDDDDDDDDDDDDDDDDDDDDDDDDDDDDDDDDDDDDDDDDDDDDDDDDDDDDDDDDDDDDDDDDDDDD	NM:i:0	MD:Z:150	AS:i:150	XS:i:0
m1_44641_44791_1_m1_45019_45169_-1	16	NODE_2_length_50027_cov_41.0040_ID_3	6527	60	150M	*	0	0	TGCGGAAGTGTCATTAAAGAATGACTCATTTCCTGTAGTACTGGGTTGCTGCTTACCATTCAGATGGCGAAATATCCTGAAATGTTATCACATGGCGTCATTCGTCTCCCAGATGTGTGTCCCGACCGTCACAACACAAATTCGCACTAG	DDDDDDDDDDDDDDDDDDDDDDDDDDDDDDDDDDDDDDDDDDDDDDDDDDDDDDDDDDDDDDDDDDDDDDDDDDDDDDDDDDDDDDDDDDDDDDDDDDDDDDDDDDDDDDDDDDDDDDDDDDDDDDDDDDDDDDDDDDDDDDDDDDDDDD	NM:i:0	MD:Z:150	AS:i:150	XS:i:0
m1_4634_4784_1_m1_4952_5102_-1	16	NODE_2_length_50027_cov_41.0040_ID_3	16460	60	150M	*	0	0	CCTCCCTCTACTGCAGGCCGACTAAACGGATGCGAATTTTAGCCCTACCGCCGAATCGGGATGACGAGATAGATAGGGTCGGAGTCTACAGTGTGTTGATTTAAAGCAGTAACTAATAGGATGAAGCTCATCGGCGCCAGGGTAATCAAA	@@@@@@@@@@@@@@@@@@@@@@@@@@@@@@@@@@@@@@@@@@@@@@@@@@@@@@@@@@@@@@@@@@@@@@@@@@@@@@@@@@@@@@@@@@@@@@@@@@@@@@@@@@@@@@@@@@@@@@@@@@@@@@@@@@@@@@@@@@@@@@@@@@@@@@	NM:i:0	MD:Z:150	AS:i:150	XS:i:0
m1_39033_39183_1_m1_39606_39756_-1	16	NODE_2_length_50027_cov_41.0040_ID_3	1114	60	150M	*	0	0	TATGTTAGAATCCTAGTCCTCCCGACAAAGCGCATAACAAGTGTCAGAAAGTACGGTGTTATGACGTAGGTAACCACTAGTAATTAGTCGAACTGTCATGAGACGGTTATACGCAGCTGTTCGACTCTACGGATACCCCACCCTTTTCTC	CCCCCCCCCCCCCCCCCCCCCCCCCCCCCCCCCCCCCCCCCCCCCCCCCCCCCCCCCCCCCCCCCCCCCCCCCCCCCCCCCCCCCCCCCCCCCCCCCCCCCCCCCCCCCCCCCCCCCCCCCCCCCCCCCCCCCCCCCCCCCCCCCCCCCC	NM:i:0	MD:Z:150	AS:i:150	XS:i:0
m1_42358_42508_-1_m1_41976_42126_1	0	NODE_2_length_50027_cov_41.0040_ID_3	3484	60	150M	*	0	0	CGCAGGAAGTGAGAAGGGATTTCAAGAGTGAGTACCTGTACCGCGTAACGATTGAATGAATAACAGCCGGGTCGTATGATATGTGCCGGTCCTACAGCTGTAGCAGTGCAACCTTAGCCGGATGCAGGGGGCAGAACCGAGTATTTCAAC	EEEEEEEEEEEEEEEEEEEEEEEEEEEEEEEEEEEEEEEEEEEEEEEEEEEEEEEEEEEEEEEEEEEEEEEEEEEEEEEEEEEEEEEEEEEEEEEEEEEEEEEEEEEEEEEEEEEEEEEEEEEEEEEEEEEEEEEEEEEEEEEEEEEEEE	NM:i:0	MD:Z:150	AS:i:150	XS:i:0
m1_24144_24294_1_m1_24435_24585_-1	16	NODE_2_length_50027_cov_41.0040_ID_3	35943	60	150M	*	0	0	CCTTGTAATGAGTAACTTCCGTTATCAGTGGCCCCAATTCAGCGGGCCTAAGCCTGCCAACGCAAAAGAGGTTAAGCCTGGGGGATGCGCTCATAACACATCGAGGGTGATGGTTTGCAAGGAGTGGGGCTCGAATGTACTTTGCCACTG	EEEEEEEEEEEEEEEEEEEEEEEEEEEEEEEEEEEEEEEEEEEEEEEEEEEEEEEEEEEEEEEEEEEEEEEEEEEEEEEEEEEEEEEEEEEEEEEEEEEEEEEEEEEEEEEEEEEEEEEEEEEEEEEEEEEEEEEEEEEEEEEEEEEEEE	NM:i:0	MD:Z:150	AS:i:150	XS:i:0
m1_20991_21141_1_m1_21396_21546_-1	16	NODE_2_length_50027_cov_41.0040_ID_3	32904	60	150M	*	0	0	CTGGCACTGCGTGTTGAACCCTCTCTTCGCTTCGATCGGGATCCGGCCCTGCATCCATAGAGATTTGTGACCCATCAGGGATAACCGTACTTGACGTTAGGCATGTAGTGCAAAAACGGCGCTTTGACGCACGTGCGGGAAGTATGCCAG	FFFFFFFFFFFFFFFFFFFFFFFFFFFFFFFFFFFFFFFFFFFFFFFFFFFFFFFFFFFFFFFFFFFFFFFFFFFFFFFFFFFFFFFFFFFFFFFFFFFFFFFFFFFFFFFFFFFFFFFFFFFFFFFFFFFFFFFFFFFFFFFFFFFFFF	NM:i:0	MD:Z:150	AS:i:150	XS:i:0
m1_18930_19080_-1_m1_18545_18695_1	0	NODE_2_length_50027_cov_41.0040_ID_3	30053	60	150M	*	0	0	GTCTGATTACTCAGGGTAATCAGAATCTAGAGTATACAGCACTATAGGGGTGCGGGGCCCCCCGTTGACCAACCTAGATCGTCGGAGGGTTTACAACCCTTGGATGTGCCATTAACGTCACGAACGCGCGCCACAGGACACAATAAATGC	EEEEEEEEEEEEEEEEEEEEEEEEEEEEEEEEEEEEEEEEEEEEEEEEEEEEEEEEEEEEEEEEEEEEEEEEEEEEEEEEEEEEEEEEEEEEEEEEEEEEEEEEEEEEEEEEEEEEEEEEEEEEEEEEEEEEEEEEEEEEEEEEEEEEEE	NM:i:0	MD:Z:150	AS:i:150	XS:i:0
m1_23108_23258_-1_m1_22741_22891_1	0	NODE_2_length_50027_cov_41.0040_ID_3	34249	60	150M	*	0	0	GTTAAATGGATCACCGTATAATCAATTAATAGCGTGTTGCTCTTTAAGGTTTACAGATTATGTGTAGAACTATCAGCTGCACGCTGCTAGCCAAGGTCCCGCTATGTCAAATAGGGCAGACTCCATCTTTGATCGGTGCCAAGTCGGTCA	AAAAAAAAAAAAAAAAAAAAAAAAAAAAAAAAAAAAAAAAAAAAAAAAAAAAAAAAAAAAAAAAAAAAAAAAAAAAAAAAAAAAAAAAAAAAAAAAAAAAAAAAAAAAAAAAAAAAAAAAAAAAAAAAAAAAAAAAAAAAAAAAAAAAAA	NM:i:0	MD:Z:150	AS:i:150	XS:i:0
m1_39431_39581_-1_m1_39045_39195_1	0	NODE_2_length_50027_cov_41.0040_ID_3	553	60	150M	*	0	0	GGTAACACCTGAGTTGTCTCTACCGAGTGTCCGTTCTTTCAGGCGCGATGACAAGTATGGGGATGACTCAGCATAAGCTGCTCCCATGCGTGACTCCGCCGTAGGTCCTGCCGCGTCCGGTGTTGTTAAGATGTTAATGACGTTTCTTGA	GGGGGGGGGGGGGGGGGGGGGGGGGGGGGGGGGGGGGGGGGGGGGGGGGGGGGGGGGGGGGGGGGGGGGGGGGGGGGGGGGGGGGGGGGGGGGGGGGGGGGGGGGGGGGGGGGGGGGGGGGGGGGGGGGGGGGGGGGGGGGGGGGGGGGG	NM:i:0	MD:Z:150	AS:i:150	XS:i:0
m1_12947_13097_-1_m1_12562_12712_1	0	NODE_2_length_50027_cov_41.0040_ID_3	24070	60	150M	*	0	0	CTAGTCTATCGGAATGCTCCCGAGTGGGACGGTGTTCGTGCAGATTAATTTAAGGAACATTGGCTTAGATCGTTTGTTCCTAGTGTTCGGCCCACGGTTTGGCCTGGTGGGACAAATATATAGTGGTCCCCACACCGGGACTCTGCCGCT	EEEEEEEEEEEEEEEEEEEEEEEEEEEEEEEEEEEEEEEEEEEEEEEEEEEEEEEEEEEEEEEEEEEEEEEEEEEEEEEEEEEEEEEEEEEEEEEEEEEEEEEEEEEEEEEEEEEEEEEEEEEEEEEEEEEEEEEEEEEEEEEEEEEEEE	NM:i:0	MD:Z:150	AS:i:150	XS:i:0
m1_27974_28124_-1_m1_27585_27735_1	0	NODE_2_length_50027_cov_41.0040_ID_3	39093	60	150M	*	0	0	CCGCTCGCGGACATGGTTTACCGTACTGATTTTGTCTCAGTGTGTTTACCAAGCCGTGCTAAACATAAGGTAGCATGTCCGCAAACCTTATCGCGTGTATGTCTATTCTGGGTAGGGCACCGAATTACAGCCCGAACATCTTTAGCCCCT	@@@@@@@@@@@@@@@@@@@@@@@@@@@@@@@@@@@@@@@@@@@@@@@@@@@@@@@@@@@@@@@@@@@@@@@@@@@@@@@@@@@@@@@@@@@@@@@@@@@@@@@@@@@@@@@@@@@@@@@@@@@@@@@@@@@@@@@@@@@@@@@@@@@@@@	NM:i:0	MD:Z:150	AS:i:150	XS:i:0
m1_44322_44472_1_m1_44724_44874_-1	16	NODE_2_length_50027_cov_41.0040_ID_3	6232	60	150M	*	0	0	CAAGTAACGCCTCAGGCATCTCCTGCGAAGTCTAGAAAAATTCTGTGAGTCCGGCTTTGACACCGCGTCCGCGAGGTGTTTCCTGCGGTTTCCGGGAACCACTGCGACATAAATGTAGGGAGAGACACGGAATCGATACGGCGTAAGGAT	CCCCCCCCCCCCCCCCCCCCCCCCCCCCCCCCCCCCCCCCCCCCCCCCCCCCCCCCCCCCCCCCCCCCCCCCCCCCCCCCCCCCCCCCCCCCCCCCCCCCCCCCCCCCCCCCCCCCCCCCCCCCCCCCCCCCCCCCCCCCCCCCCCCCCC	NM:i:0	MD:Z:150	AS:i:150	XS:i:0
m1_14050_14200_-1_m1_13655_13805_1	0	NODE_2_length_50027_cov_41.0040_ID_3	25163	60	150M	*	0	0	ACAATCCAATAGTAGTACCTGGCACATCATTGGCTTATAAATATGCAGAGCATTCGGGCTAGAAGAACGCATCTAGTGGTGTGCGTGGATGGATCAATGTTCGATCTATCAGACTAACGAATACAATTTGGTGTAACCGAAATTAAAACC	BBBBBBBBBBBBBBBBBBBBBBBBBBBBBBBBBBBBBBBBBBBBBBBBBBBBBBBBBBBBBBBBBBBBBBBBBBBBBBBBBBBBBBBBBBBBBBBBBBBBBBBBBBBBBBBBBBBBBBBBBBBBBBBBBBBBBBBBBBBBBBBBBBBBBB	NM:i:0	MD:Z:150	AS:i:150	XS:i:0
m1_22249_22399_1_m1_22475_22625_-1	16	NODE_2_length_50027_cov_41.0040_ID_3	33983	60	150M	*	0	0	GTGTTATGGGTAATACGTCCACAACTCGCGGTCGGGAACCCCAATACCGTTATTACGGGTGGACGTTGCTAGCCCAGTACCGGAAATTTAGCGCGCGGTAGTCCACAGTGGCAAGCTCGGCAACCTGCTGTGTTACTACATGTAACTGCC	@@@@@@@@@@@@@@@@@@@@@@@@@@@@@@@@@@@@@@@@@@@@@@@@@@@@@@@@@@@@@@@@@@@@@@@@@@@@@@@@@@@@@@@@@@@@@@@@@@@@@@@@@@@@@@@@@@@@@@@@@@@@@@@@@@@@@@@@@@@@@@@@@@@@@@	NM:i:0	MD:Z:150	AS:i:150	XS:i:0
m1_49307_49457_-1_m1_48869_49019_1	0	NODE_2_length_50027_cov_41.0040_ID_3	10377	60	150M	*	0	0	CCTTTCTATCGCCTTCTCTGCCATAAGCCCAGATTCTGACAGTTGCCGTCTGGTCTCCACGATGGCTCCCCGGGACCCGCGGGCGACCTTCCTTTCACTTCCCCCATGCGCATGGACGGAAAAAGCAAACATGAAGCACAACATCGTGGT	FFFFFFFFFFFFFFFFFFFFFFFFFFFFFFFFFFFFFFFFFFFFFFFFFFFFFFFFFFFFFFFFFFFFFFFFFFFFFFFFFFFFFFFFFFFFFFFFFFFFFFFFFFFFFFFFFFFFFFFFFFFFFFFFFFFFFFFFFFFFFFFFFFFFFF	NM:i:0	MD:Z:150	AS:i:150	XS:i:0
m1_11035_11185_-1_m1_10846_10996_1	0	NODE_2_length_50027_cov_41.0040_ID_3	22354	60	150M	*	0	0	TTCCGAACGCTGTGAGTTGGACTACCCACACGATCTAACAAACCTAAAATGTAATAGCATTTGTTTTGCCGAAATGGGTTCAATTGCCAAGAATTTAGATACAGTGGTCTTACGGGCCTCTCTCCCTAAGTATTGTTTAAACCACCTTAT	EEEEEEEEEEEEEEEEEEEEEEEEEEEEEEEEEEEEEEEEEEEEEEEEEEEEEEEEEEEEEEEEEEEEEEEEEEEEEEEEEEEEEEEEEEEEEEEEEEEEEEEEEEEEEEEEEEEEEEEEEEEEEEEEEEEEEEEEEEEEEEEEEEEEEE	NM:i:0	MD:Z:150	AS:i:150	XS:i:0
m1_47752_47902_-1_m1_47360_47510_1	0	NODE_2_length_50027_cov_41.0040_ID_3	8868	60	150M	*	0	0	AAGGAACTGAACGAGGAGAAGCTCATGTACAAAGGATCAACGTGCATATGCTATTCCCAAGGGATTGAGGCAATGCTAGACCCAACCTACCTAGTTCGGCATGTTGGAAATGGCGTACATCCTAAGGTCACGTCACTTTTCAAAATCTCT	CCCCCCCCCCCCCCCCCCCCCCCCCCCCCCCCCCCCCCCCCCCCCCCCCCCCCCCCCCCCCCCCCCCCCCCCCCCCCCCCCCCCCCCCCCCCCCCCCCCCCCCCCCCCCCCCCCCCCCCCCCCCCCCCCCCCCCCCCCCCCCCCCCCCCC	NM:i:0	MD:Z:150	AS:i:150	XS:i:0
m1_2254_2404_-1_m1_1759_1909_1	0	NODE_2_length_50027_cov_41.0040_ID_3	13267	60	150M	*	0	0	CGCAGTCATGCGATGTAAGGTGATCGCGGTCTAACAGATCCACTCGTGCGACAGAGTGTGGCATACAAGGGCGACGACGTATGACCTCCCCGACTGGACCCCTGCGTAGTCGTGAGAGAAGAGCTAACGGGGTATCCGACTGGTTTAACG	HHHHHHHHHHHHHHHHHHHHHHHHHHHHHHHHHHHHHHHHHHHHHHHHHHHHHHHHHHHHHHHHHHHHHHHHHHHHHHHHHHHHHHHHHHHHHHHHHHHHHHHHHHHHHHHHHHHHHHHHHHHHHHHHHHHHHHHHHHHHHHHHHHHHHH	NM:i:0	MD:Z:150	AS:i:150	XS:i:0
m1_38666_38816_1_m1_38937_39087_-1	16	NODE_2_length_50027_cov_41.0040_ID_3	445	60	150M	*	0	0	TTTCTCATCCAGAGCCACGCTTATTAAGCGAGTGCCGAGATGGATTCCATCTAGACCCTCTAGTCATTCACAAAAAGCTGCTGAGGGGGGGGCCCCTTCATAGCTAGTGGTAACACCTGAGTTGTCTCTACCGAGTGTCCGTTCTTTCAG	CCCCCCCCCCCCCCCCCCCCCCCCCCCCCCCCCCCCCCCCCCCCCCCCCCCCCCCCCCCCCCCCCCCCCCCCCCCCCCCCCCCCCCCCCCCCCCCCCCCCCCCCCCCCCCCCCCCCCCCCCCCCCCCCCCCCCCCCCCCCCCCCCCCCCC	NM:i:0	MD:Z:150	AS:i:150	XS:i:0
m1_44239_44389_-1_m1_43795_43945_1	0	NODE_2_length_50027_cov_41.0040_ID_3	5303	60	150M	*	0	0	GACCACGCAACTACTCGTGATAAGTCCATGATACGTGTAGTCGGCCTAACCTACGGATACCTCCCTACATTTCTCTTAGAGGTCTCGACACACCAGGCTTTTCCTTATGATACGTACGCAGTAACCTGTTAATGCGTTTTAGTTCAATTA	EEEEEEEEEEEEEEEEEEEEEEEEEEEEEEEEEEEEEEEEEEEEEEEEEEEEEEEEEEEEEEEEEEEEEEEEEEEEEEEEEEEEEEEEEEEEEEEEEEEEEEEEEEEEEEEEEEEEEEEEEEEEEEEEEEEEEEEEEEEEEEEEEEEEEE	NM:i:0	MD:Z:150	AS:i:150	XS:i:0
m1_25390_25540_-1_m1_25188_25338_1	0	NODE_2_length_50027_cov_41.0040_ID_3	36696	60	150M	*	0	0	TAAAAGATAGACCAGCAACTTGGACCGTTATGCACTAACTCTGTTAGAAGATTCACCCAACCATAGATGTGCAGGGGAGCTATGGCATCGCTCCCATTATGGGTTTCAAGCATTCCAATAGGACCAGACTTCAAAATATTACACTATCTT	EEEEEEEEEEEEEEEEEEEEEEEEEEEEEEEEEEEEEEEEEEEEEEEEEEEEEEEEEEEEEEEEEEEEEEEEEEEEEEEEEEEEEEEEEEEEEEEEEEEEEEEEEEEEEEEEEEEEEEEEEEEEEEEEEEEEEEEEEEEEEEEEEEEEEE	NM:i:0	MD:Z:150	AS:i:150	XS:i:0
m1_41816_41966_-1_m1_41398_41548_1	0	NODE_2_length_50027_cov_41.0040_ID_3	2906	60	150M	*	0	0	GTCTATCGCCACTCACGCAGTGACACAATCAGAGACGAGATCACTGCGCATCCCCGACTTGTAGTGTACTATAAGCCCTTCTGTATACCTATTTAGAGAAGAACATTGCTTCGCCTCATTAACGGGGTGGCACTCAAGTGTCGAGTGGAA	DDDDDDDDDDDDDDDDDDDDDDDDDDDDDDDDDDDDDDDDDDDDDDDDDDDDDDDDDDDDDDDDDDDDDDDDDDDDDDDDDDDDDDDDDDDDDDDDDDDDDDDDDDDDDDDDDDDDDDDDDDDDDDDDDDDDDDDDDDDDDDDDDDDDDD	NM:i:0	MD:Z:150	AS:i:150	XS:i:0
m1_42100_42250_-1_m1_41565_41715_1	0	NODE_2_length_50027_cov_41.0040_ID_3	3073	60	150M	*	0	0	ATCAGCAACACGGGTTGCCATCGAGGCAGGGCCCATGATCTCTTGAAACCCCGGGGGTTTGGATCCGACAGCTCTCTCAGATCTGAGTTTTTGCCTGCCGGCCAGGAAGATACGTCGCTAAGAGTCCTAGGGGATATGGGTTAGATCATA	@@@@@@@@@@@@@@@@@@@@@@@@@@@@@@@@@@@@@@@@@@@@@@@@@@@@@@@@@@@@@@@@@@@@@@@@@@@@@@@@@@@@@@@@@@@@@@@@@@@@@@@@@@@@@@@@@@@@@@@@@@@@@@@@@@@@@@@@@@@@@@@@@@@@@@	NM:i:0	MD:Z:150	AS:i:150	XS:i:0
m1_801_951_-1_m1_597_747_1	0	NODE_2_length_50027_cov_41.0040_ID_3	12105	60	150M	*	0	0	ACGGCAAGCATCAGGGAATCACCCTGCAAAGGGGGGACGAATTAGAAAAATATTAATAGATGATCCCGTACAGGCGGGCTCGACACCTCTATCCAATTTCTCGTGAGAGTCCGCGTCAGGATAGCTCCGGGATGAAGTAGAATAGGGAAT	EEEEEEEEEEEEEEEEEEEEEEEEEEEEEEEEEEEEEEEEEEEEEEEEEEEEEEEEEEEEEEEEEEEEEEEEEEEEEEEEEEEEEEEEEEEEEEEEEEEEEEEEEEEEEEEEEEEEEEEEEEEEEEEEEEEEEEEEEEEEEEEEEEEEEE	NM:i:0	MD:Z:150	AS:i:150	XS:i:0
m1_1536_1686_-1_m1_1082_1232_1	0	NODE_2_length_50027_cov_41.0040_ID_3	12590	60	150M	*	0	0	TACTATTCAATTCAAACACCGCACTTGACCCTGCAGGTATTAGTCCGCACCCACGCAGCTGCAGGTAGAGGCGGTTACCGACACTGAGTGTGTGTTTGGCGTTCACGCGTCTACGCATAGGATATATGTCGACTACCCACGGGCCCCGGA	IIIIIIIIIIIIIIIIIIIIIIIIIIIIIIIIIIIIIIIIIIIIIIIIIIIIIIIIIIIIIIIIIIIIIIIIIIIIIIIIIIIIIIIIIIIIIIIIIIIIIIIIIIIIIIIIIIIIIIIIIIIIIIIIIIIIIIIIIIIIIIIIIIIIII	NM:i:0	MD:Z:150	AS:i:150	XS:i:0
m1_37801_37951_-1_m1_37516_37666_1	0	NODE_2_length_50027_cov_41.0040_ID_3	49024	60	150M	*	0	0	GGCTGTGGGGCGAGTGATGAGACCTAGGTGTCCTTCTGTTTCTATTGCTGACAGTGTCCATATGTGCCCGTCTGTTAGGGCGGGAGCTAATCCATTGGTGCGGATAGGGACATCAAGTACCATTTTTCTCACTAAAGCTACATCCATCTC	EEEEEEEEEEEEEEEEEEEEEEEEEEEEEEEEEEEEEEEEEEEEEEEEEEEEEEEEEEEEEEEEEEEEEEEEEEEEEEEEEEEEEEEEEEEEEEEEEEEEEEEEEEEEEEEEEEEEEEEEEEEEEEEEEEEEEEEEEEEEEEEEEEEEEE	NM:i:0	MD:Z:150	AS:i:150	XS:i:0
m1_23444_23594_-1_m1_22970_23120_1	0	NODE_2_length_50027_cov_41.0040_ID_3	34478	60	150M	*	0	0	TAGCACTTAGTACCGCTGATAAGATTGATAACAATATGATCTGGATGACGATAATAGTTATCGGTTTGCACAGACTGTCAAGCGATAAAATGCTCTGATATAGACCGTATATGGGCCGATGAGAAAATCTTACGGCGGTCCGCCGTTTCG	HHHHHHHHHHHHHHHHHHHHHHHHHHHHHHHHHHHHHHHHHHHHHHHHHHHHHHHHHHHHHHHHHHHHHHHHHHHHHHHHHHHHHHHHHHHHHHHHHHHHHHHHHHHHHHHHHHHHHHHHHHHHHHHHHHHHHHHHHHHHHHHHHHHHHH	NM:i:0	MD:Z:150	AS:i:150	XS:i:0
m1_5593_5743_1_m1_5907_6057_-1	16	NODE_2_length_50027_cov_41.0040_ID_3	17415	60	150M	*	0	0	AGGCGTTGGTCCTGTGGGCATATGACGTGTGGTCCAGGAGCTGGTACGTTCGCTAGATTACGGAGTATCGATACACCCACCATCTGCACAGAGGTTTGCGGAAGATGTTTTGGGGGATGAGCGTGGTTTTACGCCTGGCGCTTATCGTCT	FFFFFFFFFFFFFFFFFFFFFFFFFFFFFFFFFFFFFFFFFFFFFFFFFFFFFFFFFFFFFFFFFFFFFFFFFFFFFFFFFFFFFFFFFFFFFFFFFFFFFFFFFFFFFFFFFFFFFFFFFFFFFFFFFFFFFFFFFFFFFFFFFFFFFF	NM:i:0	MD:Z:150	AS:i:150	XS:i:0
m1_29750_29900_1_m1_30016_30166_-1	16	NODE_2_length_50027_cov_41.0040_ID_3	41524	60	150M	*	0	0	TTATTGCGGAGGCGGTTCAAAATCCCCGTGATTAAGGGGCCCCACCGTTCATACGTCCAATTTCTAATTGACTGATTCAGGTGATGTCTAAAAAATCAGCGTCCCGGGCTTTGGCACGTTTGAGCTTAAGTCCGTAGGCCGCAGCTTCTG	FFFFFFFFFFFFFFFFFFFFFFFFFFFFFFFFFFFFFFFFFFFFFFFFFFFFFFFFFFFFFFFFFFFFFFFFFFFFFFFFFFFFFFFFFFFFFFFFFFFFFFFFFFFFFFFFFFFFFFFFFFFFFFFFFFFFFFFFFFFFFFFFFFFFFF	NM:i:0	MD:Z:150	AS:i:150	XS:i:0
m1_49882_50032_1_m1_50378_50528_-1	16	NODE_2_length_50027_cov_41.0040_ID_3	11886	60	150M	*	0	0	CTTGCCCTGCGAACCGTAGAAACCGCAAAACGTCTAATGGTCTGTTCCATCCTTCTCTAGAATGGCGACTCATCATCATCTAATCCGCGAACCTGGGCGGCTTTCCCAAGGTGTGGCTTCAGTATGAGGCAAGATCCCAGGTGGACATTA	IIIIIIIIIIIIIIIIIIIIIIIIIIIIIIIIIIIIIIIIIIIIIIIIIIIIIIIIIIIIIIIIIIIIIIIIIIIIIIIIIIIIIIIIIIIIIIIIIIIIIIIIIIIIIIIIIIIIIIIIIIIIIIIIIIIIIIIIIIIIIIIIIIIIII	NM:i:0	MD:Z:150	AS:i:150	XS:i:0
m1_47047_47197_1_m1_47393_47543_-1	16	NODE_2_length_50027_cov_41.0040_ID_3	8901	60	150M	*	0	0	GGATCAACGTGCATATGCTATTCCCAAGGGATTGAGGCAATGCTAGACCCAACCTACCTAGTTCGGCATGTTGGAAATGGCGTACATCCTAAGGTCACGTCACTTTTCAAAATCTCTATCTGGATCGGTTTGACCTGGGACGGTGTCTCA	HHHHHHHHHHHHHHHHHHHHHHHHHHHHHHHHHHHHHHHHHHHHHHHHHHHHHHHHHHHHHHHHHHHHHHHHHHHHHHHHHHHHHHHHHHHHHHHHHHHHHHHHHHHHHHHHHHHHHHHHHHHHHHHHHHHHHHHHHHHHHHHHHHHHHH	NM:i:0	MD:Z:150	AS:i:150	XS:i:0
m1_17878_18028_-1_m1_17545_17695_1	0	NODE_2_length_50027_cov_41.0040_ID_3	29053	60	150M	*	0	0	GGATTGTACATTGATGGCCGTTAATCCATGGATCCCGCTCCAATCAGTTACACACGTCCGGTCGTAAGCGCCACGTGAAGTACCCGAGTTCCCTCTTACCGTAGCTCGCTCGTCCAGGGACGAGTACTCAAAAATAATCTTGCCAAAACC	CCCCCCCCCCCCCCCCCCCCCCCCCCCCCCCCCCCCCCCCCCCCCCCCCCCCCCCCCCCCCCCCCCCCCCCCCCCCCCCCCCCCCCCCCCCCCCCCCCCCCCCCCCCCCCCCCCCCCCCCCCCCCCCCCCCCCCCCCCCCCCCCCCCCCC	NM:i:0	MD:Z:150	AS:i:150	XS:i:0
m1_31234_31384_1_m1_31663_31813_-1	16	NODE_2_length_50027_cov_41.0040_ID_3	43171	60	150M	*	0	0	GAAAAGATAGGGACCATCCACATCTTACTTCAATTCGTCACTGTGACCCGAGGTTAGATATATCGATTGTACCCGTCATCGCCATGTCGGGACCGTCGTCGTCTTTGCGTTGCAAGCTGGGAGGCACGTGTTTTTGCGCAGTACGGTCTA	HHHHHHHHHHHHHHHHHHHHHHHHHHHHHHHHHHHHHHHHHHHHHHHHHHHHHHHHHHHHHHHHHHHHHHHHHHHHHHHHHHHHHHHHHHHHHHHHHHHHHHHHHHHHHHHHHHHHHHHHHHHHHHHHHHHHHHHHHHHHHHHHHHHHHH	NM:i:0	MD:Z:150	AS:i:150	XS:i:0
m1_39348_39498_-1_m1_38912_39062_1	0	NODE_2_length_50027_cov_41.0040_ID_3	420	60	150M	*	0	0	GGACATGGGGAATGTCGACATGTGCTTTCTCATCCAGAGCCACGCTTATTAAGCGAGTGCCGAGATGGATTCCATCTAGACCCTCTAGTCATTCACAAAAAGCTGCTGAGGGGGGGGCCCCTTCATAGCTAGTGGTAACACCTGAGTTGT	@@@@@@@@@@@@@@@@@@@@@@@@@@@@@@@@@@@@@@@@@@@@@@@@@@@@@@@@@@@@@@@@@@@@@@@@@@@@@@@@@@@@@@@@@@@@@@@@@@@@@@@@@@@@@@@@@@@@@@@@@@@@@@@@@@@@@@@@@@@@@@@@@@@@@@	NM:i:0	MD:Z:150	AS:i:150	XS:i:0
m1_6467_6617_1_m1_6719_6869_-1	16	NODE_2_length_50027_cov_41.0040_ID_3	18227	60	150M	*	0	0	ACATCGCCTCAGTCTTGATATACGGCACCTTGAACCATGGGACGTGCTTTGCAAGATTCGCCGTAGCGACGTGCCGGCTAAATTTCCTTATAACAATAAGCAGTTGCGATAAACTCAAACGAAGGGCGTGAGTGATAGACTAGCCAACTA	HHHHHHHHHHHHHHHHHHHHHHHHHHHHHHHHHHHHHHHHHHHHHHHHHHHHHHHHHHHHHHHHHHHHHHHHHHHHHHHHHHHHHHHHHHHHHHHHHHHHHHHHHHHHHHHHHHHHHHHHHHHHHHHHHHHHHHHHHHHHHHHHHHHHHH	NM:i:0	MD:Z:150	AS:i:150	XS:i:0
m1_46478_46628_-1_m1_46219_46369_1	0	NODE_2_length_50027_cov_41.0040_ID_3	7727	60	150M	*	0	0	AAACACTCCAAACACTGGGACCTGGAAATAGGACGACGACAGACAGAAATCGCCCGACCCTAGGCTCCCCTTTCGCGCGGTAGGGCCTTGGCACGGTCGGGGAGAGCCACTCCATAGGAATTGAGTCATCATGTCTATGTACGTTCCGGT	AAAAAAAAAAAAAAAAAAAAAAAAAAAAAAAAAAAAAAAAAAAAAAAAAAAAAAAAAAAAAAAAAAAAAAAAAAAAAAAAAAAAAAAAAAAAAAAAAAAAAAAAAAAAAAAAAAAAAAAAAAAAAAAAAAAAAAAAAAAAAAAAAAAAAA	NM:i:0	MD:Z:150	AS:i:150	XS:i:0
m1_44192_44342_-1_m1_43788_43938_1	0	NODE_2_length_50027_cov_41.0040_ID_3	5296	60	150M	*	0	0	TGAGCCCGACCACGCAACTACTCGTGATAAGTCCATGATACGTGTAGTCGGCCTAACCTACGGATACCTCCCTACATTTCTCTTAGAGGTCTCGACACACCAGGCTTTTCCTTATGATACGTACGCAGTAACCTGTTAATGCGTTTTAGT	IIIIIIIIIIIIIIIIIIIIIIIIIIIIIIIIIIIIIIIIIIIIIIIIIIIIIIIIIIIIIIIIIIIIIIIIIIIIIIIIIIIIIIIIIIIIIIIIIIIIIIIIIIIIIIIIIIIIIIIIIIIIIIIIIIIIIIIIIIIIIIIIIIIIII	NM:i:0	MD:Z:150	AS:i:150	XS:i:0
m1_1292_1442_-1_m1_965_1115_1	0	NODE_2_length_50027_cov_41.0040_ID_3	12473	60	150M	*	0	0	GACCGCCGAGGAGTATTCAAATGGTCCGTCCACGACCGGACGCACTCTCACCGATTGCTCAGTACTGAGACGCCTACCCCGTCAGGTTGGACGGATACCCAGCGAAGATCCGTCGATTACTATTCAATTCAAACACCGCACTTGACCCTG	AAAAAAAAAAAAAAAAAAAAAAAAAAAAAAAAAAAAAAAAAAAAAAAAAAAAAAAAAAAAAAAAAAAAAAAAAAAAAAAAAAAAAAAAAAAAAAAAAAAAAAAAAAAAAAAAAAAAAAAAAAAAAAAAAAAAAAAAAAAAAAAAAAAAAA	NM:i:0	MD:Z:150	AS:i:150	XS:i:0
m1_5465_5615_-1_m1_5104_5254_1	0	NODE_2_length_50027_cov_41.0040_ID_3	16612	60	150M	*	0	0	ATATGAATGAGTGAGTGACTTCGCCTTACATGGTACGTTGTGTGAGCACCTATAAATTAGGCAGTGAACTTTCCTGTTGCCCTACAAGCGTTTGCTAATGGATACCCTAACGCTTTCTCGCAATATCAGTAACTTGACGGCTATCAAAAG	CCCCCCCCCCCCCCCCCCCCCCCCCCCCCCCCCCCCCCCCCCCCCCCCCCCCCCCCCCCCCCCCCCCCCCCCCCCCCCCCCCCCCCCCCCCCCCCCCCCCCCCCCCCCCCCCCCCCCCCCCCCCCCCCCCCCCCCCCCCCCCCCCCCCCC	NM:i:0	MD:Z:150	AS:i:150	XS:i:0
m1_27848_27998_1_m1_28211_28361_-1	16	NODE_2_length_50027_cov_41.0040_ID_3	39719	60	150M	*	0	0	TGCCTAAACCGAACTGTATAACCCGATTGAAACCTCTGTCTACAGCGCACGTGATCGTGTTACAGTTAATAAGCTTGACGGTACTTGCTTGTTATTACGATAGTTCCCATCTTGATTTGCCGCTGCGGCAAGGGATGCGAGGACCGGAAC	CCCCCCCCCCCCCCCCCCCCCCCCCCCCCCCCCCCCCCCCCCCCCCCCCCCCCCCCCCCCCCCCCCCCCCCCCCCCCCCCCCCCCCCCCCCCCCCCCCCCCCCCCCCCCCCCCCCCCCCCCCCCCCCCCCCCCCCCCCCCCCCCCCCCCC	NM:i:0	MD:Z:150	AS:i:150	XS:i:0
m1_21641_21791_1_m1_22163_22313_-1	16	NODE_2_length_50027_cov_41.0040_ID_3	33671	60	150M	*	0	0	CAAGTGATACTAGGTTTAGCCACATTGCGTATGGGGTTAGACAGATAGTAGTGGTGGCGGTCGAACGACGAGTGTTCTATCAACACAATCCCTTACTGTACCTCTTGACGCGTTTTCCGATCTCTTGACTTACCGATGATAATGCGTATT	AAAAAAAAAAAAAAAAAAAAAAAAAAAAAAAAAAAAAAAAAAAAAAAAAAAAAAAAAAAAAAAAAAAAAAAAAAAAAAAAAAAAAAAAAAAAAAAAAAAAAAAAAAAAAAAAAAAAAAAAAAAAAAAAAAAAAAAAAAAAAAAAAAAAAA	NM:i:0	MD:Z:150	AS:i:150	XS:i:0
m1_11176_11326_1_m1_11696_11846_-1	16	NODE_2_length_50027_cov_41.0040_ID_3	23204	60	150M	*	0	0	ACTGGTCAGACTGCACTGAAAAACAGTACATTCACAAGACCAGAGGGCGGATTGGATCTGCAGTTTGCGATCGGAATCGGAGCGCCAACTACAGGCACCAGAGCAACTTTAAGAAACCTCGTCATCACTCTAATATTTCTTCACGCCAAG	AAAAAAAAAAAAAAAAAAAAAAAAAAAAAAAAAAAAAAAAAAAAAAAAAAAAAAAAAAAAAAAAAAAAAAAAAAAAAAAAAAAAAAAAAAAAAAAAAAAAAAAAAAAAAAAAAAAAAAAAAAAAAAAAAAAAAAAAAAAAAAAAAAAAAA	NM:i:0	MD:Z:150	AS:i:150	XS:i:0
m1_24847_24997_-1_m1_24468_24618_1	0	NODE_2_length_50027_cov_41.0040_ID_3	35976	60	150M	*	0	0	CCAATTCAGCGGGCCTAAGCCTGCCAACGCAAAAGAGGTTAAGCCTGGGGGATGCGCTCATAACACATCGAGGGTGATGGTTTGCAAGGAGTGGGGCTCGAATGTACTTTGCCACTGACTCGCCAATTAAAGTAACTGCCTTATGGTACG	CCCCCCCCCCCCCCCCCCCCCCCCCCCCCCCCCCCCCCCCCCCCCCCCCCCCCCCCCCCCCCCCCCCCCCCCCCCCCCCCCCCCCCCCCCCCCCCCCCCCCCCCCCCCCCCCCCCCCCCCCCCCCCCCCCCCCCCCCCCCCCCCCCCCCC	NM:i:0	MD:Z:150	AS:i:150	XS:i:0
m1_39668_39818_-1_m1_39266_39416_1	0	NODE_2_length_50027_cov_41.0040_ID_3	774	60	150M	*	0	0	AGGGGACAATTTAAATCGAAGGGCTCTACCAACTACAGTGGCGTCAGGACTTCCCGGCTACAGAGTACTTAGAAAAGGTACCCATAGTACTATAAGACTAGGTGGAACACAAAGAAGGGCGGCAAGATGCTTTGTATAAACCCAATAATG	EEEEEEEEEEEEEEEEEEEEEEEEEEEEEEEEEEEEEEEEEEEEEEEEEEEEEEEEEEEEEEEEEEEEEEEEEEEEEEEEEEEEEEEEEEEEEEEEEEEEEEEEEEEEEEEEEEEEEEEEEEEEEEEEEEEEEEEEEEEEEEEEEEEEEE	NM:i:0	MD:Z:150	AS:i:150	XS:i:0
m1_45502_45652_-1_m1_45225_45375_1	0	NODE_2_length_50027_cov_41.0040_ID_3	6733	60	150M	*	0	0	AGGGGGATCTCAGATCGATCAACACGCTCCAGTAACGGTGTCACCGCTTTGCTCTGGAATCTTAGTGACCAGAAGTGGCGTGTAAGTGTAAGCCTAGGTTTGAACAACAGAGCGATAATGTAGGCAGCTGCTTGGGGTTATAGCCAGTTA	GGGGGGGGGGGGGGGGGGGGGGGGGGGGGGGGGGGGGGGGGGGGGGGGGGGGGGGGGGGGGGGGGGGGGGGGGGGGGGGGGGGGGGGGGGGGGGGGGGGGGGGGGGGGGGGGGGGGGGGGGGGGGGGGGGGGGGGGGGGGGGGGGGGGGG	NM:i:0	MD:Z:150	AS:i:150	XS:i:0
m1_9273_9423_1_m1_9481_9631_-1	16	NODE_2_length_50027_cov_41.0040_ID_3	20989	60	150M	*	0	0	CAAAAAGAGTTAAGCCTATGTATTACCCCTCGCAATAGCAACAGCCCTTATTGCCAGACTGGTTTAGCTAATAAGTTCACAACGGCGGGCTGACTATTTATGTCGCGTAGTTAGATTACATGTGGCTCTTACAACCGTACCGAGCCCGCA	BBBBBBBBBBBBBBBBBBBBBBBBBBBBBBBBBBBBBBBBBBBBBBBBBBBBBBBBBBBBBBBBBBBBBBBBBBBBBBBBBBBBBBBBBBBBBBBBBBBBBBBBBBBBBBBBBBBBBBBBBBBBBBBBBBBBBBBBBBBBBBBBBBBBBB	NM:i:0	MD:Z:150	AS:i:150	XS:i:0
m1_6421_6571_-1_m1_6070_6220_1	0	NODE_2_length_50027_cov_41.0040_ID_3	17578	60	150M	*	0	0	ATCGAGACTAAAGTTCATAGATGACTAGGTATGACTCCGCGGTCCGCGGCTCTCTTGTTGAGTGACACTTTCAGGTTGTATGTGGTCGGTGCCATAAATATTTACATAAACTTTTCCAAGTATCTAGGCCGTTTAACGATATATAATAGG	DDDDDDDDDDDDDDDDDDDDDDDDDDDDDDDDDDDDDDDDDDDDDDDDDDDDDDDDDDDDDDDDDDDDDDDDDDDDDDDDDDDDDDDDDDDDDDDDDDDDDDDDDDDDDDDDDDDDDDDDDDDDDDDDDDDDDDDDDDDDDDDDDDDDDD	NM:i:0	MD:Z:150	AS:i:150	XS:i:0
m1_41136_41286_1_m1_41492_41642_-1	16	NODE_2_length_50027_cov_41.0040_ID_3	3000	60	150M	*	0	0	AGAGAAGAACATTGCTTCGCCTCATTAACGGGGTGGCACTCAAGTGTCGAGTGGAATATTTACGTCTATCCGAATCAGCAACACGGGTTGCCATCGAGGCAGGGCCCATGATCTCTTGAAACCCCGGGGGTTTGGATCCGACAGCTCTCT	GGGGGGGGGGGGGGGGGGGGGGGGGGGGGGGGGGGGGGGGGGGGGGGGGGGGGGGGGGGGGGGGGGGGGGGGGGGGGGGGGGGGGGGGGGGGGGGGGGGGGGGGGGGGGGGGGGGGGGGGGGGGGGGGGGGGGGGGGGGGGGGGGGGGGG	NM:i:0	MD:Z:150	AS:i:150	XS:i:0
m1_6076_6226_-1_m1_5631_5781_1	0	NODE_2_length_50027_cov_41.0040_ID_3	17139	60	150M	*	0	0	GTGCTTTGAAAGACAAGCATACTCCGCGTCTTCCCTAGAAATGGATAGAAGTCAGACCTGGTGGCATATGGTGACATTCGGTTGTAAAACTCCGCTATGTTCCCCGCAAAAGTGCCATTAAACAATATAAATGTGAAGTCGGGGTCCGAA	EEEEEEEEEEEEEEEEEEEEEEEEEEEEEEEEEEEEEEEEEEEEEEEEEEEEEEEEEEEEEEEEEEEEEEEEEEEEEEEEEEEEEEEEEEEEEEEEEEEEEEEEEEEEEEEEEEEEEEEEEEEEEEEEEEEEEEEEEEEEEEEEEEEEEE	NM:i:0	MD:Z:150	AS:i:150	XS:i:0
m1_28091_28241_1_m1_28455_28605_-1	16	NODE_2_length_50027_cov_41.0040_ID_3	39963	60	150M	*	0	0	GCCCTTTTCCCTAGGGAACCGCCTGATTAGGTGGTCAGCTATATAAGAAGGTGTCGGTCCCTTAAGTTAATTGAAGGTTAATACTCGTCCGCACAGTCTTAACGCATATGTAAGACATCGAGCCAAGATGGCAGGCCACAGCACCCTTTA	GGGGGGGGGGGGGGGGGGGGGGGGGGGGGGGGGGGGGGGGGGGGGGGGGGGGGGGGGGGGGGGGGGGGGGGGGGGGGGGGGGGGGGGGGGGGGGGGGGGGGGGGGGGGGGGGGGGGGGGGGGGGGGGGGGGGGGGGGGGGGGGGGGGGGG	NM:i:0	MD:Z:150	AS:i:150	XS:i:0
m1_42523_42673_1_m1_43048_43198_-1	16	NODE_2_length_50027_cov_41.0040_ID_3	4556	60	150M	*	0	0	TTACTTGTTTTGTTCGAAGAACCTATCGTGATCACTGGGGACGGTTACTAATGTGCCCGGCTACGGGGGGAGGGGTAAGTCCTCAAGCACTGTTGGGTCGAAGATTGCTACATACTGGCGAGACCGTTCCTGGATTCTGTCGAGTGCAAA	BBBBBBBBBBBBBBBBBBBBBBBBBBBBBBBBBBBBBBBBBBBBBBBBBBBBBBBBBBBBBBBBBBBBBBBBBBBBBBBBBBBBBBBBBBBBBBBBBBBBBBBBBBBBBBBBBBBBBBBBBBBBBBBBBBBBBBBBBBBBBBBBBBBBBB	NM:i:0	MD:Z:150	AS:i:150	XS:i:0
m1_21184_21334_1_m1_21523_21673_-1	16	NODE_2_length_50027_cov_41.0040_ID_3	33031	60	150M	*	0	0	CGCACGTGCGGGAAGTATGCCAGGGGCCATAAACTTCTCTAACATCACTAGACAATCACGGGCCACTCCATTAAGGTAACCATTTTGTTCGGGGACTAGAGGTGTAACAGTGAACGCTACTACCACTGCGGATTAAATTTGCCGGGGAAC	@@@@@@@@@@@@@@@@@@@@@@@@@@@@@@@@@@@@@@@@@@@@@@@@@@@@@@@@@@@@@@@@@@@@@@@@@@@@@@@@@@@@@@@@@@@@@@@@@@@@@@@@@@@@@@@@@@@@@@@@@@@@@@@@@@@@@@@@@@@@@@@@@@@@@@	NM:i:0	MD:Z:150	AS:i:150	XS:i:0
m1_7109_7259_-1_m1_6795_6945_1	0	NODE_2_length_50027_cov_41.0040_ID_3	18303	60	150M	*	0	0	GCTAAATTTCCTTATAACAATAAGCAGTTGCGATAAACTCAAACGAAGGGCGTGAGTGATAGACTAGCCAACTAACCCTCCGCCTCTCGAATTATTCGCAGCGTTTGTTAAAGATTAACGATACTTTCTCGACACCTGTTACCCGCTTCA	BBBBBBBBBBBBBBBBBBBBBBBBBBBBBBBBBBBBBBBBBBBBBBBBBBBBBBBBBBBBBBBBBBBBBBBBBBBBBBBBBBBBBBBBBBBBBBBBBBBBBBBBBBBBBBBBBBBBBBBBBBBBBBBBBBBBBBBBBBBBBBBBBBBBBB	NM:i:0	MD:Z:150	AS:i:150	XS:i:0
m1_15109_15259_-1_m1_14754_14904_1	0	NODE_2_length_50027_cov_41.0040_ID_3	26262	60	150M	*	0	0	GAAGACAACGACTGTAGAAGATCCTGTTACTGGCTTCCGAATTATATGCATGTAAATCATGAATACCGCAGACAGGGACGTGCCCTACGCCGCCTTCGGTACACGACTAGATATCGTTCTCGGCATGCATACCTTAGCCGTCCCTAAGTG	BBBBBBBBBBBBBBBBBBBBBBBBBBBBBBBBBBBBBBBBBBBBBBBBBBBBBBBBBBBBBBBBBBBBBBBBBBBBBBBBBBBBBBBBBBBBBBBBBBBBBBBBBBBBBBBBBBBBBBBBBBBBBBBBBBBBBBBBBBBBBBBBBBBBBB	NM:i:0	MD:Z:150	AS:i:150	XS:i:0
m1_47089_47239_-1_m1_46686_46836_1	0	NODE_2_length_50027_cov_41.0040_ID_3	8194	60	150M	*	0	0	TATACTCCCATCTCCTAGTTTTCATTATTTGCTTGATCAGTTCGCTTGTTGTACCTCCAGGATACCTAGGTAGGGCATAAGGATCCGACTTTACAATCCTTTCGTACCTACCGCTGGTGTAAGTTCCTTCGTAGACCGGGCGAGCGTCCC	GGGGGGGGGGGGGGGGGGGGGGGGGGGGGGGGGGGGGGGGGGGGGGGGGGGGGGGGGGGGGGGGGGGGGGGGGGGGGGGGGGGGGGGGGGGGGGGGGGGGGGGGGGGGGGGGGGGGGGGGGGGGGGGGGGGGGGGGGGGGGGGGGGGGGG	NM:i:0	MD:Z:150	AS:i:150	XS:i:0
m1_46725_46875_-1_m1_46383_46533_1	0	NODE_2_length_50027_cov_41.0040_ID_3	7891	60	150M	*	0	0	CCATGACCTGAGTTGTGGTTCAGGATTTTTATAAACGTCTCAATTTTCTGAGGCCAACGTACCGACATGCTCTATCGATTCGCCACTTCAGAAACGCGTGAATAGCCAGAGGGCGTGGGACCAATTAACTCGGAACCCGCTGATCACGGG	IIIIIIIIIIIIIIIIIIIIIIIIIIIIIIIIIIIIIIIIIIIIIIIIIIIIIIIIIIIIIIIIIIIIIIIIIIIIIIIIIIIIIIIIIIIIIIIIIIIIIIIIIIIIIIIIIIIIIIIIIIIIIIIIIIIIIIIIIIIIIIIIIIIIII	NM:i:0	MD:Z:150	AS:i:150	XS:i:0
m1_7345_7495_-1_m1_6906_7056_1	0	NODE_2_length_50027_cov_41.0040_ID_3	18414	60	150M	*	0	0	AGATTAACGATACTTTCTCGACACCTGTTACCCGCTTCATCATTGGGTTTGCACGGCCCCACTTATCTCGATTTCTTAGCAACCGAGAGTAAACCATATATTATCTATTATTCGCAACCACAGCGGAACACATCATAGTTGAACCTGGCA	BBBBBBBBBBBBBBBBBBBBBBBBBBBBBBBBBBBBBBBBBBBBBBBBBBBBBBBBBBBBBBBBBBBBBBBBBBBBBBBBBBBBBBBBBBBBBBBBBBBBBBBBBBBBBBBBBBBBBBBBBBBBBBBBBBBBBBBBBBBBBBBBBBBBBB	NM:i:0	MD:Z:150	AS:i:150	XS:i:0
m1_14165_14315_-1_m1_13842_13992_1	0	NODE_2_length_50027_cov_41.0040_ID_3	25350	60	150M	*	0	0	GCTGCCCCACGTAATGTGTTCGGACCAAGTCAAGGGAGGAATGGGCGTGGTAAGGTTAGAAGGAACCTCTGCGATCCAGATAGACCTTGGTCACTCAGACACAGAGAACAACCCGGGCCGTGTCAGCCCTGGCGCTGGTTTCGACGGAAT	IIIIIIIIIIIIIIIIIIIIIIIIIIIIIIIIIIIIIIIIIIIIIIIIIIIIIIIIIIIIIIIIIIIIIIIIIIIIIIIIIIIIIIIIIIIIIIIIIIIIIIIIIIIIIIIIIIIIIIIIIIIIIIIIIIIIIIIIIIIIIIIIIIIIII	NM:i:0	MD:Z:150	AS:i:150	XS:i:0
m1_19764_19914_1_m1_20149_20299_-1	16	NODE_2_length_50027_cov_41.0040_ID_3	31657	60	150M	*	0	0	TCATCCTGAACTTTGCCCCAGGACCACCTCCCCGACCTTGAACGGAAGAGATGCCAGCGAAAGGCTGTCCTAGGTCAAGAGACACCGTCGTAAAGTGGTGTCGACTCACTATTCCGCGCCTCCACAAGGGCGACGCATGGCGCATGGGCC	FFFFFFFFFFFFFFFFFFFFFFFFFFFFFFFFFFFFFFFFFFFFFFFFFFFFFFFFFFFFFFFFFFFFFFFFFFFFFFFFFFFFFFFFFFFFFFFFFFFFFFFFFFFFFFFFFFFFFFFFFFFFFFFFFFFFFFFFFFFFFFFFFFFFFF	NM:i:0	MD:Z:150	AS:i:150	XS:i:0
m1_1084_1234_-1_m1_875_1025_1	0	NODE_2_length_50027_cov_41.0040_ID_3	12383	60	150M	*	0	0	CAGAAATGAACAGCAACTAGGAAGAAGAGTTGCAACCATCTCACTCATCAGTGCGAAACGTTACTGGGTTACCGAGCTTACCTGCATCTGGACCGCCGAGGAGTATTCAAATGGTCCGTCCACGACCGGACGCACTCTCACCGATTGCTC	IIIIIIIIIIIIIIIIIIIIIIIIIIIIIIIIIIIIIIIIIIIIIIIIIIIIIIIIIIIIIIIIIIIIIIIIIIIIIIIIIIIIIIIIIIIIIIIIIIIIIIIIIIIIIIIIIIIIIIIIIIIIIIIIIIIIIIIIIIIIIIIIIIIIII	NM:i:0	MD:Z:150	AS:i:150	XS:i:0
m1_49787_49937_1_m1_50145_50295_-1	16	NODE_2_length_50027_cov_41.0040_ID_3	11653	60	150M	*	0	0	TCTATTGGCGCCAATGTCCGTAAGTCATTCCAACACGGTCCGGCTTCGAACTATACGATAGTTCTACAGTAATTGGTGCTAATGCCCTTGATGCGATATTAAATAGTGTGCTAAGAATATCAAGACAGTCACAGCAGATTAACGTGGTTC	HHHHHHHHHHHHHHHHHHHHHHHHHHHHHHHHHHHHHHHHHHHHHHHHHHHHHHHHHHHHHHHHHHHHHHHHHHHHHHHHHHHHHHHHHHHHHHHHHHHHHHHHHHHHHHHHHHHHHHHHHHHHHHHHHHHHHHHHHHHHHHHHHHHHHH	NM:i:0	MD:Z:150	AS:i:150	XS:i:0
m1_6625_6775_1_m1_7050_7200_-1	16	NODE_2_length_50027_cov_41.0040_ID_3	18558	60	150M	*	0	0	CTGGCATATTCCATACGATTTAATGATCTGATGATCATGCCGCTCGAGTCTATGTTAAAGAAATAAAAGTCCTAGTGTCTAGACGACCGCTCGTCGGCCGCATTGGACCACCATCAGACGTAGGGCGCGTGCTCAGATTCAAGGCATGCG	EEEEEEEEEEEEEEEEEEEEEEEEEEEEEEEEEEEEEEEEEEEEEEEEEEEEEEEEEEEEEEEEEEEEEEEEEEEEEEEEEEEEEEEEEEEEEEEEEEEEEEEEEEEEEEEEEEEEEEEEEEEEEEEEEEEEEEEEEEEEEEEEEEEEEE	NM:i:0	MD:Z:150	AS:i:150	XS:i:0
m1_18156_18306_-1_m1_17730_17880_1	0	NODE_2_length_50027_cov_41.0040_ID_3	29238	60	150M	*	0	0	GAACGATAAGACCTCTCCATCTTTATGGACGTACGTATGAGTAAATAGGCCAAAGGTACATAATACGTTTGGAGGATTGGAGGGTAGAAAGCACCATTTCGTCCTCGTCCTATCCCCCGGCGAGGCAATTTCCGCAGTAGCCCCCACGAG	BBBBBBBBBBBBBBBBBBBBBBBBBBBBBBBBBBBBBBBBBBBBBBBBBBBBBBBBBBBBBBBBBBBBBBBBBBBBBBBBBBBBBBBBBBBBBBBBBBBBBBBBBBBBBBBBBBBBBBBBBBBBBBBBBBBBBBBBBBBBBBBBBBBBBB	NM:i:0	MD:Z:150	AS:i:150	XS:i:0
m1_37082_37232_1_m1_37458_37608_-1	16	NODE_2_length_50027_cov_41.0040_ID_3	48966	60	150M	*	0	0	ATTCCCGCCGCCCCGATGTATAAAGGGGCAGGCAAGGGGAACCTGTATAACCTGCAGGGGCTGTGGGGCGAGTGATGAGACCTAGGTGTCCTTCTGTTTCTATTGCTGACAGTGTCCATATGTGCCCGTCTGTTAGGGCGGGAGCTAATC	GGGGGGGGGGGGGGGGGGGGGGGGGGGGGGGGGGGGGGGGGGGGGGGGGGGGGGGGGGGGGGGGGGGGGGGGGGGGGGGGGGGGGGGGGGGGGGGGGGGGGGGGGGGGGGGGGGGGGGGGGGGGGGGGGGGGGGGGGGGGGGGGGGGGGG	NM:i:0	MD:Z:150	AS:i:150	XS:i:0
m1_47868_48018_1_m1_48258_48408_-1	16	NODE_2_length_50027_cov_41.0040_ID_3	9766	60	150M	*	0	0	CCTGTGCGGACTGGCGGTTGAATTCAACGCCTATATGCCGGGGGGGGCGCTGCCCTCCACTGATCCGCCAAGGACTAACTGCCGCGACGGGGCATGTGCGATGTGCCGGTCTTGTGAAATCTAAGTGTGCAGTCAAGATTCGGCGGAGAC	EEEEEEEEEEEEEEEEEEEEEEEEEEEEEEEEEEEEEEEEEEEEEEEEEEEEEEEEEEEEEEEEEEEEEEEEEEEEEEEEEEEEEEEEEEEEEEEEEEEEEEEEEEEEEEEEEEEEEEEEEEEEEEEEEEEEEEEEEEEEEEEEEEEEEE	NM:i:0	MD:Z:150	AS:i:150	XS:i:0
m1_18055_18205_-1_m1_17728_17878_1	0	NODE_2_length_50027_cov_41.0040_ID_3	29236	60	150M	*	0	0	CCGAACGATAAGACCTCTCCATCTTTATGGACGTACGTATGAGTAAATAGGCCAAAGGTACATAATACGTTTGGAGGATTGGAGGGTAGAAAGCACCATTTCGTCCTCGTCCTATCCCCCGGCGAGGCAATTTCCGCAGTAGCCCCCACG	BBBBBBBBBBBBBBBBBBBBBBBBBBBBBBBBBBBBBBBBBBBBBBBBBBBBBBBBBBBBBBBBBBBBBBBBBBBBBBBBBBBBBBBBBBBBBBBBBBBBBBBBBBBBBBBBBBBBBBBBBBBBBBBBBBBBBBBBBBBBBBBBBBBBBB	NM:i:0	MD:Z:150	AS:i:150	XS:i:0
m1_7799_7949_1_m1_8325_8475_-1	16	NODE_2_length_50027_cov_41.0040_ID_3	19833	60	150M	*	0	0	TATGCAAACTTAGTTGCAAATAGTGCTACAGGTAGGCGCCATAGACGTGGATTAAACCCGAAGAAAGGGCCGGTGTTGAGCACCGCTCACAGCGGTAGACAGGGGTGCATGCCCGACGCTTGCTAGCTCGACTGGCGCCACTTAGCGGCA	HHHHHHHHHHHHHHHHHHHHHHHHHHHHHHHHHHHHHHHHHHHHHHHHHHHHHHHHHHHHHHHHHHHHHHHHHHHHHHHHHHHHHHHHHHHHHHHHHHHHHHHHHHHHHHHHHHHHHHHHHHHHHHHHHHHHHHHHHHHHHHHHHHHHHH	NM:i:0	MD:Z:150	AS:i:150	XS:i:0
m1_508_658_1_m1_837_987_-1	16	NODE_2_length_50027_cov_41.0040_ID_3	12345	60	150M	*	0	0	CGGTGCAGTCGAGACATTGTATATCATACGATTGGACTCAGAAATGAACAGCAACTAGGAAGAAGAGTTGCAACCATCTCACTCATCAGTGCGAAACGTTACTGGGTTACCGAGCTTACCTGCATCTGGACCGCCGAGGAGTATTCAAAT	EEEEEEEEEEEEEEEEEEEEEEEEEEEEEEEEEEEEEEEEEEEEEEEEEEEEEEEEEEEEEEEEEEEEEEEEEEEEEEEEEEEEEEEEEEEEEEEEEEEEEEEEEEEEEEEEEEEEEEEEEEEEEEEEEEEEEEEEEEEEEEEEEEEEEE	NM:i:0	MD:Z:150	AS:i:150	XS:i:0
m1_28465_28615_1_m1_28872_29022_-1	16	NODE_2_length_50027_cov_41.0040_ID_3	40380	60	150M	*	0	0	GCGTAAAGACCTTAATAAGATCTGGCCACGATCCATCCACCTCAAAGATGCCACCCACTAGTGGGCAAACTGACGCGCCTAGAGGTCGGTGACACCGATGTTGAGGGTTCATGCTTATCGGAAGCCTACGATTTCGCGTAATCGGAACCC	CCCCCCCCCCCCCCCCCCCCCCCCCCCCCCCCCCCCCCCCCCCCCCCCCCCCCCCCCCCCCCCCCCCCCCCCCCCCCCCCCCCCCCCCCCCCCCCCCCCCCCCCCCCCCCCCCCCCCCCCCCCCCCCCCCCCCCCCCCCCCCCCCCCCCC	NM:i:0	MD:Z:150	AS:i:150	XS:i:0
m1_41031_41181_1_m1_41378_41528_-1	16	NODE_2_length_50027_cov_41.0040_ID_3	2886	60	150M	*	0	0	TACTGATGTTTCGATTAACCGTCTATCGCCACTCACGCAGTGACACAATCAGAGACGAGATCACTGCGCATCCCCGACTTGTAGTGTACTATAAGCCCTTCTGTATACCTATTTAGAGAAGAACATTGCTTCGCCTCATTAACGGGGTGG	BBBBBBBBBBBBBBBBBBBBBBBBBBBBBBBBBBBBBBBBBBBBBBBBBBBBBBBBBBBBBBBBBBBBBBBBBBBBBBBBBBBBBBBBBBBBBBBBBBBBBBBBBBBBBBBBBBBBBBBBBBBBBBBBBBBBBBBBBBBBBBBBBBBBBB	NM:i:0	MD:Z:150	AS:i:150	XS:i:0
m1_1465_1615_1_m1_1799_1949_-1	16	NODE_2_length_50027_cov_41.0040_ID_3	13307	60	150M	*	0	0	CACTCGTGCGACAGAGTGTGGCATACAAGGGCGACGACGTATGACCTCCCCGACTGGACCCCTGCGTAGTCGTGAGAGAAGAGCTAACGGGGTATCCGACTGGTTTAACGCGAGACGAATTGGACCGCATCCTCACGAGTTATGTGAGGC	HHHHHHHHHHHHHHHHHHHHHHHHHHHHHHHHHHHHHHHHHHHHHHHHHHHHHHHHHHHHHHHHHHHHHHHHHHHHHHHHHHHHHHHHHHHHHHHHHHHHHHHHHHHHHHHHHHHHHHHHHHHHHHHHHHHHHHHHHHHHHHHHHHHHHH	NM:i:0	MD:Z:150	AS:i:150	XS:i:0
m1_33154_33304_1_m1_33572_33722_-1	16	NODE_2_length_50027_cov_41.0040_ID_3	45080	60	150M	*	0	0	TCGGTACTGATTTAGGACGAAGAACGTGAAATGAGGTTTAAGGCATATTTCAATGGATGGACCCCAGTCATCAGGAGCTGAAACCCGCCTACCCTTTGCCCGGTGTCCTCCCACAAGAACCCTCTGCCCTCACCCGCAACGTAGATCTGT	HHHHHHHHHHHHHHHHHHHHHHHHHHHHHHHHHHHHHHHHHHHHHHHHHHHHHHHHHHHHHHHHHHHHHHHHHHHHHHHHHHHHHHHHHHHHHHHHHHHHHHHHHHHHHHHHHHHHHHHHHHHHHHHHHHHHHHHHHHHHHHHHHHHHHH	NM:i:0	MD:Z:150	AS:i:150	XS:i:0
m1_23818_23968_1_m1_24128_24278_-1	16	NODE_2_length_50027_cov_41.0040_ID_3	35636	60	150M	*	0	0	TACTCTATACAAGGGGGTATGTTACGAATCCAAGTTAGGTGGGCATTCTGAGTCCAAGATGGACAGCCACATGCTTAGCTGTTTGCCTTACGGGGAGCCGGTGAGCGTGTATCGTGGTATGTCGGAAAACCCTGGTCCCGGATTGCGCCT	@@@@@@@@@@@@@@@@@@@@@@@@@@@@@@@@@@@@@@@@@@@@@@@@@@@@@@@@@@@@@@@@@@@@@@@@@@@@@@@@@@@@@@@@@@@@@@@@@@@@@@@@@@@@@@@@@@@@@@@@@@@@@@@@@@@@@@@@@@@@@@@@@@@@@@	NM:i:0	MD:Z:150	AS:i:150	XS:i:0
m1_36557_36707_1_m1_36973_37123_-1	16	NODE_2_length_50027_cov_41.0040_ID_3	48481	60	150M	*	0	0	AGCGTGCGGTTAACGCGCGTACCGATTTTGAGAGCAAGATAAAAAACAAGCGCACGTGGGTGCCCTTTACTCTATCCGCGTCCCAAGTCGCCAATCTGACCAAAGGTTTACGGATTATTGAAGTTACCGAGAATATCAGCTTCTCCCGAG	IIIIIIIIIIIIIIIIIIIIIIIIIIIIIIIIIIIIIIIIIIIIIIIIIIIIIIIIIIIIIIIIIIIIIIIIIIIIIIIIIIIIIIIIIIIIIIIIIIIIIIIIIIIIIIIIIIIIIIIIIIIIIIIIIIIIIIIIIIIIIIIIIIIIII	NM:i:0	MD:Z:150	AS:i:150	XS:i:0
m1_15538_15688_1_m1_15982_16132_-1	16	NODE_2_length_50027_cov_41.0040_ID_3	27490	60	150M	*	0	0	AGTCATATACATGAATGAAAAAGATAAATCAAAGTACCTCCGGTCGAGACGGAAGTATCCGCGTAGAACCTTGTCGTGCCGTGTTCACTTCCAGAAACGTAGCAGTCATTACGATGTATATTACGAAGACCCTATAACGTGGTCACAGGA	@@@@@@@@@@@@@@@@@@@@@@@@@@@@@@@@@@@@@@@@@@@@@@@@@@@@@@@@@@@@@@@@@@@@@@@@@@@@@@@@@@@@@@@@@@@@@@@@@@@@@@@@@@@@@@@@@@@@@@@@@@@@@@@@@@@@@@@@@@@@@@@@@@@@@@	NM:i:0	MD:Z:150	AS:i:150	XS:i:0
m1_46913_47063_-1_m1_46714_46864_1	0	NODE_2_length_50027_cov_41.0040_ID_3	8222	60	150M	*	0	0	TTGCTTGATCAGTTCGCTTGTTGTACCTCCAGGATACCTAGGTAGGGCATAAGGATCCGACTTTACAATCCTTTCGTACCTACCGCTGGTGTAAGTTCCTTCGTAGACCGGGCGAGCGTCCCAGCAGGACTAGCATATACTGGATGCAGT	GGGGGGGGGGGGGGGGGGGGGGGGGGGGGGGGGGGGGGGGGGGGGGGGGGGGGGGGGGGGGGGGGGGGGGGGGGGGGGGGGGGGGGGGGGGGGGGGGGGGGGGGGGGGGGGGGGGGGGGGGGGGGGGGGGGGGGGGGGGGGGGGGGGGGG	NM:i:0	MD:Z:150	AS:i:150	XS:i:0
m1_16659_16809_1_m1_17233_17383_-1	16	NODE_2_length_50027_cov_41.0040_ID_3	28741	60	150M	*	0	0	TAGGTTGAGTGTGAACCATCTCGCTTACCGATGTAGGAGTGAGGTTCGCCCCCTTGACGTTTGTAGCATTTCAACTTAGAAGCTTGGCATTGTCCCACTTGCAAAAGCTTGCTTGCCCTTCGCTTCCGAACCTACAACTGCATTGTCCCA	EEEEEEEEEEEEEEEEEEEEEEEEEEEEEEEEEEEEEEEEEEEEEEEEEEEEEEEEEEEEEEEEEEEEEEEEEEEEEEEEEEEEEEEEEEEEEEEEEEEEEEEEEEEEEEEEEEEEEEEEEEEEEEEEEEEEEEEEEEEEEEEEEEEEEE	NM:i:0	MD:Z:150	AS:i:150	XS:i:0
m1_33997_34147_1_m1_34349_34499_-1	16	NODE_2_length_50027_cov_41.0040_ID_3	45857	60	150M	*	0	0	GGTCTGGGAGGTATAAGACTTAAAGATCCGACATGCAGGCCCGTACGTAGTGGGCTGCGGATAGGAACATAAATTCGTAAACACAGTCGTGGTCTGGACTTGCTCTGCTCCCCAACGGCATCCAATTTGCGGTGGGTAATTAACCCAATT	FFFFFFFFFFFFFFFFFFFFFFFFFFFFFFFFFFFFFFFFFFFFFFFFFFFFFFFFFFFFFFFFFFFFFFFFFFFFFFFFFFFFFFFFFFFFFFFFFFFFFFFFFFFFFFFFFFFFFFFFFFFFFFFFFFFFFFFFFFFFFFFFFFFFFF	NM:i:0	MD:Z:150	AS:i:150	XS:i:0
m1_36960_37110_1_m1_37351_37501_-1	16	NODE_2_length_50027_cov_41.0040_ID_3	48859	60	150M	*	0	0	CCTGCGATCAAAGTCATGTTCGCTCCCTCCAAAAATAGGAATAGTACAGTTTTGTTAGTCTGATGTTCCTGGGCGTTTGATAGCAGCAGCCCAGTATTCGAAGTAGGATTCCCGCCGCCCCGATGTATAAAGGGGCAGGCAAGGGGAACC	DDDDDDDDDDDDDDDDDDDDDDDDDDDDDDDDDDDDDDDDDDDDDDDDDDDDDDDDDDDDDDDDDDDDDDDDDDDDDDDDDDDDDDDDDDDDDDDDDDDDDDDDDDDDDDDDDDDDDDDDDDDDDDDDDDDDDDDDDDDDDDDDDDDDDD	NM:i:0	MD:Z:150	AS:i:150	XS:i:0
m1_14833_14983_1_m1_15142_15292_-1	16	NODE_2_length_50027_cov_41.0040_ID_3	26650	60	150M	*	0	0	TCCGTCGGTGTGTTGCTTGGCAGTCGTCCTCCAGCTCGCAGGACTCTTCTATATGGCGATAGACAACAGCAGCCAATGGTCGTTATACAGGAGAGCTTTTAGCAGAGGGCGGTTTTATCTACTCCTAACATGTACCAAGAACCCTGCTGT	GGGGGGGGGGGGGGGGGGGGGGGGGGGGGGGGGGGGGGGGGGGGGGGGGGGGGGGGGGGGGGGGGGGGGGGGGGGGGGGGGGGGGGGGGGGGGGGGGGGGGGGGGGGGGGGGGGGGGGGGGGGGGGGGGGGGGGGGGGGGGGGGGGGGGG	NM:i:0	MD:Z:150	AS:i:150	XS:i:0
m1_9453_9603_1_m1_9909_10059_-1	16	NODE_2_length_50027_cov_41.0040_ID_3	21417	60	150M	*	0	0	TGTGATCCACAATTCTTTAAGAAAATAGCCAAGGAGCGATATTAGCATGGGGACTCGAGCGGTCTTTGAAATTTCGCCGCGAGGGGTTCTTCATCATTTATGGAAAGGCCTCACGCTAAGATCTTGTCCGCAGAAGAACCGCGGATATTC	HHHHHHHHHHHHHHHHHHHHHHHHHHHHHHHHHHHHHHHHHHHHHHHHHHHHHHHHHHHHHHHHHHHHHHHHHHHHHHHHHHHHHHHHHHHHHHHHHHHHHHHHHHHHHHHHHHHHHHHHHHHHHHHHHHHHHHHHHHHHHHHHHHHHHH	NM:i:0	MD:Z:150	AS:i:150	XS:i:0
m1_31897_32047_1_m1_32054_32204_-1	16	NODE_2_length_50027_cov_41.0040_ID_3	43562	60	150M	*	0	0	CCTAGCATGGGTAGCAGCTGGAGTTCGGTCGAAGCGTAAGTGGTCACGCGCCGTTAAGGTGTCGAACGTTCCCTGAGAGGCTGTGAAACATCCCGCGGTAAAGGACTTTTAGCTTGATTACTCGTGACTAGATCTACTAGAGCAAATGAG	IIIIIIIIIIIIIIIIIIIIIIIIIIIIIIIIIIIIIIIIIIIIIIIIIIIIIIIIIIIIIIIIIIIIIIIIIIIIIIIIIIIIIIIIIIIIIIIIIIIIIIIIIIIIIIIIIIIIIIIIIIIIIIIIIIIIIIIIIIIIIIIIIIIIII	NM:i:0	MD:Z:150	AS:i:150	XS:i:0
m1_38542_38692_-1_m1_38281_38431_1	0	NODE_2_length_50027_cov_41.0040_ID_3	49789	60	150M	*	0	0	AGTGCACCCCGTCACCCATCACCTGACGCGGTTGTCCTCGCAGTGAGTCGCGAGTGCCCTGCCACAGCGTAATTTCCAGTTTCTACCCTTGTGCACATAGTCGGACGCGAACCGAAGTATGGAGGATCGGGCCATAGACTAAACATCGAG	BBBBBBBBBBBBBBBBBBBBBBBBBBBBBBBBBBBBBBBBBBBBBBBBBBBBBBBBBBBBBBBBBBBBBBBBBBBBBBBBBBBBBBBBBBBBBBBBBBBBBBBBBBBBBBBBBBBBBBBBBBBBBBBBBBBBBBBBBBBBBBBBBBBBBB	NM:i:0	MD:Z:150	AS:i:150	XS:i:0
m1_1243_1393_-1_m1_678_828_1	0	NODE_2_length_50027_cov_41.0040_ID_3	12186	60	150M	*	0	0	GACACCTCTATCCAATTTCTCGTGAGAGTCCGCGTCAGGATAGCTCCGGGATGAAGTAGAATAGGGAATAAGCGGCATGGAGCGCTTTATAGACGTAACCACAAAGCTACCACAACCTACCCCAACGGCATTTATGTGGGTATTTATCGG	HHHHHHHHHHHHHHHHHHHHHHHHHHHHHHHHHHHHHHHHHHHHHHHHHHHHHHHHHHHHHHHHHHHHHHHHHHHHHHHHHHHHHHHHHHHHHHHHHHHHHHHHHHHHHHHHHHHHHHHHHHHHHHHHHHHHHHHHHHHHHHHHHHHHHH	NM:i:0	MD:Z:150	AS:i:150	XS:i:0
m1_15274_15424_1_m1_15631_15781_-1	16	NODE_2_length_50027_cov_41.0040_ID_3	27139	60	150M	*	0	0	TGCAAAGTAATCGCGTGGGCGTTCTAACAACTGCCCGTCCCCGGGGACCAGATGGTCTATACCCCCGCTTGACTACTCTCCAACCGAATCCAAGAAGAGTAGCCCTGCTGTCTGTCGTACAGCACCTGTAGTACTCAGAGGTCAACACGA	HHHHHHHHHHHHHHHHHHHHHHHHHHHHHHHHHHHHHHHHHHHHHHHHHHHHHHHHHHHHHHHHHHHHHHHHHHHHHHHHHHHHHHHHHHHHHHHHHHHHHHHHHHHHHHHHHHHHHHHHHHHHHHHHHHHHHHHHHHHHHHHHHHHHHH	NM:i:0	MD:Z:150	AS:i:150	XS:i:0
m1_20770_20920_-1_m1_20340_20490_1	0	NODE_2_length_50027_cov_41.0040_ID_3	31848	60	150M	*	0	0	AATGGGCTCTAGCCACTGTTCGCGATCTGCGCGAGAGACCTAGGATCGGCGAAAAAGCAGACGTCTCAACCATGGGCGAAGCGGGGCTTGTTCGTATTGGTAAGGCGCGTTCGCCCTATTTTGTTGTAGTTAATACCTATAACTCACGTC	BBBBBBBBBBBBBBBBBBBBBBBBBBBBBBBBBBBBBBBBBBBBBBBBBBBBBBBBBBBBBBBBBBBBBBBBBBBBBBBBBBBBBBBBBBBBBBBBBBBBBBBBBBBBBBBBBBBBBBBBBBBBBBBBBBBBBBBBBBBBBBBBBBBBBB	NM:i:0	MD:Z:150	AS:i:150	XS:i:0
m1_25424_25574_1_m1_25726_25876_-1	16	NODE_2_length_50027_cov_41.0040_ID_3	37234	60	150M	*	0	0	CGTACCAGCAATGCCTGCTCATAACGTACACGCTTTTCTCTACATAAAATCATGCGCAGCGAGGCTGCGCCGGACTGTCTCCTACCCTAAATGGGTTGGTACCTTCCGGTAATTATATAAGGTGTCCAGTACTTCTAAGCTGATTTCCGT	EEEEEEEEEEEEEEEEEEEEEEEEEEEEEEEEEEEEEEEEEEEEEEEEEEEEEEEEEEEEEEEEEEEEEEEEEEEEEEEEEEEEEEEEEEEEEEEEEEEEEEEEEEEEEEEEEEEEEEEEEEEEEEEEEEEEEEEEEEEEEEEEEEEEEE	NM:i:0	MD:Z:150	AS:i:150	XS:i:0
m1_2220_2370_-1_m1_1847_1997_1	0	NODE_2_length_50027_cov_41.0040_ID_3	13355	60	150M	*	0	0	CCCGACTGGACCCCTGCGTAGTCGTGAGAGAAGAGCTAACGGGGTATCCGACTGGTTTAACGCGAGACGAATTGGACCGCATCCTCACGAGTTATGTGAGGCATAGCTCTAGCACACGGTAGCTCGTTGATATGAGAGTCTCGGCGGGTC	FFFFFFFFFFFFFFFFFFFFFFFFFFFFFFFFFFFFFFFFFFFFFFFFFFFFFFFFFFFFFFFFFFFFFFFFFFFFFFFFFFFFFFFFFFFFFFFFFFFFFFFFFFFFFFFFFFFFFFFFFFFFFFFFFFFFFFFFFFFFFFFFFFFFFF	NM:i:0	MD:Z:150	AS:i:150	XS:i:0
m1_14838_14988_-1_m1_14500_14650_1	0	NODE_2_length_50027_cov_41.0040_ID_3	26008	60	150M	*	0	0	GATCACTAAATGCAGCCCTGTTGGCAACAGCGAGCGATAGTGTTACGGCGAGAATTTGCTAGACCAGTGCGTGGGCCGCTGTACTGTTCTTGACCAAATTCCCGCATGTTTTCAAGCATCGGAGTAGGGATTCTGCCATTAAGCTGGAGT	EEEEEEEEEEEEEEEEEEEEEEEEEEEEEEEEEEEEEEEEEEEEEEEEEEEEEEEEEEEEEEEEEEEEEEEEEEEEEEEEEEEEEEEEEEEEEEEEEEEEEEEEEEEEEEEEEEEEEEEEEEEEEEEEEEEEEEEEEEEEEEEEEEEEEE	NM:i:0	MD:Z:150	AS:i:150	XS:i:0
m1_17492_17642_-1_m1_17245_17395_1	0	NODE_2_length_50027_cov_41.0040_ID_3	28753	60	150M	*	0	0	GAACCATCTCGCTTACCGATGTAGGAGTGAGGTTCGCCCCCTTGACGTTTGTAGCATTTCAACTTAGAAGCTTGGCATTGTCCCACTTGCAAAAGCTTGCTTGCCCTTCGCTTCCGAACCTACAACTGCATTGTCCCATAAGACTAGACA	HHHHHHHHHHHHHHHHHHHHHHHHHHHHHHHHHHHHHHHHHHHHHHHHHHHHHHHHHHHHHHHHHHHHHHHHHHHHHHHHHHHHHHHHHHHHHHHHHHHHHHHHHHHHHHHHHHHHHHHHHHHHHHHHHHHHHHHHHHHHHHHHHHHHHH	NM:i:0	MD:Z:150	AS:i:150	XS:i:0
m1_47259_47409_-1_m1_46861_47011_1	0	NODE_2_length_50027_cov_41.0040_ID_3	8369	60	150M	*	0	0	AGTGGGGATAGAAAAGGGAGGATGACATACATAACACGCCTTTCGGCTGAGCCGTCTGAGACTGAAAGATGACCGGCCTCTAAGAGAGAATGAAGTACGAATAGGTTTAGAATACAGAATGCGAAATAAACATGCAGCCGGAGCCAGGCC	CCCCCCCCCCCCCCCCCCCCCCCCCCCCCCCCCCCCCCCCCCCCCCCCCCCCCCCCCCCCCCCCCCCCCCCCCCCCCCCCCCCCCCCCCCCCCCCCCCCCCCCCCCCCCCCCCCCCCCCCCCCCCCCCCCCCCCCCCCCCCCCCCCCCCC	NM:i:0	MD:Z:150	AS:i:150	XS:i:0
m1_45846_45996_1_m1_46126_46276_-1	16	NODE_2_length_50027_cov_41.0040_ID_3	7634	60	150M	*	0	0	CGTTTTATTTATCAGAAAACATGCGGGGTCCCAGTGCCCCATCTAGCGGTTGTGATGAAGGTGGCAGAATTACTCAATCGTGACCTTCATCAAAAACACTCCAAACACTGGGACCTGGAAATAGGACGACGACAGACAGAAATCGCCCGA	GGGGGGGGGGGGGGGGGGGGGGGGGGGGGGGGGGGGGGGGGGGGGGGGGGGGGGGGGGGGGGGGGGGGGGGGGGGGGGGGGGGGGGGGGGGGGGGGGGGGGGGGGGGGGGGGGGGGGGGGGGGGGGGGGGGGGGGGGGGGGGGGGGGGGG	NM:i:0	MD:Z:150	AS:i:150	XS:i:0
m1_6917_7067_1_m1_7229_7379_-1	16	NODE_2_length_50027_cov_41.0040_ID_3	18737	60	150M	*	0	0	GACCGGGCACATGCTTACACCCGGTGGAGGTCAAAACTTGAGAGAACAGAATTGGCAGGAGCGGTTACATGTCTCGGGACCGAATGCCGGCCCCTAACGGCTGTTGCCTATCACCGCTGGAGAGATATCTGAACAGAGCAGGAAAATGTA	BBBBBBBBBBBBBBBBBBBBBBBBBBBBBBBBBBBBBBBBBBBBBBBBBBBBBBBBBBBBBBBBBBBBBBBBBBBBBBBBBBBBBBBBBBBBBBBBBBBBBBBBBBBBBBBBBBBBBBBBBBBBBBBBBBBBBBBBBBBBBBBBBBBBBB	NM:i:0	MD:Z:150	AS:i:150	XS:i:0
m1_26034_26184_-1_m1_25690_25840_1	0	NODE_2_length_50027_cov_41.0040_ID_3	37198	60	150M	*	0	0	ACCCTCAATGGATTTCACGCGGTTAGTCTGGCCTAGCGTACCAGCAATGCCTGCTCATAACGTACACGCTTTTCTCTACATAAAATCATGCGCAGCGAGGCTGCGCCGGACTGTCTCCTACCCTAAATGGGTTGGTACCTTCCGGTAATT	FFFFFFFFFFFFFFFFFFFFFFFFFFFFFFFFFFFFFFFFFFFFFFFFFFFFFFFFFFFFFFFFFFFFFFFFFFFFFFFFFFFFFFFFFFFFFFFFFFFFFFFFFFFFFFFFFFFFFFFFFFFFFFFFFFFFFFFFFFFFFFFFFFFFFF	NM:i:0	MD:Z:150	AS:i:150	XS:i:0
m1_17443_17593_-1_m1_17154_17304_1	0	NODE_2_length_50027_cov_41.0040_ID_3	28662	60	150M	*	0	0	TCTCTATCCCTTTCAGTGAAATAGAAACAAACTTATTACGATTTCACTAAACTTGCCACACTAGTCTGTAGAAAGTTAGTAGGTTGAGTGTGAACCATCTCGCTTACCGATGTAGGAGTGAGGTTCGCCCCCTTGACGTTTGTAGCATTT	CCCCCCCCCCCCCCCCCCCCCCCCCCCCCCCCCCCCCCCCCCCCCCCCCCCCCCCCCCCCCCCCCCCCCCCCCCCCCCCCCCCCCCCCCCCCCCCCCCCCCCCCCCCCCCCCCCCCCCCCCCCCCCCCCCCCCCCCCCCCCCCCCCCCCC	NM:i:0	MD:Z:150	AS:i:150	XS:i:0
m1_1154_1304_1_m1_1636_1786_-1	16	NODE_2_length_50027_cov_41.0040_ID_3	13144	60	150M	*	0	0	TACTAACTCCAGGAACCTGCTGTTAGGTCCGACGTCGCTACAAGCGGGAGAGTACGCCTTTGTGCACAGAGATATCTGAGAATAGGTTATATGCGTTGGCGTCGCACCGCAGGCGACAGGTCGCGCAGTCATGCGATGTAAGGTGATCGC	HHHHHHHHHHHHHHHHHHHHHHHHHHHHHHHHHHHHHHHHHHHHHHHHHHHHHHHHHHHHHHHHHHHHHHHHHHHHHHHHHHHHHHHHHHHHHHHHHHHHHHHHHHHHHHHHHHHHHHHHHHHHHHHHHHHHHHHHHHHHHHHHHHHHHH	NM:i:0	MD:Z:150	AS:i:150	XS:i:0
m1_27335_27485_1_m1_27606_27756_-1	16	NODE_2_length_50027_cov_41.0040_ID_3	39114	60	150M	*	0	0	CGTACTGATTTTGTCTCAGTGTGTTTACCAAGCCGTGCTAAACATAAGGTAGCATGTCCGCAAACCTTATCGCGTGTATGTCTATTCTGGGTAGGGCACCGAATTACAGCCCGAACATCTTTAGCCCCTCTCTTTAGAACCTTGTTCGTA	AAAAAAAAAAAAAAAAAAAAAAAAAAAAAAAAAAAAAAAAAAAAAAAAAAAAAAAAAAAAAAAAAAAAAAAAAAAAAAAAAAAAAAAAAAAAAAAAAAAAAAAAAAAAAAAAAAAAAAAAAAAAAAAAAAAAAAAAAAAAAAAAAAAAAA	NM:i:0	MD:Z:150	AS:i:150	XS:i:0
m1_3057_3207_1_m1_3473_3623_-1	16	NODE_2_length_50027_cov_41.0040_ID_3	14981	60	150M	*	0	0	TGTTAAGTGCACGAAGACCGCCAGCGGGACCGCCCTAGCGTTCCGCAAGTCATGCTTGCGCCGCCGGATCGGAAACCTCGCAGGATTGGAGGGGCGGTTAATCCATAATTTGCAAGACTGATAACTAAGGCGAGATGCATGTTAGCCCGC	IIIIIIIIIIIIIIIIIIIIIIIIIIIIIIIIIIIIIIIIIIIIIIIIIIIIIIIIIIIIIIIIIIIIIIIIIIIIIIIIIIIIIIIIIIIIIIIIIIIIIIIIIIIIIIIIIIIIIIIIIIIIIIIIIIIIIIIIIIIIIIIIIIIIII	NM:i:0	MD:Z:150	AS:i:150	XS:i:0
m1_37431_37581_-1_m1_37001_37151_1	0	NODE_2_length_50027_cov_41.0040_ID_3	48509	60	150M	*	0	0	TGAGAGCAAGATAAAAAACAAGCGCACGTGGGTGCCCTTTACTCTATCCGCGTCCCAAGTCGCCAATCTGACCAAAGGTTTACGGATTATTGAAGTTACCGAGAATATCAGCTTCTCCCGAGGTGCTGTGGCCGCTCGGGACCCAGGCAC	AAAAAAAAAAAAAAAAAAAAAAAAAAAAAAAAAAAAAAAAAAAAAAAAAAAAAAAAAAAAAAAAAAAAAAAAAAAAAAAAAAAAAAAAAAAAAAAAAAAAAAAAAAAAAAAAAAAAAAAAAAAAAAAAAAAAAAAAAAAAAAAAAAAAAA	NM:i:0	MD:Z:150	AS:i:150	XS:i:0
m1_43281_43431_-1_m1_42975_43125_1	0	NODE_2_length_50027_cov_41.0040_ID_3	4483	60	150M	*	0	0	GCCTGTCCTCCAGACCCCCTTCTACGCCATTTGCGAACGAGAGACGGACCCACCACGGGTCGCCGAGAGTTGGTTACTTGTTTTGTTCGAAGAACCTATCGTGATCACTGGGGACGGTTACTAATGTGCCCGGCTACGGGGGGAGGGGTA	FFFFFFFFFFFFFFFFFFFFFFFFFFFFFFFFFFFFFFFFFFFFFFFFFFFFFFFFFFFFFFFFFFFFFFFFFFFFFFFFFFFFFFFFFFFFFFFFFFFFFFFFFFFFFFFFFFFFFFFFFFFFFFFFFFFFFFFFFFFFFFFFFFFFFF	NM:i:0	MD:Z:150	AS:i:150	XS:i:0
m1_46233_46383_-1_m1_45842_45992_1	0	NODE_2_length_50027_cov_41.0040_ID_3	7350	60	150M	*	0	0	CGCATCTATAGTACCAAATCAGGTATAGACCACCATACATGGGTCATGAGCTCGAGGTACGAGCTCAAACTATCGCAGAGAATTCTCTGATAGCCTAAGTCGCAGTACTCGATTCCCTCCAAACCAGCTGTCATTATCACCAACTCGCTC	@@@@@@@@@@@@@@@@@@@@@@@@@@@@@@@@@@@@@@@@@@@@@@@@@@@@@@@@@@@@@@@@@@@@@@@@@@@@@@@@@@@@@@@@@@@@@@@@@@@@@@@@@@@@@@@@@@@@@@@@@@@@@@@@@@@@@@@@@@@@@@@@@@@@@@	NM:i:0	MD:Z:150	AS:i:150	XS:i:0
m1_13397_13547_1_m1_13619_13769_-1	16	NODE_2_length_50027_cov_41.0040_ID_3	25127	60	150M	*	0	0	CACCGCAAGTTCCTTCCGCATACATTTCAAGGGAGGACAATCCAATAGTAGTACCTGGCACATCATTGGCTTATAAATATGCAGAGCATTCGGGCTAGAAGAACGCATCTAGTGGTGTGCGTGGATGGATCAATGTTCGATCTATCAGAC	IIIIIIIIIIIIIIIIIIIIIIIIIIIIIIIIIIIIIIIIIIIIIIIIIIIIIIIIIIIIIIIIIIIIIIIIIIIIIIIIIIIIIIIIIIIIIIIIIIIIIIIIIIIIIIIIIIIIIIIIIIIIIIIIIIIIIIIIIIIIIIIIIIIIII	NM:i:0	MD:Z:150	AS:i:150	XS:i:0
m1_21671_21821_1_m1_21964_22114_-1	16	NODE_2_length_50027_cov_41.0040_ID_3	33472	60	150M	*	0	0	CGATCATCATAAGGATAGAAGGTACGACTCTGACATAGGCTTCCTCTAGAGCCCTCTTGGAATCGACCACCCAATATTTTCCAATCATACATAGCAAAATAATGTCTGTAGTGTCCTCGCGAAATCACAAGACAGCTTGTGTGCGCGGGC	IIIIIIIIIIIIIIIIIIIIIIIIIIIIIIIIIIIIIIIIIIIIIIIIIIIIIIIIIIIIIIIIIIIIIIIIIIIIIIIIIIIIIIIIIIIIIIIIIIIIIIIIIIIIIIIIIIIIIIIIIIIIIIIIIIIIIIIIIIIIIIIIIIIIII	NM:i:0	MD:Z:150	AS:i:150	XS:i:0
m1_46531_46681_-1_m1_46212_46362_1	0	NODE_2_length_50027_cov_41.0040_ID_3	7720	60	150M	*	0	0	TCATCAAAAACACTCCAAACACTGGGACCTGGAAATAGGACGACGACAGACAGAAATCGCCCGACCCTAGGCTCCCCTTTCGCGCGGTAGGGCCTTGGCACGGTCGGGGAGAGCCACTCCATAGGAATTGAGTCATCATGTCTATGTACG	CCCCCCCCCCCCCCCCCCCCCCCCCCCCCCCCCCCCCCCCCCCCCCCCCCCCCCCCCCCCCCCCCCCCCCCCCCCCCCCCCCCCCCCCCCCCCCCCCCCCCCCCCCCCCCCCCCCCCCCCCCCCCCCCCCCCCCCCCCCCCCCCCCCCCC	NM:i:0	MD:Z:150	AS:i:150	XS:i:0
m1_1926_2076_-1_m1_1531_1681_1	0	NODE_2_length_50027_cov_41.0040_ID_3	13039	60	150M	*	0	0	GGACAGTGAGCTCGTAACGAGAAGTCCAGGCGGGACTGGTATCGTTTTGCTCTCCATGTAGGTGATCCCGGGCGTCGGTCGATATGATGGCTAACACCCGTGCTGTACTAACTCCAGGAACCTGCTGTTAGGTCCGACGTCGCTACAAGC	CCCCCCCCCCCCCCCCCCCCCCCCCCCCCCCCCCCCCCCCCCCCCCCCCCCCCCCCCCCCCCCCCCCCCCCCCCCCCCCCCCCCCCCCCCCCCCCCCCCCCCCCCCCCCCCCCCCCCCCCCCCCCCCCCCCCCCCCCCCCCCCCCCCCCC	NM:i:0	MD:Z:150	AS:i:150	XS:i:0
m1_22344_22494_1_m1_22727_22877_-1	16	NODE_2_length_50027_cov_41.0040_ID_3	34235	60	150M	*	0	0	GTATGGCGACATCCGTTAAATGGATCACCGTATAATCAATTAATAGCGTGTTGCTCTTTAAGGTTTACAGATTATGTGTAGAACTATCAGCTGCACGCTGCTAGCCAAGGTCCCGCTATGTCAAATAGGGCAGACTCCATCTTTGATCGG	CCCCCCCCCCCCCCCCCCCCCCCCCCCCCCCCCCCCCCCCCCCCCCCCCCCCCCCCCCCCCCCCCCCCCCCCCCCCCCCCCCCCCCCCCCCCCCCCCCCCCCCCCCCCCCCCCCCCCCCCCCCCCCCCCCCCCCCCCCCCCCCCCCCCCC	NM:i:0	MD:Z:150	AS:i:150	XS:i:0
m1_8570_8720_-1_m1_8178_8328_1	0	NODE_2_length_50027_cov_41.0040_ID_3	19686	60	150M	*	0	0	GGTTTGCGTTTGCGTCATTCAATACCTTCACATGCGTAGTCCCTCTGGGTAATTCGGCCGTTGCGATTGGTAGTCGTGTCAGTACTTACGTTATTAGATCACTCGGCCAGCTGATCCGTTGATCCATCCACGGGACGCGGCCACCCTTAT	DDDDDDDDDDDDDDDDDDDDDDDDDDDDDDDDDDDDDDDDDDDDDDDDDDDDDDDDDDDDDDDDDDDDDDDDDDDDDDDDDDDDDDDDDDDDDDDDDDDDDDDDDDDDDDDDDDDDDDDDDDDDDDDDDDDDDDDDDDDDDDDDDDDDDD	NM:i:0	MD:Z:150	AS:i:150	XS:i:0
m1_3415_3565_-1_m1_2933_3083_1	0	NODE_2_length_50027_cov_41.0040_ID_3	14441	60	150M	*	0	0	TTATCCTTCGTGGCTACTCGGCTCAGAAACGCGAGTTCCTGGCTATAGATTTCGTCCGTCACAATACGGGCGCGGTTACAGTTGGGACCGACCCTCCAAACTTCTCCTGTATCTTTCGGCCTAGGGTTACCGTCAGGAGCGTCGCGGCTT	AAAAAAAAAAAAAAAAAAAAAAAAAAAAAAAAAAAAAAAAAAAAAAAAAAAAAAAAAAAAAAAAAAAAAAAAAAAAAAAAAAAAAAAAAAAAAAAAAAAAAAAAAAAAAAAAAAAAAAAAAAAAAAAAAAAAAAAAAAAAAAAAAAAAAA	NM:i:0	MD:Z:150	AS:i:150	XS:i:0
m1_48680_48830_1_m1_48960_49110_-1	16	NODE_2_length_50027_cov_41.0040_ID_3	10468	60	150M	*	0	0	CTTTCACTTCCCCCATGCGCATGGACGGAAAAAGCAAACATGAAGCACAACATCGTGGTACGGCTAGGTATGTGGCTACCCGGGTGGTTCGAAGGATCATTAATGTAAGCAGTACGTTTCTCGTGCAAGGCCGGGCGGCTACGCGTGCGC	AAAAAAAAAAAAAAAAAAAAAAAAAAAAAAAAAAAAAAAAAAAAAAAAAAAAAAAAAAAAAAAAAAAAAAAAAAAAAAAAAAAAAAAAAAAAAAAAAAAAAAAAAAAAAAAAAAAAAAAAAAAAAAAAAAAAAAAAAAAAAAAAAAAAAA	NM:i:0	MD:Z:150	AS:i:150	XS:i:0
m1_18501_18651_-1_m1_18195_18345_1	0	NODE_2_length_50027_cov_41.0040_ID_3	29703	60	150M	*	0	0	TTTCGTATATTTGCCCTGATCTCCCACTCCGTACTAGGACTCCCCTGTAATAGATTAGGGTGCTAGGTGCAGGCATTCCTAATTACAATATAATCAACTCATCGGACAGCACCTCAATAACACGCTCATGCCACTATAAGATTCGGTTGA	BBBBBBBBBBBBBBBBBBBBBBBBBBBBBBBBBBBBBBBBBBBBBBBBBBBBBBBBBBBBBBBBBBBBBBBBBBBBBBBBBBBBBBBBBBBBBBBBBBBBBBBBBBBBBBBBBBBBBBBBBBBBBBBBBBBBBBBBBBBBBBBBBBBBBB	NM:i:0	MD:Z:150	AS:i:150	XS:i:0
m1_28143_28293_-1_m1_27872_28022_1	0	NODE_2_length_50027_cov_41.0040_ID_3	39380	60	150M	*	0	0	CCCCGCGAGTCTAATCGTACCTGTGTGTTGGTAGAGATGATCACAGGAAGTACGTGTTGTCAGCGCCATATGGCGGAGAGCACGCCAGATCATTTTCAGATCTACTCTCACCGCGTTGCAATAACAAGCTCGTTGTGGCACCGCGAGTTA	EEEEEEEEEEEEEEEEEEEEEEEEEEEEEEEEEEEEEEEEEEEEEEEEEEEEEEEEEEEEEEEEEEEEEEEEEEEEEEEEEEEEEEEEEEEEEEEEEEEEEEEEEEEEEEEEEEEEEEEEEEEEEEEEEEEEEEEEEEEEEEEEEEEEEE	NM:i:0	MD:Z:150	AS:i:150	XS:i:0
m1_41150_41300_1_m1_41530_41680_-1	16	NODE_2_length_50027_cov_41.0040_ID_3	3038	60	150M	*	0	0	CTCAAGTGTCGAGTGGAATATTTACGTCTATCCGAATCAGCAACACGGGTTGCCATCGAGGCAGGGCCCATGATCTCTTGAAACCCCGGGGGTTTGGATCCGACAGCTCTCTCAGATCTGAGTTTTTGCCTGCCGGCCAGGAAGATACGT	DDDDDDDDDDDDDDDDDDDDDDDDDDDDDDDDDDDDDDDDDDDDDDDDDDDDDDDDDDDDDDDDDDDDDDDDDDDDDDDDDDDDDDDDDDDDDDDDDDDDDDDDDDDDDDDDDDDDDDDDDDDDDDDDDDDDDDDDDDDDDDDDDDDDDD	NM:i:0	MD:Z:150	AS:i:150	XS:i:0
m1_40684_40834_-1_m1_40333_40483_1	0	NODE_2_length_50027_cov_41.0040_ID_3	1841	60	150M	*	0	0	TTCCGGCGATATCATGTCATGACACGGTTACTCCTGGTATTCCCCTCTATTCGTGCTGTAGCCACGCTCTCTAGAAGAAATTAACTAGAATGCCTCCTCCCCGCCGAAAATGGAAACTTTGTCGGTACTATAATTCGAAAGTCACCCCAG	DDDDDDDDDDDDDDDDDDDDDDDDDDDDDDDDDDDDDDDDDDDDDDDDDDDDDDDDDDDDDDDDDDDDDDDDDDDDDDDDDDDDDDDDDDDDDDDDDDDDDDDDDDDDDDDDDDDDDDDDDDDDDDDDDDDDDDDDDDDDDDDDDDDDDD	NM:i:0	MD:Z:150	AS:i:150	XS:i:0
m1_39465_39615_-1_m1_39232_39382_1	0	NODE_2_length_50027_cov_41.0040_ID_3	740	60	150M	*	0	0	CATAAGGTATGCCTAGTTCGTCCCAGGGAGGCCAAGGGGACAATTTAAATCGAAGGGCTCTACCAACTACAGTGGCGTCAGGACTTCCCGGCTACAGAGTACTTAGAAAAGGTACCCATAGTACTATAAGACTAGGTGGAACACAAAGAA	EEEEEEEEEEEEEEEEEEEEEEEEEEEEEEEEEEEEEEEEEEEEEEEEEEEEEEEEEEEEEEEEEEEEEEEEEEEEEEEEEEEEEEEEEEEEEEEEEEEEEEEEEEEEEEEEEEEEEEEEEEEEEEEEEEEEEEEEEEEEEEEEEEEEEE	NM:i:0	MD:Z:150	AS:i:150	XS:i:0
m1_26626_26776_1_m1_26958_27108_-1	16	NODE_2_length_50027_cov_41.0040_ID_3	38466	60	150M	*	0	0	TATCTGATCTCTTACGCTATTGCGCGGTACCTAGATGACATTGCCCAGGATTCTCTGGTCGGTCGTGTAGGCTTGTTCGCAGGCCCCTGCAATGCATTCCCTACGCACCTATCCTATGGGAATCACGGAACAACAAGCTGAAACCTTGGA	EEEEEEEEEEEEEEEEEEEEEEEEEEEEEEEEEEEEEEEEEEEEEEEEEEEEEEEEEEEEEEEEEEEEEEEEEEEEEEEEEEEEEEEEEEEEEEEEEEEEEEEEEEEEEEEEEEEEEEEEEEEEEEEEEEEEEEEEEEEEEEEEEEEEEE	NM:i:0	MD:Z:150	AS:i:150	XS:i:0
m1_38305_38455_1_m1_38670_38820_-1	16	NODE_2_length_50027_cov_41.0040_ID_3	178	60	150M	*	0	0	AGCGTCCCATAATGCGTTTGATCCTTTAGCTGTGGGTTCCCTGTTACAAGATACCTTCACACGCCAAGAATATTGACCATGCCTTAACGTCCGGGGACGGGCGCAACGTACGTTCTCCGCTGAACGGGGGCATACGAGGTATTTTGCAAG	BBBBBBBBBBBBBBBBBBBBBBBBBBBBBBBBBBBBBBBBBBBBBBBBBBBBBBBBBBBBBBBBBBBBBBBBBBBBBBBBBBBBBBBBBBBBBBBBBBBBBBBBBBBBBBBBBBBBBBBBBBBBBBBBBBBBBBBBBBBBBBBBBBBBBB	NM:i:0	MD:Z:150	AS:i:150	XS:i:0
m1_6802_6952_-1_m1_6349_6499_1	0	NODE_2_length_50027_cov_41.0040_ID_3	17857	60	150M	*	0	0	CTTGCAGAATCCACCATAGGGGAGAGCCATCTGCATAACCATAGGAGGGGACCGTATCTCGGGAGGATCTGCCGCACAGTCAGTTTATGGCCCTTGGGCCCTCCCTCTATTAGCCGGTTTACAGCAAATCTCGGCCCGTCGGCCTAACTA	BBBBBBBBBBBBBBBBBBBBBBBBBBBBBBBBBBBBBBBBBBBBBBBBBBBBBBBBBBBBBBBBBBBBBBBBBBBBBBBBBBBBBBBBBBBBBBBBBBBBBBBBBBBBBBBBBBBBBBBBBBBBBBBBBBBBBBBBBBBBBBBBBBBBBB	NM:i:0	MD:Z:150	AS:i:150	XS:i:0
m1_23174_23324_-1_m1_22738_22888_1	0	NODE_2_length_50027_cov_41.0040_ID_3	34246	60	150M	*	0	0	TCCGTTAAATGGATCACCGTATAATCAATTAATAGCGTGTTGCTCTTTAAGGTTTACAGATTATGTGTAGAACTATCAGCTGCACGCTGCTAGCCAAGGTCCCGCTATGTCAAATAGGGCAGACTCCATCTTTGATCGGTGCCAAGTCGG	BBBBBBBBBBBBBBBBBBBBBBBBBBBBBBBBBBBBBBBBBBBBBBBBBBBBBBBBBBBBBBBBBBBBBBBBBBBBBBBBBBBBBBBBBBBBBBBBBBBBBBBBBBBBBBBBBBBBBBBBBBBBBBBBBBBBBBBBBBBBBBBBBBBBBB	NM:i:0	MD:Z:150	AS:i:150	XS:i:0
m1_23596_23746_-1_m1_23170_23320_1	0	NODE_2_length_50027_cov_41.0040_ID_3	34678	60	150M	*	0	0	CCCAAACCGCGAAGCAATGGTGCCAGAGAATACATGGAAGTCGCACCGTTGGCAGTATACAGACGATTACACCAGACAACTCAATGTCGAGCGCGCTACATATCGGCTCCCAACACACTACGGCGTTCGAGTAGATGGGGTTGCCCCAGC	DDDDDDDDDDDDDDDDDDDDDDDDDDDDDDDDDDDDDDDDDDDDDDDDDDDDDDDDDDDDDDDDDDDDDDDDDDDDDDDDDDDDDDDDDDDDDDDDDDDDDDDDDDDDDDDDDDDDDDDDDDDDDDDDDDDDDDDDDDDDDDDDDDDDDD	NM:i:0	MD:Z:150	AS:i:150	XS:i:0
m1_19492_19642_1_m1_19875_20025_-1	16	NODE_2_length_50027_cov_41.0040_ID_3	31383	60	150M	*	0	0	TCTTATATGCCAAATTTCACGTTAGACAGCATGCTCGAATCACGTTCAGCTCTAGCTCTATTTTAAGGTATAACTGATACGGTCCTTTGTCAACTACCGGTAGTTAGACCATGCTCCGGTGAATCCATGCGCGCAACACCGAGACATTAG	IIIIIIIIIIIIIIIIIIIIIIIIIIIIIIIIIIIIIIIIIIIIIIIIIIIIIIIIIIIIIIIIIIIIIIIIIIIIIIIIIIIIIIIIIIIIIIIIIIIIIIIIIIIIIIIIIIIIIIIIIIIIIIIIIIIIIIIIIIIIIIIIIIIIII	NM:i:0	MD:Z:150	AS:i:150	XS:i:0
m1_29196_29346_-1_m1_28798_28948_1	0	NODE_2_length_50027_cov_41.0040_ID_3	40306	60	150M	*	0	0	CACGTAGTTCCCGGGTCGACTGCCATTTTCATAGCCGAACGTATTTTTGCGATTGTTTCTTTATTACTCTTGCGGCGTAAAGACCTTAATAAGATCTGGCCACGATCCATCCACCTCAAAGATGCCACCCACTAGTGGGCAAACTGACGC	BBBBBBBBBBBBBBBBBBBBBBBBBBBBBBBBBBBBBBBBBBBBBBBBBBBBBBBBBBBBBBBBBBBBBBBBBBBBBBBBBBBBBBBBBBBBBBBBBBBBBBBBBBBBBBBBBBBBBBBBBBBBBBBBBBBBBBBBBBBBBBBBBBBBBB	NM:i:0	MD:Z:150	AS:i:150	XS:i:0
m1_40205_40355_-1_m1_39902_40052_1	0	NODE_2_length_50027_cov_41.0040_ID_3	1410	60	150M	*	0	0	CAAGGACGGCATTTAGAAAGTCATCCTTGGCAGAGCTGTATACTCAGCCTGTTGCCTAGATCGAAGCCTGCCAATACCCCGTAGGCTGCCTGGATGATCCTCTATAACTGGGTTGCGAGAGGGTCAAATTAGCCACTAATAGTTTCCTTC	GGGGGGGGGGGGGGGGGGGGGGGGGGGGGGGGGGGGGGGGGGGGGGGGGGGGGGGGGGGGGGGGGGGGGGGGGGGGGGGGGGGGGGGGGGGGGGGGGGGGGGGGGGGGGGGGGGGGGGGGGGGGGGGGGGGGGGGGGGGGGGGGGGGGGG	NM:i:0	MD:Z:150	AS:i:150	XS:i:0
m1_26042_26192_-1_m1_25478_25628_1	0	NODE_2_length_50027_cov_41.0040_ID_3	36986	60	150M	*	0	0	TTTCTATGCAGCTGCGCGCCAGGCTTTAACTAGAAGGACAAAGTGGATGCACAACATCCTTGTCAAGGAACTTGGGATCCGGGAGTAAATGTCTGTCGCGAAAGAGTTTGGATGATAGCTTCTTAACCACTTACACTGGGCCCGGACCCG	IIIIIIIIIIIIIIIIIIIIIIIIIIIIIIIIIIIIIIIIIIIIIIIIIIIIIIIIIIIIIIIIIIIIIIIIIIIIIIIIIIIIIIIIIIIIIIIIIIIIIIIIIIIIIIIIIIIIIIIIIIIIIIIIIIIIIIIIIIIIIIIIIIIIII	NM:i:0	MD:Z:150	AS:i:150	XS:i:0
m1_25380_25530_1_m1_25823_25973_-1	16	NODE_2_length_50027_cov_41.0040_ID_3	37331	60	150M	*	0	0	GGTACCTTCCGGTAATTATATAAGGTGTCCAGTACTTCTAAGCTGATTTCCGTTGCTTTCCACGTCAAAGTCAGGCCACCTTCCGGCTTGAATAAAACATGATGGACCTCCTGTCCGTCCCGGGTCTAAGAGCTGTAGTAAATCGGCCCC	CCCCCCCCCCCCCCCCCCCCCCCCCCCCCCCCCCCCCCCCCCCCCCCCCCCCCCCCCCCCCCCCCCCCCCCCCCCCCCCCCCCCCCCCCCCCCCCCCCCCCCCCCCCCCCCCCCCCCCCCCCCCCCCCCCCCCCCCCCCCCCCCCCCCCC	NM:i:0	MD:Z:150	AS:i:150	XS:i:0
m1_15958_16108_-1_m1_15484_15634_1	0	NODE_2_length_50027_cov_41.0040_ID_3	26992	60	150M	*	0	0	AGAGCTAATTCGGGCAGGTCTCAGTCGACTATAGAACAACCCTTTTGCACCGCAGGGAACCGTGCTCTGCATTCCTCCACATCGGAGCACTGGATAGAACTTCGATAAGTCGCCAAGGCGTGTGTAATGCTGCAGCGTGAGCTCTCTTGC	IIIIIIIIIIIIIIIIIIIIIIIIIIIIIIIIIIIIIIIIIIIIIIIIIIIIIIIIIIIIIIIIIIIIIIIIIIIIIIIIIIIIIIIIIIIIIIIIIIIIIIIIIIIIIIIIIIIIIIIIIIIIIIIIIIIIIIIIIIIIIIIIIIIIII	NM:i:0	MD:Z:150	AS:i:150	XS:i:0
m1_39600_39750_-1_m1_39487_39637_1	0	NODE_2_length_50027_cov_41.0040_ID_3	995	60	150M	*	0	0	TCTAGGAAGGATCAGCTCTTCTGGATCCTTATAAGGATTCATTCTGAAGACAGCTAGCATGAAAGGAATGGGCAATTGAACGCCTGACGCTAAAAATCAAGGATTAACCCAAATGGAGCTATGTTAGAATCCTAGTCCTCCCGACAAAGC	EEEEEEEEEEEEEEEEEEEEEEEEEEEEEEEEEEEEEEEEEEEEEEEEEEEEEEEEEEEEEEEEEEEEEEEEEEEEEEEEEEEEEEEEEEEEEEEEEEEEEEEEEEEEEEEEEEEEEEEEEEEEEEEEEEEEEEEEEEEEEEEEEEEEEE	NM:i:0	MD:Z:150	AS:i:150	XS:i:0
m1_21219_21369_-1_m1_20728_20878_1	0	NODE_2_length_50027_cov_41.0040_ID_3	32236	60	150M	*	0	0	AAAATCATAGCTACACGGCGCAGTCGTATGCGAGATCAAAGGGGACATCATGCGATCCGAGGTGGTCGCAACGTGCCTACGCTGGGGACTCCTGAGTATCCTGACTCATCCTGGCATTACGTAGCCAGGGTCAAACCCCGGCCGCCATGC	CCCCCCCCCCCCCCCCCCCCCCCCCCCCCCCCCCCCCCCCCCCCCCCCCCCCCCCCCCCCCCCCCCCCCCCCCCCCCCCCCCCCCCCCCCCCCCCCCCCCCCCCCCCCCCCCCCCCCCCCCCCCCCCCCCCCCCCCCCCCCCCCCCCCCC	NM:i:0	MD:Z:150	AS:i:150	XS:i:0
m1_49152_49302_1_m1_49285_49435_-1	16	NODE_2_length_50027_cov_41.0040_ID_3	10793	60	150M	*	0	0	CAGCGGCGAAAAATCTCTACATGTTCACAATTCTGACCGGCGTCGATCAGAGTATGTGTTTGTACCGGATCTGCTACCAATGTCCGGGCTGGGAATCGGAGTGTGGTCGAGTAGTCCCGCCTTAGTGATCCGCCTCTCCGATCCGTGCGC	IIIIIIIIIIIIIIIIIIIIIIIIIIIIIIIIIIIIIIIIIIIIIIIIIIIIIIIIIIIIIIIIIIIIIIIIIIIIIIIIIIIIIIIIIIIIIIIIIIIIIIIIIIIIIIIIIIIIIIIIIIIIIIIIIIIIIIIIIIIIIIIIIIIIII	NM:i:0	MD:Z:150	AS:i:150	XS:i:0
m1_5618_5768_1_m1_5934_6084_-1	16	NODE_2_length_50027_cov_41.0040_ID_3	17442	60	150M	*	0	0	TGTGGTCCAGGAGCTGGTACGTTCGCTAGATTACGGAGTATCGATACACCCACCATCTGCACAGAGGTTTGCGGAAGATGTTTTGGGGGATGAGCGTGGTTTTACGCCTGGCGCTTATCGTCTACGGCCGACATTGATCGAGACTAAAGT	@@@@@@@@@@@@@@@@@@@@@@@@@@@@@@@@@@@@@@@@@@@@@@@@@@@@@@@@@@@@@@@@@@@@@@@@@@@@@@@@@@@@@@@@@@@@@@@@@@@@@@@@@@@@@@@@@@@@@@@@@@@@@@@@@@@@@@@@@@@@@@@@@@@@@@	NM:i:0	MD:Z:150	AS:i:150	XS:i:0
m1_13487_13637_1_m1_13874_14024_-1	16	NODE_2_length_50027_cov_41.0040_ID_3	25382	60	150M	*	0	0	AGGGAGGAATGGGCGTGGTAAGGTTAGAAGGAACCTCTGCGATCCAGATAGACCTTGGTCACTCAGACACAGAGAACAACCCGGGCCGTGTCAGCCCTGGCGCTGGTTTCGACGGAATCACACTCAGGCGAAGAAGCAACTCCGCGGCAT	CCCCCCCCCCCCCCCCCCCCCCCCCCCCCCCCCCCCCCCCCCCCCCCCCCCCCCCCCCCCCCCCCCCCCCCCCCCCCCCCCCCCCCCCCCCCCCCCCCCCCCCCCCCCCCCCCCCCCCCCCCCCCCCCCCCCCCCCCCCCCCCCCCCCCC	NM:i:0	MD:Z:150	AS:i:150	XS:i:0
m1_38532_38682_-1_m1_38153_38303_1	0	NODE_2_length_50027_cov_41.0040_ID_3	49661	60	150M	*	0	0	CATTGCCTGCACAGCTGAGATTCGAAACGTGGGAGAGCACACCAGAGTTCTCGCGAGACAGTTGAACAACCTAAGGGCGAAGATGAGGCCCTACCCTTGAGGTGAACCACTACACAAGAATAAAACAAAGTGCACCCCGTCACCCATCAC	@@@@@@@@@@@@@@@@@@@@@@@@@@@@@@@@@@@@@@@@@@@@@@@@@@@@@@@@@@@@@@@@@@@@@@@@@@@@@@@@@@@@@@@@@@@@@@@@@@@@@@@@@@@@@@@@@@@@@@@@@@@@@@@@@@@@@@@@@@@@@@@@@@@@@@	NM:i:0	MD:Z:150	AS:i:150	XS:i:0
m1_48858_49008_1_m1_49300_49450_-1	16	NODE_2_length_50027_cov_41.0040_ID_3	10808	60	150M	*	0	0	TCTACATGTTCACAATTCTGACCGGCGTCGATCAGAGTATGTGTTTGTACCGGATCTGCTACCAATGTCCGGGCTGGGAATCGGAGTGTGGTCGAGTAGTCCCGCCTTAGTGATCCGCCTCTCCGATCCGTGCGCTTCCGTTAGTCCGTG	DDDDDDDDDDDDDDDDDDDDDDDDDDDDDDDDDDDDDDDDDDDDDDDDDDDDDDDDDDDDDDDDDDDDDDDDDDDDDDDDDDDDDDDDDDDDDDDDDDDDDDDDDDDDDDDDDDDDDDDDDDDDDDDDDDDDDDDDDDDDDDDDDDDDDD	NM:i:0	MD:Z:150	AS:i:150	XS:i:0
m1_45587_45737_-1_m1_45222_45372_1	0	NODE_2_length_50027_cov_41.0040_ID_3	6730	60	150M	*	0	0	TAGAGGGGGATCTCAGATCGATCAACACGCTCCAGTAACGGTGTCACCGCTTTGCTCTGGAATCTTAGTGACCAGAAGTGGCGTGTAAGTGTAAGCCTAGGTTTGAACAACAGAGCGATAATGTAGGCAGCTGCTTGGGGTTATAGCCAG	IIIIIIIIIIIIIIIIIIIIIIIIIIIIIIIIIIIIIIIIIIIIIIIIIIIIIIIIIIIIIIIIIIIIIIIIIIIIIIIIIIIIIIIIIIIIIIIIIIIIIIIIIIIIIIIIIIIIIIIIIIIIIIIIIIIIIIIIIIIIIIIIIIIIII	NM:i:0	MD:Z:150	AS:i:150	XS:i:0
m1_4140_4290_1_m1_4574_4724_-1	16	NODE_2_length_50027_cov_41.0040_ID_3	16082	60	150M	*	0	0	GCAATCCTTAGCTGATACTTACTACAGTTCCCTTCTTGTTAAGCTTTTGGTCACGCGAAAGTCGCGAATCCCAAAATAAACTAGTGACTACCGCCACTACTCCGATGGGACTGCAACGTGACATCCGGCTACTCTTAGTCGCAGTTCTAT	CCCCCCCCCCCCCCCCCCCCCCCCCCCCCCCCCCCCCCCCCCCCCCCCCCCCCCCCCCCCCCCCCCCCCCCCCCCCCCCCCCCCCCCCCCCCCCCCCCCCCCCCCCCCCCCCCCCCCCCCCCCCCCCCCCCCCCCCCCCCCCCCCCCCCC	NM:i:0	MD:Z:150	AS:i:150	XS:i:0
m1_31622_31772_1_m1_31978_32128_-1	16	NODE_2_length_50027_cov_41.0040_ID_3	43486	60	150M	*	0	0	ACCTATTTTTGCCCTGACCGGTACGTCCCCGCCAATCCCGCTTTGGCCTCACATGTCGCGCCCAAAGTGCAGAGATCCTAGCATGGGTAGCAGCTGGAGTTCGGTCGAAGCGTAAGTGGTCACGCGCCGTTAAGGTGTCGAACGTTCCCT	FFFFFFFFFFFFFFFFFFFFFFFFFFFFFFFFFFFFFFFFFFFFFFFFFFFFFFFFFFFFFFFFFFFFFFFFFFFFFFFFFFFFFFFFFFFFFFFFFFFFFFFFFFFFFFFFFFFFFFFFFFFFFFFFFFFFFFFFFFFFFFFFFFFFFF	NM:i:0	MD:Z:150	AS:i:150	XS:i:0
m1_38961_39111_-1_m1_38707_38857_1	0	NODE_2_length_50027_cov_41.0040_ID_3	215	60	150M	*	0	0	TCCCTGTTACAAGATACCTTCACACGCCAAGAATATTGACCATGCCTTAACGTCCGGGGACGGGCGCAACGTACGTTCTCCGCTGAACGGGGGCATACGAGGTATTTTGCAAGAAAGGATCCGAGCGCTAGTACAACCGAGGGATGGCTT	BBBBBBBBBBBBBBBBBBBBBBBBBBBBBBBBBBBBBBBBBBBBBBBBBBBBBBBBBBBBBBBBBBBBBBBBBBBBBBBBBBBBBBBBBBBBBBBBBBBBBBBBBBBBBBBBBBBBBBBBBBBBBBBBBBBBBBBBBBBBBBBBBBBBBB	NM:i:0	MD:Z:150	AS:i:150	XS:i:0
m1_8641_8791_-1_m1_8244_8394_1	0	NODE_2_length_50027_cov_41.0040_ID_3	19752	60	150M	*	0	0	TTGGTAGTCGTGTCAGTACTTACGTTATTAGATCACTCGGCCAGCTGATCCGTTGATCCATCCACGGGACGCGGCCACCCTTATGCAAACTTAGTTGCAAATAGTGCTACAGGTAGGCGCCATAGACGTGGATTAAACCCGAAGAAAGGG	EEEEEEEEEEEEEEEEEEEEEEEEEEEEEEEEEEEEEEEEEEEEEEEEEEEEEEEEEEEEEEEEEEEEEEEEEEEEEEEEEEEEEEEEEEEEEEEEEEEEEEEEEEEEEEEEEEEEEEEEEEEEEEEEEEEEEEEEEEEEEEEEEEEEEE	NM:i:0	MD:Z:150	AS:i:150	XS:i:0
m1_31291_31441_-1_m1_31158_31308_1	0	NODE_2_length_50027_cov_41.0040_ID_3	42666	60	150M	*	0	0	CGTTCGTACGCCCGTTTCTTAGCTGCCCGCTTGGAATGGGAGGTGTCGCGGGCCAACGTCTGACAATTGATTCCAAGAGCACTGCAATTTACACTTCTGCTCCTCCTTCTGGACGGTCGTCGCTCGATATGAGATCAAGTACATGCATGG	IIIIIIIIIIIIIIIIIIIIIIIIIIIIIIIIIIIIIIIIIIIIIIIIIIIIIIIIIIIIIIIIIIIIIIIIIIIIIIIIIIIIIIIIIIIIIIIIIIIIIIIIIIIIIIIIIIIIIIIIIIIIIIIIIIIIIIIIIIIIIIIIIIIIII	NM:i:0	MD:Z:150	AS:i:150	XS:i:0
m1_9042_9192_-1_m1_8747_8897_1	0	NODE_2_length_50027_cov_41.0040_ID_3	20255	60	150M	*	0	0	TAACTCGTACCTAGGACCTTCGCGAGCGGAACGTCTTTTCGTAAGTATCGATATTCTCTCCACTCCGTGAGTTACCCCCACTAAGATATGAGCGTCAGAAACCGCCTGTTTAGGATGCATTTCTTGTAAGCAGCTCAGCGTAGACACATA	BBBBBBBBBBBBBBBBBBBBBBBBBBBBBBBBBBBBBBBBBBBBBBBBBBBBBBBBBBBBBBBBBBBBBBBBBBBBBBBBBBBBBBBBBBBBBBBBBBBBBBBBBBBBBBBBBBBBBBBBBBBBBBBBBBBBBBBBBBBBBBBBBBBBBB	NM:i:0	MD:Z:150	AS:i:150	XS:i:0
m1_26697_26847_-1_m1_26263_26413_1	0	NODE_2_length_50027_cov_41.0040_ID_3	37771	60	150M	*	0	0	GCACTCAAGAGATTTGGCGATTGTTCCCTGTCTACAGTTCGAGATTCGTTGCGAGTTACACCCCGAAGGTCTACTCATTGTAGAAGTGTTCGGTGTATGTGCTTCAGCCCGATAATTAATTCAACTTTCCCTAGCCGCGACCTCCCGGCC	FFFFFFFFFFFFFFFFFFFFFFFFFFFFFFFFFFFFFFFFFFFFFFFFFFFFFFFFFFFFFFFFFFFFFFFFFFFFFFFFFFFFFFFFFFFFFFFFFFFFFFFFFFFFFFFFFFFFFFFFFFFFFFFFFFFFFFFFFFFFFFFFFFFFFF	NM:i:0	MD:Z:150	AS:i:150	XS:i:0
m1_3657_3807_1_m1_4184_4334_-1	16	NODE_2_length_50027_cov_41.0040_ID_3	15692	60	150M	*	0	0	CTTCGAGTATGAATATTGTTTACCCAGATCGCACGCAGCTTCTTGCGGGACTAGTCGATGAATGCCTTGAAGGTTATTTGTCGGCTGAATATTAGGGCACACCTGAGGCAAGGCTAATCGGGTTTACGAAGTCTTCACACAACATACGTG	EEEEEEEEEEEEEEEEEEEEEEEEEEEEEEEEEEEEEEEEEEEEEEEEEEEEEEEEEEEEEEEEEEEEEEEEEEEEEEEEEEEEEEEEEEEEEEEEEEEEEEEEEEEEEEEEEEEEEEEEEEEEEEEEEEEEEEEEEEEEEEEEEEEEEE	NM:i:0	MD:Z:150	AS:i:150	XS:i:0
m1_31760_31910_-1_m1_31527_31677_1	0	NODE_2_length_50027_cov_41.0040_ID_3	43035	60	150M	*	0	0	GTTCTCATTAGGTATGGCACAGATGAGATCGTCATAGGTCTGTTGCAGGTGCTCCACCCTTTGATGTACAAGGGCGTTTTCAAGGAAGTTCACTCTAGCCTGCCGTTTACATAATCGAGTCCAGCCTGCCTGTCCAGAAAAGATAGGGAC	@@@@@@@@@@@@@@@@@@@@@@@@@@@@@@@@@@@@@@@@@@@@@@@@@@@@@@@@@@@@@@@@@@@@@@@@@@@@@@@@@@@@@@@@@@@@@@@@@@@@@@@@@@@@@@@@@@@@@@@@@@@@@@@@@@@@@@@@@@@@@@@@@@@@@@	NM:i:0	MD:Z:150	AS:i:150	XS:i:0
m1_38957_39107_-1_m1_38575_38725_1	0	NODE_2_length_50027_cov_41.0040_ID_3	83	60	150M	*	0	0	AGAGCACCTGTTCGCTATAATACGCTTGCGCGACGCTACTAGCACTGCCTAATAAGCTTGAGCTAATGGGTGAGACCTAGTTCTGAGGGAGAGTCAGCGTCCCATAATGCGTTTGATCCTTTAGCTGTGGGTTCCCTGTTACAAGATACC	DDDDDDDDDDDDDDDDDDDDDDDDDDDDDDDDDDDDDDDDDDDDDDDDDDDDDDDDDDDDDDDDDDDDDDDDDDDDDDDDDDDDDDDDDDDDDDDDDDDDDDDDDDDDDDDDDDDDDDDDDDDDDDDDDDDDDDDDDDDDDDDDDDDDDD	NM:i:0	MD:Z:150	AS:i:150	XS:i:0
m1_5932_6082_-1_m1_5622_5772_1	0	NODE_2_length_50027_cov_41.0040_ID_3	17130	60	150M	*	0	0	GCAGGGGATGTGCTTTGAAAGACAAGCATACTCCGCGTCTTCCCTAGAAATGGATAGAAGTCAGACCTGGTGGCATATGGTGACATTCGGTTGTAAAACTCCGCTATGTTCCCCGCAAAAGTGCCATTAAACAATATAAATGTGAAGTCG	CCCCCCCCCCCCCCCCCCCCCCCCCCCCCCCCCCCCCCCCCCCCCCCCCCCCCCCCCCCCCCCCCCCCCCCCCCCCCCCCCCCCCCCCCCCCCCCCCCCCCCCCCCCCCCCCCCCCCCCCCCCCCCCCCCCCCCCCCCCCCCCCCCCCCC	NM:i:0	MD:Z:150	AS:i:150	XS:i:0
m1_17800_17950_1_m1_18209_18359_-1	16	NODE_2_length_50027_cov_41.0040_ID_3	29717	60	150M	*	0	0	CCTGATCTCCCACTCCGTACTAGGACTCCCCTGTAATAGATTAGGGTGCTAGGTGCAGGCATTCCTAATTACAATATAATCAACTCATCGGACAGCACCTCAATAACACGCTCATGCCACTATAAGATTCGGTTGATGCAGCCAGGCCGT	BBBBBBBBBBBBBBBBBBBBBBBBBBBBBBBBBBBBBBBBBBBBBBBBBBBBBBBBBBBBBBBBBBBBBBBBBBBBBBBBBBBBBBBBBBBBBBBBBBBBBBBBBBBBBBBBBBBBBBBBBBBBBBBBBBBBBBBBBBBBBBBBBBBBBB	NM:i:0	MD:Z:150	AS:i:150	XS:i:0
m1_42978_43128_-1_m1_42485_42635_1	0	NODE_2_length_50027_cov_41.0040_ID_3	3993	60	150M	*	0	0	AGCACTGCCGGAAACACGTTCAAATCCCGCAGAGACAATCACGTTGTCTTAGCGTTCGCCAGTCAACGCATACGTGTAGTCGTTTATTTCCTGACAGGGATAGTCGCGACCGCTAGTGTTGTCTCACTTATACTCCTATAAATACGCGGG	EEEEEEEEEEEEEEEEEEEEEEEEEEEEEEEEEEEEEEEEEEEEEEEEEEEEEEEEEEEEEEEEEEEEEEEEEEEEEEEEEEEEEEEEEEEEEEEEEEEEEEEEEEEEEEEEEEEEEEEEEEEEEEEEEEEEEEEEEEEEEEEEEEEEEE	NM:i:0	MD:Z:150	AS:i:150	XS:i:0
m1_18000_18150_-1_m1_17565_17715_1	0	NODE_2_length_50027_cov_41.0040_ID_3	29073	60	150M	*	0	0	TTAATCCATGGATCCCGCTCCAATCAGTTACACACGTCCGGTCGTAAGCGCCACGTGAAGTACCCGAGTTCCCTCTTACCGTAGCTCGCTCGTCCAGGGACGAGTACTCAAAAATAATCTTGCCAAAACCTTGCAAACACACCCGCACAA	HHHHHHHHHHHHHHHHHHHHHHHHHHHHHHHHHHHHHHHHHHHHHHHHHHHHHHHHHHHHHHHHHHHHHHHHHHHHHHHHHHHHHHHHHHHHHHHHHHHHHHHHHHHHHHHHHHHHHHHHHHHHHHHHHHHHHHHHHHHHHHHHHHHHHH	NM:i:0	MD:Z:150	AS:i:150	XS:i:0
m1_28260_28410_1_m1_28665_28815_-1	16	NODE_2_length_50027_cov_41.0040_ID_3	40173	60	150M	*	0	0	CTGGCTATCATAACTCATGACATAACTGCGAAAGATCCATCCAATTCATTCTGGTTCGCACTCTCTGAAAATTGTTAATCTCACTTCCGCTGCTTAACGTGGGCAGTCGGTAACGGGAAGATTTGTGGGTTAACACGTAGTTCCCGGGTC	@@@@@@@@@@@@@@@@@@@@@@@@@@@@@@@@@@@@@@@@@@@@@@@@@@@@@@@@@@@@@@@@@@@@@@@@@@@@@@@@@@@@@@@@@@@@@@@@@@@@@@@@@@@@@@@@@@@@@@@@@@@@@@@@@@@@@@@@@@@@@@@@@@@@@@	NM:i:0	MD:Z:150	AS:i:150	XS:i:0
m1_1847_1997_-1_m1_1446_1596_1	0	NODE_2_length_50027_cov_41.0040_ID_3	12954	60	150M	*	0	0	TTTCGATAACCCGACGCAAAGAGTTATACGACAGTCGACTTAAATATTGTTCGTAACCCAATTGTAGACCGCAACGTGGCACCTAGGACAGTGAGCTCGTAACGAGAAGTCCAGGCGGGACTGGTATCGTTTTGCTCTCCATGTAGGTGA	@@@@@@@@@@@@@@@@@@@@@@@@@@@@@@@@@@@@@@@@@@@@@@@@@@@@@@@@@@@@@@@@@@@@@@@@@@@@@@@@@@@@@@@@@@@@@@@@@@@@@@@@@@@@@@@@@@@@@@@@@@@@@@@@@@@@@@@@@@@@@@@@@@@@@@	NM:i:0	MD:Z:150	AS:i:150	XS:i:0
m1_45030_45180_1_m1_45290_45440_-1	16	NODE_2_length_50027_cov_41.0040_ID_3	6798	60	150M	*	0	0	TGACCAGAAGTGGCGTGTAAGTGTAAGCCTAGGTTTGAACAACAGAGCGATAATGTAGGCAGCTGCTTGGGGTTATAGCCAGTTATAATACAGCTCGACGGCATCGTCATGTTCGACTTAGTTTCGTCTCTGTGCAAGGCCTGAGATCGT	EEEEEEEEEEEEEEEEEEEEEEEEEEEEEEEEEEEEEEEEEEEEEEEEEEEEEEEEEEEEEEEEEEEEEEEEEEEEEEEEEEEEEEEEEEEEEEEEEEEEEEEEEEEEEEEEEEEEEEEEEEEEEEEEEEEEEEEEEEEEEEEEEEEEEE	NM:i:0	MD:Z:150	AS:i:150	XS:i:0
m1_9474_9624_-1_m1_8955_9105_1	0	NODE_2_length_50027_cov_41.0040_ID_3	20463	60	150M	*	0	0	CGCGTCCGTGGAACAGAAAGGCACATAGGGAGGAACAAGGACGTCCAGCTACGTTTGGCAAGCAAATTCGTATGTTAAGGACCCGTTAAGTCACTGACCGCGGGTCGCGATGTTCATGAGACTATGTATTATTGACTAGCTCCTACAAAA	HHHHHHHHHHHHHHHHHHHHHHHHHHHHHHHHHHHHHHHHHHHHHHHHHHHHHHHHHHHHHHHHHHHHHHHHHHHHHHHHHHHHHHHHHHHHHHHHHHHHHHHHHHHHHHHHHHHHHHHHHHHHHHHHHHHHHHHHHHHHHHHHHHHHHH	NM:i:0	MD:Z:150	AS:i:150	XS:i:0
m1_1506_1656_-1_m1_1140_1290_1	0	NODE_2_length_50027_cov_41.0040_ID_3	12648	60	150M	*	0	0	CTGCAGGTAGAGGCGGTTACCGACACTGAGTGTGTGTTTGGCGTTCACGCGTCTACGCATAGGATATATGTCGACTACCCACGGGCCCCGGACTTGCATTCACCACCCTTCTCCCTATGCTGGTACTATAGCATCTAAGGGGAAACCGAT	AAAAAAAAAAAAAAAAAAAAAAAAAAAAAAAAAAAAAAAAAAAAAAAAAAAAAAAAAAAAAAAAAAAAAAAAAAAAAAAAAAAAAAAAAAAAAAAAAAAAAAAAAAAAAAAAAAAAAAAAAAAAAAAAAAAAAAAAAAAAAAAAAAAAAA	NM:i:0	MD:Z:150	AS:i:150	XS:i:0
m1_27795_27945_-1_m1_27554_27704_1	0	NODE_2_length_50027_cov_41.0040_ID_3	39062	60	150M	*	0	0	AGGAATTCCTCGTGGATTCCAGAATACCCTTCCGCTCGCGGACATGGTTTACCGTACTGATTTTGTCTCAGTGTGTTTACCAAGCCGTGCTAAACATAAGGTAGCATGTCCGCAAACCTTATCGCGTGTATGTCTATTCTGGGTAGGGCA	CCCCCCCCCCCCCCCCCCCCCCCCCCCCCCCCCCCCCCCCCCCCCCCCCCCCCCCCCCCCCCCCCCCCCCCCCCCCCCCCCCCCCCCCCCCCCCCCCCCCCCCCCCCCCCCCCCCCCCCCCCCCCCCCCCCCCCCCCCCCCCCCCCCCCC	NM:i:0	MD:Z:150	AS:i:150	XS:i:0
m1_44221_44371_-1_m1_43789_43939_1	0	NODE_2_length_50027_cov_41.0040_ID_3	5297	60	150M	*	0	0	GAGCCCGACCACGCAACTACTCGTGATAAGTCCATGATACGTGTAGTCGGCCTAACCTACGGATACCTCCCTACATTTCTCTTAGAGGTCTCGACACACCAGGCTTTTCCTTATGATACGTACGCAGTAACCTGTTAATGCGTTTTAGTT	CCCCCCCCCCCCCCCCCCCCCCCCCCCCCCCCCCCCCCCCCCCCCCCCCCCCCCCCCCCCCCCCCCCCCCCCCCCCCCCCCCCCCCCCCCCCCCCCCCCCCCCCCCCCCCCCCCCCCCCCCCCCCCCCCCCCCCCCCCCCCCCCCCCCCC	NM:i:0	MD:Z:150	AS:i:150	XS:i:0
m1_25548_25698_-1_m1_25279_25429_1	0	NODE_2_length_50027_cov_41.0040_ID_3	36787	60	150M	*	0	0	TCCCATTATGGGTTTCAAGCATTCCAATAGGACCAGACTTCAAAATATTACACTATCTTGATCCCCGCTACTAGGTACACAGTAGGTGAGACTTCGGCATGACCATATGACTCAACAGGACGTAGTCTCCCTCGTAGGGCTTAGCTCAAT	IIIIIIIIIIIIIIIIIIIIIIIIIIIIIIIIIIIIIIIIIIIIIIIIIIIIIIIIIIIIIIIIIIIIIIIIIIIIIIIIIIIIIIIIIIIIIIIIIIIIIIIIIIIIIIIIIIIIIIIIIIIIIIIIIIIIIIIIIIIIIIIIIIIIII	NM:i:0	MD:Z:150	AS:i:150	XS:i:0
m1_30358_30508_-1_m1_29961_30111_1	0	NODE_2_length_50027_cov_41.0040_ID_3	41469	60	150M	*	0	0	CAAGTTTGCAAAGGACTAGTAATCCTTCAGACGGGGTGGTGCAAGCACGGAGAATTTATTGCGGAGGCGGTTCAAAATCCCCGTGATTAAGGGGCCCCACCGTTCATACGTCCAATTTCTAATTGACTGATTCAGGTGATGTCTAAAAAA	HHHHHHHHHHHHHHHHHHHHHHHHHHHHHHHHHHHHHHHHHHHHHHHHHHHHHHHHHHHHHHHHHHHHHHHHHHHHHHHHHHHHHHHHHHHHHHHHHHHHHHHHHHHHHHHHHHHHHHHHHHHHHHHHHHHHHHHHHHHHHHHHHHHHHH	NM:i:0	MD:Z:150	AS:i:150	XS:i:0
m1_28093_28243_-1_m1_27660_27810_1	0	NODE_2_length_50027_cov_41.0040_ID_3	39168	60	150M	*	0	0	TGTCCGCAAACCTTATCGCGTGTATGTCTATTCTGGGTAGGGCACCGAATTACAGCCCGAACATCTTTAGCCCCTCTCTTTAGAACCTTGTTCGTAACCTTGAATATAAGGGGGCGTGTCGCAAGCTATGAACCTACAATCGGGCAAGAG	BBBBBBBBBBBBBBBBBBBBBBBBBBBBBBBBBBBBBBBBBBBBBBBBBBBBBBBBBBBBBBBBBBBBBBBBBBBBBBBBBBBBBBBBBBBBBBBBBBBBBBBBBBBBBBBBBBBBBBBBBBBBBBBBBBBBBBBBBBBBBBBBBBBBBB	NM:i:0	MD:Z:150	AS:i:150	XS:i:0
m1_41552_41702_-1_m1_41130_41280_1	0	NODE_2_length_50027_cov_41.0040_ID_3	2638	60	150M	*	0	0	ACCTTGGAGTAAGTCTAGGCGAGCGTGTTAGGTACCTCGTGACCGCATGGTGTACAGGGATAAGACGACGTAGCCTGTCTTAAACGTCAATGTCGCTCGGCGAGAAGACTTAAGTTTCTGAAAGGCCTTCGCTCCGTTTTGCTCCAGCTG	HHHHHHHHHHHHHHHHHHHHHHHHHHHHHHHHHHHHHHHHHHHHHHHHHHHHHHHHHHHHHHHHHHHHHHHHHHHHHHHHHHHHHHHHHHHHHHHHHHHHHHHHHHHHHHHHHHHHHHHHHHHHHHHHHHHHHHHHHHHHHHHHHHHHHH	NM:i:0	MD:Z:150	AS:i:150	XS:i:0
m1_18795_18945_-1_m1_18383_18533_1	0	NODE_2_length_50027_cov_41.0040_ID_3	29891	60	150M	*	0	0	GCGGATGTCACGACTTTAGTTTTTGTTTTAATCGAGATTATCATCCCCAGCGGGCGGTTGAGTTTTAAGCTGAGATGCACGTGTAGATAAAGCTTGTTATCTCGGGACTGGACCTGAACCAGTGTTCCTATGGTCTCTCGGGACAGCTCG	IIIIIIIIIIIIIIIIIIIIIIIIIIIIIIIIIIIIIIIIIIIIIIIIIIIIIIIIIIIIIIIIIIIIIIIIIIIIIIIIIIIIIIIIIIIIIIIIIIIIIIIIIIIIIIIIIIIIIIIIIIIIIIIIIIIIIIIIIIIIIIIIIIIIII	NM:i:0	MD:Z:150	AS:i:150	XS:i:0
m1_35267_35417_-1_m1_35072_35222_1	0	NODE_2_length_50027_cov_41.0040_ID_3	46580	60	150M	*	0	0	TTGTAGGACATACCGCACAAGAAACCCTGATACATAGTATAAATAAATGTGGCTTTAGCTGTGTCTATATCCTCGCGCGGCCTAGCAGACGTGTATCCAACGATTCTGCCAAGGGCGCATAACCTGTGTACACGGCAGCGAGCCATATTC	BBBBBBBBBBBBBBBBBBBBBBBBBBBBBBBBBBBBBBBBBBBBBBBBBBBBBBBBBBBBBBBBBBBBBBBBBBBBBBBBBBBBBBBBBBBBBBBBBBBBBBBBBBBBBBBBBBBBBBBBBBBBBBBBBBBBBBBBBBBBBBBBBBBBBB	NM:i:0	MD:Z:150	AS:i:150	XS:i:0
m1_29506_29656_1_m1_29957_30107_-1	16	NODE_2_length_50027_cov_41.0040_ID_3	41465	60	150M	*	0	0	GTATCAAGTTTGCAAAGGACTAGTAATCCTTCAGACGGGGTGGTGCAAGCACGGAGAATTTATTGCGGAGGCGGTTCAAAATCCCCGTGATTAAGGGGCCCCACCGTTCATACGTCCAATTTCTAATTGACTGATTCAGGTGATGTCTAA	IIIIIIIIIIIIIIIIIIIIIIIIIIIIIIIIIIIIIIIIIIIIIIIIIIIIIIIIIIIIIIIIIIIIIIIIIIIIIIIIIIIIIIIIIIIIIIIIIIIIIIIIIIIIIIIIIIIIIIIIIIIIIIIIIIIIIIIIIIIIIIIIIIIIII	NM:i:0	MD:Z:150	AS:i:150	XS:i:0
m1_12383_12533_-1_m1_12084_12234_1	0	NODE_2_length_50027_cov_41.0040_ID_3	23592	60	150M	*	0	0	AAGACGTGCCACCGGGCGCGACTTGGTTGGTCCGCCACCTATCCCATAGGGTTTAACCATAGAGAGTGGTATAGGATGGACATGGTGGTAATACGCTGTCTCAGACCGCTGACTGTGTAACATAGTATCGCCCGGGACCCTCCGTAATGA	BBBBBBBBBBBBBBBBBBBBBBBBBBBBBBBBBBBBBBBBBBBBBBBBBBBBBBBBBBBBBBBBBBBBBBBBBBBBBBBBBBBBBBBBBBBBBBBBBBBBBBBBBBBBBBBBBBBBBBBBBBBBBBBBBBBBBBBBBBBBBBBBBBBBBB	NM:i:0	MD:Z:150	AS:i:150	XS:i:0
m1_45024_45174_1_m1_45428_45578_-1	16	NODE_2_length_50027_cov_41.0040_ID_3	6936	60	150M	*	0	0	GCCTGAGATCGTTAGTGATAGACGTATCACTAATATGTAGCCAACCAATACCTTCGACCGTCAATAAATAGTCGCGAGCAGTATAGAAACTTCGGCGCATGTCTTGCATCAGACCCATGCAATATGTCTCAAGAAGTGTAGCAGGATCTG	BBBBBBBBBBBBBBBBBBBBBBBBBBBBBBBBBBBBBBBBBBBBBBBBBBBBBBBBBBBBBBBBBBBBBBBBBBBBBBBBBBBBBBBBBBBBBBBBBBBBBBBBBBBBBBBBBBBBBBBBBBBBBBBBBBBBBBBBBBBBBBBBBBBBBB	NM:i:0	MD:Z:150	AS:i:150	XS:i:0
m1_19159_19309_1_m1_19468_19618_-1	16	NODE_2_length_50027_cov_41.0040_ID_3	30976	60	150M	*	0	0	CAATGGGCACGAATTTCGGACGCGGGCTAAGTCAGGGGGGCGGATACAGAGGAGGTGCGCTGGTGCAGGATACGTAAGATCCAACCGTTGTGCAATAAGCTCCTGCCCACCATGCAGGGTCATGTCCGCGGCACAATTAAATAGCGTCCG	AAAAAAAAAAAAAAAAAAAAAAAAAAAAAAAAAAAAAAAAAAAAAAAAAAAAAAAAAAAAAAAAAAAAAAAAAAAAAAAAAAAAAAAAAAAAAAAAAAAAAAAAAAAAAAAAAAAAAAAAAAAAAAAAAAAAAAAAAAAAAAAAAAAAAA	NM:i:0	MD:Z:150	AS:i:150	XS:i:0
m1_44300_44450_-1_m1_43854_44004_1	0	NODE_2_length_50027_cov_41.0040_ID_3	5362	60	150M	*	0	0	CCTCCCTACATTTCTCTTAGAGGTCTCGACACACCAGGCTTTTCCTTATGATACGTACGCAGTAACCTGTTAATGCGTTTTAGTTCAATTAGATCTGGGTGTTAGAATGGAGCTGAACTTAAAGTATCTCTATTTGACACTAAGCTGCCT	EEEEEEEEEEEEEEEEEEEEEEEEEEEEEEEEEEEEEEEEEEEEEEEEEEEEEEEEEEEEEEEEEEEEEEEEEEEEEEEEEEEEEEEEEEEEEEEEEEEEEEEEEEEEEEEEEEEEEEEEEEEEEEEEEEEEEEEEEEEEEEEEEEEEEE	NM:i:0	MD:Z:150	AS:i:150	XS:i:0
m1_45744_45894_1_m1_46192_46342_-1	16	NODE_2_length_50027_cov_41.0040_ID_3	7700	60	150M	*	0	0	GAATTACTCAATCGTGACCTTCATCAAAAACACTCCAAACACTGGGACCTGGAAATAGGACGACGACAGACAGAAATCGCCCGACCCTAGGCTCCCCTTTCGCGCGGTAGGGCCTTGGCACGGTCGGGGAGAGCCACTCCATAGGAATTG	FFFFFFFFFFFFFFFFFFFFFFFFFFFFFFFFFFFFFFFFFFFFFFFFFFFFFFFFFFFFFFFFFFFFFFFFFFFFFFFFFFFFFFFFFFFFFFFFFFFFFFFFFFFFFFFFFFFFFFFFFFFFFFFFFFFFFFFFFFFFFFFFFFFFFF	NM:i:0	MD:Z:150	AS:i:150	XS:i:0
m1_9202_9352_1_m1_9449_9599_-1	16	NODE_2_length_50027_cov_41.0040_ID_3	20957	60	150M	*	0	0	CAACGCTTTCGTGGATACAGGCCTCAGGAAGACAAAAAGAGTTAAGCCTATGTATTACCCCTCGCAATAGCAACAGCCCTTATTGCCAGACTGGTTTAGCTAATAAGTTCACAACGGCGGGCTGACTATTTATGTCGCGTAGTTAGATTA	IIIIIIIIIIIIIIIIIIIIIIIIIIIIIIIIIIIIIIIIIIIIIIIIIIIIIIIIIIIIIIIIIIIIIIIIIIIIIIIIIIIIIIIIIIIIIIIIIIIIIIIIIIIIIIIIIIIIIIIIIIIIIIIIIIIIIIIIIIIIIIIIIIIIII	NM:i:0	MD:Z:150	AS:i:150	XS:i:0
m1_1707_1857_-1_m1_1409_1559_1	0	NODE_2_length_50027_cov_41.0040_ID_3	12917	60	150M	*	0	0	ATTGCAGATCTGGGGCACACGTTCTTGGACGAAACGGTTTCGATAACCCGACGCAAAGAGTTATACGACAGTCGACTTAAATATTGTTCGTAACCCAATTGTAGACCGCAACGTGGCACCTAGGACAGTGAGCTCGTAACGAGAAGTCCA	IIIIIIIIIIIIIIIIIIIIIIIIIIIIIIIIIIIIIIIIIIIIIIIIIIIIIIIIIIIIIIIIIIIIIIIIIIIIIIIIIIIIIIIIIIIIIIIIIIIIIIIIIIIIIIIIIIIIIIIIIIIIIIIIIIIIIIIIIIIIIIIIIIIIII	NM:i:0	MD:Z:150	AS:i:150	XS:i:0
m1_8577_8727_1_m1_8919_9069_-1	16	NODE_2_length_50027_cov_41.0040_ID_3	20427	60	150M	*	0	0	AATTATTTCAGTCACTCGACGTATGCTACGTCGAACCGCGTCCGTGGAACAGAAAGGCACATAGGGAGGAACAAGGACGTCCAGCTACGTTTGGCAAGCAAATTCGTATGTTAAGGACCCGTTAAGTCACTGACCGCGGGTCGCGATGTT	CCCCCCCCCCCCCCCCCCCCCCCCCCCCCCCCCCCCCCCCCCCCCCCCCCCCCCCCCCCCCCCCCCCCCCCCCCCCCCCCCCCCCCCCCCCCCCCCCCCCCCCCCCCCCCCCCCCCCCCCCCCCCCCCCCCCCCCCCCCCCCCCCCCCCC	NM:i:0	MD:Z:150	AS:i:150	XS:i:0
m1_47845_47995_1_m1_48141_48291_-1	16	NODE_2_length_50027_cov_41.0040_ID_3	9649	60	150M	*	0	0	ATCTGGTGCCGTACGAGGTATTCATGGACGCCCGACGGCGGACCGGGCCATTTGACTGTCAATCCCGTGGCTGCTAGCCCATCCGCTGCCGTTGATTGGAAGACGGGCTGCGCTGCGCCTGTGCGGACTGGCGGTTGAATTCAACGCCTA	@@@@@@@@@@@@@@@@@@@@@@@@@@@@@@@@@@@@@@@@@@@@@@@@@@@@@@@@@@@@@@@@@@@@@@@@@@@@@@@@@@@@@@@@@@@@@@@@@@@@@@@@@@@@@@@@@@@@@@@@@@@@@@@@@@@@@@@@@@@@@@@@@@@@@@	NM:i:0	MD:Z:150	AS:i:150	XS:i:0
m1_38766_38916_-1_m1_38471_38621_1	0	NODE_2_length_50027_cov_41.0040_ID_3	1	60	22S128M	*	0	0	GGGTACAATTTTTCGGATAGTACTTTTTTTTTCTCGGGTACTAACGCCCAGCAGGCCTGTGAAATTGAGCGCCTGCCGGTGGAGGGTTCGCCCTAAGCGTCGGGAGAGCACCTGTTCGCTATAATACGCTTGCGCGACGCTACTAGCACT	IIIIIIIIIIIIIIIIIIIIIIIIIIIIIIIIIIIIIIIIIIIIIIIIIIIIIIIIIIIIIIIIIIIIIIIIIIIIIIIIIIIIIIIIIIIIIIIIIIIIIIIIIIIIIIIIIIIIIIIIIIIIIIIIIIIIIIIIIIIIIIIIIIIIII	NM:i:0	MD:Z:128	AS:i:128	XS:i:49
m1_23846_23996_1_m1_24248_24398_-1	16	NODE_2_length_50027_cov_41.0040_ID_3	35756	60	150M	*	0	0	GTCGGAAAACCCTGGTCCCGGATTGCGCCTTGGGCGAAGTCACTAGGCGTCAGTCCGCTTATCCGCTGACGGGTGGGCTTTAGTGTACGGGTTGTGGTCTCCGAAGATTGCGTTTGAGTGGTACTGTCCGCGTTATACGGCGCTTATGAC	IIIIIIIIIIIIIIIIIIIIIIIIIIIIIIIIIIIIIIIIIIIIIIIIIIIIIIIIIIIIIIIIIIIIIIIIIIIIIIIIIIIIIIIIIIIIIIIIIIIIIIIIIIIIIIIIIIIIIIIIIIIIIIIIIIIIIIIIIIIIIIIIIIIIII	NM:i:0	MD:Z:150	AS:i:150	XS:i:0
m1_9577_9727_-1_m1_9234_9384_1	0	NODE_2_length_50027_cov_41.0040_ID_3	20742	60	150M	*	0	0	CGTCCAAGTAATGTTAATTTAATATCGGATGCAGTATTCTTCGTAAGGAGCACTCACCTTTCACGTCGGAGCCATTGTGAAGGTCGCGAGGCTGGACTCCGTAGTTATGTGATTAGACAGCCCTACGTACTCTCGCTTGGACTTGCGGCA	EEEEEEEEEEEEEEEEEEEEEEEEEEEEEEEEEEEEEEEEEEEEEEEEEEEEEEEEEEEEEEEEEEEEEEEEEEEEEEEEEEEEEEEEEEEEEEEEEEEEEEEEEEEEEEEEEEEEEEEEEEEEEEEEEEEEEEEEEEEEEEEEEEEEEE	NM:i:0	MD:Z:150	AS:i:150	XS:i:0
m1_6446_6596_-1_m1_6248_6398_1	0	NODE_2_length_50027_cov_41.0040_ID_3	17756	60	150M	*	0	0	ACCTCCATTCCTCTTCTTCGATAATTTAGGTTCACATATATTCATTTCACCACTCTAATTGAGACGTTTCTATGAGAGGAGTACCTTATACATACGTTCTACTTGCAGAATCCACCATAGGGGAGAGCCATCTGCATAACCATAGGAGGG	FFFFFFFFFFFFFFFFFFFFFFFFFFFFFFFFFFFFFFFFFFFFFFFFFFFFFFFFFFFFFFFFFFFFFFFFFFFFFFFFFFFFFFFFFFFFFFFFFFFFFFFFFFFFFFFFFFFFFFFFFFFFFFFFFFFFFFFFFFFFFFFFFFFFFF	NM:i:0	MD:Z:150	AS:i:150	XS:i:0
m1_45154_45304_1_m1_45429_45579_-1	16	NODE_2_length_50027_cov_41.0040_ID_3	6937	60	150M	*	0	0	CCTGAGATCGTTAGTGATAGACGTATCACTAATATGTAGCCAACCAATACCTTCGACCGTCAATAAATAGTCGCGAGCAGTATAGAAACTTCGGCGCATGTCTTGCATCAGACCCATGCAATATGTCTCAAGAAGTGTAGCAGGATCTGG	FFFFFFFFFFFFFFFFFFFFFFFFFFFFFFFFFFFFFFFFFFFFFFFFFFFFFFFFFFFFFFFFFFFFFFFFFFFFFFFFFFFFFFFFFFFFFFFFFFFFFFFFFFFFFFFFFFFFFFFFFFFFFFFFFFFFFFFFFFFFFFFFFFFFFF	NM:i:0	MD:Z:150	AS:i:150	XS:i:0
m1_16853_17003_-1_m1_16380_16530_1	0	NODE_2_length_50027_cov_41.0040_ID_3	27888	60	150M	*	0	0	CGCGTTGGTAAGTGGAGTTTCCTACGAGATTCACTCATCCGCCTGATGAGCTGTTACATTCCACTATTTGCCCCCGCTTCAGCATGGTTCAGCACGGCAAAATGAGTAAGACGCGAAGGTGTTGGCACGTGTCAAGCCCGGCGGAAGACC	DDDDDDDDDDDDDDDDDDDDDDDDDDDDDDDDDDDDDDDDDDDDDDDDDDDDDDDDDDDDDDDDDDDDDDDDDDDDDDDDDDDDDDDDDDDDDDDDDDDDDDDDDDDDDDDDDDDDDDDDDDDDDDDDDDDDDDDDDDDDDDDDDDDDDD	NM:i:0	MD:Z:150	AS:i:150	XS:i:0
m1_5296_5446_-1_m1_5050_5200_1	0	NODE_2_length_50027_cov_41.0040_ID_3	16558	60	150M	*	0	0	ATTTAAAGCAGTAACTAATAGGATGAAGCTCATCGGCGCCAGGGTAATCAAAGTATATGAATGAGTGAGTGACTTCGCCTTACATGGTACGTTGTGTGAGCACCTATAAATTAGGCAGTGAACTTTCCTGTTGCCCTACAAGCGTTTGCT	FFFFFFFFFFFFFFFFFFFFFFFFFFFFFFFFFFFFFFFFFFFFFFFFFFFFFFFFFFFFFFFFFFFFFFFFFFFFFFFFFFFFFFFFFFFFFFFFFFFFFFFFFFFFFFFFFFFFFFFFFFFFFFFFFFFFFFFFFFFFFFFFFFFFFF	NM:i:0	MD:Z:150	AS:i:150	XS:i:0
m1_12253_12403_1_m1_12606_12756_-1	16	NODE_2_length_50027_cov_41.0040_ID_3	24114	60	150M	*	0	0	TTAATTTAAGGAACATTGGCTTAGATCGTTTGTTCCTAGTGTTCGGCCCACGGTTTGGCCTGGTGGGACAAATATATAGTGGTCCCCACACCGGGACTCTGCCGCTGGCGCAGGCAAAGATTTAGATAATAGGAACAAAAGGTATTAACT	@@@@@@@@@@@@@@@@@@@@@@@@@@@@@@@@@@@@@@@@@@@@@@@@@@@@@@@@@@@@@@@@@@@@@@@@@@@@@@@@@@@@@@@@@@@@@@@@@@@@@@@@@@@@@@@@@@@@@@@@@@@@@@@@@@@@@@@@@@@@@@@@@@@@@@	NM:i:0	MD:Z:150	AS:i:150	XS:i:0
m1_44980_45130_1_m1_45167_45317_-1	16	NODE_2_length_50027_cov_41.0040_ID_3	6675	60	150M	*	0	0	AGCACCGAGGGGTAACAGGTCCCATATCAATGTACAGTGGGCAGTTTGCCGAAATTAGAGGGGGATCTCAGATCGATCAACACGCTCCAGTAACGGTGTCACCGCTTTGCTCTGGAATCTTAGTGACCAGAAGTGGCGTGTAAGTGTAAG	CCCCCCCCCCCCCCCCCCCCCCCCCCCCCCCCCCCCCCCCCCCCCCCCCCCCCCCCCCCCCCCCCCCCCCCCCCCCCCCCCCCCCCCCCCCCCCCCCCCCCCCCCCCCCCCCCCCCCCCCCCCCCCCCCCCCCCCCCCCCCCCCCCCCCC	NM:i:0	MD:Z:150	AS:i:150	XS:i:0
m1_45042_45192_1_m1_45252_45402_-1	16	NODE_2_length_50027_cov_41.0040_ID_3	6760	60	150M	*	0	0	TCCAGTAACGGTGTCACCGCTTTGCTCTGGAATCTTAGTGACCAGAAGTGGCGTGTAAGTGTAAGCCTAGGTTTGAACAACAGAGCGATAATGTAGGCAGCTGCTTGGGGTTATAGCCAGTTATAATACAGCTCGACGGCATCGTCATGT	FFFFFFFFFFFFFFFFFFFFFFFFFFFFFFFFFFFFFFFFFFFFFFFFFFFFFFFFFFFFFFFFFFFFFFFFFFFFFFFFFFFFFFFFFFFFFFFFFFFFFFFFFFFFFFFFFFFFFFFFFFFFFFFFFFFFFFFFFFFFFFFFFFFFFF	NM:i:0	MD:Z:150	AS:i:150	XS:i:0
m1_20635_20785_-1_m1_20010_20160_1	0	NODE_2_length_50027_cov_41.0040_ID_3	31518	60	150M	*	0	0	ACACCGAGACATTAGGTCGTCATCGATCCGTCCGCTGACTACGACGATTGCTAGATTTGGACATTCATAGCACGGCGTGTAGTTTTCCAGAACTATATAATCAATGAGTCTAGCTGTTCCCCTGTAGAGTTGCGGTTTATCATCCTGAAC	@@@@@@@@@@@@@@@@@@@@@@@@@@@@@@@@@@@@@@@@@@@@@@@@@@@@@@@@@@@@@@@@@@@@@@@@@@@@@@@@@@@@@@@@@@@@@@@@@@@@@@@@@@@@@@@@@@@@@@@@@@@@@@@@@@@@@@@@@@@@@@@@@@@@@@	NM:i:0	MD:Z:150	AS:i:150	XS:i:0
m1_10061_10211_1_m1_10559_10709_-1	16	NODE_2_length_50027_cov_41.0040_ID_3	22067	60	150M	*	0	0	CGATAGGGCGAAAGGCCGGGATGACCTTCAATCTATCTGGAGAGCATAGATACGGGCAGTCTCTGGACTTTGCTATACGGCTGATTGTACAAATAGATAGACAAGTTGTTTTCTGATGCGCCTTCGCTCACTGTGAGAAGGGGATATGTC	GGGGGGGGGGGGGGGGGGGGGGGGGGGGGGGGGGGGGGGGGGGGGGGGGGGGGGGGGGGGGGGGGGGGGGGGGGGGGGGGGGGGGGGGGGGGGGGGGGGGGGGGGGGGGGGGGGGGGGGGGGGGGGGGGGGGGGGGGGGGGGGGGGGGGG	NM:i:0	MD:Z:150	AS:i:150	XS:i:0
m1_41447_41597_-1_m1_41209_41359_1	0	NODE_2_length_50027_cov_41.0040_ID_3	2717	60	150M	*	0	0	TTAAACGTCAATGTCGCTCGGCGAGAAGACTTAAGTTTCTGAAAGGCCTTCGCTCCGTTTTGCTCCAGCTGGCCATTCAAACTCAGATTGCCTCCGTTTTGTGAGTGCATGTACGCGCACACAAGAGCCGCCATCACTCCCGGCCTATGA	FFFFFFFFFFFFFFFFFFFFFFFFFFFFFFFFFFFFFFFFFFFFFFFFFFFFFFFFFFFFFFFFFFFFFFFFFFFFFFFFFFFFFFFFFFFFFFFFFFFFFFFFFFFFFFFFFFFFFFFFFFFFFFFFFFFFFFFFFFFFFFFFFFFFFF	NM:i:0	MD:Z:150	AS:i:150	XS:i:0
m1_32237_32387_1_m1_32742_32892_-1	16	NODE_2_length_50027_cov_41.0040_ID_3	44250	60	150M	*	0	0	AGGCAATTAGGGGTTCGGATACCCGTGATTTATGCTGGATGTCCCTGGGGTTGAGAGAAAGCAATGAGGATAACCATTCTTTAACGATCCCTACCTCAGCATTCTATGGCTGGTCAATCCAGTATTTTGCTTTCTGCATGCCTAAAGTGT	AAAAAAAAAAAAAAAAAAAAAAAAAAAAAAAAAAAAAAAAAAAAAAAAAAAAAAAAAAAAAAAAAAAAAAAAAAAAAAAAAAAAAAAAAAAAAAAAAAAAAAAAAAAAAAAAAAAAAAAAAAAAAAAAAAAAAAAAAAAAAAAAAAAAAA	NM:i:0	MD:Z:150	AS:i:150	XS:i:0
m1_28243_28393_1_m1_28704_28854_-1	16	NODE_2_length_50027_cov_41.0040_ID_3	40212	60	150M	*	0	0	TCCAATTCATTCTGGTTCGCACTCTCTGAAAATTGTTAATCTCACTTCCGCTGCTTAACGTGGGCAGTCGGTAACGGGAAGATTTGTGGGTTAACACGTAGTTCCCGGGTCGACTGCCATTTTCATAGCCGAACGTATTTTTGCGATTGT	@@@@@@@@@@@@@@@@@@@@@@@@@@@@@@@@@@@@@@@@@@@@@@@@@@@@@@@@@@@@@@@@@@@@@@@@@@@@@@@@@@@@@@@@@@@@@@@@@@@@@@@@@@@@@@@@@@@@@@@@@@@@@@@@@@@@@@@@@@@@@@@@@@@@@@	NM:i:0	MD:Z:150	AS:i:150	XS:i:0
m1_39870_40020_1_m1_40187_40337_-1	16	NODE_2_length_50027_cov_41.0040_ID_3	1695	60	150M	*	0	0	AGGTTTCATCTTGTCCACCTGGCACGGATGCAAAACCCCGATTCAAATCCGTCCGCGTCGCACGGTGCGAATTTGACGGCCGCCTTAGCTGTGTGTTCATATCTGAGTCAACCACTTTCGAGGTCGAGCGAGGGGCATTCACAACTTTCC	FFFFFFFFFFFFFFFFFFFFFFFFFFFFFFFFFFFFFFFFFFFFFFFFFFFFFFFFFFFFFFFFFFFFFFFFFFFFFFFFFFFFFFFFFFFFFFFFFFFFFFFFFFFFFFFFFFFFFFFFFFFFFFFFFFFFFFFFFFFFFFFFFFFFFF	NM:i:0	MD:Z:150	AS:i:150	XS:i:0
m1_25799_25949_1_m1_26094_26244_-1	16	NODE_2_length_50027_cov_41.0040_ID_3	37602	60	150M	*	0	0	CAGCAGTAACAAACCGCGGGCGCCGTTTTGCTTTACAGATTGGGTTGCTGAGTGGCGGTAGGAGGGGTACGCGGCACTCATTGAACCAGCGAATAAGGTGTTACCTGTCATCCCTAGCCCGGACATCTTCGAGAGTGCACAAATGCTAGC	GGGGGGGGGGGGGGGGGGGGGGGGGGGGGGGGGGGGGGGGGGGGGGGGGGGGGGGGGGGGGGGGGGGGGGGGGGGGGGGGGGGGGGGGGGGGGGGGGGGGGGGGGGGGGGGGGGGGGGGGGGGGGGGGGGGGGGGGGGGGGGGGGGGGGG	NM:i:0	MD:Z:150	AS:i:150	XS:i:0
m1_29725_29875_-1_m1_29485_29635_1	0	NODE_2_length_50027_cov_41.0040_ID_3	40993	60	150M	*	0	0	CTTGTTGGGATCGTACCGTGCGGTCGTCATGCATAGACGTGATCTGCGATCCCATGACGCATAGCCTTATGGCTTCATAGAAGGCTGGTAGGTCGCTTATAACTTGACCGGACGGAAGCCCCAAGGACCCCGAATCCTCTGAGCAAGGAT	EEEEEEEEEEEEEEEEEEEEEEEEEEEEEEEEEEEEEEEEEEEEEEEEEEEEEEEEEEEEEEEEEEEEEEEEEEEEEEEEEEEEEEEEEEEEEEEEEEEEEEEEEEEEEEEEEEEEEEEEEEEEEEEEEEEEEEEEEEEEEEEEEEEEEE	NM:i:0	MD:Z:150	AS:i:150	XS:i:0
m1_3635_3785_-1_m1_3284_3434_1	0	NODE_2_length_50027_cov_41.0040_ID_3	14792	60	150M	*	0	0	TTCATTACGTTTAGAGAGGTCGCCTCCTGCTATAAAAGTAGGTAACCGCCATTAACGTCGCACTTGAAGAAATTCAACAACAACCCACTACCTCCGTCATCGTATTAGTCAAAGCTAAAAGATTATAGTGATTGCCCAGAGTGGAAGCAG	FFFFFFFFFFFFFFFFFFFFFFFFFFFFFFFFFFFFFFFFFFFFFFFFFFFFFFFFFFFFFFFFFFFFFFFFFFFFFFFFFFFFFFFFFFFFFFFFFFFFFFFFFFFFFFFFFFFFFFFFFFFFFFFFFFFFFFFFFFFFFFFFFFFFFF	NM:i:0	MD:Z:150	AS:i:150	XS:i:0
m1_1940_2090_1_m1_2196_2346_-1	16	NODE_2_length_50027_cov_41.0040_ID_3	13704	60	150M	*	0	0	TGAGTGCCATAAAAAATTATGCTTTTCCTTATGTTTGTATCTGATTTGGAGCAGCTCTATAGGGGACACCATGTTTAAACTGTCGGAGCGAGACTAGCCACAGGACTCCCAGTGGTATACGTCAGATTCGTGAGTAAACCCAATAATATT	FFFFFFFFFFFFFFFFFFFFFFFFFFFFFFFFFFFFFFFFFFFFFFFFFFFFFFFFFFFFFFFFFFFFFFFFFFFFFFFFFFFFFFFFFFFFFFFFFFFFFFFFFFFFFFFFFFFFFFFFFFFFFFFFFFFFFFFFFFFFFFFFFFFFFF	NM:i:0	MD:Z:150	AS:i:150	XS:i:0
m1_10641_10791_1_m1_11102_11252_-1	16	NODE_2_length_50027_cov_41.0040_ID_3	22610	60	150M	*	0	0	TAAGTGATGTGAGAGGACCTAGCCGGGGTATACCCGGTCGAGTCCCAGAAAAAACGAGACTCGCCCGGATGGCCCAACACGTACGAAGGACTATTGTCATAATCGTCTACTAAGTTCATACAGCCCGAGAAGCTCGCCTAGCGTACCCCT	EEEEEEEEEEEEEEEEEEEEEEEEEEEEEEEEEEEEEEEEEEEEEEEEEEEEEEEEEEEEEEEEEEEEEEEEEEEEEEEEEEEEEEEEEEEEEEEEEEEEEEEEEEEEEEEEEEEEEEEEEEEEEEEEEEEEEEEEEEEEEEEEEEEEEE	NM:i:0	MD:Z:150	AS:i:150	XS:i:0
m1_15107_15257_-1_m1_14876_15026_1	0	NODE_2_length_50027_cov_41.0040_ID_3	26384	60	150M	*	0	0	GCATGCATACCTTAGCCGTCCCTAAGTGTCTGTCATGTCTATCCGTAGCATACCGGGGCCTTAGACAATATCCTTGCTTGAGGATCGCTGCCGACCAATTCCTCGGCCTGGGGTACGGATGGAAACCTTTGCTGCCACGGTAGGACCTCT	GGGGGGGGGGGGGGGGGGGGGGGGGGGGGGGGGGGGGGGGGGGGGGGGGGGGGGGGGGGGGGGGGGGGGGGGGGGGGGGGGGGGGGGGGGGGGGGGGGGGGGGGGGGGGGGGGGGGGGGGGGGGGGGGGGGGGGGGGGGGGGGGGGGGGG	NM:i:0	MD:Z:150	AS:i:150	XS:i:0
m1_1191_1341_1_m1_1577_1727_-1	16	NODE_2_length_50027_cov_41.0040_ID_3	13085	60	150M	*	0	0	TTGCTCTCCATGTAGGTGATCCCGGGCGTCGGTCGATATGATGGCTAACACCCGTGCTGTACTAACTCCAGGAACCTGCTGTTAGGTCCGACGTCGCTACAAGCGGGAGAGTACGCCTTTGTGCACAGAGATATCTGAGAATAGGTTATA	GGGGGGGGGGGGGGGGGGGGGGGGGGGGGGGGGGGGGGGGGGGGGGGGGGGGGGGGGGGGGGGGGGGGGGGGGGGGGGGGGGGGGGGGGGGGGGGGGGGGGGGGGGGGGGGGGGGGGGGGGGGGGGGGGGGGGGGGGGGGGGGGGGGGGG	NM:i:0	MD:Z:150	AS:i:150	XS:i:0
m1_11477_11627_-1_m1_11078_11228_1	0	NODE_2_length_50027_cov_41.0040_ID_3	22586	60	150M	*	0	0	TCTCATATCTAGCTACACGTACCTTAAGTGATGTGAGAGGACCTAGCCGGGGTATACCCGGTCGAGTCCCAGAAAAAACGAGACTCGCCCGGATGGCCCAACACGTACGAAGGACTATTGTCATAATCGTCTACTAAGTTCATACAGCCC	DDDDDDDDDDDDDDDDDDDDDDDDDDDDDDDDDDDDDDDDDDDDDDDDDDDDDDDDDDDDDDDDDDDDDDDDDDDDDDDDDDDDDDDDDDDDDDDDDDDDDDDDDDDDDDDDDDDDDDDDDDDDDDDDDDDDDDDDDDDDDDDDDDDDDD	NM:i:0	MD:Z:150	AS:i:150	XS:i:0
m1_5111_5261_-1_m1_4904_5054_1	0	NODE_2_length_50027_cov_41.0040_ID_3	16412	60	150M	*	0	0	CGGCCAACGACGAAGTGCTGGGACACGTTACCCGCTTGATTCACCAACCCTCCCTCTACTGCAGGCCGACTAAACGGATGCGAATTTTAGCCCTACCGCCGAATCGGGATGACGAGATAGATAGGGTCGGAGTCTACAGTGTGTTGATTT	@@@@@@@@@@@@@@@@@@@@@@@@@@@@@@@@@@@@@@@@@@@@@@@@@@@@@@@@@@@@@@@@@@@@@@@@@@@@@@@@@@@@@@@@@@@@@@@@@@@@@@@@@@@@@@@@@@@@@@@@@@@@@@@@@@@@@@@@@@@@@@@@@@@@@@	NM:i:0	MD:Z:150	AS:i:150	XS:i:0
m1_2365_2515_1_m1_2728_2878_-1	16	NODE_2_length_50027_cov_41.0040_ID_3	14236	60	150M	*	0	0	GGACGTGAAGGATCAATATGCTATCGAGAAACAGGATTACGGGCGTATTTTACTAGTGGCTGGTAGAAAAAACTCGACCCGAACTTGTCAAGGCTCGCGGAAGAGTCGAACCGATCTGTACATTGACAGGGAGAGCTTAGCGACATGGGA	CCCCCCCCCCCCCCCCCCCCCCCCCCCCCCCCCCCCCCCCCCCCCCCCCCCCCCCCCCCCCCCCCCCCCCCCCCCCCCCCCCCCCCCCCCCCCCCCCCCCCCCCCCCCCCCCCCCCCCCCCCCCCCCCCCCCCCCCCCCCCCCCCCCCCC	NM:i:0	MD:Z:150	AS:i:150	XS:i:0
m1_23367_23517_-1_m1_23099_23249_1	0	NODE_2_length_50027_cov_41.0040_ID_3	34607	60	150M	*	0	0	TTACGGCGGTCCGCCGTTTCGTCCGCAGGGTAGACTTTTCAGTCCAACGCCATATTGCGATCAAGGATATTCCCAAACCGCGAAGCAATGGTGCCAGAGAATACATGGAAGTCGCACCGTTGGCAGTATACAGACGATTACACCAGACAA	BBBBBBBBBBBBBBBBBBBBBBBBBBBBBBBBBBBBBBBBBBBBBBBBBBBBBBBBBBBBBBBBBBBBBBBBBBBBBBBBBBBBBBBBBBBBBBBBBBBBBBBBBBBBBBBBBBBBBBBBBBBBBBBBBBBBBBBBBBBBBBBBBBBBBB	NM:i:0	MD:Z:150	AS:i:150	XS:i:0
m1_48281_48431_-1_m1_47872_48022_1	0	NODE_2_length_50027_cov_41.0040_ID_3	9380	60	150M	*	0	0	GCGCATAACACCTGGAACCCACTCCAGGGTTGTGAGATCTGAGGTCGTTTGTCAGCGCCATGACCCATGCACTTTCCCTGCCAATTCATTCGCGGGCCCTTAAGGAGCGTATCCACTCCATCTTTTAAAGCCGCAAGACACTACTAGCAG	DDDDDDDDDDDDDDDDDDDDDDDDDDDDDDDDDDDDDDDDDDDDDDDDDDDDDDDDDDDDDDDDDDDDDDDDDDDDDDDDDDDDDDDDDDDDDDDDDDDDDDDDDDDDDDDDDDDDDDDDDDDDDDDDDDDDDDDDDDDDDDDDDDDDDD	NM:i:0	MD:Z:150	AS:i:150	XS:i:0
m1_49660_49810_-1_m1_49338_49488_1	0	NODE_2_length_50027_cov_41.0040_ID_3	10846	60	150M	*	0	0	ATGTGTTTGTACCGGATCTGCTACCAATGTCCGGGCTGGGAATCGGAGTGTGGTCGAGTAGTCCCGCCTTAGTGATCCGCCTCTCCGATCCGTGCGCTTCCGTTAGTCCGTGCTGCTGAACACCCCAGACTCCGTAGATGGTTTGGCCGG	AAAAAAAAAAAAAAAAAAAAAAAAAAAAAAAAAAAAAAAAAAAAAAAAAAAAAAAAAAAAAAAAAAAAAAAAAAAAAAAAAAAAAAAAAAAAAAAAAAAAAAAAAAAAAAAAAAAAAAAAAAAAAAAAAAAAAAAAAAAAAAAAAAAAAA	NM:i:0	MD:Z:150	AS:i:150	XS:i:0
m1_4421_4571_-1_m1_3974_4124_1	0	NODE_2_length_50027_cov_41.0040_ID_3	15482	60	150M	*	0	0	GGTATCAAAACTTTAGATCTCGCGGAGCTCATCGCACTCAGTGATGACGCGTGGGGAGCTCGGCCTGGCGGCTCGGGACACTCCTCTCTTCGGGAAAGCCACGAATCGATCGCCCTGTACCGTTCTCGTGCGGTCATGCTTCCGTAAGGT	CCCCCCCCCCCCCCCCCCCCCCCCCCCCCCCCCCCCCCCCCCCCCCCCCCCCCCCCCCCCCCCCCCCCCCCCCCCCCCCCCCCCCCCCCCCCCCCCCCCCCCCCCCCCCCCCCCCCCCCCCCCCCCCCCCCCCCCCCCCCCCCCCCCCCC	NM:i:0	MD:Z:150	AS:i:150	XS:i:0
m1_10116_10266_-1_m1_9893_10043_1	0	NODE_2_length_50027_cov_41.0040_ID_3	21401	60	150M	*	0	0	GACTTCTGCCCCCGAATGTGATCCACAATTCTTTAAGAAAATAGCCAAGGAGCGATATTAGCATGGGGACTCGAGCGGTCTTTGAAATTTCGCCGCGAGGGGTTCTTCATCATTTATGGAAAGGCCTCACGCTAAGATCTTGTCCGCAGA	@@@@@@@@@@@@@@@@@@@@@@@@@@@@@@@@@@@@@@@@@@@@@@@@@@@@@@@@@@@@@@@@@@@@@@@@@@@@@@@@@@@@@@@@@@@@@@@@@@@@@@@@@@@@@@@@@@@@@@@@@@@@@@@@@@@@@@@@@@@@@@@@@@@@@@	NM:i:0	MD:Z:150	AS:i:150	XS:i:0
m1_31633_31783_-1_m1_31098_31248_1	0	NODE_2_length_50027_cov_41.0040_ID_3	42606	60	150M	*	0	0	CCTTGGCTTGGAGCCTGAGTAACCACTCACAACTGAGGGCCCTATAATATTTAATCCCAGCGTTCGTACGCCCGTTTCTTAGCTGCCCGCTTGGAATGGGAGGTGTCGCGGGCCAACGTCTGACAATTGATTCCAAGAGCACTGCAATTT	EEEEEEEEEEEEEEEEEEEEEEEEEEEEEEEEEEEEEEEEEEEEEEEEEEEEEEEEEEEEEEEEEEEEEEEEEEEEEEEEEEEEEEEEEEEEEEEEEEEEEEEEEEEEEEEEEEEEEEEEEEEEEEEEEEEEEEEEEEEEEEEEEEEEEE	NM:i:0	MD:Z:150	AS:i:150	XS:i:0
m1_6884_7034_1_m1_7292_7442_-1	16	NODE_2_length_50027_cov_41.0040_ID_3	18800	60	150M	*	0	0	GTTACATGTCTCGGGACCGAATGCCGGCCCCTAACGGCTGTTGCCTATCACCGCTGGAGAGATATCTGAACAGAGCAGGAAAATGTACGTAAACGGGGCGTTTGGGATCGTTGCGGATGATACGGCATCTTGGACCGTCGCCACTGTTAT	CCCCCCCCCCCCCCCCCCCCCCCCCCCCCCCCCCCCCCCCCCCCCCCCCCCCCCCCCCCCCCCCCCCCCCCCCCCCCCCCCCCCCCCCCCCCCCCCCCCCCCCCCCCCCCCCCCCCCCCCCCCCCCCCCCCCCCCCCCCCCCCCCCCCCC	NM:i:0	MD:Z:150	AS:i:150	XS:i:0
m1_15090_15240_1_m1_15343_15493_-1	16	NODE_2_length_50027_cov_41.0040_ID_3	26851	60	150M	*	0	0	ATAGGAGTCTCTCGCGTTCAAGATCGGGCGGCTCCCCACGGGGGGGTCAAGGACTGACGCGGAGAGTTGGGCCTATCTAAATTTAATATGCTTTTAGACTAAATATAAGAACGCACTTGTATACGCCCTTTAGAAAACTTAAGAGCTAAT	@@@@@@@@@@@@@@@@@@@@@@@@@@@@@@@@@@@@@@@@@@@@@@@@@@@@@@@@@@@@@@@@@@@@@@@@@@@@@@@@@@@@@@@@@@@@@@@@@@@@@@@@@@@@@@@@@@@@@@@@@@@@@@@@@@@@@@@@@@@@@@@@@@@@@@	NM:i:0	MD:Z:150	AS:i:150	XS:i:0
m1_46944_47094_1_m1_47238_47388_-1	16	NODE_2_length_50027_cov_41.0040_ID_3	8746	60	150M	*	0	0	GTAATCAGCCTAAGTCCAACGGGGCGTGTGATTCGGCCCCGCCGGACATGTGAAGAACGACTACCACAAGTGAACTGCTGTAGGTCGCGACAGGGTTTACGAAGGTCGTTCCACAATGTGACAAGGAACTGAACGAGGAGAAGCTCATGT	DDDDDDDDDDDDDDDDDDDDDDDDDDDDDDDDDDDDDDDDDDDDDDDDDDDDDDDDDDDDDDDDDDDDDDDDDDDDDDDDDDDDDDDDDDDDDDDDDDDDDDDDDDDDDDDDDDDDDDDDDDDDDDDDDDDDDDDDDDDDDDDDDDDDDD	NM:i:0	MD:Z:150	AS:i:150	XS:i:0
m1_5367_5517_-1_m1_5021_5171_1	0	NODE_2_length_50027_cov_41.0040_ID_3	16529	60	150M	*	0	0	TAGATAGGGTCGGAGTCTACAGTGTGTTGATTTAAAGCAGTAACTAATAGGATGAAGCTCATCGGCGCCAGGGTAATCAAAGTATATGAATGAGTGAGTGACTTCGCCTTACATGGTACGTTGTGTGAGCACCTATAAATTAGGCAGTGA	BBBBBBBBBBBBBBBBBBBBBBBBBBBBBBBBBBBBBBBBBBBBBBBBBBBBBBBBBBBBBBBBBBBBBBBBBBBBBBBBBBBBBBBBBBBBBBBBBBBBBBBBBBBBBBBBBBBBBBBBBBBBBBBBBBBBBBBBBBBBBBBBBBBBBB	NM:i:0	MD:Z:150	AS:i:150	XS:i:0
m1_7227_7377_-1_m1_6782_6932_1	0	NODE_2_length_50027_cov_41.0040_ID_3	18290	60	150M	*	0	0	TAGCGACGTGCCGGCTAAATTTCCTTATAACAATAAGCAGTTGCGATAAACTCAAACGAAGGGCGTGAGTGATAGACTAGCCAACTAACCCTCCGCCTCTCGAATTATTCGCAGCGTTTGTTAAAGATTAACGATACTTTCTCGACACCT	CCCCCCCCCCCCCCCCCCCCCCCCCCCCCCCCCCCCCCCCCCCCCCCCCCCCCCCCCCCCCCCCCCCCCCCCCCCCCCCCCCCCCCCCCCCCCCCCCCCCCCCCCCCCCCCCCCCCCCCCCCCCCCCCCCCCCCCCCCCCCCCCCCCCCC	NM:i:0	MD:Z:150	AS:i:150	XS:i:0
m1_27229_27379_1_m1_27559_27709_-1	16	NODE_2_length_50027_cov_41.0040_ID_3	39067	60	150M	*	0	0	TTCCTCGTGGATTCCAGAATACCCTTCCGCTCGCGGACATGGTTTACCGTACTGATTTTGTCTCAGTGTGTTTACCAAGCCGTGCTAAACATAAGGTAGCATGTCCGCAAACCTTATCGCGTGTATGTCTATTCTGGGTAGGGCACCGAA	HHHHHHHHHHHHHHHHHHHHHHHHHHHHHHHHHHHHHHHHHHHHHHHHHHHHHHHHHHHHHHHHHHHHHHHHHHHHHHHHHHHHHHHHHHHHHHHHHHHHHHHHHHHHHHHHHHHHHHHHHHHHHHHHHHHHHHHHHHHHHHHHHHHHHH	NM:i:0	MD:Z:150	AS:i:150	XS:i:0
m1_45199_45349_-1_m1_44972_45122_1	0	NODE_2_length_50027_cov_41.0040_ID_3	6480	60	150M	*	0	0	GAGGGTCGACACGGCTTGCCGACACCTCCGTAGCGAGAGTCTGCCCTTGCGGAAGTGTCATTAAAGAATGACTCATTTCCTGTAGTACTGGGTTGCTGCTTACCATTCAGATGGCGAAATATCCTGAAATGTTATCACATGGCGTCATTC	FFFFFFFFFFFFFFFFFFFFFFFFFFFFFFFFFFFFFFFFFFFFFFFFFFFFFFFFFFFFFFFFFFFFFFFFFFFFFFFFFFFFFFFFFFFFFFFFFFFFFFFFFFFFFFFFFFFFFFFFFFFFFFFFFFFFFFFFFFFFFFFFFFFFFF	NM:i:0	MD:Z:150	AS:i:150	XS:i:0
m1_27295_27445_1_m1_27737_27887_-1	16	NODE_2_length_50027_cov_41.0040_ID_3	39245	60	150M	*	0	0	CTTTAGAACCTTGTTCGTAACCTTGAATATAAGGGGGCGTGTCGCAAGCTATGAACCTACAATCGGGCAAGAGTCGGGTTCGAATCGCTTGTTGGTCTCGGTGGACAGCCACTCACTCTCCTGGATTTGCAAGCCCCCCGCGAGTCTAAT	@@@@@@@@@@@@@@@@@@@@@@@@@@@@@@@@@@@@@@@@@@@@@@@@@@@@@@@@@@@@@@@@@@@@@@@@@@@@@@@@@@@@@@@@@@@@@@@@@@@@@@@@@@@@@@@@@@@@@@@@@@@@@@@@@@@@@@@@@@@@@@@@@@@@@@	NM:i:0	MD:Z:150	AS:i:150	XS:i:0
m1_18696_18846_1_m1_18956_19106_-1	16	NODE_2_length_50027_cov_41.0040_ID_3	30464	60	150M	*	0	0	CTGGCTCAGTCGCAAGGCTGCGTTTGCCGGTCGATTCCAAAGATCGGGAGGGCTGCACTAATTTCGGGAATACCGATTTAGACTATGTTGCGTTTACAGTGGGGCGGGCAGAAGTTACGTTCTAGAAGTAAATCCCCGCTAGATTAATAG	HHHHHHHHHHHHHHHHHHHHHHHHHHHHHHHHHHHHHHHHHHHHHHHHHHHHHHHHHHHHHHHHHHHHHHHHHHHHHHHHHHHHHHHHHHHHHHHHHHHHHHHHHHHHHHHHHHHHHHHHHHHHHHHHHHHHHHHHHHHHHHHHHHHHHH	NM:i:0	MD:Z:150	AS:i:150	XS:i:0
m1_35684_35834_-1_m1_35360_35510_1	0	NODE_2_length_50027_cov_41.0040_ID_3	46868	60	150M	*	0	0	ATGCTTACCGGTGAATATGCCTCTCCTGGCGGATGTAGATGTAATGGTGGCGCAAAACCCCGTCTGGGCGTATTCGGGCTTCAAGTAGGTAGTGAGAATCTGCAGGATTGATATCTACTGAATCCAGATTGTACCGGTCATTGCGGGTAT	EEEEEEEEEEEEEEEEEEEEEEEEEEEEEEEEEEEEEEEEEEEEEEEEEEEEEEEEEEEEEEEEEEEEEEEEEEEEEEEEEEEEEEEEEEEEEEEEEEEEEEEEEEEEEEEEEEEEEEEEEEEEEEEEEEEEEEEEEEEEEEEEEEEEEE	NM:i:0	MD:Z:150	AS:i:150	XS:i:0
m1_15947_16097_-1_m1_15447_15597_1	0	NODE_2_length_50027_cov_41.0040_ID_3	26955	60	150M	*	0	0	ATAAGAACGCACTTGTATACGCCCTTTAGAAAACTTAAGAGCTAATTCGGGCAGGTCTCAGTCGACTATAGAACAACCCTTTTGCACCGCAGGGAACCGTGCTCTGCATTCCTCCACATCGGAGCACTGGATAGAACTTCGATAAGTCGC	FFFFFFFFFFFFFFFFFFFFFFFFFFFFFFFFFFFFFFFFFFFFFFFFFFFFFFFFFFFFFFFFFFFFFFFFFFFFFFFFFFFFFFFFFFFFFFFFFFFFFFFFFFFFFFFFFFFFFFFFFFFFFFFFFFFFFFFFFFFFFFFFFFFFFF	NM:i:0	MD:Z:150	AS:i:150	XS:i:0
m1_20767_20917_-1_m1_20302_20452_1	0	NODE_2_length_50027_cov_41.0040_ID_3	31810	60	150M	*	0	0	GGGGACCAGTGCGTGCTTAGAGCGTAAACAGTTAGCTGAATGGGCTCTAGCCACTGTTCGCGATCTGCGCGAGAGACCTAGGATCGGCGAAAAAGCAGACGTCTCAACCATGGGCGAAGCGGGGCTTGTTCGTATTGGTAAGGCGCGTTC	HHHHHHHHHHHHHHHHHHHHHHHHHHHHHHHHHHHHHHHHHHHHHHHHHHHHHHHHHHHHHHHHHHHHHHHHHHHHHHHHHHHHHHHHHHHHHHHHHHHHHHHHHHHHHHHHHHHHHHHHHHHHHHHHHHHHHHHHHHHHHHHHHHHHHH	NM:i:0	MD:Z:150	AS:i:150	XS:i:0
m1_21682_21832_-1_m1_21383_21533_1	0	NODE_2_length_50027_cov_41.0040_ID_3	32891	60	150M	*	0	0	ACTTATCTCCCTACTGGCACTGCGTGTTGAACCCTCTCTTCGCTTCGATCGGGATCCGGCCCTGCATCCATAGAGATTTGTGACCCATCAGGGATAACCGTACTTGACGTTAGGCATGTAGTGCAAAAACGGCGCTTTGACGCACGTGCG	EEEEEEEEEEEEEEEEEEEEEEEEEEEEEEEEEEEEEEEEEEEEEEEEEEEEEEEEEEEEEEEEEEEEEEEEEEEEEEEEEEEEEEEEEEEEEEEEEEEEEEEEEEEEEEEEEEEEEEEEEEEEEEEEEEEEEEEEEEEEEEEEEEEEEE	NM:i:0	MD:Z:150	AS:i:150	XS:i:0
m1_13056_13206_-1_m1_12708_12858_1	0	NODE_2_length_50027_cov_41.0040_ID_3	24216	60	150M	*	0	0	CGCTGGCGCAGGCAAAGATTTAGATAATAGGAACAAAAGGTATTAACTTCCGAGGCGATGGATATAAAGATAGCTATTATACCTCAGTATGGGTATATGAAAGAGAGATTACTCAAGAAACCAACTTTCGTACGGCAGTGGGTGACTCAT	HHHHHHHHHHHHHHHHHHHHHHHHHHHHHHHHHHHHHHHHHHHHHHHHHHHHHHHHHHHHHHHHHHHHHHHHHHHHHHHHHHHHHHHHHHHHHHHHHHHHHHHHHHHHHHHHHHHHHHHHHHHHHHHHHHHHHHHHHHHHHHHHHHHHHH	NM:i:0	MD:Z:150	AS:i:150	XS:i:0
m1_1535_1685_1_m1_1853_2003_-1	16	NODE_2_length_50027_cov_41.0040_ID_3	13361	60	150M	*	0	0	TGGACCCCTGCGTAGTCGTGAGAGAAGAGCTAACGGGGTATCCGACTGGTTTAACGCGAGACGAATTGGACCGCATCCTCACGAGTTATGTGAGGCATAGCTCTAGCACACGGTAGCTCGTTGATATGAGAGTCTCGGCGGGTCCAGTTC	EEEEEEEEEEEEEEEEEEEEEEEEEEEEEEEEEEEEEEEEEEEEEEEEEEEEEEEEEEEEEEEEEEEEEEEEEEEEEEEEEEEEEEEEEEEEEEEEEEEEEEEEEEEEEEEEEEEEEEEEEEEEEEEEEEEEEEEEEEEEEEEEEEEEEE	NM:i:0	MD:Z:150	AS:i:150	XS:i:0
m1_4982_5132_1_m1_5334_5484_-1	16	NODE_2_length_50027_cov_41.0040_ID_3	16842	60	150M	*	0	0	TTTGCTAGGTACGGGGCTCAACATTGATGCGAAGGCTGGATAAGGGAGCGCCGACGCCCTCAGATATGTTGCACAGGGCCGCGAACGGATCGGATAGAGGGGGACAAGAGAATGTTCGACATCACTTGTCTATAGCTAGCACAGTACGGT	EEEEEEEEEEEEEEEEEEEEEEEEEEEEEEEEEEEEEEEEEEEEEEEEEEEEEEEEEEEEEEEEEEEEEEEEEEEEEEEEEEEEEEEEEEEEEEEEEEEEEEEEEEEEEEEEEEEEEEEEEEEEEEEEEEEEEEEEEEEEEEEEEEEEEE	NM:i:0	MD:Z:150	AS:i:150	XS:i:0
m1_13927_14077_1_m1_14404_14554_-1	16	NODE_2_length_50027_cov_41.0040_ID_3	25912	60	150M	*	0	0	TTCCGCCTGCCGACGTCTGATATATCGAGCATGTCGCGCGCCCGGCCAACAATATGGATGAGTACGTCTTCTCCCCAGTTTTCTACGGCAGGCTTCGATCACTAAATGCAGCCCTGTTGGCAACAGCGAGCGATAGTGTTACGGCGAGAA	AAAAAAAAAAAAAAAAAAAAAAAAAAAAAAAAAAAAAAAAAAAAAAAAAAAAAAAAAAAAAAAAAAAAAAAAAAAAAAAAAAAAAAAAAAAAAAAAAAAAAAAAAAAAAAAAAAAAAAAAAAAAAAAAAAAAAAAAAAAAAAAAAAAAAA	NM:i:0	MD:Z:150	AS:i:150	XS:i:0
m1_42769_42919_1_m1_43128_43278_-1	16	NODE_2_length_50027_cov_41.0040_ID_3	4636	60	150M	*	0	0	CCTCAAGCACTGTTGGGTCGAAGATTGCTACATACTGGCGAGACCGTTCCTGGATTCTGTCGAGTGCAAAGTAGGAAGTACAGACATTTAAACGTGGCCCAATAACATGTACGATATCCGGATTGGTTAGTTGACGCCTAAGCCCAACAA	@@@@@@@@@@@@@@@@@@@@@@@@@@@@@@@@@@@@@@@@@@@@@@@@@@@@@@@@@@@@@@@@@@@@@@@@@@@@@@@@@@@@@@@@@@@@@@@@@@@@@@@@@@@@@@@@@@@@@@@@@@@@@@@@@@@@@@@@@@@@@@@@@@@@@@	NM:i:0	MD:Z:150	AS:i:150	XS:i:0
m1_13350_13500_1_m1_13651_13801_-1	16	NODE_2_length_50027_cov_41.0040_ID_3	25159	60	150M	*	0	0	GAGGACAATCCAATAGTAGTACCTGGCACATCATTGGCTTATAAATATGCAGAGCATTCGGGCTAGAAGAACGCATCTAGTGGTGTGCGTGGATGGATCAATGTTCGATCTATCAGACTAACGAATACAATTTGGTGTAACCGAAATTAA	GGGGGGGGGGGGGGGGGGGGGGGGGGGGGGGGGGGGGGGGGGGGGGGGGGGGGGGGGGGGGGGGGGGGGGGGGGGGGGGGGGGGGGGGGGGGGGGGGGGGGGGGGGGGGGGGGGGGGGGGGGGGGGGGGGGGGGGGGGGGGGGGGGGGGG	NM:i:0	MD:Z:150	AS:i:150	XS:i:0
m1_45530_45680_-1_m1_45217_45367_1	0	NODE_2_length_50027_cov_41.0040_ID_3	6725	60	150M	*	0	0	GAAATTAGAGGGGGATCTCAGATCGATCAACACGCTCCAGTAACGGTGTCACCGCTTTGCTCTGGAATCTTAGTGACCAGAAGTGGCGTGTAAGTGTAAGCCTAGGTTTGAACAACAGAGCGATAATGTAGGCAGCTGCTTGGGGTTATA	BBBBBBBBBBBBBBBBBBBBBBBBBBBBBBBBBBBBBBBBBBBBBBBBBBBBBBBBBBBBBBBBBBBBBBBBBBBBBBBBBBBBBBBBBBBBBBBBBBBBBBBBBBBBBBBBBBBBBBBBBBBBBBBBBBBBBBBBBBBBBBBBBBBBBB	NM:i:0	MD:Z:150	AS:i:150	XS:i:0
m1_39419_39569_-1_m1_38802_38952_1	0	NODE_2_length_50027_cov_41.0040_ID_3	310	60	150M	*	0	0	TACGAGGTATTTTGCAAGAAAGGATCCGAGCGCTAGTACAACCGAGGGATGGCTTCGATCTGCCTTAATCGAGGTGCTCTAAATAATGTTCTGGAGGTGGTGTCAATCTCGGACATGGGGAATGTCGACATGTGCTTTCTCATCCAGAGC	CCCCCCCCCCCCCCCCCCCCCCCCCCCCCCCCCCCCCCCCCCCCCCCCCCCCCCCCCCCCCCCCCCCCCCCCCCCCCCCCCCCCCCCCCCCCCCCCCCCCCCCCCCCCCCCCCCCCCCCCCCCCCCCCCCCCCCCCCCCCCCCCCCCCCC	NM:i:0	MD:Z:150	AS:i:150	XS:i:0
m1_31120_31270_1_m1_31573_31723_-1	16	NODE_2_length_50027_cov_41.0040_ID_3	43081	60	150M	*	0	0	AGGTGCTCCACCCTTTGATGTACAAGGGCGTTTTCAAGGAAGTTCACTCTAGCCTGCCGTTTACATAATCGAGTCCAGCCTGCCTGTCCAGAAAAGATAGGGACCATCCACATCTTACTTCAATTCGTCACTGTGACCCGAGGTTAGATA	AAAAAAAAAAAAAAAAAAAAAAAAAAAAAAAAAAAAAAAAAAAAAAAAAAAAAAAAAAAAAAAAAAAAAAAAAAAAAAAAAAAAAAAAAAAAAAAAAAAAAAAAAAAAAAAAAAAAAAAAAAAAAAAAAAAAAAAAAAAAAAAAAAAAAA	NM:i:0	MD:Z:150	AS:i:150	XS:i:0
m1_33490_33640_1_m1_33825_33975_-1	16	NODE_2_length_50027_cov_41.0040_ID_3	45333	60	150M	*	0	0	ACATTGCGTGCGAAAGTTCGGTATAGCGCAGTCTGGCGCGCAAATTATTTGTAACGTTGCAGGCAAATGAGCAGAATGCCCAGGGATTGTTACCAAGTTCAGGGAAGCAGCCCCACCATCTGTCGCTGGTCTGGTTTTCTTATTATGAAC	DDDDDDDDDDDDDDDDDDDDDDDDDDDDDDDDDDDDDDDDDDDDDDDDDDDDDDDDDDDDDDDDDDDDDDDDDDDDDDDDDDDDDDDDDDDDDDDDDDDDDDDDDDDDDDDDDDDDDDDDDDDDDDDDDDDDDDDDDDDDDDDDDDDDDD	NM:i:0	MD:Z:150	AS:i:150	XS:i:0
m1_24899_25049_1_m1_25166_25316_-1	16	NODE_2_length_50027_cov_41.0040_ID_3	36674	60	150M	*	0	0	CTAGATCGGAGTTCTAACCATGTAAAAGATAGACCAGCAACTTGGACCGTTATGCACTAACTCTGTTAGAAGATTCACCCAACCATAGATGTGCAGGGGAGCTATGGCATCGCTCCCATTATGGGTTTCAAGCATTCCAATAGGACCAGA	IIIIIIIIIIIIIIIIIIIIIIIIIIIIIIIIIIIIIIIIIIIIIIIIIIIIIIIIIIIIIIIIIIIIIIIIIIIIIIIIIIIIIIIIIIIIIIIIIIIIIIIIIIIIIIIIIIIIIIIIIIIIIIIIIIIIIIIIIIIIIIIIIIIIII	NM:i:0	MD:Z:150	AS:i:150	XS:i:0
m1_45316_45466_1_m1_45797_45947_-1	16	NODE_2_length_50027_cov_41.0040_ID_3	7305	60	150M	*	0	0	TGGTTGCATGCTAAGCATAGCATTCACGCTCGGTCACCTAACGCGCGCATCTATAGTACCAAATCAGGTATAGACCACCATACATGGGTCATGAGCTCGAGGTACGAGCTCAAACTATCGCAGAGAATTCTCTGATAGCCTAAGTCGCAG	CCCCCCCCCCCCCCCCCCCCCCCCCCCCCCCCCCCCCCCCCCCCCCCCCCCCCCCCCCCCCCCCCCCCCCCCCCCCCCCCCCCCCCCCCCCCCCCCCCCCCCCCCCCCCCCCCCCCCCCCCCCCCCCCCCCCCCCCCCCCCCCCCCCCCC	NM:i:0	MD:Z:150	AS:i:150	XS:i:0
m1_49732_49882_1_m1_50117_50267_-1	16	NODE_2_length_50027_cov_41.0040_ID_3	11625	60	150M	*	0	0	CTCTAACTCATGCCTTTCTTTTTCACCATCTATTGGCGCCAATGTCCGTAAGTCATTCCAACACGGTCCGGCTTCGAACTATACGATAGTTCTACAGTAATTGGTGCTAATGCCCTTGATGCGATATTAAATAGTGTGCTAAGAATATCA	DDDDDDDDDDDDDDDDDDDDDDDDDDDDDDDDDDDDDDDDDDDDDDDDDDDDDDDDDDDDDDDDDDDDDDDDDDDDDDDDDDDDDDDDDDDDDDDDDDDDDDDDDDDDDDDDDDDDDDDDDDDDDDDDDDDDDDDDDDDDDDDDDDDDDD	NM:i:0	MD:Z:150	AS:i:150	XS:i:0
m1_43893_44043_-1_m1_43651_43801_1	0	NODE_2_length_50027_cov_41.0040_ID_3	5159	60	150M	*	0	0	TTGCCAGCATACATTCGATCTTGTGCCTCAATGAGTCTTTAGACTTCGTGCTAGTTTTATTAAGGTTATGTAAGTTCATCAACCACTCTGATGAGAGTAATATATTCTTGACAAGGAATACGGCGGGGACCTGAATATGAGCCCGACCAC	IIIIIIIIIIIIIIIIIIIIIIIIIIIIIIIIIIIIIIIIIIIIIIIIIIIIIIIIIIIIIIIIIIIIIIIIIIIIIIIIIIIIIIIIIIIIIIIIIIIIIIIIIIIIIIIIIIIIIIIIIIIIIIIIIIIIIIIIIIIIIIIIIIIIII	NM:i:0	MD:Z:150	AS:i:150	XS:i:0
m1_15327_15477_1_m1_15776_15926_-1	16	NODE_2_length_50027_cov_41.0040_ID_3	27284	60	150M	*	0	0	CACGAACAGCCCATATGGCTGTACCCGCCTCAGCTGACGAACGCTGTCCGGACGGCACAGGAATGCAGAAACACAATAGCGCACCAGGACCTATACTAGTGTATCTTCACAGAGTGGTAGTGGTTCAAGTCACAAATGTTCAGGTAGTCT	GGGGGGGGGGGGGGGGGGGGGGGGGGGGGGGGGGGGGGGGGGGGGGGGGGGGGGGGGGGGGGGGGGGGGGGGGGGGGGGGGGGGGGGGGGGGGGGGGGGGGGGGGGGGGGGGGGGGGGGGGGGGGGGGGGGGGGGGGGGGGGGGGGGGGG	NM:i:0	MD:Z:150	AS:i:150	XS:i:0
m1_7174_7324_1_m1_7607_7757_-1	16	NODE_2_length_50027_cov_41.0040_ID_3	19115	60	150M	*	0	0	TTGGGTGTTCCCATTACGAAGCCCATGCATAGAAGAGGTCGCTAGGGGTTCGCACCCCCATCATCAAATCCAGTTGATAACAACATCGGGCAATTGTCATACACCAGTGATTCTACGCTAAAGTCTCCAGGTCCTTACGACGATAGAACT	AAAAAAAAAAAAAAAAAAAAAAAAAAAAAAAAAAAAAAAAAAAAAAAAAAAAAAAAAAAAAAAAAAAAAAAAAAAAAAAAAAAAAAAAAAAAAAAAAAAAAAAAAAAAAAAAAAAAAAAAAAAAAAAAAAAAAAAAAAAAAAAAAAAAAA	NM:i:0	MD:Z:150	AS:i:150	XS:i:0
m1_6828_6978_1_m1_7040_7190_-1	16	NODE_2_length_50027_cov_41.0040_ID_3	18548	60	150M	*	0	0	ATAGTTGAACCTGGCATATTCCATACGATTTAATGATCTGATGATCATGCCGCTCGAGTCTATGTTAAAGAAATAAAAGTCCTAGTGTCTAGACGACCGCTCGTCGGCCGCATTGGACCACCATCAGACGTAGGGCGCGTGCTCAGATTC	HHHHHHHHHHHHHHHHHHHHHHHHHHHHHHHHHHHHHHHHHHHHHHHHHHHHHHHHHHHHHHHHHHHHHHHHHHHHHHHHHHHHHHHHHHHHHHHHHHHHHHHHHHHHHHHHHHHHHHHHHHHHHHHHHHHHHHHHHHHHHHHHHHHHHH	NM:i:0	MD:Z:150	AS:i:150	XS:i:0
m1_21622_21772_1_m1_21960_22110_-1	16	NODE_2_length_50027_cov_41.0040_ID_3	33468	60	150M	*	0	0	ACGTCGATCATCATAAGGATAGAAGGTACGACTCTGACATAGGCTTCCTCTAGAGCCCTCTTGGAATCGACCACCCAATATTTTCCAATCATACATAGCAAAATAATGTCTGTAGTGTCCTCGCGAAATCACAAGACAGCTTGTGTGCGC	FFFFFFFFFFFFFFFFFFFFFFFFFFFFFFFFFFFFFFFFFFFFFFFFFFFFFFFFFFFFFFFFFFFFFFFFFFFFFFFFFFFFFFFFFFFFFFFFFFFFFFFFFFFFFFFFFFFFFFFFFFFFFFFFFFFFFFFFFFFFFFFFFFFFFF	NM:i:0	MD:Z:150	AS:i:150	XS:i:0
m1_2285_2435_1_m1_2556_2706_-1	16	NODE_2_length_50027_cov_41.0040_ID_3	14064	60	150M	*	0	0	TTTAGGGTAGAAGAATTCTCCCGAGGGCTTACAGAAAGAGCGTTGCTCCAACTGCGGGTATTGCACTTACAGCTTTTTGCGTTTCGACGAAAGGTGTGGTATTTGGTAGTCCCGAAAAACCTAACGTACAGCGGTTATCCCATCTGGTGC	BBBBBBBBBBBBBBBBBBBBBBBBBBBBBBBBBBBBBBBBBBBBBBBBBBBBBBBBBBBBBBBBBBBBBBBBBBBBBBBBBBBBBBBBBBBBBBBBBBBBBBBBBBBBBBBBBBBBBBBBBBBBBBBBBBBBBBBBBBBBBBBBBBBBBB	NM:i:0	MD:Z:150	AS:i:150	XS:i:0
m1_1315_1465_-1_m1_982_1132_1	0	NODE_2_length_50027_cov_41.0040_ID_3	12490	60	150M	*	0	0	CAAATGGTCCGTCCACGACCGGACGCACTCTCACCGATTGCTCAGTACTGAGACGCCTACCCCGTCAGGTTGGACGGATACCCAGCGAAGATCCGTCGATTACTATTCAATTCAAACACCGCACTTGACCCTGCAGGTATTAGTCCGCAC	CCCCCCCCCCCCCCCCCCCCCCCCCCCCCCCCCCCCCCCCCCCCCCCCCCCCCCCCCCCCCCCCCCCCCCCCCCCCCCCCCCCCCCCCCCCCCCCCCCCCCCCCCCCCCCCCCCCCCCCCCCCCCCCCCCCCCCCCCCCCCCCCCCCCCC	NM:i:0	MD:Z:150	AS:i:150	XS:i:0
m1_14822_14972_-1_m1_14580_14730_1	0	NODE_2_length_50027_cov_41.0040_ID_3	26088	60	150M	*	0	0	GTACTGTTCTTGACCAAATTCCCGCATGTTTTCAAGCATCGGAGTAGGGATTCTGCCATTAAGCTGGAGTAGAATCGAGCTCGGGACCGCAAGCGCACCGTGTCGAGCGGCCCAACTCACACTCAGACTCGGTATTTTATCCCTAGTATA	FFFFFFFFFFFFFFFFFFFFFFFFFFFFFFFFFFFFFFFFFFFFFFFFFFFFFFFFFFFFFFFFFFFFFFFFFFFFFFFFFFFFFFFFFFFFFFFFFFFFFFFFFFFFFFFFFFFFFFFFFFFFFFFFFFFFFFFFFFFFFFFFFFFFFF	NM:i:0	MD:Z:150	AS:i:150	XS:i:0
m1_1624_1774_-1_m1_1222_1372_1	0	NODE_2_length_50027_cov_41.0040_ID_3	12730	60	150M	*	0	0	GGGCCCCGGACTTGCATTCACCACCCTTCTCCCTATGCTGGTACTATAGCATCTAAGGGGAAACCGATTGTTCGCTACTCACCGTGCCGTGCCCTGTCGTCTTTCGCCGTTGCATTACGTCGCCTCAGAGCTAACGACAGCCCAGTCTAT	@@@@@@@@@@@@@@@@@@@@@@@@@@@@@@@@@@@@@@@@@@@@@@@@@@@@@@@@@@@@@@@@@@@@@@@@@@@@@@@@@@@@@@@@@@@@@@@@@@@@@@@@@@@@@@@@@@@@@@@@@@@@@@@@@@@@@@@@@@@@@@@@@@@@@@	NM:i:0	MD:Z:150	AS:i:150	XS:i:0
m1_8835_8985_-1_m1_8491_8641_1	0	NODE_2_length_50027_cov_41.0040_ID_3	19999	60	150M	*	0	0	CCTATGTTTTAGGGCGCCGCCCCAGCCAAGCCACCCCCATAGGCGCAGTTGTCAAAAGAAACCCACGTGGCAGCGCGAATACCATTAGCATGCTTGTCAGAAGGGAGACTCCTCGGCGAATCCTCACTGGCCAAAGATGATTAGTTATAC	AAAAAAAAAAAAAAAAAAAAAAAAAAAAAAAAAAAAAAAAAAAAAAAAAAAAAAAAAAAAAAAAAAAAAAAAAAAAAAAAAAAAAAAAAAAAAAAAAAAAAAAAAAAAAAAAAAAAAAAAAAAAAAAAAAAAAAAAAAAAAAAAAAAAAA	NM:i:0	MD:Z:150	AS:i:150	XS:i:0
m1_45453_45603_1_m1_45658_45808_-1	16	NODE_2_length_50027_cov_41.0040_ID_3	7166	60	150M	*	0	0	GTAGGAAGCACAACTATTCGCAGCCCTGAAGGTGGATAAAACCCGATAAGACAGCAAATAAAGGAGCCTTGTATCGTTAATCCGCTGATGAGATTACTTAGGGACGTTCCCCCACATAATTATCGCGCGCCGCACTGCTTGGTTGCATGC	DDDDDDDDDDDDDDDDDDDDDDDDDDDDDDDDDDDDDDDDDDDDDDDDDDDDDDDDDDDDDDDDDDDDDDDDDDDDDDDDDDDDDDDDDDDDDDDDDDDDDDDDDDDDDDDDDDDDDDDDDDDDDDDDDDDDDDDDDDDDDDDDDDDDDD	NM:i:0	MD:Z:150	AS:i:150	XS:i:0
m1_1759_1909_1_m1_1860_2010_-1	16	NODE_2_length_50027_cov_41.0040_ID_3	13368	60	150M	*	0	0	CTGCGTAGTCGTGAGAGAAGAGCTAACGGGGTATCCGACTGGTTTAACGCGAGACGAATTGGACCGCATCCTCACGAGTTATGTGAGGCATAGCTCTAGCACACGGTAGCTCGTTGATATGAGAGTCTCGGCGGGTCCAGTTCCAGCCTT	IIIIIIIIIIIIIIIIIIIIIIIIIIIIIIIIIIIIIIIIIIIIIIIIIIIIIIIIIIIIIIIIIIIIIIIIIIIIIIIIIIIIIIIIIIIIIIIIIIIIIIIIIIIIIIIIIIIIIIIIIIIIIIIIIIIIIIIIIIIIIIIIIIIIII	NM:i:0	MD:Z:150	AS:i:150	XS:i:0
m1_13682_13832_-1_m1_13211_13361_1	0	NODE_2_length_50027_cov_41.0040_ID_3	24719	60	150M	*	0	0	GTCGAGCAATTGGCAATGCAAATGGTCGACACCACCTCGGTGAGTCAATGTATAAACTGTTGGCAAGTGCCTTGCAGAAGCGTGAGTAGCCGTGTAGGATACATACCAAGCGAGGTTAAGGACCCCATTCCTTGGTCTTCCGTGACCATT	GGGGGGGGGGGGGGGGGGGGGGGGGGGGGGGGGGGGGGGGGGGGGGGGGGGGGGGGGGGGGGGGGGGGGGGGGGGGGGGGGGGGGGGGGGGGGGGGGGGGGGGGGGGGGGGGGGGGGGGGGGGGGGGGGGGGGGGGGGGGGGGGGGGGGG	NM:i:0	MD:Z:150	AS:i:150	XS:i:0
m1_1522_1672_1_m1_2054_2204_-1	16	NODE_2_length_50027_cov_41.0040_ID_3	13562	60	150M	*	0	0	GTGCTCTCGTTAGTTTGGGCGGGCGGAGATGCTGGGGGCGGTGATACAACTATGAACTACAAAGCTAACGGACTTTGTATACCATCGGCACATTATGAGCGCTTTCGTTAACCTCGTGCCAACGCGTTCTGGAGGGTGAAGCTGAGTGCC	AAAAAAAAAAAAAAAAAAAAAAAAAAAAAAAAAAAAAAAAAAAAAAAAAAAAAAAAAAAAAAAAAAAAAAAAAAAAAAAAAAAAAAAAAAAAAAAAAAAAAAAAAAAAAAAAAAAAAAAAAAAAAAAAAAAAAAAAAAAAAAAAAAAAAA	NM:i:0	MD:Z:150	AS:i:150	XS:i:0
m1_47964_48114_-1_m1_47627_47777_1	0	NODE_2_length_50027_cov_41.0040_ID_3	9135	60	150M	*	0	0	ATTGCACGCGCACCGGCCTTTGGTGACCCCTGTGACTCAGATCTTAGCACTAACAAATGGAATAGTATCATTAGAGTTCCGGTAAGCCCGTCGTGATCTTAACGCTACCGGTCCATTTGCACCTACCCCCGAACGTAGTTAGTGGAGGAT	BBBBBBBBBBBBBBBBBBBBBBBBBBBBBBBBBBBBBBBBBBBBBBBBBBBBBBBBBBBBBBBBBBBBBBBBBBBBBBBBBBBBBBBBBBBBBBBBBBBBBBBBBBBBBBBBBBBBBBBBBBBBBBBBBBBBBBBBBBBBBBBBBBBBBB	NM:i:0	MD:Z:150	AS:i:150	XS:i:0
m1_12566_12716_-1_m1_12313_12463_1	0	NODE_2_length_50027_cov_41.0040_ID_3	23821	60	150M	*	0	0	GCGATGAACGGAGTCCACGGCTACGTCAAGTGGCATTTTAGCGCTTCTCATCGGGTGTTACGGAAAAACCAATGGACCCCATCGAGTCCGTCCCTTGTCAACGCAGACCAACCCGCGGCCGATGGCGGGCGTACCTTCTAATTTTTGACC	IIIIIIIIIIIIIIIIIIIIIIIIIIIIIIIIIIIIIIIIIIIIIIIIIIIIIIIIIIIIIIIIIIIIIIIIIIIIIIIIIIIIIIIIIIIIIIIIIIIIIIIIIIIIIIIIIIIIIIIIIIIIIIIIIIIIIIIIIIIIIIIIIIIIII	NM:i:0	MD:Z:150	AS:i:150	XS:i:0
m1_35002_35152_1_m1_35202_35352_-1	16	NODE_2_length_50027_cov_41.0040_ID_3	46710	60	150M	*	0	0	CACGGCAGCGAGCCATATTCCTAAAGCGAAAAAATGCTGAGTTAGAGGAACTCGAGCTCAAGGGCCTGGTCGTATTGATATGATTCTTCTTACAATGAGGTTAAATTTGTGTGGGGGACCCACCAAATGAGGGGCTACTAAATACCAGGT	DDDDDDDDDDDDDDDDDDDDDDDDDDDDDDDDDDDDDDDDDDDDDDDDDDDDDDDDDDDDDDDDDDDDDDDDDDDDDDDDDDDDDDDDDDDDDDDDDDDDDDDDDDDDDDDDDDDDDDDDDDDDDDDDDDDDDDDDDDDDDDDDDDDDDD	NM:i:0	MD:Z:150	AS:i:150	XS:i:0
m1_8993_9143_1_m1_9382_9532_-1	16	NODE_2_length_50027_cov_41.0040_ID_3	20890	60	150M	*	0	0	CAGCCATCGCCTAGGGGTCATCTACACTCCCGCCATTCCCGAGGTGTGAAGAATAAAGGGACTTCGTCAACGCTTTCGTGGATACAGGCCTCAGGAAGACAAAAAGAGTTAAGCCTATGTATTACCCCTCGCAATAGCAACAGCCCTTAT	EEEEEEEEEEEEEEEEEEEEEEEEEEEEEEEEEEEEEEEEEEEEEEEEEEEEEEEEEEEEEEEEEEEEEEEEEEEEEEEEEEEEEEEEEEEEEEEEEEEEEEEEEEEEEEEEEEEEEEEEEEEEEEEEEEEEEEEEEEEEEEEEEEEEEE	NM:i:0	MD:Z:150	AS:i:150	XS:i:0
m1_32376_32526_1_m1_32767_32917_-1	16	NODE_2_length_50027_cov_41.0040_ID_3	44275	60	150M	*	0	0	TGATTTATGCTGGATGTCCCTGGGGTTGAGAGAAAGCAATGAGGATAACCATTCTTTAACGATCCCTACCTCAGCATTCTATGGCTGGTCAATCCAGTATTTTGCTTTCTGCATGCCTAAAGTGTTCTAAACGCCCTCTCGTGATAGACC	EEEEEEEEEEEEEEEEEEEEEEEEEEEEEEEEEEEEEEEEEEEEEEEEEEEEEEEEEEEEEEEEEEEEEEEEEEEEEEEEEEEEEEEEEEEEEEEEEEEEEEEEEEEEEEEEEEEEEEEEEEEEEEEEEEEEEEEEEEEEEEEEEEEEEE	NM:i:0	MD:Z:150	AS:i:150	XS:i:0
m1_23631_23781_-1_m1_23238_23388_1	0	NODE_2_length_50027_cov_41.0040_ID_3	34746	60	150M	*	0	0	ACACCAGACAACTCAATGTCGAGCGCGCTACATATCGGCTCCCAACACACTACGGCGTTCGAGTAGATGGGGTTGCCCCAGCAAGTTGGTATGCCACCGACCTTTTGTCCACTGACAATGAATTTATGCCCGTGAGAAATCGAATATGCG	HHHHHHHHHHHHHHHHHHHHHHHHHHHHHHHHHHHHHHHHHHHHHHHHHHHHHHHHHHHHHHHHHHHHHHHHHHHHHHHHHHHHHHHHHHHHHHHHHHHHHHHHHHHHHHHHHHHHHHHHHHHHHHHHHHHHHHHHHHHHHHHHHHHHHH	NM:i:0	MD:Z:150	AS:i:150	XS:i:0
m1_33215_33365_1_m1_33544_33694_-1	16	NODE_2_length_50027_cov_41.0040_ID_3	45052	60	150M	*	0	0	GATCGGCATAAGGATGATCTCCAGTCAGTCGGTACTGATTTAGGACGAAGAACGTGAAATGAGGTTTAAGGCATATTTCAATGGATGGACCCCAGTCATCAGGAGCTGAAACCCGCCTACCCTTTGCCCGGTGTCCTCCCACAAGAACCC	@@@@@@@@@@@@@@@@@@@@@@@@@@@@@@@@@@@@@@@@@@@@@@@@@@@@@@@@@@@@@@@@@@@@@@@@@@@@@@@@@@@@@@@@@@@@@@@@@@@@@@@@@@@@@@@@@@@@@@@@@@@@@@@@@@@@@@@@@@@@@@@@@@@@@@	NM:i:0	MD:Z:150	AS:i:150	XS:i:0
m1_43639_43789_-1_m1_43348_43498_1	0	NODE_2_length_50027_cov_41.0040_ID_3	4856	60	150M	*	0	0	CTCCCTCATGTGAACTCGAATCGAACCTCAGCTTGCCGACCTTCCAAGAGCATATGCGCGTTGTATTTCACTTTAAGCCCAACCCACGGAGTGGATAACTATGTATCGCGATGCACTGGACTGCGCTTACTCGCTATGTCATTGGCGGCG	IIIIIIIIIIIIIIIIIIIIIIIIIIIIIIIIIIIIIIIIIIIIIIIIIIIIIIIIIIIIIIIIIIIIIIIIIIIIIIIIIIIIIIIIIIIIIIIIIIIIIIIIIIIIIIIIIIIIIIIIIIIIIIIIIIIIIIIIIIIIIIIIIIIIII	NM:i:0	MD:Z:150	AS:i:150	XS:i:0
m1_31219_31369_1_m1_31706_31856_-1	16	NODE_2_length_50027_cov_41.0040_ID_3	43214	60	150M	*	0	0	TGACCCGAGGTTAGATATATCGATTGTACCCGTCATCGCCATGTCGGGACCGTCGTCGTCTTTGCGTTGCAAGCTGGGAGGCACGTGTTTTTGCGCAGTACGGTCTATCTCTGGGTGTACTCTGTAAATGAGTAAGTGTATCAGCCTGAC	EEEEEEEEEEEEEEEEEEEEEEEEEEEEEEEEEEEEEEEEEEEEEEEEEEEEEEEEEEEEEEEEEEEEEEEEEEEEEEEEEEEEEEEEEEEEEEEEEEEEEEEEEEEEEEEEEEEEEEEEEEEEEEEEEEEEEEEEEEEEEEEEEEEEEE	NM:i:0	MD:Z:150	AS:i:150	XS:i:0
m1_47185_47335_1_m1_47626_47776_-1	16	NODE_2_length_50027_cov_41.0040_ID_3	9134	60	150M	*	0	0	CATTGCACGCGCACCGGCCTTTGGTGACCCCTGTGACTCAGATCTTAGCACTAACAAATGGAATAGTATCATTAGAGTTCCGGTAAGCCCGTCGTGATCTTAACGCTACCGGTCCATTTGCACCTACCCCCGAACGTAGTTAGTGGAGGA	FFFFFFFFFFFFFFFFFFFFFFFFFFFFFFFFFFFFFFFFFFFFFFFFFFFFFFFFFFFFFFFFFFFFFFFFFFFFFFFFFFFFFFFFFFFFFFFFFFFFFFFFFFFFFFFFFFFFFFFFFFFFFFFFFFFFFFFFFFFFFFFFFFFFFF	NM:i:0	MD:Z:150	AS:i:150	XS:i:0
m1_2959_3109_1_m1_3385_3535_-1	16	NODE_2_length_50027_cov_41.0040_ID_3	14893	60	150M	*	0	0	GTATTAGTCAAAGCTAAAAGATTATAGTGATTGCCCAGAGTGGAAGCAGATGCAGTCCAATGGAGTCCTGGGCAAAATCAAATAAATTTGTTAAGTGCACGAAGACCGCCAGCGGGACCGCCCTAGCGTTCCGCAAGTCATGCTTGCGCC	GGGGGGGGGGGGGGGGGGGGGGGGGGGGGGGGGGGGGGGGGGGGGGGGGGGGGGGGGGGGGGGGGGGGGGGGGGGGGGGGGGGGGGGGGGGGGGGGGGGGGGGGGGGGGGGGGGGGGGGGGGGGGGGGGGGGGGGGGGGGGGGGGGGGGG	NM:i:0	MD:Z:150	AS:i:150	XS:i:0
m1_36333_36483_-1_m1_35866_36016_1	0	NODE_2_length_50027_cov_41.0040_ID_3	47374	60	150M	*	0	0	GGAGAGGGTGAGGCCTTCAAGTGGCCTGGGAGCAGGCCGATCCTAGTACTGTCTTTTATTCGTGAACACAGAGTTCGACCCAGAACTTATTGGCCGGCTATGCTTTCTCAGAAGTGCTTGTGGATTGGGGGCGTCAATTCTTCATAATGA	FFFFFFFFFFFFFFFFFFFFFFFFFFFFFFFFFFFFFFFFFFFFFFFFFFFFFFFFFFFFFFFFFFFFFFFFFFFFFFFFFFFFFFFFFFFFFFFFFFFFFFFFFFFFFFFFFFFFFFFFFFFFFFFFFFFFFFFFFFFFFFFFFFFFFF	NM:i:0	MD:Z:150	AS:i:150	XS:i:0
m1_44279_44429_1_m1_44627_44777_-1	16	NODE_2_length_50027_cov_41.0040_ID_3	6135	60	150M	*	0	0	TCGAACCTACTGCTCATCTCACATATCGTGTCTTCCAAATTCTTCATAGCGCATGAAGGTAGTAAATCTCTTGCTAAGCCAGGATGGTGAGACTTAACAAGTAACGCCTCAGGCATCTCCTGCGAAGTCTAGAAAAATTCTGTGAGTCCG	FFFFFFFFFFFFFFFFFFFFFFFFFFFFFFFFFFFFFFFFFFFFFFFFFFFFFFFFFFFFFFFFFFFFFFFFFFFFFFFFFFFFFFFFFFFFFFFFFFFFFFFFFFFFFFFFFFFFFFFFFFFFFFFFFFFFFFFFFFFFFFFFFFFFFF	NM:i:0	MD:Z:150	AS:i:150	XS:i:0
m1_36951_37101_1_m1_37426_37576_-1	16	NODE_2_length_50027_cov_41.0040_ID_3	48934	60	150M	*	0	0	TTTGATAGCAGCAGCCCAGTATTCGAAGTAGGATTCCCGCCGCCCCGATGTATAAAGGGGCAGGCAAGGGGAACCTGTATAACCTGCAGGGGCTGTGGGGCGAGTGATGAGACCTAGGTGTCCTTCTGTTTCTATTGCTGACAGTGTCCA	AAAAAAAAAAAAAAAAAAAAAAAAAAAAAAAAAAAAAAAAAAAAAAAAAAAAAAAAAAAAAAAAAAAAAAAAAAAAAAAAAAAAAAAAAAAAAAAAAAAAAAAAAAAAAAAAAAAAAAAAAAAAAAAAAAAAAAAAAAAAAAAAAAAAAA	NM:i:0	MD:Z:150	AS:i:150	XS:i:0
m1_17631_17781_1_m1_18065_18215_-1	16	NODE_2_length_50027_cov_41.0040_ID_3	29573	60	150M	*	0	0	CGCGAGATGCATTACTCTGGCTACTGCGTTCTGCCGCGAGGTCAATGCACGGATACCGCCTGCTATCACCGATAAGCCCACTCATTCCGTGGCATTCCGGAGTGTCGAGTGCCCATTAGAGGATTGACGTTTTCGTATATTTGCCCTGAT	HHHHHHHHHHHHHHHHHHHHHHHHHHHHHHHHHHHHHHHHHHHHHHHHHHHHHHHHHHHHHHHHHHHHHHHHHHHHHHHHHHHHHHHHHHHHHHHHHHHHHHHHHHHHHHHHHHHHHHHHHHHHHHHHHHHHHHHHHHHHHHHHHHHHHH	NM:i:0	MD:Z:150	AS:i:150	XS:i:0
m1_11590_11740_1_m1_11907_12057_-1	16	NODE_2_length_50027_cov_41.0040_ID_3	23415	60	150M	*	0	0	CATGATTTGTATTTAAAGATCTGCAAGGTCATTTCATCGAGCACGTTGGTACAGAGGCACGACTTTAAACCGATTAATCGGCAGGATCAGGCCTATATGTCAGCGATGACACAGAGTTCGGTATGTTTCTTCGTGACGCTCCACGGGCCT	HHHHHHHHHHHHHHHHHHHHHHHHHHHHHHHHHHHHHHHHHHHHHHHHHHHHHHHHHHHHHHHHHHHHHHHHHHHHHHHHHHHHHHHHHHHHHHHHHHHHHHHHHHHHHHHHHHHHHHHHHHHHHHHHHHHHHHHHHHHHHHHHHHHHHH	NM:i:0	MD:Z:150	AS:i:150	XS:i:0
m1_21909_22059_1_m1_22130_22280_-1	16	NODE_2_length_50027_cov_41.0040_ID_3	33638	60	150M	*	0	0	TGAGCTAAAACATTACAAGTCGCGATACGTACCCAAGTGATACTAGGTTTAGCCACATTGCGTATGGGGTTAGACAGATAGTAGTGGTGGCGGTCGAACGACGAGTGTTCTATCAACACAATCCCTTACTGTACCTCTTGACGCGTTTTC	EEEEEEEEEEEEEEEEEEEEEEEEEEEEEEEEEEEEEEEEEEEEEEEEEEEEEEEEEEEEEEEEEEEEEEEEEEEEEEEEEEEEEEEEEEEEEEEEEEEEEEEEEEEEEEEEEEEEEEEEEEEEEEEEEEEEEEEEEEEEEEEEEEEEEE	NM:i:0	MD:Z:150	AS:i:150	XS:i:0
m1_19610_19760_-1_m1_19275_19425_1	0	NODE_2_length_50027_cov_41.0040_ID_3	30783	60	150M	*	0	0	ATTCGACTGGCGTGTCCACAAGTCGCGACTGGAGAGACCAAGCTGATGGCTTTCGCAATAATCGGAGAGGGTGCTTCTCACACTTGCCTACCCGAGATCTCTGCAGCAGACTTCATCGAACAGCACCCGAGATAACCAGCGAGTGATACC	HHHHHHHHHHHHHHHHHHHHHHHHHHHHHHHHHHHHHHHHHHHHHHHHHHHHHHHHHHHHHHHHHHHHHHHHHHHHHHHHHHHHHHHHHHHHHHHHHHHHHHHHHHHHHHHHHHHHHHHHHHHHHHHHHHHHHHHHHHHHHHHHHHHHHH	NM:i:0	MD:Z:150	AS:i:150	XS:i:0
m1_46480_46630_-1_m1_46175_46325_1	0	NODE_2_length_50027_cov_41.0040_ID_3	7683	60	150M	*	0	0	TTGTGATGAAGGTGGCAGAATTACTCAATCGTGACCTTCATCAAAAACACTCCAAACACTGGGACCTGGAAATAGGACGACGACAGACAGAAATCGCCCGACCCTAGGCTCCCCTTTCGCGCGGTAGGGCCTTGGCACGGTCGGGGAGAG	CCCCCCCCCCCCCCCCCCCCCCCCCCCCCCCCCCCCCCCCCCCCCCCCCCCCCCCCCCCCCCCCCCCCCCCCCCCCCCCCCCCCCCCCCCCCCCCCCCCCCCCCCCCCCCCCCCCCCCCCCCCCCCCCCCCCCCCCCCCCCCCCCCCCCC	NM:i:0	MD:Z:150	AS:i:150	XS:i:0
m1_20059_20209_-1_m1_19686_19836_1	0	NODE_2_length_50027_cov_41.0040_ID_3	31194	60	150M	*	0	0	TTAAGGCAACACTGATTCCGCTGACCTGAGTAGCCCGGCATAAAACGTTCCAGTCCCCTACACGATACCACACAGTATGGGAATCCCGTCGTACAAAATCATTGACGAAAAGCTCCCGAGCTCGCGACTCGCTGACATCCGAGGGTAGAG	@@@@@@@@@@@@@@@@@@@@@@@@@@@@@@@@@@@@@@@@@@@@@@@@@@@@@@@@@@@@@@@@@@@@@@@@@@@@@@@@@@@@@@@@@@@@@@@@@@@@@@@@@@@@@@@@@@@@@@@@@@@@@@@@@@@@@@@@@@@@@@@@@@@@@@	NM:i:0	MD:Z:150	AS:i:150	XS:i:0
m1_36810_36960_1_m1_37187_37337_-1	16	NODE_2_length_50027_cov_41.0040_ID_3	48695	60	150M	*	0	0	TGGCGACGCGACGCCGTGCGCAGTCAACCCGCGTGACACCTCCCACCGGCGCACGTTACGCCGATTAGTGTAAATATACTGGATACCATGCCTCGCTTCTAGGATAATTGCTGGTTTACGAGTTTATCCGCGAGCGAGATAAACGCTTCT	GGGGGGGGGGGGGGGGGGGGGGGGGGGGGGGGGGGGGGGGGGGGGGGGGGGGGGGGGGGGGGGGGGGGGGGGGGGGGGGGGGGGGGGGGGGGGGGGGGGGGGGGGGGGGGGGGGGGGGGGGGGGGGGGGGGGGGGGGGGGGGGGGGGGGG	NM:i:0	MD:Z:150	AS:i:150	XS:i:0
m1_44368_44518_-1_m1_44000_44150_1	0	NODE_2_length_50027_cov_41.0040_ID_3	5508	60	150M	*	0	0	GCCTGTCATTAGTAGCAATCAGTACTGATAGTGTCTCGTTCGAGGTGCCGACTACTCGAGAGGTGATGACGTCGTTGAGGTTCGGACAGTAAGGCACATTCTCATGCCCGGTCTAACAAGACCGTTACGGTCCCGCTAGGAGTCTGAAAC	BBBBBBBBBBBBBBBBBBBBBBBBBBBBBBBBBBBBBBBBBBBBBBBBBBBBBBBBBBBBBBBBBBBBBBBBBBBBBBBBBBBBBBBBBBBBBBBBBBBBBBBBBBBBBBBBBBBBBBBBBBBBBBBBBBBBBBBBBBBBBBBBBBBBBB	NM:i:0	MD:Z:150	AS:i:150	XS:i:0
m1_42040_42190_-1_m1_41728_41878_1	0	NODE_2_length_50027_cov_41.0040_ID_3	3236	60	150M	*	0	0	TATATCATAGAGTTTGAAACCTATGATCTCTTGTTTACTGCCTAAAGAGCGTATTGTATGGAAAGCCCGACACGATTCTCGACGTTAGCGTAACGGGTGCTATGAAGCCATAATTGGGTCTCTTTTACGATTCCAGAGCTAGAGCCCTTA	HHHHHHHHHHHHHHHHHHHHHHHHHHHHHHHHHHHHHHHHHHHHHHHHHHHHHHHHHHHHHHHHHHHHHHHHHHHHHHHHHHHHHHHHHHHHHHHHHHHHHHHHHHHHHHHHHHHHHHHHHHHHHHHHHHHHHHHHHHHHHHHHHHHHHH	NM:i:0	MD:Z:150	AS:i:150	XS:i:0
m1_32375_32525_1_m1_32873_33023_-1	16	NODE_2_length_50027_cov_41.0040_ID_3	44381	60	150M	*	0	0	TTCTGCATGCCTAAAGTGTTCTAAACGCCCTCTCGTGATAGACCCCGTTTTTTACCATGCGCACGCAAGTCGAAATCTCCGCTCCTTCAATTCACACTGAAAAGTCTGTGTGCTGGACAGACTACGCGTTTTGTTACCAGGAACACATTT	CCCCCCCCCCCCCCCCCCCCCCCCCCCCCCCCCCCCCCCCCCCCCCCCCCCCCCCCCCCCCCCCCCCCCCCCCCCCCCCCCCCCCCCCCCCCCCCCCCCCCCCCCCCCCCCCCCCCCCCCCCCCCCCCCCCCCCCCCCCCCCCCCCCCCC	NM:i:0	MD:Z:150	AS:i:150	XS:i:0
m1_15622_15772_1_m1_16010_16160_-1	16	NODE_2_length_50027_cov_41.0040_ID_3	27518	60	150M	*	0	0	TCAAAGTACCTCCGGTCGAGACGGAAGTATCCGCGTAGAACCTTGTCGTGCCGTGTTCACTTCCAGAAACGTAGCAGTCATTACGATGTATATTACGAAGACCCTATAACGTGGTCACAGGATTGATTCTCAGTTAACTCTCGCTGTGCA	GGGGGGGGGGGGGGGGGGGGGGGGGGGGGGGGGGGGGGGGGGGGGGGGGGGGGGGGGGGGGGGGGGGGGGGGGGGGGGGGGGGGGGGGGGGGGGGGGGGGGGGGGGGGGGGGGGGGGGGGGGGGGGGGGGGGGGGGGGGGGGGGGGGGGG	NM:i:0	MD:Z:150	AS:i:150	XS:i:0
m1_44284_44434_-1_m1_43837_43987_1	0	NODE_2_length_50027_cov_41.0040_ID_3	5345	60	150M	*	0	0	GGCCTAACCTACGGATACCTCCCTACATTTCTCTTAGAGGTCTCGACACACCAGGCTTTTCCTTATGATACGTACGCAGTAACCTGTTAATGCGTTTTAGTTCAATTAGATCTGGGTGTTAGAATGGAGCTGAACTTAAAGTATCTCTAT	@@@@@@@@@@@@@@@@@@@@@@@@@@@@@@@@@@@@@@@@@@@@@@@@@@@@@@@@@@@@@@@@@@@@@@@@@@@@@@@@@@@@@@@@@@@@@@@@@@@@@@@@@@@@@@@@@@@@@@@@@@@@@@@@@@@@@@@@@@@@@@@@@@@@@@	NM:i:0	MD:Z:150	AS:i:150	XS:i:0
m1_12097_12247_1_m1_12323_12473_-1	16	NODE_2_length_50027_cov_41.0040_ID_3	23831	60	150M	*	0	0	GAGTCCACGGCTACGTCAAGTGGCATTTTAGCGCTTCTCATCGGGTGTTACGGAAAAACCAATGGACCCCATCGAGTCCGTCCCTTGTCAACGCAGACCAACCCGCGGCCGATGGCGGGCGTACCTTCTAATTTTTGACCGATGCGCAGT	HHHHHHHHHHHHHHHHHHHHHHHHHHHHHHHHHHHHHHHHHHHHHHHHHHHHHHHHHHHHHHHHHHHHHHHHHHHHHHHHHHHHHHHHHHHHHHHHHHHHHHHHHHHHHHHHHHHHHHHHHHHHHHHHHHHHHHHHHHHHHHHHHHHHHH	NM:i:0	MD:Z:150	AS:i:150	XS:i:0
m1_4958_5108_1_m1_5334_5484_-1	16	NODE_2_length_50027_cov_41.0040_ID_3	16842	60	150M	*	0	0	TTTGCTAGGTACGGGGCTCAACATTGATGCGAAGGCTGGATAAGGGAGCGCCGACGCCCTCAGATATGTTGCACAGGGCCGCGAACGGATCGGATAGAGGGGGACAAGAGAATGTTCGACATCACTTGTCTATAGCTAGCACAGTACGGT	AAAAAAAAAAAAAAAAAAAAAAAAAAAAAAAAAAAAAAAAAAAAAAAAAAAAAAAAAAAAAAAAAAAAAAAAAAAAAAAAAAAAAAAAAAAAAAAAAAAAAAAAAAAAAAAAAAAAAAAAAAAAAAAAAAAAAAAAAAAAAAAAAAAAAA	NM:i:0	MD:Z:150	AS:i:150	XS:i:0
m1_31752_31902_1_m1_31958_32108_-1	16	NODE_2_length_50027_cov_41.0040_ID_3	43466	60	150M	*	0	0	AGGAAATCTCATGGTTTCCCACCTATTTTTGCCCTGACCGGTACGTCCCCGCCAATCCCGCTTTGGCCTCACATGTCGCGCCCAAAGTGCAGAGATCCTAGCATGGGTAGCAGCTGGAGTTCGGTCGAAGCGTAAGTGGTCACGCGCCGT	IIIIIIIIIIIIIIIIIIIIIIIIIIIIIIIIIIIIIIIIIIIIIIIIIIIIIIIIIIIIIIIIIIIIIIIIIIIIIIIIIIIIIIIIIIIIIIIIIIIIIIIIIIIIIIIIIIIIIIIIIIIIIIIIIIIIIIIIIIIIIIIIIIIIII	NM:i:0	MD:Z:150	AS:i:150	XS:i:0
m1_22897_23047_1_m1_23323_23473_-1	16	NODE_2_length_50027_cov_41.0040_ID_3	34831	60	150M	*	0	0	TTGGTATGCCACCGACCTTTTGTCCACTGACAATGAATTTATGCCCGTGAGAAATCGAATATGCGTACTGATCCACCCGGTATTATTAGTTAAAGCGTCTTGAGTATTCTGGGATGTGTAAGCCCTTAATATGTTTCTGACGTCGCATAA	@@@@@@@@@@@@@@@@@@@@@@@@@@@@@@@@@@@@@@@@@@@@@@@@@@@@@@@@@@@@@@@@@@@@@@@@@@@@@@@@@@@@@@@@@@@@@@@@@@@@@@@@@@@@@@@@@@@@@@@@@@@@@@@@@@@@@@@@@@@@@@@@@@@@@@	NM:i:0	MD:Z:150	AS:i:150	XS:i:0
m1_50196_50346_-1_m1_49905_50055_1	0	NODE_2_length_50027_cov_41.0040_ID_3	11413	60	150M	*	0	0	GATATATTGGATCAAAAGCTCCTGAATGAGTGCAACTATGCCCGCCCGCATAATGGCCGCATTAACTTAGGAATGGGAATTATGACAGCTTCATGAACACGGCGGTGTACTTCGTTAGGGGTGTCCTTGGACCGACACGGAAGACGCTGA	CCCCCCCCCCCCCCCCCCCCCCCCCCCCCCCCCCCCCCCCCCCCCCCCCCCCCCCCCCCCCCCCCCCCCCCCCCCCCCCCCCCCCCCCCCCCCCCCCCCCCCCCCCCCCCCCCCCCCCCCCCCCCCCCCCCCCCCCCCCCCCCCCCCCCC	NM:i:0	MD:Z:150	AS:i:150	XS:i:0
m1_16882_17032_-1_m1_16492_16642_1	0	NODE_2_length_50027_cov_41.0040_ID_3	28000	60	150M	*	0	0	GCGAAGGTGTTGGCACGTGTCAAGCCCGGCGGAAGACCAAGGACTGGACTGTAACGGATCCTTGCTCTGCTCCACACAACCTAATAATCCCTGCGGAGGTAAGTCATTTCACGTTCGATGATGCCGAATGAAAAAACCAGGAATGTTGCG	CCCCCCCCCCCCCCCCCCCCCCCCCCCCCCCCCCCCCCCCCCCCCCCCCCCCCCCCCCCCCCCCCCCCCCCCCCCCCCCCCCCCCCCCCCCCCCCCCCCCCCCCCCCCCCCCCCCCCCCCCCCCCCCCCCCCCCCCCCCCCCCCCCCCCC	NM:i:0	MD:Z:150	AS:i:150	XS:i:0
m1_13460_13610_1_m1_13795_13945_-1	16	NODE_2_length_50027_cov_41.0040_ID_3	25303	60	150M	*	0	0	AATTAAAACCGGTCTAAAGTTCCCTAAGGACTCTTGCGACTAGAGGAGCTGCCCCACGTAATGTGTTCGGACCAAGTCAAGGGAGGAATGGGCGTGGTAAGGTTAGAAGGAACCTCTGCGATCCAGATAGACCTTGGTCACTCAGACACA	IIIIIIIIIIIIIIIIIIIIIIIIIIIIIIIIIIIIIIIIIIIIIIIIIIIIIIIIIIIIIIIIIIIIIIIIIIIIIIIIIIIIIIIIIIIIIIIIIIIIIIIIIIIIIIIIIIIIIIIIIIIIIIIIIIIIIIIIIIIIIIIIIIIIII	NM:i:0	MD:Z:150	AS:i:150	XS:i:0
m1_19033_19183_1_m1_19356_19506_-1	16	NODE_2_length_50027_cov_41.0040_ID_3	30864	60	150M	*	0	0	ACTTGCCTACCCGAGATCTCTGCAGCAGACTTCATCGAACAGCACCCGAGATAACCAGCGAGTGATACCCGCACCATGATCCCAGGTAACCCTGACACACAGCCGGAGTGATCAATGGGCACGAATTTCGGACGCGGGCTAAGTCAGGGG	IIIIIIIIIIIIIIIIIIIIIIIIIIIIIIIIIIIIIIIIIIIIIIIIIIIIIIIIIIIIIIIIIIIIIIIIIIIIIIIIIIIIIIIIIIIIIIIIIIIIIIIIIIIIIIIIIIIIIIIIIIIIIIIIIIIIIIIIIIIIIIIIIIIIII	NM:i:0	MD:Z:150	AS:i:150	XS:i:0
m1_37030_37180_-1_m1_36589_36739_1	0	NODE_2_length_50027_cov_41.0040_ID_3	48097	60	150M	*	0	0	AGGGCACAATGCTGACGTCTGCCCATATTAGAGCGCATGTGCTCAATTAATGTGGGACCTGAAGTATGCAACCCAAGAAGCTCTCAAATTGTCGGGCCCCAACTATGTCACTAGTTACTGATTCTTGCCTCCTAGTTCCCACCCTAGGTG	BBBBBBBBBBBBBBBBBBBBBBBBBBBBBBBBBBBBBBBBBBBBBBBBBBBBBBBBBBBBBBBBBBBBBBBBBBBBBBBBBBBBBBBBBBBBBBBBBBBBBBBBBBBBBBBBBBBBBBBBBBBBBBBBBBBBBBBBBBBBBBBBBBBBBB	NM:i:0	MD:Z:150	AS:i:150	XS:i:0
m1_34742_34892_-1_m1_34440_34590_1	0	NODE_2_length_50027_cov_41.0040_ID_3	45948	60	150M	*	0	0	GTCTGGACTTGCTCTGCTCCCCAACGGCATCCAATTTGCGGTGGGTAATTAACCCAATTGATTGTAGCGGAGTTAGACATTGACCGGCCAGGGATCCCAGCAAACCTAGGCCGGGCGACCCCTACGGGCTCCCTGAAGCCAAGTCACAAA	FFFFFFFFFFFFFFFFFFFFFFFFFFFFFFFFFFFFFFFFFFFFFFFFFFFFFFFFFFFFFFFFFFFFFFFFFFFFFFFFFFFFFFFFFFFFFFFFFFFFFFFFFFFFFFFFFFFFFFFFFFFFFFFFFFFFFFFFFFFFFFFFFFFFFF	NM:i:0	MD:Z:150	AS:i:150	XS:i:0
m1_2124_2274_1_m1_2482_2632_-1	16	NODE_2_length_50027_cov_41.0040_ID_3	13990	60	150M	*	0	0	CACTAAGAGCTGGTAGATATGAGACTCCCGTAGAGTGGTCTAGCCACGTTAGCGCCCGAGGAAGAACCGTGTGCTTTAGGGTAGAAGAATTCTCCCGAGGGCTTACAGAAAGAGCGTTGCTCCAACTGCGGGTATTGCACTTACAGCTTT	@@@@@@@@@@@@@@@@@@@@@@@@@@@@@@@@@@@@@@@@@@@@@@@@@@@@@@@@@@@@@@@@@@@@@@@@@@@@@@@@@@@@@@@@@@@@@@@@@@@@@@@@@@@@@@@@@@@@@@@@@@@@@@@@@@@@@@@@@@@@@@@@@@@@@@	NM:i:0	MD:Z:150	AS:i:150	XS:i:0
m1_37545_37695_1_m1_37936_38086_-1	16	NODE_2_length_50027_cov_41.0040_ID_3	49444	60	150M	*	0	0	TAAGAAAGTACGCTTAAGATGCTTGTTAGCGACATCGGCCGAGAGACTTAGGGTAAGGGGCAGAGGCCTCAAGGCAATTGCGTATGACATACCTCGTCTACTCCTTCACCGAGCCTTGACCCTTATACGTGCTCCTACAAGATACTCACG	BBBBBBBBBBBBBBBBBBBBBBBBBBBBBBBBBBBBBBBBBBBBBBBBBBBBBBBBBBBBBBBBBBBBBBBBBBBBBBBBBBBBBBBBBBBBBBBBBBBBBBBBBBBBBBBBBBBBBBBBBBBBBBBBBBBBBBBBBBBBBBBBBBBBBB	NM:i:0	MD:Z:150	AS:i:150	XS:i:0
m1_49297_49447_-1_m1_49047_49197_1	0	NODE_2_length_50027_cov_41.0040_ID_3	10555	60	150M	*	0	0	TTCGAAGGATCATTAATGTAAGCAGTACGTTTCTCGTGCAAGGCCGGGCGGCTACGCGTGCGCGCACAACCCGACGTCATTTAGCGGAGAACAACGAAAGCCTCGTAGCACGTGGTTCGCAAATAGCTAAGTTGATCCTTTCGCTTACGA	DDDDDDDDDDDDDDDDDDDDDDDDDDDDDDDDDDDDDDDDDDDDDDDDDDDDDDDDDDDDDDDDDDDDDDDDDDDDDDDDDDDDDDDDDDDDDDDDDDDDDDDDDDDDDDDDDDDDDDDDDDDDDDDDDDDDDDDDDDDDDDDDDDDDDD	NM:i:0	MD:Z:150	AS:i:150	XS:i:0
m1_44759_44909_1_m1_45179_45329_-1	16	NODE_2_length_50027_cov_41.0040_ID_3	6687	60	150M	*	0	0	TAACAGGTCCCATATCAATGTACAGTGGGCAGTTTGCCGAAATTAGAGGGGGATCTCAGATCGATCAACACGCTCCAGTAACGGTGTCACCGCTTTGCTCTGGAATCTTAGTGACCAGAAGTGGCGTGTAAGTGTAAGCCTAGGTTTGAA	@@@@@@@@@@@@@@@@@@@@@@@@@@@@@@@@@@@@@@@@@@@@@@@@@@@@@@@@@@@@@@@@@@@@@@@@@@@@@@@@@@@@@@@@@@@@@@@@@@@@@@@@@@@@@@@@@@@@@@@@@@@@@@@@@@@@@@@@@@@@@@@@@@@@@@	NM:i:0	MD:Z:150	AS:i:150	XS:i:0
m1_30783_30933_1_m1_31187_31337_-1	16	NODE_2_length_50027_cov_41.0040_ID_3	42695	60	150M	*	0	0	CTTGGAATGGGAGGTGTCGCGGGCCAACGTCTGACAATTGATTCCAAGAGCACTGCAATTTACACTTCTGCTCCTCCTTCTGGACGGTCGTCGCTCGATATGAGATCAAGTACATGCATGGGCCAATTTGAGCGCTCCCAACCCCAAGAA	DDDDDDDDDDDDDDDDDDDDDDDDDDDDDDDDDDDDDDDDDDDDDDDDDDDDDDDDDDDDDDDDDDDDDDDDDDDDDDDDDDDDDDDDDDDDDDDDDDDDDDDDDDDDDDDDDDDDDDDDDDDDDDDDDDDDDDDDDDDDDDDDDDDDDD	NM:i:0	MD:Z:150	AS:i:150	XS:i:0
m1_33280_33430_-1_m1_33065_33215_1	0	NODE_2_length_50027_cov_41.0040_ID_3	44573	60	150M	*	0	0	GGCAGGCCCCCTTGTCTTTGGCTTGCCAGCGGTAGGGATTAACGTGGTGCAAAAGTAAAGGCATCACGGCCCCAACAGCTGTTCAAGCAAAGCTCTCGGGCCCGAATTAGGATGCAGGGCTGTTGATGGGGCCTGGGAGAACACTGGAGC	CCCCCCCCCCCCCCCCCCCCCCCCCCCCCCCCCCCCCCCCCCCCCCCCCCCCCCCCCCCCCCCCCCCCCCCCCCCCCCCCCCCCCCCCCCCCCCCCCCCCCCCCCCCCCCCCCCCCCCCCCCCCCCCCCCCCCCCCCCCCCCCCCCCCCC	NM:i:0	MD:Z:150	AS:i:150	XS:i:0
m1_3823_3973_-1_m1_3520_3670_1	0	NODE_2_length_50027_cov_41.0040_ID_3	15028	60	150M	*	0	0	AGTCATGCTTGCGCCGCCGGATCGGAAACCTCGCAGGATTGGAGGGGCGGTTAATCCATAATTTGCAAGACTGATAACTAAGGCGAGATGCATGTTAGCCCGCAGTTAACGTATTAGATATGGCTGTTCGGGTCCACTTCTAGAGTCGGG	EEEEEEEEEEEEEEEEEEEEEEEEEEEEEEEEEEEEEEEEEEEEEEEEEEEEEEEEEEEEEEEEEEEEEEEEEEEEEEEEEEEEEEEEEEEEEEEEEEEEEEEEEEEEEEEEEEEEEEEEEEEEEEEEEEEEEEEEEEEEEEEEEEEEEE	NM:i:0	MD:Z:150	AS:i:150	XS:i:0
m1_36894_37044_1_m1_37260_37410_-1	16	NODE_2_length_50027_cov_41.0040_ID_3	48768	60	150M	*	0	0	ATATACTGGATACCATGCCTCGCTTCTAGGATAATTGCTGGTTTACGAGTTTATCCGCGAGCGAGATAAACGCTTCTATGCAATTGGGAAGCCTGCGATCAAAGTCATGTTCGCTCCCTCCAAAAATAGGAATAGTACAGTTTTGTTAGT	CCCCCCCCCCCCCCCCCCCCCCCCCCCCCCCCCCCCCCCCCCCCCCCCCCCCCCCCCCCCCCCCCCCCCCCCCCCCCCCCCCCCCCCCCCCCCCCCCCCCCCCCCCCCCCCCCCCCCCCCCCCCCCCCCCCCCCCCCCCCCCCCCCCCCC	NM:i:0	MD:Z:150	AS:i:150	XS:i:0
m1_45842_45992_1_m1_46215_46365_-1	16	NODE_2_length_50027_cov_41.0040_ID_3	7723	60	150M	*	0	0	TCAAAAACACTCCAAACACTGGGACCTGGAAATAGGACGACGACAGACAGAAATCGCCCGACCCTAGGCTCCCCTTTCGCGCGGTAGGGCCTTGGCACGGTCGGGGAGAGCCACTCCATAGGAATTGAGTCATCATGTCTATGTACGTTC	DDDDDDDDDDDDDDDDDDDDDDDDDDDDDDDDDDDDDDDDDDDDDDDDDDDDDDDDDDDDDDDDDDDDDDDDDDDDDDDDDDDDDDDDDDDDDDDDDDDDDDDDDDDDDDDDDDDDDDDDDDDDDDDDDDDDDDDDDDDDDDDDDDDDDD	NM:i:0	MD:Z:150	AS:i:150	XS:i:0
m1_1100_1250_-1_m1_752_902_1	0	NODE_2_length_50027_cov_41.0040_ID_3	12260	60	150M	*	0	0	GCATGGAGCGCTTTATAGACGTAACCACAAAGCTACCACAACCTACCCCAACGGCATTTATGTGGGTATTTATCGGATAATAGACCGGTGCAGTCGAGACATTGTATATCATACGATTGGACTCAGAAATGAACAGCAACTAGGAAGAAG	@@@@@@@@@@@@@@@@@@@@@@@@@@@@@@@@@@@@@@@@@@@@@@@@@@@@@@@@@@@@@@@@@@@@@@@@@@@@@@@@@@@@@@@@@@@@@@@@@@@@@@@@@@@@@@@@@@@@@@@@@@@@@@@@@@@@@@@@@@@@@@@@@@@@@@	NM:i:0	MD:Z:150	AS:i:150	XS:i:0
m1_2019_2169_1_m1_2390_2540_-1	16	NODE_2_length_50027_cov_41.0040_ID_3	13898	60	150M	*	0	0	ATGTGTATGAAAGTAGTGATTCAGTTTCACAGGTCGTCTCGAGTTAGACAGAAGAGTACTAGCCACGGGGTTTGGGTTTGATCGAGCCACGCCACTAAGAGCTGGTAGATATGAGACTCCCGTAGAGTGGTCTAGCCACGTTAGCGCCCG	HHHHHHHHHHHHHHHHHHHHHHHHHHHHHHHHHHHHHHHHHHHHHHHHHHHHHHHHHHHHHHHHHHHHHHHHHHHHHHHHHHHHHHHHHHHHHHHHHHHHHHHHHHHHHHHHHHHHHHHHHHHHHHHHHHHHHHHHHHHHHHHHHHHHHH	NM:i:0	MD:Z:150	AS:i:150	XS:i:0
m1_46216_46366_1_m1_46513_46663_-1	16	NODE_2_length_50027_cov_41.0040_ID_3	8021	60	150M	*	0	0	CGGAACCCGCTGATCACGGGTTCCACTATGCGACGGCCAGACCCTTAATATATCACACAGGTATATGAACGGTTCCGAACTAAAGCAGGGCCAGCATTAGTCGGGACCTGTTTCATACTCTCGTTCTCAAGCATCAACACGTGTTGTACT	@@@@@@@@@@@@@@@@@@@@@@@@@@@@@@@@@@@@@@@@@@@@@@@@@@@@@@@@@@@@@@@@@@@@@@@@@@@@@@@@@@@@@@@@@@@@@@@@@@@@@@@@@@@@@@@@@@@@@@@@@@@@@@@@@@@@@@@@@@@@@@@@@@@@@@	NM:i:0	MD:Z:150	AS:i:150	XS:i:0
m1_27407_27557_1_m1_27695_27845_-1	16	NODE_2_length_50027_cov_41.0040_ID_3	39203	60	150M	*	0	0	GGTAGGGCACCGAATTACAGCCCGAACATCTTTAGCCCCTCTCTTTAGAACCTTGTTCGTAACCTTGAATATAAGGGGGCGTGTCGCAAGCTATGAACCTACAATCGGGCAAGAGTCGGGTTCGAATCGCTTGTTGGTCTCGGTGGACAG	DDDDDDDDDDDDDDDDDDDDDDDDDDDDDDDDDDDDDDDDDDDDDDDDDDDDDDDDDDDDDDDDDDDDDDDDDDDDDDDDDDDDDDDDDDDDDDDDDDDDDDDDDDDDDDDDDDDDDDDDDDDDDDDDDDDDDDDDDDDDDDDDDDDDDD	NM:i:0	MD:Z:150	AS:i:150	XS:i:0
m1_22330_22480_-1_m1_22278_22428_1	0	NODE_2_length_50027_cov_41.0040_ID_3	33786	60	150M	*	0	0	TCCGATCTCTTGACTTACCGATGATAATGCGTATTAAGCGCGCCTGTAGGGTTAACATATTCGGATGGCAGCAGGGCGCTCCGACTAAGAATCGAGTCGAAGGCATATTTGGACTGGCTCGCCGTAGTAAAGAAGGATCTCTCGCCCAAT	CCCCCCCCCCCCCCCCCCCCCCCCCCCCCCCCCCCCCCCCCCCCCCCCCCCCCCCCCCCCCCCCCCCCCCCCCCCCCCCCCCCCCCCCCCCCCCCCCCCCCCCCCCCCCCCCCCCCCCCCCCCCCCCCCCCCCCCCCCCCCCCCCCCCCC	NM:i:0	MD:Z:150	AS:i:150	XS:i:0
m1_47489_47639_1_m1_47777_47927_-1	16	NODE_2_length_50027_cov_41.0040_ID_3	9285	60	150M	*	0	0	CACCAGTCCTAAGGGTTGGTCAACAGTGATTCCGGCAACGAAACTCCACAGTGACCTGTAGAAACCCCCTATATAGGCAGAGGTGACAAGTGTGCGCGCATAACACCTGGAACCCACTCCAGGGTTGTGAGATCTGAGGTCGTTTGTCAG	GGGGGGGGGGGGGGGGGGGGGGGGGGGGGGGGGGGGGGGGGGGGGGGGGGGGGGGGGGGGGGGGGGGGGGGGGGGGGGGGGGGGGGGGGGGGGGGGGGGGGGGGGGGGGGGGGGGGGGGGGGGGGGGGGGGGGGGGGGGGGGGGGGGGGG	NM:i:0	MD:Z:150	AS:i:150	XS:i:0
m1_4979_5129_-1_m1_4616_4766_1	0	NODE_2_length_50027_cov_41.0040_ID_3	16124	60	150M	*	0	0	GCTTTTGGTCACGCGAAAGTCGCGAATCCCAAAATAAACTAGTGACTACCGCCACTACTCCGATGGGACTGCAACGTGACATCCGGCTACTCTTAGTCGCAGTTCTATTCCTTTCGATATACTGTCATCATCCGCTCGGACTCCTCTATT	AAAAAAAAAAAAAAAAAAAAAAAAAAAAAAAAAAAAAAAAAAAAAAAAAAAAAAAAAAAAAAAAAAAAAAAAAAAAAAAAAAAAAAAAAAAAAAAAAAAAAAAAAAAAAAAAAAAAAAAAAAAAAAAAAAAAAAAAAAAAAAAAAAAAAA	NM:i:0	MD:Z:150	AS:i:150	XS:i:0
m1_34971_35121_-1_m1_34537_34687_1	0	NODE_2_length_50027_cov_41.0040_ID_3	46045	60	150M	*	0	0	CAGCAAACCTAGGCCGGGCGACCCCTACGGGCTCCCTGAAGCCAAGTCACAAATACCGCGCATATAACTGAGCCGATAATTAGACTTTGTTAGGACGTTGGATGTCCGTAATATAGTCAATGTGCCCAATACGGGGGACTACAAGCGCTG	DDDDDDDDDDDDDDDDDDDDDDDDDDDDDDDDDDDDDDDDDDDDDDDDDDDDDDDDDDDDDDDDDDDDDDDDDDDDDDDDDDDDDDDDDDDDDDDDDDDDDDDDDDDDDDDDDDDDDDDDDDDDDDDDDDDDDDDDDDDDDDDDDDDDDD	NM:i:0	MD:Z:150	AS:i:150	XS:i:0
m1_14620_14770_-1_m1_14260_14410_1	0	NODE_2_length_50027_cov_41.0040_ID_3	25768	60	150M	*	0	0	GCTGGAGCGAAACTAGCGGACGGCGAATAATTTACAGGAACGACGGACGACTTGAAGTCGATAGTATTCTGCCTTCGTTTCCGCGCTGCCGACAAGCGGGTATCATCGATACTTCTTGGCCAAAACAGAAGCCACACACAACTTTTCCGC	AAAAAAAAAAAAAAAAAAAAAAAAAAAAAAAAAAAAAAAAAAAAAAAAAAAAAAAAAAAAAAAAAAAAAAAAAAAAAAAAAAAAAAAAAAAAAAAAAAAAAAAAAAAAAAAAAAAAAAAAAAAAAAAAAAAAAAAAAAAAAAAAAAAAAA	NM:i:0	MD:Z:150	AS:i:150	XS:i:0
m1_23149_23299_-1_m1_22883_23033_1	0	NODE_2_length_50027_cov_41.0040_ID_3	34391	60	150M	*	0	0	GTCGGTCAGTTCATAGAGTTGCATTTGTAAGTAACAGACCTGTTCAGGATAGCCCGATGTCGGCCGGTAAGAGCCGCTCCTGTATTGTAGCACTTAGTACCGCTGATAAGATTGATAACAATATGATCTGGATGACGATAATAGTTATCG	CCCCCCCCCCCCCCCCCCCCCCCCCCCCCCCCCCCCCCCCCCCCCCCCCCCCCCCCCCCCCCCCCCCCCCCCCCCCCCCCCCCCCCCCCCCCCCCCCCCCCCCCCCCCCCCCCCCCCCCCCCCCCCCCCCCCCCCCCCCCCCCCCCCCCC	NM:i:0	MD:Z:150	AS:i:150	XS:i:0
m1_36153_36303_1_m1_36394_36544_-1	16	NODE_2_length_50027_cov_41.0040_ID_3	47902	60	150M	*	0	0	GCTTACCGCCATCATTGATCGTGCGTGTACAAACGATCTAAAGGACTGGGGCAACAAGTTCACTCGATGTAGGTTCGCAAATAAATGCAGATGTTTACATGTGTTAATTCCGAATGAGGCGTCGCTTTTCCAGGCCTTGTGCGGCCTCGT	GGGGGGGGGGGGGGGGGGGGGGGGGGGGGGGGGGGGGGGGGGGGGGGGGGGGGGGGGGGGGGGGGGGGGGGGGGGGGGGGGGGGGGGGGGGGGGGGGGGGGGGGGGGGGGGGGGGGGGGGGGGGGGGGGGGGGGGGGGGGGGGGGGGGGG	NM:i:0	MD:Z:150	AS:i:150	XS:i:0
m1_21911_22061_-1_m1_21635_21785_1	0	NODE_2_length_50027_cov_41.0040_ID_3	33143	60	150M	*	0	0	AACGCTACTACCACTGCGGATTAAATTTGCCGGGGAACAGGCATCACGGGGTACTTGCTGGTGTTACGTGGGACAAGCCTATGCCATTCCTCCCCATTAAGAGAATAAAGCTTATGATTGGACGATGGCGTCTATACTTGATACTATCTT	IIIIIIIIIIIIIIIIIIIIIIIIIIIIIIIIIIIIIIIIIIIIIIIIIIIIIIIIIIIIIIIIIIIIIIIIIIIIIIIIIIIIIIIIIIIIIIIIIIIIIIIIIIIIIIIIIIIIIIIIIIIIIIIIIIIIIIIIIIIIIIIIIIIIII	NM:i:0	MD:Z:150	AS:i:150	XS:i:0
m1_21649_21799_1_m1_21832_21982_-1	16	NODE_2_length_50027_cov_41.0040_ID_3	33340	60	150M	*	0	0	ACACTATAACAACGATGAAAAATACGTATTGTGTATTCCCTGGACGGTCCATCAGCCCCCGGAAATATACATCAAATACAGGATGGGGTATTTATACAATCATGGACCTTTTAGTATTCCCAAACAACACGTCGATCATCATAAGGATAG	GGGGGGGGGGGGGGGGGGGGGGGGGGGGGGGGGGGGGGGGGGGGGGGGGGGGGGGGGGGGGGGGGGGGGGGGGGGGGGGGGGGGGGGGGGGGGGGGGGGGGGGGGGGGGGGGGGGGGGGGGGGGGGGGGGGGGGGGGGGGGGGGGGGGGG	NM:i:0	MD:Z:150	AS:i:150	XS:i:0
m1_18877_19027_-1_m1_18408_18558_1	0	NODE_2_length_50027_cov_41.0040_ID_3	29916	60	150M	*	0	0	TTTTAATCGAGATTATCATCCCCAGCGGGCGGTTGAGTTTTAAGCTGAGATGCACGTGTAGATAAAGCTTGTTATCTCGGGACTGGACCTGAACCAGTGTTCCTATGGTCTCTCGGGACAGCTCGATATCCAGTGCTGTCTGATTACTCA	DDDDDDDDDDDDDDDDDDDDDDDDDDDDDDDDDDDDDDDDDDDDDDDDDDDDDDDDDDDDDDDDDDDDDDDDDDDDDDDDDDDDDDDDDDDDDDDDDDDDDDDDDDDDDDDDDDDDDDDDDDDDDDDDDDDDDDDDDDDDDDDDDDDDDD	NM:i:0	MD:Z:150	AS:i:150	XS:i:0
m1_9226_9376_-1_m1_8919_9069_1	0	NODE_2_length_50027_cov_41.0040_ID_3	20427	60	150M	*	0	0	AATTATTTCAGTCACTCGACGTATGCTACGTCGAACCGCGTCCGTGGAACAGAAAGGCACATAGGGAGGAACAAGGACGTCCAGCTACGTTTGGCAAGCAAATTCGTATGTTAAGGACCCGTTAAGTCACTGACCGCGGGTCGCGATGTT	GGGGGGGGGGGGGGGGGGGGGGGGGGGGGGGGGGGGGGGGGGGGGGGGGGGGGGGGGGGGGGGGGGGGGGGGGGGGGGGGGGGGGGGGGGGGGGGGGGGGGGGGGGGGGGGGGGGGGGGGGGGGGGGGGGGGGGGGGGGGGGGGGGGGGG	NM:i:0	MD:Z:150	AS:i:150	XS:i:0
m1_21428_21578_-1_m1_21100_21250_1	0	NODE_2_length_50027_cov_41.0040_ID_3	32608	60	150M	*	0	0	GGCCTTGTCGAACTTACTGATAAGGGGATGTGGACATTCACCCCATGCTCGTCAAGCCTACTGAGGCGCCATTACGGCCGCCGCTCTCAGCAATGCACCCATCTCGACATAGCGCATCGCTGCAGCACCGAACGTCGCATGGTGTGGGAA	HHHHHHHHHHHHHHHHHHHHHHHHHHHHHHHHHHHHHHHHHHHHHHHHHHHHHHHHHHHHHHHHHHHHHHHHHHHHHHHHHHHHHHHHHHHHHHHHHHHHHHHHHHHHHHHHHHHHHHHHHHHHHHHHHHHHHHHHHHHHHHHHHHHHHH	NM:i:0	MD:Z:150	AS:i:150	XS:i:0
m1_14789_14939_-1_m1_14588_14738_1	0	NODE_2_length_50027_cov_41.0040_ID_3	26096	60	150M	*	0	0	CTTGACCAAATTCCCGCATGTTTTCAAGCATCGGAGTAGGGATTCTGCCATTAAGCTGGAGTAGAATCGAGCTCGGGACCGCAAGCGCACCGTGTCGAGCGGCCCAACTCACACTCAGACTCGGTATTTTATCCCTAGTATACGTGATTG	CCCCCCCCCCCCCCCCCCCCCCCCCCCCCCCCCCCCCCCCCCCCCCCCCCCCCCCCCCCCCCCCCCCCCCCCCCCCCCCCCCCCCCCCCCCCCCCCCCCCCCCCCCCCCCCCCCCCCCCCCCCCCCCCCCCCCCCCCCCCCCCCCCCCCC	NM:i:0	MD:Z:150	AS:i:150	XS:i:0
m1_12374_12524_1_m1_12643_12793_-1	16	NODE_2_length_50027_cov_41.0040_ID_3	24151	60	150M	*	0	0	AGTGTTCGGCCCACGGTTTGGCCTGGTGGGACAAATATATAGTGGTCCCCACACCGGGACTCTGCCGCTGGCGCAGGCAAAGATTTAGATAATAGGAACAAAAGGTATTAACTTCCGAGGCGATGGATATAAAGATAGCTATTATACCTC	HHHHHHHHHHHHHHHHHHHHHHHHHHHHHHHHHHHHHHHHHHHHHHHHHHHHHHHHHHHHHHHHHHHHHHHHHHHHHHHHHHHHHHHHHHHHHHHHHHHHHHHHHHHHHHHHHHHHHHHHHHHHHHHHHHHHHHHHHHHHHHHHHHHHHH	NM:i:0	MD:Z:150	AS:i:150	XS:i:0
m1_969_1119_-1_m1_784_934_1	0	NODE_2_length_50027_cov_41.0040_ID_3	12292	60	150M	*	0	0	CTACCACAACCTACCCCAACGGCATTTATGTGGGTATTTATCGGATAATAGACCGGTGCAGTCGAGACATTGTATATCATACGATTGGACTCAGAAATGAACAGCAACTAGGAAGAAGAGTTGCAACCATCTCACTCATCAGTGCGAAAC	GGGGGGGGGGGGGGGGGGGGGGGGGGGGGGGGGGGGGGGGGGGGGGGGGGGGGGGGGGGGGGGGGGGGGGGGGGGGGGGGGGGGGGGGGGGGGGGGGGGGGGGGGGGGGGGGGGGGGGGGGGGGGGGGGGGGGGGGGGGGGGGGGGGGGG	NM:i:0	MD:Z:150	AS:i:150	XS:i:0
m1_34335_34485_1_m1_34583_34733_-1	16	NODE_2_length_50027_cov_41.0040_ID_3	46091	60	150M	*	0	0	TCACAAATACCGCGCATATAACTGAGCCGATAATTAGACTTTGTTAGGACGTTGGATGTCCGTAATATAGTCAATGTGCCCAATACGGGGGACTACAAGCGCTGATCTCTGAGGCGGCACGTTAAATTGTACTATTCAATCGTGTTCTGG	BBBBBBBBBBBBBBBBBBBBBBBBBBBBBBBBBBBBBBBBBBBBBBBBBBBBBBBBBBBBBBBBBBBBBBBBBBBBBBBBBBBBBBBBBBBBBBBBBBBBBBBBBBBBBBBBBBBBBBBBBBBBBBBBBBBBBBBBBBBBBBBBBBBBBB	NM:i:0	MD:Z:150	AS:i:150	XS:i:0
m1_31487_31637_1_m1_31840_31990_-1	16	NODE_2_length_50027_cov_41.0040_ID_3	43348	60	150M	*	0	0	AGTGTATCAGCCTGACTCGCCACGTGACCCCAGTACAATAGATATTAAGCTTTTACATTAGCGGGTCCAATTATCCATGCTCCAGTGACCGAGTAACTTACTGGTTAGGCGCCTAGTTAGGAAATCTCATGGTTTCCCACCTATTTTTGC	AAAAAAAAAAAAAAAAAAAAAAAAAAAAAAAAAAAAAAAAAAAAAAAAAAAAAAAAAAAAAAAAAAAAAAAAAAAAAAAAAAAAAAAAAAAAAAAAAAAAAAAAAAAAAAAAAAAAAAAAAAAAAAAAAAAAAAAAAAAAAAAAAAAAAA	NM:i:0	MD:Z:150	AS:i:150	XS:i:0
m1_33813_33963_1_m1_34056_34206_-1	16	NODE_2_length_50027_cov_41.0040_ID_3	45564	60	150M	*	0	0	GCAGCGTCTGTGATTCGCTTAGTGAGTAATCAGTTAGCATCTCTGCAACCATCATACGACCATGCTACGCCGTTCAAATGTTACGCGTCCTGTCCGTAATCGCAAACCGAGACACTTCCAGGTGTTTCATCCTAGGTTAATTGTTCAGGA	DDDDDDDDDDDDDDDDDDDDDDDDDDDDDDDDDDDDDDDDDDDDDDDDDDDDDDDDDDDDDDDDDDDDDDDDDDDDDDDDDDDDDDDDDDDDDDDDDDDDDDDDDDDDDDDDDDDDDDDDDDDDDDDDDDDDDDDDDDDDDDDDDDDDDD	NM:i:0	MD:Z:150	AS:i:150	XS:i:0
m1_41337_41487_-1_m1_41000_41150_1	0	NODE_2_length_50027_cov_41.0040_ID_3	2508	60	150M	*	0	0	AAACAGGGACGGCTCATCTCCTCTGGTTTGTCAGGGACAATAGCTGCAACCCCGTCTCTTCCGGTGGCCGGTGACGACCATGCTTTAAACGAGATATTCAGGAGACGCAGTACACTGATGGAGCTTCAAGACCTTGGAGTAAGTCTAGGC	HHHHHHHHHHHHHHHHHHHHHHHHHHHHHHHHHHHHHHHHHHHHHHHHHHHHHHHHHHHHHHHHHHHHHHHHHHHHHHHHHHHHHHHHHHHHHHHHHHHHHHHHHHHHHHHHHHHHHHHHHHHHHHHHHHHHHHHHHHHHHHHHHHHHHH	NM:i:0	MD:Z:150	AS:i:150	XS:i:0
m1_2431_2581_1_m1_2711_2861_-1	16	NODE_2_length_50027_cov_41.0040_ID_3	14219	60	150M	*	0	0	ATTCAAAGGCCTGTCCTGGACGTGAAGGATCAATATGCTATCGAGAAACAGGATTACGGGCGTATTTTACTAGTGGCTGGTAGAAAAAACTCGACCCGAACTTGTCAAGGCTCGCGGAAGAGTCGAACCGATCTGTACATTGACAGGGAG	HHHHHHHHHHHHHHHHHHHHHHHHHHHHHHHHHHHHHHHHHHHHHHHHHHHHHHHHHHHHHHHHHHHHHHHHHHHHHHHHHHHHHHHHHHHHHHHHHHHHHHHHHHHHHHHHHHHHHHHHHHHHHHHHHHHHHHHHHHHHHHHHHHHHHH	NM:i:0	MD:Z:150	AS:i:150	XS:i:0
m1_48603_48753_1_m1_49023_49173_-1	16	NODE_2_length_50027_cov_41.0040_ID_3	10531	60	150M	*	0	0	CTAGGTATGTGGCTACCCGGGTGGTTCGAAGGATCATTAATGTAAGCAGTACGTTTCTCGTGCAAGGCCGGGCGGCTACGCGTGCGCGCACAACCCGACGTCATTTAGCGGAGAACAACGAAAGCCTCGTAGCACGTGGTTCGCAAATAG	BBBBBBBBBBBBBBBBBBBBBBBBBBBBBBBBBBBBBBBBBBBBBBBBBBBBBBBBBBBBBBBBBBBBBBBBBBBBBBBBBBBBBBBBBBBBBBBBBBBBBBBBBBBBBBBBBBBBBBBBBBBBBBBBBBBBBBBBBBBBBBBBBBBBBB	NM:i:0	MD:Z:150	AS:i:150	XS:i:0
m1_6341_6491_-1_m1_6050_6200_1	0	NODE_2_length_50027_cov_41.0040_ID_3	17558	60	150M	*	0	0	ATCGTCTACGGCCGACATTGATCGAGACTAAAGTTCATAGATGACTAGGTATGACTCCGCGGTCCGCGGCTCTCTTGTTGAGTGACACTTTCAGGTTGTATGTGGTCGGTGCCATAAATATTTACATAAACTTTTCCAAGTATCTAGGCC	AAAAAAAAAAAAAAAAAAAAAAAAAAAAAAAAAAAAAAAAAAAAAAAAAAAAAAAAAAAAAAAAAAAAAAAAAAAAAAAAAAAAAAAAAAAAAAAAAAAAAAAAAAAAAAAAAAAAAAAAAAAAAAAAAAAAAAAAAAAAAAAAAAAAAA	NM:i:0	MD:Z:150	AS:i:150	XS:i:0
m1_30035_30185_-1_m1_29562_29712_1	0	NODE_2_length_50027_cov_41.0040_ID_3	41070	60	150M	*	0	0	TAGAAGGCTGGTAGGTCGCTTATAACTTGACCGGACGGAAGCCCCAAGGACCCCGAATCCTCTGAGCAAGGATAGCATTGTGCTGAACGCAAAAGAAGTGAGTGCGTATCCGATAAAGCCCCTCATATCCATGTATCATTAATTTGGCAC	IIIIIIIIIIIIIIIIIIIIIIIIIIIIIIIIIIIIIIIIIIIIIIIIIIIIIIIIIIIIIIIIIIIIIIIIIIIIIIIIIIIIIIIIIIIIIIIIIIIIIIIIIIIIIIIIIIIIIIIIIIIIIIIIIIIIIIIIIIIIIIIIIIIIII	NM:i:0	MD:Z:150	AS:i:150	XS:i:0
m1_38328_38478_-1_m1_38071_38221_1	0	NODE_2_length_50027_cov_41.0040_ID_3	49579	60	150M	*	0	0	TACAAGATACTCACGAAACCTTGGTACTCGGGGCGATCAGTTCGAATAAACGAGTCGCTAGCAAGGGAGTGCTCGTTAATCGCATTGCCTGCACAGCTGAGATTCGAAACGTGGGAGAGCACACCAGAGTTCTCGCGAGACAGTTGAACA	BBBBBBBBBBBBBBBBBBBBBBBBBBBBBBBBBBBBBBBBBBBBBBBBBBBBBBBBBBBBBBBBBBBBBBBBBBBBBBBBBBBBBBBBBBBBBBBBBBBBBBBBBBBBBBBBBBBBBBBBBBBBBBBBBBBBBBBBBBBBBBBBBBBBBB	NM:i:0	MD:Z:150	AS:i:150	XS:i:0
m1_46191_46341_-1_m1_46138_46288_1	0	NODE_2_length_50027_cov_41.0040_ID_3	7646	60	150M	*	0	0	CAGAAAACATGCGGGGTCCCAGTGCCCCATCTAGCGGTTGTGATGAAGGTGGCAGAATTACTCAATCGTGACCTTCATCAAAAACACTCCAAACACTGGGACCTGGAAATAGGACGACGACAGACAGAAATCGCCCGACCCTAGGCTCCC	AAAAAAAAAAAAAAAAAAAAAAAAAAAAAAAAAAAAAAAAAAAAAAAAAAAAAAAAAAAAAAAAAAAAAAAAAAAAAAAAAAAAAAAAAAAAAAAAAAAAAAAAAAAAAAAAAAAAAAAAAAAAAAAAAAAAAAAAAAAAAAAAAAAAAA	NM:i:0	MD:Z:150	AS:i:150	XS:i:0
m1_44424_44574_-1_m1_44124_44274_1	0	NODE_2_length_50027_cov_41.0040_ID_3	5632	60	150M	*	0	0	TTACGGTCCCGCTAGGAGTCTGAAACCGTACAGTGTGGTGGGTATCAGGATCGCCTTTGCCCAAAAATACCGCGGGATTACAAAACAACGTGTCTGACAAAACGGACTCACACACCGACGATCTCTTTTTTTCAGGTCTGCGTTTGTTTC	EEEEEEEEEEEEEEEEEEEEEEEEEEEEEEEEEEEEEEEEEEEEEEEEEEEEEEEEEEEEEEEEEEEEEEEEEEEEEEEEEEEEEEEEEEEEEEEEEEEEEEEEEEEEEEEEEEEEEEEEEEEEEEEEEEEEEEEEEEEEEEEEEEEEEE	NM:i:0	MD:Z:150	AS:i:150	XS:i:0
m1_23255_23405_1_m1_23701_23851_-1	16	NODE_2_length_50027_cov_41.0040_ID_3	35209	60	150M	*	0	0	CTCCCGGGAACTTTTCACATAGGCTCTCGATTTTGCAGTCTATATCTAGGGTGAGTGGGCTCTGTCGTCTTTAGCAGGAAGCAAGTAACCGCTCAAGACTGTTCATTATCGAGCCCCCTGCATCAGTGGGGCGCGGCACGAATTCTAGAG	IIIIIIIIIIIIIIIIIIIIIIIIIIIIIIIIIIIIIIIIIIIIIIIIIIIIIIIIIIIIIIIIIIIIIIIIIIIIIIIIIIIIIIIIIIIIIIIIIIIIIIIIIIIIIIIIIIIIIIIIIIIIIIIIIIIIIIIIIIIIIIIIIIIIII	NM:i:0	MD:Z:150	AS:i:150	XS:i:0
m1_12884_13034_1_m1_13159_13309_-1	16	NODE_2_length_50027_cov_41.0040_ID_3	24667	60	150M	*	0	0	CTGTTAGCTCTGGCAACATGTCAGGGGGGAGATAGCCTTGACTAATCCCCCGGTCGAGCAATTGGCAATGCAAATGGTCGACACCACCTCGGTGAGTCAATGTATAAACTGTTGGCAAGTGCCTTGCAGAAGCGTGAGTAGCCGTGTAGG	FFFFFFFFFFFFFFFFFFFFFFFFFFFFFFFFFFFFFFFFFFFFFFFFFFFFFFFFFFFFFFFFFFFFFFFFFFFFFFFFFFFFFFFFFFFFFFFFFFFFFFFFFFFFFFFFFFFFFFFFFFFFFFFFFFFFFFFFFFFFFFFFFFFFFF	NM:i:0	MD:Z:150	AS:i:150	XS:i:0
m1_40011_40161_1_m1_40231_40381_-1	16	NODE_2_length_50027_cov_41.0040_ID_3	1739	60	150M	*	0	0	AAATCCGTCCGCGTCGCACGGTGCGAATTTGACGGCCGCCTTAGCTGTGTGTTCATATCTGAGTCAACCACTTTCGAGGTCGAGCGAGGGGCATTCACAACTTTCCGGCGATATCATGTCATGACACGGTTACTCCTGGTATTCCCCTCT	GGGGGGGGGGGGGGGGGGGGGGGGGGGGGGGGGGGGGGGGGGGGGGGGGGGGGGGGGGGGGGGGGGGGGGGGGGGGGGGGGGGGGGGGGGGGGGGGGGGGGGGGGGGGGGGGGGGGGGGGGGGGGGGGGGGGGGGGGGGGGGGGGGGGGG	NM:i:0	MD:Z:150	AS:i:150	XS:i:0
m1_2633_2783_1_m1_3068_3218_-1	16	NODE_2_length_50027_cov_41.0040_ID_3	14576	60	150M	*	0	0	GGAGCGTCGCGGCTTAATGTAAGCACTCTCCCCGGTTTGAACCATCAAGGATTGTGTGCCATATATAGAGCGCGCGGAGGGCCGATTCGGGGCATTAGATATAACATGGCTCTGCGAAGTTCGGTTACTGAAAAATGACGTACTATCAAT	DDDDDDDDDDDDDDDDDDDDDDDDDDDDDDDDDDDDDDDDDDDDDDDDDDDDDDDDDDDDDDDDDDDDDDDDDDDDDDDDDDDDDDDDDDDDDDDDDDDDDDDDDDDDDDDDDDDDDDDDDDDDDDDDDDDDDDDDDDDDDDDDDDDDDD	NM:i:0	MD:Z:150	AS:i:150	XS:i:0
m1_47886_48036_-1_m1_47512_47662_1	0	NODE_2_length_50027_cov_41.0040_ID_3	9020	60	150M	*	0	0	CTGGATCGGTTTGACCTGGGACGGTGTCTCAGTTCCGGTTCCAAACGGTAATTGGGGAGGATGTAATCGCTAAACGAAATAAGATATGCGTGGCGGAAGATACCTTAGGTTCCTCATTGCACGCGCACCGGCCTTTGGTGACCCCTGTGA	EEEEEEEEEEEEEEEEEEEEEEEEEEEEEEEEEEEEEEEEEEEEEEEEEEEEEEEEEEEEEEEEEEEEEEEEEEEEEEEEEEEEEEEEEEEEEEEEEEEEEEEEEEEEEEEEEEEEEEEEEEEEEEEEEEEEEEEEEEEEEEEEEEEEEE	NM:i:0	MD:Z:150	AS:i:150	XS:i:0
m1_31754_31904_-1_m1_31395_31545_1	0	NODE_2_length_50027_cov_41.0040_ID_3	42903	60	150M	*	0	0	AACAGTGGTGGCATAAGTGTGTTGCGACACATGAACCATCAGAGCGGTGTTGAACTACTGCCTTAATATCCCTTTCACTTACGTCATTGTAGTCACTGTCTCACTGAACGCCGGGCTCACGTTTTGTGTGTGGTTCTCATTAGGTATGGC	HHHHHHHHHHHHHHHHHHHHHHHHHHHHHHHHHHHHHHHHHHHHHHHHHHHHHHHHHHHHHHHHHHHHHHHHHHHHHHHHHHHHHHHHHHHHHHHHHHHHHHHHHHHHHHHHHHHHHHHHHHHHHHHHHHHHHHHHHHHHHHHHHHHHHH	NM:i:0	MD:Z:150	AS:i:150	XS:i:0
m1_44435_44585_1_m1_44873_45023_-1	16	NODE_2_length_50027_cov_41.0040_ID_3	6381	60	150M	*	0	0	TCGAGGTTATTAATTGGCGACGAAACGATATTCCTACACAAACTATATATTTTATAATTTTGACCGTGAAGATCGTCGAAGGATCAATGTCGCAACTGAGAGGGTCGACACGGCTTGCCGACACCTCCGTAGCGAGAGTCTGCCCTTGCG	CCCCCCCCCCCCCCCCCCCCCCCCCCCCCCCCCCCCCCCCCCCCCCCCCCCCCCCCCCCCCCCCCCCCCCCCCCCCCCCCCCCCCCCCCCCCCCCCCCCCCCCCCCCCCCCCCCCCCCCCCCCCCCCCCCCCCCCCCCCCCCCCCCCCCC	NM:i:0	MD:Z:150	AS:i:150	XS:i:0
m1_13954_14104_1_m1_14326_14476_-1	16	NODE_2_length_50027_cov_41.0040_ID_3	25834	60	150M	*	0	0	TTCTGCCTTCGTTTCCGCGCTGCCGACAAGCGGGTATCATCGATACTTCTTGGCCAAAACAGAAGCCACACACAACTTTTCCGCCTGCCGACGTCTGATATATCGAGCATGTCGCGCGCCCGGCCAACAATATGGATGAGTACGTCTTCT	EEEEEEEEEEEEEEEEEEEEEEEEEEEEEEEEEEEEEEEEEEEEEEEEEEEEEEEEEEEEEEEEEEEEEEEEEEEEEEEEEEEEEEEEEEEEEEEEEEEEEEEEEEEEEEEEEEEEEEEEEEEEEEEEEEEEEEEEEEEEEEEEEEEEEE	NM:i:0	MD:Z:150	AS:i:150	XS:i:0
m1_41566_41716_-1_m1_41171_41321_1	0	NODE_2_length_50027_cov_41.0040_ID_3	2679	60	150M	*	0	0	ACCGCATGGTGTACAGGGATAAGACGACGTAGCCTGTCTTAAACGTCAATGTCGCTCGGCGAGAAGACTTAAGTTTCTGAAAGGCCTTCGCTCCGTTTTGCTCCAGCTGGCCATTCAAACTCAGATTGCCTCCGTTTTGTGAGTGCATGT	IIIIIIIIIIIIIIIIIIIIIIIIIIIIIIIIIIIIIIIIIIIIIIIIIIIIIIIIIIIIIIIIIIIIIIIIIIIIIIIIIIIIIIIIIIIIIIIIIIIIIIIIIIIIIIIIIIIIIIIIIIIIIIIIIIIIIIIIIIIIIIIIIIIIII	NM:i:0	MD:Z:150	AS:i:150	XS:i:0
m1_20264_20414_-1_m1_20015_20165_1	0	NODE_2_length_50027_cov_41.0040_ID_3	31523	60	150M	*	0	0	GAGACATTAGGTCGTCATCGATCCGTCCGCTGACTACGACGATTGCTAGATTTGGACATTCATAGCACGGCGTGTAGTTTTCCAGAACTATATAATCAATGAGTCTAGCTGTTCCCCTGTAGAGTTGCGGTTTATCATCCTGAACTTTGC	GGGGGGGGGGGGGGGGGGGGGGGGGGGGGGGGGGGGGGGGGGGGGGGGGGGGGGGGGGGGGGGGGGGGGGGGGGGGGGGGGGGGGGGGGGGGGGGGGGGGGGGGGGGGGGGGGGGGGGGGGGGGGGGGGGGGGGGGGGGGGGGGGGGGGG	NM:i:0	MD:Z:150	AS:i:150	XS:i:0
m1_1978_2128_-1_m1_1764_1914_1	0	NODE_2_length_50027_cov_41.0040_ID_3	13272	60	150M	*	0	0	TCATGCGATGTAAGGTGATCGCGGTCTAACAGATCCACTCGTGCGACAGAGTGTGGCATACAAGGGCGACGACGTATGACCTCCCCGACTGGACCCCTGCGTAGTCGTGAGAGAAGAGCTAACGGGGTATCCGACTGGTTTAACGCGAGA	IIIIIIIIIIIIIIIIIIIIIIIIIIIIIIIIIIIIIIIIIIIIIIIIIIIIIIIIIIIIIIIIIIIIIIIIIIIIIIIIIIIIIIIIIIIIIIIIIIIIIIIIIIIIIIIIIIIIIIIIIIIIIIIIIIIIIIIIIIIIIIIIIIIIII	NM:i:0	MD:Z:150	AS:i:150	XS:i:0
m1_19758_19908_-1_m1_19284_19434_1	0	NODE_2_length_50027_cov_41.0040_ID_3	30792	60	150M	*	0	0	GCGTGTCCACAAGTCGCGACTGGAGAGACCAAGCTGATGGCTTTCGCAATAATCGGAGAGGGTGCTTCTCACACTTGCCTACCCGAGATCTCTGCAGCAGACTTCATCGAACAGCACCCGAGATAACCAGCGAGTGATACCCGCACCATG	AAAAAAAAAAAAAAAAAAAAAAAAAAAAAAAAAAAAAAAAAAAAAAAAAAAAAAAAAAAAAAAAAAAAAAAAAAAAAAAAAAAAAAAAAAAAAAAAAAAAAAAAAAAAAAAAAAAAAAAAAAAAAAAAAAAAAAAAAAAAAAAAAAAAAA	NM:i:0	MD:Z:150	AS:i:150	XS:i:0
m1_15481_15631_1_m1_15832_15982_-1	16	NODE_2_length_50027_cov_41.0040_ID_3	27340	60	150M	*	0	0	ACAGGAATGCAGAAACACAATAGCGCACCAGGACCTATACTAGTGTATCTTCACAGAGTGGTAGTGGTTCAAGTCACAAATGTTCAGGTAGTCTTGATTGTTAGATTGGACTGGCGCCCGCCGCGGATGCTCGTGGCCTAGCTACGCCGA	GGGGGGGGGGGGGGGGGGGGGGGGGGGGGGGGGGGGGGGGGGGGGGGGGGGGGGGGGGGGGGGGGGGGGGGGGGGGGGGGGGGGGGGGGGGGGGGGGGGGGGGGGGGGGGGGGGGGGGGGGGGGGGGGGGGGGGGGGGGGGGGGGGGGGG	NM:i:0	MD:Z:150	AS:i:150	XS:i:0
m1_21397_21547_-1_m1_21054_21204_1	0	NODE_2_length_50027_cov_41.0040_ID_3	32562	60	150M	*	0	0	TTTTTCAATAAAGTCAGTGTAGCTGTAACCGCTGCTTGCTCTATTGGGCCTTGTCGAACTTACTGATAAGGGGATGTGGACATTCACCCCATGCTCGTCAAGCCTACTGAGGCGCCATTACGGCCGCCGCTCTCAGCAATGCACCCATCT	BBBBBBBBBBBBBBBBBBBBBBBBBBBBBBBBBBBBBBBBBBBBBBBBBBBBBBBBBBBBBBBBBBBBBBBBBBBBBBBBBBBBBBBBBBBBBBBBBBBBBBBBBBBBBBBBBBBBBBBBBBBBBBBBBBBBBBBBBBBBBBBBBBBBBB	NM:i:0	MD:Z:150	AS:i:150	XS:i:0
m1_26794_26944_1_m1_27298_27448_-1	16	NODE_2_length_50027_cov_41.0040_ID_3	38806	60	150M	*	0	0	TTTGCTGCTCTCGTAGAGAGAGTATCCTTCCTCAGACGCGACAAGAGGCGTGGCGAAACGGGTGTTAGGTCCCGAACATATGCTGCCATAATACCCGAAGATAGATCCAACTTCAAGGCGTCAAGACTCGTGTGTATTGGAGACGATACG	BBBBBBBBBBBBBBBBBBBBBBBBBBBBBBBBBBBBBBBBBBBBBBBBBBBBBBBBBBBBBBBBBBBBBBBBBBBBBBBBBBBBBBBBBBBBBBBBBBBBBBBBBBBBBBBBBBBBBBBBBBBBBBBBBBBBBBBBBBBBBBBBBBBBBB	NM:i:0	MD:Z:150	AS:i:150	XS:i:0
m1_30695_30845_-1_m1_30352_30502_1	0	NODE_2_length_50027_cov_41.0040_ID_3	41860	60	150M	*	0	0	AAAAAAACACAATAGTGTCACCGGCGCGGGGAATGGAAAGAATAAAATACAACAGTGAATACGACTCCTTAACTCAACTAGGTTTATTTATTCCACGGATAAAATCCAGCTAGCGTGGACGTACAGTATCTAAACGATGTTTGGGCATTC	AAAAAAAAAAAAAAAAAAAAAAAAAAAAAAAAAAAAAAAAAAAAAAAAAAAAAAAAAAAAAAAAAAAAAAAAAAAAAAAAAAAAAAAAAAAAAAAAAAAAAAAAAAAAAAAAAAAAAAAAAAAAAAAAAAAAAAAAAAAAAAAAAAAAAA	NM:i:0	MD:Z:150	AS:i:150	XS:i:0
m1_11819_11969_-1_m1_11381_11531_1	0	NODE_2_length_50027_cov_41.0040_ID_3	22889	60	150M	*	0	0	GTATAGAACTCGCTCACGATCTAGCAACACTCAGCTCTGAGACATCACGCGTCTAATTGTCGATAGCAGAAGTGTGTCCGGGACAAATCCGATGCCGGACAATTTGTCTCATAGTGCTAGACTTCTTTGGCGTCTGATTAGTACGCGGAC	HHHHHHHHHHHHHHHHHHHHHHHHHHHHHHHHHHHHHHHHHHHHHHHHHHHHHHHHHHHHHHHHHHHHHHHHHHHHHHHHHHHHHHHHHHHHHHHHHHHHHHHHHHHHHHHHHHHHHHHHHHHHHHHHHHHHHHHHHHHHHHHHHHHHHH	NM:i:0	MD:Z:150	AS:i:150	XS:i:0
m1_7171_7321_-1_m1_6833_6983_1	0	NODE_2_length_50027_cov_41.0040_ID_3	18341	60	150M	*	0	0	TCAAACGAAGGGCGTGAGTGATAGACTAGCCAACTAACCCTCCGCCTCTCGAATTATTCGCAGCGTTTGTTAAAGATTAACGATACTTTCTCGACACCTGTTACCCGCTTCATCATTGGGTTTGCACGGCCCCACTTATCTCGATTTCTT	IIIIIIIIIIIIIIIIIIIIIIIIIIIIIIIIIIIIIIIIIIIIIIIIIIIIIIIIIIIIIIIIIIIIIIIIIIIIIIIIIIIIIIIIIIIIIIIIIIIIIIIIIIIIIIIIIIIIIIIIIIIIIIIIIIIIIIIIIIIIIIIIIIIIII	NM:i:0	MD:Z:150	AS:i:150	XS:i:0
m1_31822_31972_-1_m1_31489_31639_1	0	NODE_2_length_50027_cov_41.0040_ID_3	42997	60	150M	*	0	0	ACTGTCTCACTGAACGCCGGGCTCACGTTTTGTGTGTGGTTCTCATTAGGTATGGCACAGATGAGATCGTCATAGGTCTGTTGCAGGTGCTCCACCCTTTGATGTACAAGGGCGTTTTCAAGGAAGTTCACTCTAGCCTGCCGTTTACAT	DDDDDDDDDDDDDDDDDDDDDDDDDDDDDDDDDDDDDDDDDDDDDDDDDDDDDDDDDDDDDDDDDDDDDDDDDDDDDDDDDDDDDDDDDDDDDDDDDDDDDDDDDDDDDDDDDDDDDDDDDDDDDDDDDDDDDDDDDDDDDDDDDDDDDD	NM:i:0	MD:Z:150	AS:i:150	XS:i:0
m1_33259_33409_1_m1_33522_33672_-1	16	NODE_2_length_50027_cov_41.0040_ID_3	45030	60	150M	*	0	0	ACCAGAAACAGTACCATTGAAGGATCGGCATAAGGATGATCTCCAGTCAGTCGGTACTGATTTAGGACGAAGAACGTGAAATGAGGTTTAAGGCATATTTCAATGGATGGACCCCAGTCATCAGGAGCTGAAACCCGCCTACCCTTTGCC	FFFFFFFFFFFFFFFFFFFFFFFFFFFFFFFFFFFFFFFFFFFFFFFFFFFFFFFFFFFFFFFFFFFFFFFFFFFFFFFFFFFFFFFFFFFFFFFFFFFFFFFFFFFFFFFFFFFFFFFFFFFFFFFFFFFFFFFFFFFFFFFFFFFFFF	NM:i:0	MD:Z:150	AS:i:150	XS:i:0
m1_40678_40828_1_m1_41146_41296_-1	16	NODE_2_length_50027_cov_41.0040_ID_3	2654	60	150M	*	0	0	AGGCGAGCGTGTTAGGTACCTCGTGACCGCATGGTGTACAGGGATAAGACGACGTAGCCTGTCTTAAACGTCAATGTCGCTCGGCGAGAAGACTTAAGTTTCTGAAAGGCCTTCGCTCCGTTTTGCTCCAGCTGGCCATTCAAACTCAGA	HHHHHHHHHHHHHHHHHHHHHHHHHHHHHHHHHHHHHHHHHHHHHHHHHHHHHHHHHHHHHHHHHHHHHHHHHHHHHHHHHHHHHHHHHHHHHHHHHHHHHHHHHHHHHHHHHHHHHHHHHHHHHHHHHHHHHHHHHHHHHHHHHHHHHH	NM:i:0	MD:Z:150	AS:i:150	XS:i:0
m1_28452_28602_1_m1_28789_28939_-1	16	NODE_2_length_50027_cov_41.0040_ID_3	40297	60	150M	*	0	0	GTGGGTTAACACGTAGTTCCCGGGTCGACTGCCATTTTCATAGCCGAACGTATTTTTGCGATTGTTTCTTTATTACTCTTGCGGCGTAAAGACCTTAATAAGATCTGGCCACGATCCATCCACCTCAAAGATGCCACCCACTAGTGGGCA	EEEEEEEEEEEEEEEEEEEEEEEEEEEEEEEEEEEEEEEEEEEEEEEEEEEEEEEEEEEEEEEEEEEEEEEEEEEEEEEEEEEEEEEEEEEEEEEEEEEEEEEEEEEEEEEEEEEEEEEEEEEEEEEEEEEEEEEEEEEEEEEEEEEEEE	NM:i:0	MD:Z:150	AS:i:150	XS:i:0
m1_49821_49971_1_m1_50172_50322_-1	16	NODE_2_length_50027_cov_41.0040_ID_3	11680	60	150M	*	0	0	TTCCAACACGGTCCGGCTTCGAACTATACGATAGTTCTACAGTAATTGGTGCTAATGCCCTTGATGCGATATTAAATAGTGTGCTAAGAATATCAAGACAGTCACAGCAGATTAACGTGGTTCCGGATACGCACTGGCAGAACGATTATA	HHHHHHHHHHHHHHHHHHHHHHHHHHHHHHHHHHHHHHHHHHHHHHHHHHHHHHHHHHHHHHHHHHHHHHHHHHHHHHHHHHHHHHHHHHHHHHHHHHHHHHHHHHHHHHHHHHHHHHHHHHHHHHHHHHHHHHHHHHHHHHHHHHHHHH	NM:i:0	MD:Z:150	AS:i:150	XS:i:0
m1_42373_42523_1_m1_42816_42966_-1	16	NODE_2_length_50027_cov_41.0040_ID_3	4324	60	150M	*	0	0	CGGAATTGGGCCAGGTCACACTAAATGTAAAATCTATCCTACCTTGCATGGATTCCGTTCCTACTAGGTTCTTATCGTTTCTCGTTGGTGATCTGGCCAACACGCCAGAGAAACATAGTAATCCCGCACGATTTTGCATGAAAGATGCTA	HHHHHHHHHHHHHHHHHHHHHHHHHHHHHHHHHHHHHHHHHHHHHHHHHHHHHHHHHHHHHHHHHHHHHHHHHHHHHHHHHHHHHHHHHHHHHHHHHHHHHHHHHHHHHHHHHHHHHHHHHHHHHHHHHHHHHHHHHHHHHHHHHHHHHH	NM:i:0	MD:Z:150	AS:i:150	XS:i:0
m1_39345_39495_-1_m1_39053_39203_1	0	NODE_2_length_50027_cov_41.0040_ID_3	561	60	150M	*	0	0	CTGAGTTGTCTCTACCGAGTGTCCGTTCTTTCAGGCGCGATGACAAGTATGGGGATGACTCAGCATAAGCTGCTCCCATGCGTGACTCCGCCGTAGGTCCTGCCGCGTCCGGTGTTGTTAAGATGTTAATGACGTTTCTTGATATTCGCT	IIIIIIIIIIIIIIIIIIIIIIIIIIIIIIIIIIIIIIIIIIIIIIIIIIIIIIIIIIIIIIIIIIIIIIIIIIIIIIIIIIIIIIIIIIIIIIIIIIIIIIIIIIIIIIIIIIIIIIIIIIIIIIIIIIIIIIIIIIIIIIIIIIIIII	NM:i:0	MD:Z:150	AS:i:150	XS:i:0
m1_26449_26599_-1_m1_25926_26076_1	0	NODE_2_length_50027_cov_41.0040_ID_3	37434	60	150M	*	0	0	GGACCTCCTGTCCGTCCCGGGTCTAAGAGCTGTAGTAAATCGGCCCCTGGGGCGCAGTCATGTTTACACCGTTAAGTACTTACTCGTTCCAGCCAGTAAAAAGCCGTGATCACGATCTCTCATGGGGTCATGACTGACTTGAAGTACTGT	BBBBBBBBBBBBBBBBBBBBBBBBBBBBBBBBBBBBBBBBBBBBBBBBBBBBBBBBBBBBBBBBBBBBBBBBBBBBBBBBBBBBBBBBBBBBBBBBBBBBBBBBBBBBBBBBBBBBBBBBBBBBBBBBBBBBBBBBBBBBBBBBBBBBBB	NM:i:0	MD:Z:150	AS:i:150	XS:i:0
m1_15902_16052_1_m1_16135_16285_-1	16	NODE_2_length_50027_cov_41.0040_ID_3	27643	60	150M	*	0	0	ATTCTCAGTTAACTCTCGCTGTGCACTGTCTAATAAGCTTCAGTGAACATAGGTCTCCCGTAGCCGGGGAACGCCAGAGGCGATGATTCGGGTCGTGCCGAAGGCGCCGGGCAGTTCGAATTTTTCGGCTGCGTAATTTACCGGCTGTCT	CCCCCCCCCCCCCCCCCCCCCCCCCCCCCCCCCCCCCCCCCCCCCCCCCCCCCCCCCCCCCCCCCCCCCCCCCCCCCCCCCCCCCCCCCCCCCCCCCCCCCCCCCCCCCCCCCCCCCCCCCCCCCCCCCCCCCCCCCCCCCCCCCCCCCC	NM:i:0	MD:Z:150	AS:i:150	XS:i:0
m1_586_736_1_m1_888_1038_-1	16	NODE_2_length_50027_cov_41.0040_ID_3	12396	60	150M	*	0	0	CAACTAGGAAGAAGAGTTGCAACCATCTCACTCATCAGTGCGAAACGTTACTGGGTTACCGAGCTTACCTGCATCTGGACCGCCGAGGAGTATTCAAATGGTCCGTCCACGACCGGACGCACTCTCACCGATTGCTCAGTACTGAGACGC	@@@@@@@@@@@@@@@@@@@@@@@@@@@@@@@@@@@@@@@@@@@@@@@@@@@@@@@@@@@@@@@@@@@@@@@@@@@@@@@@@@@@@@@@@@@@@@@@@@@@@@@@@@@@@@@@@@@@@@@@@@@@@@@@@@@@@@@@@@@@@@@@@@@@@@	NM:i:0	MD:Z:150	AS:i:150	XS:i:0
m1_25331_25481_1_m1_25707_25857_-1	16	NODE_2_length_50027_cov_41.0040_ID_3	37215	60	150M	*	0	0	CGCGGTTAGTCTGGCCTAGCGTACCAGCAATGCCTGCTCATAACGTACACGCTTTTCTCTACATAAAATCATGCGCAGCGAGGCTGCGCCGGACTGTCTCCTACCCTAAATGGGTTGGTACCTTCCGGTAATTATATAAGGTGTCCAGTA	CCCCCCCCCCCCCCCCCCCCCCCCCCCCCCCCCCCCCCCCCCCCCCCCCCCCCCCCCCCCCCCCCCCCCCCCCCCCCCCCCCCCCCCCCCCCCCCCCCCCCCCCCCCCCCCCCCCCCCCCCCCCCCCCCCCCCCCCCCCCCCCCCCCCCC	NM:i:0	MD:Z:150	AS:i:150	XS:i:0
m1_19303_19453_1_m1_19607_19757_-1	16	NODE_2_length_50027_cov_41.0040_ID_3	31115	60	150M	*	0	0	AATAGCGTCCGTCTGACCCTAGTAGCCACGTCATCTCGGCTGGTCGTGATCAATCTCCACGGCACTCGAGCTCAATAAGTTAAGGCAACACTGATTCCGCTGACCTGAGTAGCCCGGCATAAAACGTTCCAGTCCCCTACACGATACCAC	GGGGGGGGGGGGGGGGGGGGGGGGGGGGGGGGGGGGGGGGGGGGGGGGGGGGGGGGGGGGGGGGGGGGGGGGGGGGGGGGGGGGGGGGGGGGGGGGGGGGGGGGGGGGGGGGGGGGGGGGGGGGGGGGGGGGGGGGGGGGGGGGGGGGGG	NM:i:0	MD:Z:150	AS:i:150	XS:i:0
m1_41650_41800_1_m1_41870_42020_-1	16	NODE_2_length_50027_cov_41.0040_ID_3	3378	60	150M	*	0	0	AGCCCTTACACTTCGTTAGGTCCCCTAGGCGACTACGCATATTGAGCTAACGAACTAAAACTGTTGCTAAGCAGAGGCATAGGCAGCGCAACGTTATGATAGGGTCCGCAGGAAGTGAGAAGGGATTTCAAGAGTGAGTACCTGTACCGC	AAAAAAAAAAAAAAAAAAAAAAAAAAAAAAAAAAAAAAAAAAAAAAAAAAAAAAAAAAAAAAAAAAAAAAAAAAAAAAAAAAAAAAAAAAAAAAAAAAAAAAAAAAAAAAAAAAAAAAAAAAAAAAAAAAAAAAAAAAAAAAAAAAAAAA	NM:i:0	MD:Z:150	AS:i:150	XS:i:0
m1_37685_37835_1_m1_37969_38119_-1	16	NODE_2_length_50027_cov_41.0040_ID_3	49477	60	150M	*	0	0	ATCGGCCGAGAGACTTAGGGTAAGGGGCAGAGGCCTCAAGGCAATTGCGTATGACATACCTCGTCTACTCCTTCACCGAGCCTTGACCCTTATACGTGCTCCTACAAGATACTCACGAAACCTTGGTACTCGGGGCGATCAGTTCGAATA	BBBBBBBBBBBBBBBBBBBBBBBBBBBBBBBBBBBBBBBBBBBBBBBBBBBBBBBBBBBBBBBBBBBBBBBBBBBBBBBBBBBBBBBBBBBBBBBBBBBBBBBBBBBBBBBBBBBBBBBBBBBBBBBBBBBBBBBBBBBBBBBBBBBBBB	NM:i:0	MD:Z:150	AS:i:150	XS:i:0
m1_15709_15859_1_m1_15961_16111_-1	16	NODE_2_length_50027_cov_41.0040_ID_3	27469	60	150M	*	0	0	CTCGTGGCCTAGCTACGCCGAAGTCATATACATGAATGAAAAAGATAAATCAAAGTACCTCCGGTCGAGACGGAAGTATCCGCGTAGAACCTTGTCGTGCCGTGTTCACTTCCAGAAACGTAGCAGTCATTACGATGTATATTACGAAGA	CCCCCCCCCCCCCCCCCCCCCCCCCCCCCCCCCCCCCCCCCCCCCCCCCCCCCCCCCCCCCCCCCCCCCCCCCCCCCCCCCCCCCCCCCCCCCCCCCCCCCCCCCCCCCCCCCCCCCCCCCCCCCCCCCCCCCCCCCCCCCCCCCCCCCC	NM:i:0	MD:Z:150	AS:i:150	XS:i:0
m1_45135_45285_1_m1_45463_45613_-1	16	NODE_2_length_50027_cov_41.0040_ID_3	6971	60	150M	*	0	0	TGTAGCCAACCAATACCTTCGACCGTCAATAAATAGTCGCGAGCAGTATAGAAACTTCGGCGCATGTCTTGCATCAGACCCATGCAATATGTCTCAAGAAGTGTAGCAGGATCTGGATCTAATAGGGTCGATCTGTCACGGGGGCTACAC	GGGGGGGGGGGGGGGGGGGGGGGGGGGGGGGGGGGGGGGGGGGGGGGGGGGGGGGGGGGGGGGGGGGGGGGGGGGGGGGGGGGGGGGGGGGGGGGGGGGGGGGGGGGGGGGGGGGGGGGGGGGGGGGGGGGGGGGGGGGGGGGGGGGGGG	NM:i:0	MD:Z:150	AS:i:150	XS:i:0
m1_15139_15289_1_m1_15427_15577_-1	16	NODE_2_length_50027_cov_41.0040_ID_3	26935	60	150M	*	0	0	AATATGCTTTTAGACTAAATATAAGAACGCACTTGTATACGCCCTTTAGAAAACTTAAGAGCTAATTCGGGCAGGTCTCAGTCGACTATAGAACAACCCTTTTGCACCGCAGGGAACCGTGCTCTGCATTCCTCCACATCGGAGCACTGG	GGGGGGGGGGGGGGGGGGGGGGGGGGGGGGGGGGGGGGGGGGGGGGGGGGGGGGGGGGGGGGGGGGGGGGGGGGGGGGGGGGGGGGGGGGGGGGGGGGGGGGGGGGGGGGGGGGGGGGGGGGGGGGGGGGGGGGGGGGGGGGGGGGGGGG	NM:i:0	MD:Z:150	AS:i:150	XS:i:0
m1_34248_34398_1_m1_34556_34706_-1	16	NODE_2_length_50027_cov_41.0040_ID_3	46064	60	150M	*	0	0	GACCCCTACGGGCTCCCTGAAGCCAAGTCACAAATACCGCGCATATAACTGAGCCGATAATTAGACTTTGTTAGGACGTTGGATGTCCGTAATATAGTCAATGTGCCCAATACGGGGGACTACAAGCGCTGATCTCTGAGGCGGCACGTT	HHHHHHHHHHHHHHHHHHHHHHHHHHHHHHHHHHHHHHHHHHHHHHHHHHHHHHHHHHHHHHHHHHHHHHHHHHHHHHHHHHHHHHHHHHHHHHHHHHHHHHHHHHHHHHHHHHHHHHHHHHHHHHHHHHHHHHHHHHHHHHHHHHHHHH	NM:i:0	MD:Z:150	AS:i:150	XS:i:0
m1_346_496_-1_m1_64_214_1	0	NODE_2_length_50027_cov_41.0040_ID_3	11572	60	150M	*	0	0	AGCGTCTTGCTCGAAGATCTAAAGCCGTACTCCAAAGGACCGTAGGGACATTGCTCTAACTCATGCCTTTCTTTTTCACCATCTATTGGCGCCAATGTCCGTAAGTCATTCCAACACGGTCCGGCTTCGAACTATACGATAGTTCTACAG	AAAAAAAAAAAAAAAAAAAAAAAAAAAAAAAAAAAAAAAAAAAAAAAAAAAAAAAAAAAAAAAAAAAAAAAAAAAAAAAAAAAAAAAAAAAAAAAAAAAAAAAAAAAAAAAAAAAAAAAAAAAAAAAAAAAAAAAAAAAAAAAAAAAAAA	NM:i:0	MD:Z:150	AS:i:150	XS:i:0
m1_13135_13285_1_m1_13411_13561_-1	16	NODE_2_length_50027_cov_41.0040_ID_3	24919	60	150M	*	0	0	GCGTTTCTGAGATGTAAAACTCTAAATTATAAGTACTACACGTATAAACTATTCTTGGCCCGACAGCCGTACTTCGAGGTTCCGCCGGACACCCTCAGAGTGGCTTGTGGTTTAACGTGATGCAGAGTGGGGTAGCTGCAATTCCCCTTC	FFFFFFFFFFFFFFFFFFFFFFFFFFFFFFFFFFFFFFFFFFFFFFFFFFFFFFFFFFFFFFFFFFFFFFFFFFFFFFFFFFFFFFFFFFFFFFFFFFFFFFFFFFFFFFFFFFFFFFFFFFFFFFFFFFFFFFFFFFFFFFFFFFFFFF	NM:i:0	MD:Z:150	AS:i:150	XS:i:0
m1_15207_15357_-1_m1_14794_14944_1	0	NODE_2_length_50027_cov_41.0040_ID_3	26302	60	150M	*	0	0	ATTATATGCATGTAAATCATGAATACCGCAGACAGGGACGTGCCCTACGCCGCCTTCGGTACACGACTAGATATCGTTCTCGGCATGCATACCTTAGCCGTCCCTAAGTGTCTGTCATGTCTATCCGTAGCATACCGGGGCCTTAGACAA	CCCCCCCCCCCCCCCCCCCCCCCCCCCCCCCCCCCCCCCCCCCCCCCCCCCCCCCCCCCCCCCCCCCCCCCCCCCCCCCCCCCCCCCCCCCCCCCCCCCCCCCCCCCCCCCCCCCCCCCCCCCCCCCCCCCCCCCCCCCCCCCCCCCCCC	NM:i:0	MD:Z:150	AS:i:150	XS:i:0
m1_48899_49049_1_m1_49248_49398_-1	16	NODE_2_length_50027_cov_41.0040_ID_3	10756	60	150M	*	0	0	TCACGTTTAAGAGCCGTGAGCAGACCGCCAGGCAGGCCAGCGGCGAAAAATCTCTACATGTTCACAATTCTGACCGGCGTCGATCAGAGTATGTGTTTGTACCGGATCTGCTACCAATGTCCGGGCTGGGAATCGGAGTGTGGTCGAGTA	@@@@@@@@@@@@@@@@@@@@@@@@@@@@@@@@@@@@@@@@@@@@@@@@@@@@@@@@@@@@@@@@@@@@@@@@@@@@@@@@@@@@@@@@@@@@@@@@@@@@@@@@@@@@@@@@@@@@@@@@@@@@@@@@@@@@@@@@@@@@@@@@@@@@@@	NM:i:0	MD:Z:150	AS:i:150	XS:i:0
m1_17005_17155_-1_m1_16543_16693_1	0	NODE_2_length_50027_cov_41.0040_ID_3	28051	60	150M	*	0	0	TAACGGATCCTTGCTCTGCTCCACACAACCTAATAATCCCTGCGGAGGTAAGTCATTTCACGTTCGATGATGCCGAATGAAAAAACCAGGAATGTTGCGGGCCTGTCCAGAGCTGAGGGAAGCACTAGGTCGGCGCTGTAGAAGCCCTCG	BBBBBBBBBBBBBBBBBBBBBBBBBBBBBBBBBBBBBBBBBBBBBBBBBBBBBBBBBBBBBBBBBBBBBBBBBBBBBBBBBBBBBBBBBBBBBBBBBBBBBBBBBBBBBBBBBBBBBBBBBBBBBBBBBBBBBBBBBBBBBBBBBBBBBB	NM:i:0	MD:Z:150	AS:i:150	XS:i:0
m1_2367_2517_1_m1_2699_2849_-1	16	NODE_2_length_50027_cov_41.0040_ID_3	14207	60	150M	*	0	0	CTGGTGCAACGAATTCAAAGGCCTGTCCTGGACGTGAAGGATCAATATGCTATCGAGAAACAGGATTACGGGCGTATTTTACTAGTGGCTGGTAGAAAAAACTCGACCCGAACTTGTCAAGGCTCGCGGAAGAGTCGAACCGATCTGTAC	FFFFFFFFFFFFFFFFFFFFFFFFFFFFFFFFFFFFFFFFFFFFFFFFFFFFFFFFFFFFFFFFFFFFFFFFFFFFFFFFFFFFFFFFFFFFFFFFFFFFFFFFFFFFFFFFFFFFFFFFFFFFFFFFFFFFFFFFFFFFFFFFFFFFFF	NM:i:0	MD:Z:150	AS:i:150	XS:i:0
m1_33742_33892_-1_m1_33514_33664_1	0	NODE_2_length_50027_cov_41.0040_ID_3	45022	60	150M	*	0	0	TATGGGTCACCAGAAACAGTACCATTGAAGGATCGGCATAAGGATGATCTCCAGTCAGTCGGTACTGATTTAGGACGAAGAACGTGAAATGAGGTTTAAGGCATATTTCAATGGATGGACCCCAGTCATCAGGAGCTGAAACCCGCCTAC	GGGGGGGGGGGGGGGGGGGGGGGGGGGGGGGGGGGGGGGGGGGGGGGGGGGGGGGGGGGGGGGGGGGGGGGGGGGGGGGGGGGGGGGGGGGGGGGGGGGGGGGGGGGGGGGGGGGGGGGGGGGGGGGGGGGGGGGGGGGGGGGGGGGGGG	NM:i:0	MD:Z:150	AS:i:150	XS:i:0
m1_34288_34438_1_m1_34725_34875_-1	16	NODE_2_length_50027_cov_41.0040_ID_3	46233	60	150M	*	0	0	TGTTCTGGCAGCTGATCCTTACTACGATGAGTATGTCTTGGGCACAGGGCGTAGAAACGACGCGATTGTATCGAGTCCTAGCCACCGGCCACCTTATTGATCTATATATAGGATCTGCTTAACCTTCCAAGGGACAGCTGATAATTACAA	BBBBBBBBBBBBBBBBBBBBBBBBBBBBBBBBBBBBBBBBBBBBBBBBBBBBBBBBBBBBBBBBBBBBBBBBBBBBBBBBBBBBBBBBBBBBBBBBBBBBBBBBBBBBBBBBBBBBBBBBBBBBBBBBBBBBBBBBBBBBBBBBBBBBBB	NM:i:0	MD:Z:150	AS:i:150	XS:i:0
m1_46302_46452_1_m1_46647_46797_-1	16	NODE_2_length_50027_cov_41.0040_ID_3	8155	60	150M	*	0	0	CAACACGTGTTGTACTACGTACCACTACAAACCGATGCATATACTCCCATCTCCTAGTTTTCATTATTTGCTTGATCAGTTCGCTTGTTGTACCTCCAGGATACCTAGGTAGGGCATAAGGATCCGACTTTACAATCCTTTCGTACCTAC	EEEEEEEEEEEEEEEEEEEEEEEEEEEEEEEEEEEEEEEEEEEEEEEEEEEEEEEEEEEEEEEEEEEEEEEEEEEEEEEEEEEEEEEEEEEEEEEEEEEEEEEEEEEEEEEEEEEEEEEEEEEEEEEEEEEEEEEEEEEEEEEEEEEEEE	NM:i:0	MD:Z:150	AS:i:150	XS:i:0
m1_6876_7026_-1_m1_6480_6630_1	0	NODE_2_length_50027_cov_41.0040_ID_3	17988	60	150M	*	0	0	CGGCCCGTCGGCCTAACTATTTGCCCAGGTATTAATTAGAAAATTCCGTAAGAAATGCCAACGACACCAGAATAACACGGCGGCCACTACGTCTTCGAATATACAAAATGGGTCCGATGAAGGCGGTCCAAAGAGATATGGAGGGCGCTA	EEEEEEEEEEEEEEEEEEEEEEEEEEEEEEEEEEEEEEEEEEEEEEEEEEEEEEEEEEEEEEEEEEEEEEEEEEEEEEEEEEEEEEEEEEEEEEEEEEEEEEEEEEEEEEEEEEEEEEEEEEEEEEEEEEEEEEEEEEEEEEEEEEEEEE	NM:i:0	MD:Z:150	AS:i:150	XS:i:0
m1_40353_40503_-1_m1_40041_40191_1	0	NODE_2_length_50027_cov_41.0040_ID_3	1549	60	150M	*	0	0	TAGTTTCCTTCGCGTCCGCATCGATTGTGCTGCGTAGCAGCGTTGCTGACTCTACTCCGACGATTAGTACAAGTAATTAAATGATCCAGAATACCGGTATACTATCGTAACTTTGGTCGGACATTCCGTTGTTCCGGGCGGAGCCCAGGT	GGGGGGGGGGGGGGGGGGGGGGGGGGGGGGGGGGGGGGGGGGGGGGGGGGGGGGGGGGGGGGGGGGGGGGGGGGGGGGGGGGGGGGGGGGGGGGGGGGGGGGGGGGGGGGGGGGGGGGGGGGGGGGGGGGGGGGGGGGGGGGGGGGGGGG	NM:i:0	MD:Z:150	AS:i:150	XS:i:0
m1_34261_34411_-1_m1_33984_34134_1	0	NODE_2_length_50027_cov_41.0040_ID_3	45492	60	150M	*	0	0	AACACAGTTGGGGCCGAGACTCCAAACAAAAAAACCAATCGGCCTGTACCAACGCTGAGGACGATAATTCTGGCAGCGTCTGTGATTCGCTTAGTGAGTAATCAGTTAGCATCTCTGCAACCATCATACGACCATGCTACGCCGTTCAAA	@@@@@@@@@@@@@@@@@@@@@@@@@@@@@@@@@@@@@@@@@@@@@@@@@@@@@@@@@@@@@@@@@@@@@@@@@@@@@@@@@@@@@@@@@@@@@@@@@@@@@@@@@@@@@@@@@@@@@@@@@@@@@@@@@@@@@@@@@@@@@@@@@@@@@@	NM:i:0	MD:Z:150	AS:i:150	XS:i:0
m1_17112_17262_1_m1_17393_17543_-1	16	NODE_2_length_50027_cov_41.0040_ID_3	28901	60	150M	*	0	0	CAAACGGCGTATCCCAGAGCAGCTCAGTAATGGTGGTGTCTTAGTGTCAGCGACGAGGTGGTGTCAATTCGGCTTCGGGGTACATCCTGTCAAAGGATTTTACGGAGACGATGTACAATGCAATATTGGGAGAAAAAACCGCCGGCCTTT	@@@@@@@@@@@@@@@@@@@@@@@@@@@@@@@@@@@@@@@@@@@@@@@@@@@@@@@@@@@@@@@@@@@@@@@@@@@@@@@@@@@@@@@@@@@@@@@@@@@@@@@@@@@@@@@@@@@@@@@@@@@@@@@@@@@@@@@@@@@@@@@@@@@@@@	NM:i:0	MD:Z:150	AS:i:150	XS:i:0
m1_39101_39251_1_m1_39404_39554_-1	16	NODE_2_length_50027_cov_41.0040_ID_3	912	60	150M	*	0	0	AACCCAATAATGCGTCTGCCACTATGAAGAGGTTTCCGGTCATGTCAACTGCGTCGCCTTCATATAAGGGGTTCAACTTCACGTCTAGGAAGGATCAGCTCTTCTGGATCCTTATAAGGATTCATTCTGAAGACAGCTAGCATGAAAGGA	@@@@@@@@@@@@@@@@@@@@@@@@@@@@@@@@@@@@@@@@@@@@@@@@@@@@@@@@@@@@@@@@@@@@@@@@@@@@@@@@@@@@@@@@@@@@@@@@@@@@@@@@@@@@@@@@@@@@@@@@@@@@@@@@@@@@@@@@@@@@@@@@@@@@@@	NM:i:0	MD:Z:150	AS:i:150	XS:i:0
m1_5897_6047_-1_m1_5586_5736_1	0	NODE_2_length_50027_cov_41.0040_ID_3	17094	60	150M	*	0	0	CTCACTGTTATTTACGGAGGGACTCGGGGGCGATTGGCAGGGGATGTGCTTTGAAAGACAAGCATACTCCGCGTCTTCCCTAGAAATGGATAGAAGTCAGACCTGGTGGCATATGGTGACATTCGGTTGTAAAACTCCGCTATGTTCCCC	CCCCCCCCCCCCCCCCCCCCCCCCCCCCCCCCCCCCCCCCCCCCCCCCCCCCCCCCCCCCCCCCCCCCCCCCCCCCCCCCCCCCCCCCCCCCCCCCCCCCCCCCCCCCCCCCCCCCCCCCCCCCCCCCCCCCCCCCCCCCCCCCCCCCCC	NM:i:0	MD:Z:150	AS:i:150	XS:i:0
m1_42985_43135_1_m1_43169_43319_-1	16	NODE_2_length_50027_cov_41.0040_ID_3	4677	60	150M	*	0	0	GACCGTTCCTGGATTCTGTCGAGTGCAAAGTAGGAAGTACAGACATTTAAACGTGGCCCAATAACATGTACGATATCCGGATTGGTTAGTTGACGCCTAAGCCCAACAAGCGTATCTCGGACTGGTGTGGTTCATGTACTTCATCTTCTG	DDDDDDDDDDDDDDDDDDDDDDDDDDDDDDDDDDDDDDDDDDDDDDDDDDDDDDDDDDDDDDDDDDDDDDDDDDDDDDDDDDDDDDDDDDDDDDDDDDDDDDDDDDDDDDDDDDDDDDDDDDDDDDDDDDDDDDDDDDDDDDDDDDDDDD	NM:i:0	MD:Z:150	AS:i:150	XS:i:0
m1_38771_38921_1_m1_39109_39259_-1	16	NODE_2_length_50027_cov_41.0040_ID_3	617	60	150M	*	0	0	GACTCAGCATAAGCTGCTCCCATGCGTGACTCCGCCGTAGGTCCTGCCGCGTCCGGTGTTGTTAAGATGTTAATGACGTTTCTTGATATTCGCTAAGTTCTCGCAGGTACTAACCCAGCAGGTCATAAGGTATGCCTAGTTCGTCCCAGG	DDDDDDDDDDDDDDDDDDDDDDDDDDDDDDDDDDDDDDDDDDDDDDDDDDDDDDDDDDDDDDDDDDDDDDDDDDDDDDDDDDDDDDDDDDDDDDDDDDDDDDDDDDDDDDDDDDDDDDDDDDDDDDDDDDDDDDDDDDDDDDDDDDDDDD	NM:i:0	MD:Z:150	AS:i:150	XS:i:0
m1_1944_2094_-1_m1_1617_1767_1	0	NODE_2_length_50027_cov_41.0040_ID_3	13125	60	150M	*	0	0	ATGGCTAACACCCGTGCTGTACTAACTCCAGGAACCTGCTGTTAGGTCCGACGTCGCTACAAGCGGGAGAGTACGCCTTTGTGCACAGAGATATCTGAGAATAGGTTATATGCGTTGGCGTCGCACCGCAGGCGACAGGTCGCGCAGTCA	IIIIIIIIIIIIIIIIIIIIIIIIIIIIIIIIIIIIIIIIIIIIIIIIIIIIIIIIIIIIIIIIIIIIIIIIIIIIIIIIIIIIIIIIIIIIIIIIIIIIIIIIIIIIIIIIIIIIIIIIIIIIIIIIIIIIIIIIIIIIIIIIIIIIII	NM:i:0	MD:Z:150	AS:i:150	XS:i:0
m1_867_1017_-1_m1_543_693_1	0	NODE_2_length_50027_cov_41.0040_ID_3	12051	60	150M	*	0	0	CTTCGCCTCCCGAAATGAATTGCACCGCAGTTGAGGGTTACCTATTAAACTATCACGGCAAGCATCAGGGAATCACCCTGCAAAGGGGGGACGAATTAGAAAAATATTAATAGATGATCCCGTACAGGCGGGCTCGACACCTCTATCCAA	EEEEEEEEEEEEEEEEEEEEEEEEEEEEEEEEEEEEEEEEEEEEEEEEEEEEEEEEEEEEEEEEEEEEEEEEEEEEEEEEEEEEEEEEEEEEEEEEEEEEEEEEEEEEEEEEEEEEEEEEEEEEEEEEEEEEEEEEEEEEEEEEEEEEEE	NM:i:0	MD:Z:150	AS:i:150	XS:i:0
m1_14968_15118_1_m1_15339_15489_-1	16	NODE_2_length_50027_cov_41.0040_ID_3	26847	60	150M	*	0	0	ATGAATAGGAGTCTCTCGCGTTCAAGATCGGGCGGCTCCCCACGGGGGGGTCAAGGACTGACGCGGAGAGTTGGGCCTATCTAAATTTAATATGCTTTTAGACTAAATATAAGAACGCACTTGTATACGCCCTTTAGAAAACTTAAGAGC	CCCCCCCCCCCCCCCCCCCCCCCCCCCCCCCCCCCCCCCCCCCCCCCCCCCCCCCCCCCCCCCCCCCCCCCCCCCCCCCCCCCCCCCCCCCCCCCCCCCCCCCCCCCCCCCCCCCCCCCCCCCCCCCCCCCCCCCCCCCCCCCCCCCCCC	NM:i:0	MD:Z:150	AS:i:150	XS:i:0
m1_18597_18747_-1_m1_18134_18284_1	0	NODE_2_length_50027_cov_41.0040_ID_3	29642	60	150M	*	0	0	CGATAAGCCCACTCATTCCGTGGCATTCCGGAGTGTCGAGTGCCCATTAGAGGATTGACGTTTTCGTATATTTGCCCTGATCTCCCACTCCGTACTAGGACTCCCCTGTAATAGATTAGGGTGCTAGGTGCAGGCATTCCTAATTACAAT	IIIIIIIIIIIIIIIIIIIIIIIIIIIIIIIIIIIIIIIIIIIIIIIIIIIIIIIIIIIIIIIIIIIIIIIIIIIIIIIIIIIIIIIIIIIIIIIIIIIIIIIIIIIIIIIIIIIIIIIIIIIIIIIIIIIIIIIIIIIIIIIIIIIIII	NM:i:0	MD:Z:150	AS:i:150	XS:i:0
m1_37395_37545_-1_m1_37057_37207_1	0	NODE_2_length_50027_cov_41.0040_ID_3	48565	60	150M	*	0	0	AAGTCGCCAATCTGACCAAAGGTTTACGGATTATTGAAGTTACCGAGAATATCAGCTTCTCCCGAGGTGCTGTGGCCGCTCGGGACCCAGGCACTAGTTTTTGTTTCGACGGCTCGCAGGCGATGACCGATGGCGACGCGACGCCGTGCG	BBBBBBBBBBBBBBBBBBBBBBBBBBBBBBBBBBBBBBBBBBBBBBBBBBBBBBBBBBBBBBBBBBBBBBBBBBBBBBBBBBBBBBBBBBBBBBBBBBBBBBBBBBBBBBBBBBBBBBBBBBBBBBBBBBBBBBBBBBBBBBBBBBBBBB	NM:i:0	MD:Z:150	AS:i:150	XS:i:0
m1_47821_47971_1_m1_48074_48224_-1	16	NODE_2_length_50027_cov_41.0040_ID_3	9582	60	150M	*	0	0	AGCCACTGAGCGGAATTACCGGGGTCTTTACATGTTAAAGTGACGACGGAAAAATCAAATCAGAAGAATCTGGTGCCGTACGAGGTATTCATGGACGCCCGACGGCGGACCGGGCCATTTGACTGTCAATCCCGTGGCTGCTAGCCCATC	IIIIIIIIIIIIIIIIIIIIIIIIIIIIIIIIIIIIIIIIIIIIIIIIIIIIIIIIIIIIIIIIIIIIIIIIIIIIIIIIIIIIIIIIIIIIIIIIIIIIIIIIIIIIIIIIIIIIIIIIIIIIIIIIIIIIIIIIIIIIIIIIIIIIII	NM:i:0	MD:Z:150	AS:i:150	XS:i:0
m1_11617_11767_1_m1_11919_12069_-1	16	NODE_2_length_50027_cov_41.0040_ID_3	23427	60	150M	*	0	0	TTAAAGATCTGCAAGGTCATTTCATCGAGCACGTTGGTACAGAGGCACGACTTTAAACCGATTAATCGGCAGGATCAGGCCTATATGTCAGCGATGACACAGAGTTCGGTATGTTTCTTCGTGACGCTCCACGGGCCTGCTCCTGCGAAT	EEEEEEEEEEEEEEEEEEEEEEEEEEEEEEEEEEEEEEEEEEEEEEEEEEEEEEEEEEEEEEEEEEEEEEEEEEEEEEEEEEEEEEEEEEEEEEEEEEEEEEEEEEEEEEEEEEEEEEEEEEEEEEEEEEEEEEEEEEEEEEEEEEEEEE	NM:i:0	MD:Z:150	AS:i:150	XS:i:0
m1_9385_9535_1_m1_9730_9880_-1	16	NODE_2_length_50027_cov_41.0040_ID_3	21238	60	150M	*	0	0	AGCGCCGCCCCTGTTCACGCGAATCTGGTATCCGAGATTGCTTGTCTGTTGAGACTGATCAGCTCGCTAGCGGCATCTCACCCCTGAGGAGATATTATCTCGACCATGGATACAATGAGCGGAGACGTGTCGTGCGTTGTAACGTCAGAT	IIIIIIIIIIIIIIIIIIIIIIIIIIIIIIIIIIIIIIIIIIIIIIIIIIIIIIIIIIIIIIIIIIIIIIIIIIIIIIIIIIIIIIIIIIIIIIIIIIIIIIIIIIIIIIIIIIIIIIIIIIIIIIIIIIIIIIIIIIIIIIIIIIIIII	NM:i:0	MD:Z:150	AS:i:150	XS:i:0
m1_15025_15175_1_m1_15541_15691_-1	16	NODE_2_length_50027_cov_41.0040_ID_3	27049	60	150M	*	0	0	AACCGTGCTCTGCATTCCTCCACATCGGAGCACTGGATAGAACTTCGATAAGTCGCCAAGGCGTGTGTAATGCTGCAGCGTGAGCTCTCTTGCAAAGTAATCGCGTGGGCGTTCTAACAACTGCCCGTCCCCGGGGACCAGATGGTCTAT	FFFFFFFFFFFFFFFFFFFFFFFFFFFFFFFFFFFFFFFFFFFFFFFFFFFFFFFFFFFFFFFFFFFFFFFFFFFFFFFFFFFFFFFFFFFFFFFFFFFFFFFFFFFFFFFFFFFFFFFFFFFFFFFFFFFFFFFFFFFFFFFFFFFFFF	NM:i:0	MD:Z:150	AS:i:150	XS:i:0
m1_39347_39497_1_m1_39395_39545_-1	16	NODE_2_length_50027_cov_41.0040_ID_3	903	60	150M	*	0	0	CTTTGTATAAACCCAATAATGCGTCTGCCACTATGAAGAGGTTTCCGGTCATGTCAACTGCGTCGCCTTCATATAAGGGGTTCAACTTCACGTCTAGGAAGGATCAGCTCTTCTGGATCCTTATAAGGATTCATTCTGAAGACAGCTAGC	EEEEEEEEEEEEEEEEEEEEEEEEEEEEEEEEEEEEEEEEEEEEEEEEEEEEEEEEEEEEEEEEEEEEEEEEEEEEEEEEEEEEEEEEEEEEEEEEEEEEEEEEEEEEEEEEEEEEEEEEEEEEEEEEEEEEEEEEEEEEEEEEEEEEEE	NM:i:0	MD:Z:150	AS:i:150	XS:i:0
m1_12488_12638_1_m1_12848_12998_-1	16	NODE_2_length_50027_cov_41.0040_ID_3	24356	60	150M	*	0	0	GGTGACTCATAAGTATTCATCTGTGGCGCTACGGTGCTTGATCGCCACATAGTGTCTCAGACTCAGACGCTCACGCAGTGGGCTGTGGCCCGAAAATAAGAGGACCCGCAGAATACACCGGATGAATAGACACACCAAACGTACTCCCTA	IIIIIIIIIIIIIIIIIIIIIIIIIIIIIIIIIIIIIIIIIIIIIIIIIIIIIIIIIIIIIIIIIIIIIIIIIIIIIIIIIIIIIIIIIIIIIIIIIIIIIIIIIIIIIIIIIIIIIIIIIIIIIIIIIIIIIIIIIIIIIIIIIIIIII	NM:i:0	MD:Z:150	AS:i:150	XS:i:0
m1_29040_29190_1_m1_29517_29667_-1	16	NODE_2_length_50027_cov_41.0040_ID_3	41025	60	150M	*	0	0	ATAGACGTGATCTGCGATCCCATGACGCATAGCCTTATGGCTTCATAGAAGGCTGGTAGGTCGCTTATAACTTGACCGGACGGAAGCCCCAAGGACCCCGAATCCTCTGAGCAAGGATAGCATTGTGCTGAACGCAAAAGAAGTGAGTGC	EEEEEEEEEEEEEEEEEEEEEEEEEEEEEEEEEEEEEEEEEEEEEEEEEEEEEEEEEEEEEEEEEEEEEEEEEEEEEEEEEEEEEEEEEEEEEEEEEEEEEEEEEEEEEEEEEEEEEEEEEEEEEEEEEEEEEEEEEEEEEEEEEEEEEE	NM:i:0	MD:Z:150	AS:i:150	XS:i:0
m1_21548_21698_1_m1_21886_22036_-1	16	NODE_2_length_50027_cov_41.0040_ID_3	33394	60	150M	*	0	0	GCCCCCGGAAATATACATCAAATACAGGATGGGGTATTTATACAATCATGGACCTTTTAGTATTCCCAAACAACACGTCGATCATCATAAGGATAGAAGGTACGACTCTGACATAGGCTTCCTCTAGAGCCCTCTTGGAATCGACCACCC	CCCCCCCCCCCCCCCCCCCCCCCCCCCCCCCCCCCCCCCCCCCCCCCCCCCCCCCCCCCCCCCCCCCCCCCCCCCCCCCCCCCCCCCCCCCCCCCCCCCCCCCCCCCCCCCCCCCCCCCCCCCCCCCCCCCCCCCCCCCCCCCCCCCCCC	NM:i:0	MD:Z:150	AS:i:150	XS:i:0
m1_41153_41303_1_m1_41568_41718_-1	16	NODE_2_length_50027_cov_41.0040_ID_3	3076	60	150M	*	0	0	AGCAACACGGGTTGCCATCGAGGCAGGGCCCATGATCTCTTGAAACCCCGGGGGTTTGGATCCGACAGCTCTCTCAGATCTGAGTTTTTGCCTGCCGGCCAGGAAGATACGTCGCTAAGAGTCCTAGGGGATATGGGTTAGATCATAAAT	IIIIIIIIIIIIIIIIIIIIIIIIIIIIIIIIIIIIIIIIIIIIIIIIIIIIIIIIIIIIIIIIIIIIIIIIIIIIIIIIIIIIIIIIIIIIIIIIIIIIIIIIIIIIIIIIIIIIIIIIIIIIIIIIIIIIIIIIIIIIIIIIIIIIII	NM:i:0	MD:Z:150	AS:i:150	XS:i:0
m1_24740_24890_1_m1_25085_25235_-1	16	NODE_2_length_50027_cov_41.0040_ID_3	36593	60	150M	*	0	0	CACCCTTCACAAACTGGTAATCCATTACATGGAATTGAGACACATTTCTGGAGTTTGGAGAGGGACATAGTGAGGCTCTATCTAGATCGGAGTTCTAACCATGTAAAAGATAGACCAGCAACTTGGACCGTTATGCACTAACTCTGTTAG	@@@@@@@@@@@@@@@@@@@@@@@@@@@@@@@@@@@@@@@@@@@@@@@@@@@@@@@@@@@@@@@@@@@@@@@@@@@@@@@@@@@@@@@@@@@@@@@@@@@@@@@@@@@@@@@@@@@@@@@@@@@@@@@@@@@@@@@@@@@@@@@@@@@@@@	NM:i:0	MD:Z:150	AS:i:150	XS:i:0
m1_16791_16941_1_m1_17132_17282_-1	16	NODE_2_length_50027_cov_41.0040_ID_3	28640	60	150M	*	0	0	CCACGGCTGTCCGGAAAACGTTTCTCTATCCCTTTCAGTGAAATAGAAACAAACTTATTACGATTTCACTAAACTTGCCACACTAGTCTGTAGAAAGTTAGTAGGTTGAGTGTGAACCATCTCGCTTACCGATGTAGGAGTGAGGTTCGC	DDDDDDDDDDDDDDDDDDDDDDDDDDDDDDDDDDDDDDDDDDDDDDDDDDDDDDDDDDDDDDDDDDDDDDDDDDDDDDDDDDDDDDDDDDDDDDDDDDDDDDDDDDDDDDDDDDDDDDDDDDDDDDDDDDDDDDDDDDDDDDDDDDDDDD	NM:i:0	MD:Z:150	AS:i:150	XS:i:0
m1_38757_38907_1_m1_39003_39153_-1	16	NODE_2_length_50027_cov_41.0040_ID_3	511	60	150M	*	0	0	TTCACAAAAAGCTGCTGAGGGGGGGGCCCCTTCATAGCTAGTGGTAACACCTGAGTTGTCTCTACCGAGTGTCCGTTCTTTCAGGCGCGATGACAAGTATGGGGATGACTCAGCATAAGCTGCTCCCATGCGTGACTCCGCCGTAGGTCC	IIIIIIIIIIIIIIIIIIIIIIIIIIIIIIIIIIIIIIIIIIIIIIIIIIIIIIIIIIIIIIIIIIIIIIIIIIIIIIIIIIIIIIIIIIIIIIIIIIIIIIIIIIIIIIIIIIIIIIIIIIIIIIIIIIIIIIIIIIIIIIIIIIIIII	NM:i:0	MD:Z:150	AS:i:150	XS:i:0
m1_7361_7511_1_m1_7814_7964_-1	16	NODE_2_length_50027_cov_41.0040_ID_3	19322	60	150M	*	0	0	GCGCCTATTGGGTCCTCTAGGTATAAGGGCCCGGGAAGGTATGGGCACGTGCTGTCATAGATTATAATAGCTTTCCCATCCGTTGGCTATGGGCGCGTGTTAGGTAGCCGCCTCTATAAGATCGGTACAGTGTCTAACGTACACACCTGT	FFFFFFFFFFFFFFFFFFFFFFFFFFFFFFFFFFFFFFFFFFFFFFFFFFFFFFFFFFFFFFFFFFFFFFFFFFFFFFFFFFFFFFFFFFFFFFFFFFFFFFFFFFFFFFFFFFFFFFFFFFFFFFFFFFFFFFFFFFFFFFFFFFFFFF	NM:i:0	MD:Z:150	AS:i:150	XS:i:0
m1_21415_21565_-1_m1_21076_21226_1	0	NODE_2_length_50027_cov_41.0040_ID_3	32584	60	150M	*	0	0	CTGTAACCGCTGCTTGCTCTATTGGGCCTTGTCGAACTTACTGATAAGGGGATGTGGACATTCACCCCATGCTCGTCAAGCCTACTGAGGCGCCATTACGGCCGCCGCTCTCAGCAATGCACCCATCTCGACATAGCGCATCGCTGCAGC	BBBBBBBBBBBBBBBBBBBBBBBBBBBBBBBBBBBBBBBBBBBBBBBBBBBBBBBBBBBBBBBBBBBBBBBBBBBBBBBBBBBBBBBBBBBBBBBBBBBBBBBBBBBBBBBBBBBBBBBBBBBBBBBBBBBBBBBBBBBBBBBBBBBBBB	NM:i:0	MD:Z:150	AS:i:150	XS:i:0
m1_43575_43725_-1_m1_43103_43253_1	0	NODE_2_length_50027_cov_41.0040_ID_3	4611	60	150M	*	0	0	CCCGGCTACGGGGGGAGGGGTAAGTCCTCAAGCACTGTTGGGTCGAAGATTGCTACATACTGGCGAGACCGTTCCTGGATTCTGTCGAGTGCAAAGTAGGAAGTACAGACATTTAAACGTGGCCCAATAACATGTACGATATCCGGATTG	BBBBBBBBBBBBBBBBBBBBBBBBBBBBBBBBBBBBBBBBBBBBBBBBBBBBBBBBBBBBBBBBBBBBBBBBBBBBBBBBBBBBBBBBBBBBBBBBBBBBBBBBBBBBBBBBBBBBBBBBBBBBBBBBBBBBBBBBBBBBBBBBBBBBBB	NM:i:0	MD:Z:150	AS:i:150	XS:i:0
m1_47134_47284_-1_m1_46891_47041_1	0	NODE_2_length_50027_cov_41.0040_ID_3	8399	60	150M	*	0	0	ATAACACGCCTTTCGGCTGAGCCGTCTGAGACTGAAAGATGACCGGCCTCTAAGAGAGAATGAAGTACGAATAGGTTTAGAATACAGAATGCGAAATAAACATGCAGCCGGAGCCAGGCCAAGCGCGTGTCAACGGGGGGTACGGCTTAC	HHHHHHHHHHHHHHHHHHHHHHHHHHHHHHHHHHHHHHHHHHHHHHHHHHHHHHHHHHHHHHHHHHHHHHHHHHHHHHHHHHHHHHHHHHHHHHHHHHHHHHHHHHHHHHHHHHHHHHHHHHHHHHHHHHHHHHHHHHHHHHHHHHHHHH	NM:i:0	MD:Z:150	AS:i:150	XS:i:0
m1_48194_48344_-1_m1_47852_48002_1	0	NODE_2_length_50027_cov_41.0040_ID_3	9360	60	150M	*	0	0	GGCAGAGGTGACAAGTGTGCGCGCATAACACCTGGAACCCACTCCAGGGTTGTGAGATCTGAGGTCGTTTGTCAGCGCCATGACCCATGCACTTTCCCTGCCAATTCATTCGCGGGCCCTTAAGGAGCGTATCCACTCCATCTTTTAAAG	DDDDDDDDDDDDDDDDDDDDDDDDDDDDDDDDDDDDDDDDDDDDDDDDDDDDDDDDDDDDDDDDDDDDDDDDDDDDDDDDDDDDDDDDDDDDDDDDDDDDDDDDDDDDDDDDDDDDDDDDDDDDDDDDDDDDDDDDDDDDDDDDDDDDDD	NM:i:0	MD:Z:150	AS:i:150	XS:i:0
m1_13852_14002_1_m1_14294_14444_-1	16	NODE_2_length_50027_cov_41.0040_ID_3	25802	60	150M	*	0	0	CAGGAACGACGGACGACTTGAAGTCGATAGTATTCTGCCTTCGTTTCCGCGCTGCCGACAAGCGGGTATCATCGATACTTCTTGGCCAAAACAGAAGCCACACACAACTTTTCCGCCTGCCGACGTCTGATATATCGAGCATGTCGCGCG	GGGGGGGGGGGGGGGGGGGGGGGGGGGGGGGGGGGGGGGGGGGGGGGGGGGGGGGGGGGGGGGGGGGGGGGGGGGGGGGGGGGGGGGGGGGGGGGGGGGGGGGGGGGGGGGGGGGGGGGGGGGGGGGGGGGGGGGGGGGGGGGGGGGGGG	NM:i:0	MD:Z:150	AS:i:150	XS:i:0
m1_34105_34255_1_m1_34594_34744_-1	16	NODE_2_length_50027_cov_41.0040_ID_3	46102	60	150M	*	0	0	GCGCATATAACTGAGCCGATAATTAGACTTTGTTAGGACGTTGGATGTCCGTAATATAGTCAATGTGCCCAATACGGGGGACTACAAGCGCTGATCTCTGAGGCGGCACGTTAAATTGTACTATTCAATCGTGTTCTGGCAGCTGATCCT	HHHHHHHHHHHHHHHHHHHHHHHHHHHHHHHHHHHHHHHHHHHHHHHHHHHHHHHHHHHHHHHHHHHHHHHHHHHHHHHHHHHHHHHHHHHHHHHHHHHHHHHHHHHHHHHHHHHHHHHHHHHHHHHHHHHHHHHHHHHHHHHHHHHHHH	NM:i:0	MD:Z:150	AS:i:150	XS:i:0
m1_35343_35493_1_m1_35790_35940_-1	16	NODE_2_length_50027_cov_41.0040_ID_3	47298	60	150M	*	0	0	TGACAACGATCCGACGGGTCGCTTATCTTTACCGACGGGGACATGATCCAGCGTGTCTTTCGCAGACAACGCGTATGGAGAGGGTGAGGCCTTCAAGTGGCCTGGGAGCAGGCCGATCCTAGTACTGTCTTTTATTCGTGAACACAGAGT	FFFFFFFFFFFFFFFFFFFFFFFFFFFFFFFFFFFFFFFFFFFFFFFFFFFFFFFFFFFFFFFFFFFFFFFFFFFFFFFFFFFFFFFFFFFFFFFFFFFFFFFFFFFFFFFFFFFFFFFFFFFFFFFFFFFFFFFFFFFFFFFFFFFFFF	NM:i:0	MD:Z:150	AS:i:150	XS:i:0
m1_24753_24903_1_m1_25076_25226_-1	16	NODE_2_length_50027_cov_41.0040_ID_3	36584	60	150M	*	0	0	CGATGTCGTCACCCTTCACAAACTGGTAATCCATTACATGGAATTGAGACACATTTCTGGAGTTTGGAGAGGGACATAGTGAGGCTCTATCTAGATCGGAGTTCTAACCATGTAAAAGATAGACCAGCAACTTGGACCGTTATGCACTAA	IIIIIIIIIIIIIIIIIIIIIIIIIIIIIIIIIIIIIIIIIIIIIIIIIIIIIIIIIIIIIIIIIIIIIIIIIIIIIIIIIIIIIIIIIIIIIIIIIIIIIIIIIIIIIIIIIIIIIIIIIIIIIIIIIIIIIIIIIIIIIIIIIIIIII	NM:i:0	MD:Z:150	AS:i:150	XS:i:0
m1_23089_23239_1_m1_23413_23563_-1	16	NODE_2_length_50027_cov_41.0040_ID_3	34921	60	150M	*	0	0	TAAAGCGTCTTGAGTATTCTGGGATGTGTAAGCCCTTAATATGTTTCTGACGTCGCATAATATTCCTCGGATGGCGCTTAGCAGATCACGCGTGCGAAGCTACGATTGCTGCCAAACCTAATCCAACCAATAGTGAGCTCACGACGTTGT	AAAAAAAAAAAAAAAAAAAAAAAAAAAAAAAAAAAAAAAAAAAAAAAAAAAAAAAAAAAAAAAAAAAAAAAAAAAAAAAAAAAAAAAAAAAAAAAAAAAAAAAAAAAAAAAAAAAAAAAAAAAAAAAAAAAAAAAAAAAAAAAAAAAAAA	NM:i:0	MD:Z:150	AS:i:150	XS:i:0
m1_10973_11123_1_m1_11325_11475_-1	16	NODE_2_length_50027_cov_41.0040_ID_3	22833	60	150M	*	0	0	TTTCGAAACGCGATTCATTGGGTCTGGGGAGTGAGCTGTTATACGGAGACACGGGCGTATAGAACTCGCTCACGATCTAGCAACACTCAGCTCTGAGACATCACGCGTCTAATTGTCGATAGCAGAAGTGTGTCCGGGACAAATCCGATG	HHHHHHHHHHHHHHHHHHHHHHHHHHHHHHHHHHHHHHHHHHHHHHHHHHHHHHHHHHHHHHHHHHHHHHHHHHHHHHHHHHHHHHHHHHHHHHHHHHHHHHHHHHHHHHHHHHHHHHHHHHHHHHHHHHHHHHHHHHHHHHHHHHHHHH	NM:i:0	MD:Z:150	AS:i:150	XS:i:0
m1_20900_21050_-1_m1_20605_20755_1	0	NODE_2_length_50027_cov_41.0040_ID_3	32113	60	150M	*	0	0	CACTCAATGCATCAGAACTTGTGGAGTCCCCCGGTAGAAACGCATCACACTTGCGAAAGTGTCACTCCATTTTCGGACCGCCACATGGCTAGCAACCCCTGGAGAACCGGATTTCTTCAAACCAAAATCATAGCTACACGGCGCAGTCGT	AAAAAAAAAAAAAAAAAAAAAAAAAAAAAAAAAAAAAAAAAAAAAAAAAAAAAAAAAAAAAAAAAAAAAAAAAAAAAAAAAAAAAAAAAAAAAAAAAAAAAAAAAAAAAAAAAAAAAAAAAAAAAAAAAAAAAAAAAAAAAAAAAAAAAA	NM:i:0	MD:Z:150	AS:i:150	XS:i:0
m1_13532_13682_1_m1_13935_14085_-1	16	NODE_2_length_50027_cov_41.0040_ID_3	25443	60	150M	*	0	0	CTCAGACACAGAGAACAACCCGGGCCGTGTCAGCCCTGGCGCTGGTTTCGACGGAATCACACTCAGGCGAAGAAGCAACTCCGCGGCATGTACATACCTGTAGATTACACAAAGGTAAGGTACTTGGCGTCCACGGCGGGAGCTAACTTT	BBBBBBBBBBBBBBBBBBBBBBBBBBBBBBBBBBBBBBBBBBBBBBBBBBBBBBBBBBBBBBBBBBBBBBBBBBBBBBBBBBBBBBBBBBBBBBBBBBBBBBBBBBBBBBBBBBBBBBBBBBBBBBBBBBBBBBBBBBBBBBBBBBBBBB	NM:i:0	MD:Z:150	AS:i:150	XS:i:0
m1_18133_18283_-1_m1_17835_17985_1	0	NODE_2_length_50027_cov_41.0040_ID_3	29343	60	150M	*	0	0	CGTCCTATCCCCCGGCGAGGCAATTTCCGCAGTAGCCCCCACGAGCAATACACGTGAGACCAGTCTGAGGAAGGGTGACTTGTGCGTCTACTATGACCAAGTGCAACTAGTTACGAAAAGCTATGCGACAAGATGATTTTCTGACCAAAG	FFFFFFFFFFFFFFFFFFFFFFFFFFFFFFFFFFFFFFFFFFFFFFFFFFFFFFFFFFFFFFFFFFFFFFFFFFFFFFFFFFFFFFFFFFFFFFFFFFFFFFFFFFFFFFFFFFFFFFFFFFFFFFFFFFFFFFFFFFFFFFFFFFFFFF	NM:i:0	MD:Z:150	AS:i:150	XS:i:0
m1_36191_36341_1_m1_36394_36544_-1	16	NODE_2_length_50027_cov_41.0040_ID_3	47902	60	150M	*	0	0	GCTTACCGCCATCATTGATCGTGCGTGTACAAACGATCTAAAGGACTGGGGCAACAAGTTCACTCGATGTAGGTTCGCAAATAAATGCAGATGTTTACATGTGTTAATTCCGAATGAGGCGTCGCTTTTCCAGGCCTTGTGCGGCCTCGT	EEEEEEEEEEEEEEEEEEEEEEEEEEEEEEEEEEEEEEEEEEEEEEEEEEEEEEEEEEEEEEEEEEEEEEEEEEEEEEEEEEEEEEEEEEEEEEEEEEEEEEEEEEEEEEEEEEEEEEEEEEEEEEEEEEEEEEEEEEEEEEEEEEEEEE	NM:i:0	MD:Z:150	AS:i:150	XS:i:0
m1_19502_19652_-1_m1_19061_19211_1	0	NODE_2_length_50027_cov_41.0040_ID_3	30569	60	150M	*	0	0	GGGCAGAAGTTACGTTCTAGAAGTAAATCCCCGCTAGATTAATAGCAAACCATGGGGGCAAAAGGCCGCGTACGAAACACTTCTCTAACATCTACCTGTCAGAGGATCGAGAAGAAAACCCAATACTAAACCTTGTAACCCAGCACCGCT	GGGGGGGGGGGGGGGGGGGGGGGGGGGGGGGGGGGGGGGGGGGGGGGGGGGGGGGGGGGGGGGGGGGGGGGGGGGGGGGGGGGGGGGGGGGGGGGGGGGGGGGGGGGGGGGGGGGGGGGGGGGGGGGGGGGGGGGGGGGGGGGGGGGGGG	NM:i:0	MD:Z:150	AS:i:150	XS:i:0
m1_9782_9932_1_m1_10088_10238_-1	16	NODE_2_length_50027_cov_41.0040_ID_3	21596	60	150M	*	0	0	CGCTCTTCTAAGACTGGAATCCTTCCGTAACTGTGTACTAGGGCGGTTCGAGTAACAAATCTCGCTCAATCTAAGAAAATAACGATGAATGCTGTATTCTTTGGAGCCAGCACTTGCTGTTTCTCGGCCGTACCACTCTCATCGATGCGT	FFFFFFFFFFFFFFFFFFFFFFFFFFFFFFFFFFFFFFFFFFFFFFFFFFFFFFFFFFFFFFFFFFFFFFFFFFFFFFFFFFFFFFFFFFFFFFFFFFFFFFFFFFFFFFFFFFFFFFFFFFFFFFFFFFFFFFFFFFFFFFFFFFFFFF	NM:i:0	MD:Z:150	AS:i:150	XS:i:0
m1_3158_3308_-1_m1_2799_2949_1	0	NODE_2_length_50027_cov_41.0040_ID_3	14307	60	150M	*	0	0	ACTCGACCCGAACTTGTCAAGGCTCGCGGAAGAGTCGAACCGATCTGTACATTGACAGGGAGAGCTTAGCGACATGGGAACGTACTGGTCAAATAGCTATCTTACGTATTTGGTCTCTTTAACCACGGCAAGTTTTATCCTTCGTGGCTA	AAAAAAAAAAAAAAAAAAAAAAAAAAAAAAAAAAAAAAAAAAAAAAAAAAAAAAAAAAAAAAAAAAAAAAAAAAAAAAAAAAAAAAAAAAAAAAAAAAAAAAAAAAAAAAAAAAAAAAAAAAAAAAAAAAAAAAAAAAAAAAAAAAAAAA	NM:i:0	MD:Z:150	AS:i:150	XS:i:0
m1_29755_29905_-1_m1_29500_29650_1	0	NODE_2_length_50027_cov_41.0040_ID_3	41008	60	150M	*	0	0	CCGTGCGGTCGTCATGCATAGACGTGATCTGCGATCCCATGACGCATAGCCTTATGGCTTCATAGAAGGCTGGTAGGTCGCTTATAACTTGACCGGACGGAAGCCCCAAGGACCCCGAATCCTCTGAGCAAGGATAGCATTGTGCTGAAC	CCCCCCCCCCCCCCCCCCCCCCCCCCCCCCCCCCCCCCCCCCCCCCCCCCCCCCCCCCCCCCCCCCCCCCCCCCCCCCCCCCCCCCCCCCCCCCCCCCCCCCCCCCCCCCCCCCCCCCCCCCCCCCCCCCCCCCCCCCCCCCCCCCCCCC	NM:i:0	MD:Z:150	AS:i:150	XS:i:0
m1_40747_40897_1_m1_41063_41213_-1	16	NODE_2_length_50027_cov_41.0040_ID_3	2571	60	150M	*	0	0	GTGGCCGGTGACGACCATGCTTTAAACGAGATATTCAGGAGACGCAGTACACTGATGGAGCTTCAAGACCTTGGAGTAAGTCTAGGCGAGCGTGTTAGGTACCTCGTGACCGCATGGTGTACAGGGATAAGACGACGTAGCCTGTCTTAA	FFFFFFFFFFFFFFFFFFFFFFFFFFFFFFFFFFFFFFFFFFFFFFFFFFFFFFFFFFFFFFFFFFFFFFFFFFFFFFFFFFFFFFFFFFFFFFFFFFFFFFFFFFFFFFFFFFFFFFFFFFFFFFFFFFFFFFFFFFFFFFFFFFFFFF	NM:i:0	MD:Z:150	AS:i:150	XS:i:0
m1_25707_25857_1_m1_26200_26350_-1	16	NODE_2_length_50027_cov_41.0040_ID_3	37708	60	150M	*	0	0	GTCATCCCTAGCCCGGACATCTTCGAGAGTGCACAAATGCTAGCCGCCCGTCGCATCACAAACGCACTCAAGAGATTTGGCGATTGTTCCCTGTCTACAGTTCGAGATTCGTTGCGAGTTACACCCCGAAGGTCTACTCATTGTAGAAGT	FFFFFFFFFFFFFFFFFFFFFFFFFFFFFFFFFFFFFFFFFFFFFFFFFFFFFFFFFFFFFFFFFFFFFFFFFFFFFFFFFFFFFFFFFFFFFFFFFFFFFFFFFFFFFFFFFFFFFFFFFFFFFFFFFFFFFFFFFFFFFFFFFFFFFF	NM:i:0	MD:Z:150	AS:i:150	XS:i:0
m1_8940_9090_1_m1_9229_9379_-1	16	NODE_2_length_50027_cov_41.0040_ID_3	20737	60	150M	*	0	0	TCGGTCGTCCAAGTAATGTTAATTTAATATCGGATGCAGTATTCTTCGTAAGGAGCACTCACCTTTCACGTCGGAGCCATTGTGAAGGTCGCGAGGCTGGACTCCGTAGTTATGTGATTAGACAGCCCTACGTACTCTCGCTTGGACTTG	EEEEEEEEEEEEEEEEEEEEEEEEEEEEEEEEEEEEEEEEEEEEEEEEEEEEEEEEEEEEEEEEEEEEEEEEEEEEEEEEEEEEEEEEEEEEEEEEEEEEEEEEEEEEEEEEEEEEEEEEEEEEEEEEEEEEEEEEEEEEEEEEEEEEEE	NM:i:0	MD:Z:150	AS:i:150	XS:i:0
m1_47363_47513_1_m1_47695_47845_-1	16	NODE_2_length_50027_cov_41.0040_ID_3	9203	60	150M	*	0	0	CATTAGAGTTCCGGTAAGCCCGTCGTGATCTTAACGCTACCGGTCCATTTGCACCTACCCCCGAACGTAGTTAGTGGAGGATCACCAGTCCTAAGGGTTGGTCAACAGTGATTCCGGCAACGAAACTCCACAGTGACCTGTAGAAACCCC	EEEEEEEEEEEEEEEEEEEEEEEEEEEEEEEEEEEEEEEEEEEEEEEEEEEEEEEEEEEEEEEEEEEEEEEEEEEEEEEEEEEEEEEEEEEEEEEEEEEEEEEEEEEEEEEEEEEEEEEEEEEEEEEEEEEEEEEEEEEEEEEEEEEEEE	NM:i:0	MD:Z:150	AS:i:150	XS:i:0
m1_18090_18240_-1_m1_17799_17949_1	0	NODE_2_length_50027_cov_41.0040_ID_3	29307	60	150M	*	0	0	TGGAGGATTGGAGGGTAGAAAGCACCATTTCGTCCTCGTCCTATCCCCCGGCGAGGCAATTTCCGCAGTAGCCCCCACGAGCAATACACGTGAGACCAGTCTGAGGAAGGGTGACTTGTGCGTCTACTATGACCAAGTGCAACTAGTTAC	IIIIIIIIIIIIIIIIIIIIIIIIIIIIIIIIIIIIIIIIIIIIIIIIIIIIIIIIIIIIIIIIIIIIIIIIIIIIIIIIIIIIIIIIIIIIIIIIIIIIIIIIIIIIIIIIIIIIIIIIIIIIIIIIIIIIIIIIIIIIIIIIIIIIII	NM:i:0	MD:Z:150	AS:i:150	XS:i:0
m1_48906_49056_1_m1_49450_49600_-1	16	NODE_2_length_50027_cov_41.0040_ID_3	10958	60	150M	*	0	0	CTGCTGAACACCCCAGACTCCGTAGATGGTTTGGCCGGATTCGTAGTTGCTGTATGACCTGAGGACCTAAACTAGGGTGAACATTTATGGTCTAGAAAGCCCAGTTATCAGGTTCTTACCTGGACTTTGGCGAATCAAACCAACTTGCAT	DDDDDDDDDDDDDDDDDDDDDDDDDDDDDDDDDDDDDDDDDDDDDDDDDDDDDDDDDDDDDDDDDDDDDDDDDDDDDDDDDDDDDDDDDDDDDDDDDDDDDDDDDDDDDDDDDDDDDDDDDDDDDDDDDDDDDDDDDDDDDDDDDDDDDD	NM:i:0	MD:Z:150	AS:i:150	XS:i:0
m1_349_499_1_m1_643_793_-1	16	NODE_2_length_50027_cov_41.0040_ID_3	12151	60	150M	*	0	0	AAAATATTAATAGATGATCCCGTACAGGCGGGCTCGACACCTCTATCCAATTTCTCGTGAGAGTCCGCGTCAGGATAGCTCCGGGATGAAGTAGAATAGGGAATAAGCGGCATGGAGCGCTTTATAGACGTAACCACAAAGCTACCACAA	EEEEEEEEEEEEEEEEEEEEEEEEEEEEEEEEEEEEEEEEEEEEEEEEEEEEEEEEEEEEEEEEEEEEEEEEEEEEEEEEEEEEEEEEEEEEEEEEEEEEEEEEEEEEEEEEEEEEEEEEEEEEEEEEEEEEEEEEEEEEEEEEEEEEEE	NM:i:0	MD:Z:150	AS:i:150	XS:i:0
m1_41530_41680_-1_m1_41254_41404_1	0	NODE_2_length_50027_cov_41.0040_ID_3	2762	60	150M	*	0	0	GCCTTCGCTCCGTTTTGCTCCAGCTGGCCATTCAAACTCAGATTGCCTCCGTTTTGTGAGTGCATGTACGCGCACACAAGAGCCGCCATCACTCCCGGCCTATGATGTGGTCCTCCGAGCGACATACTGATGTTTCGATTAACCGTCTAT	EEEEEEEEEEEEEEEEEEEEEEEEEEEEEEEEEEEEEEEEEEEEEEEEEEEEEEEEEEEEEEEEEEEEEEEEEEEEEEEEEEEEEEEEEEEEEEEEEEEEEEEEEEEEEEEEEEEEEEEEEEEEEEEEEEEEEEEEEEEEEEEEEEEEEE	NM:i:0	MD:Z:150	AS:i:150	XS:i:0
m1_16248_16398_1_m1_16644_16794_-1	16	NODE_2_length_50027_cov_41.0040_ID_3	28152	60	150M	*	0	0	CCTGTCCAGAGCTGAGGGAAGCACTAGGTCGGCGCTGTAGAAGCCCTCGCGTGAGGTCGGGTACGTCGTGGGGGAAGGACACTTGGCTCAACTCGAATTTGTATGAGCATCCCCCATAGGACTGTGAACCTGCGTAATAGAAGTATTATT	@@@@@@@@@@@@@@@@@@@@@@@@@@@@@@@@@@@@@@@@@@@@@@@@@@@@@@@@@@@@@@@@@@@@@@@@@@@@@@@@@@@@@@@@@@@@@@@@@@@@@@@@@@@@@@@@@@@@@@@@@@@@@@@@@@@@@@@@@@@@@@@@@@@@@@	NM:i:0	MD:Z:150	AS:i:150	XS:i:0
m1_41865_42015_-1_m1_41541_41691_1	0	NODE_2_length_50027_cov_41.0040_ID_3	3049	60	150M	*	0	0	AGTGGAATATTTACGTCTATCCGAATCAGCAACACGGGTTGCCATCGAGGCAGGGCCCATGATCTCTTGAAACCCCGGGGGTTTGGATCCGACAGCTCTCTCAGATCTGAGTTTTTGCCTGCCGGCCAGGAAGATACGTCGCTAAGAGTC	BBBBBBBBBBBBBBBBBBBBBBBBBBBBBBBBBBBBBBBBBBBBBBBBBBBBBBBBBBBBBBBBBBBBBBBBBBBBBBBBBBBBBBBBBBBBBBBBBBBBBBBBBBBBBBBBBBBBBBBBBBBBBBBBBBBBBBBBBBBBBBBBBBBBBB	NM:i:0	MD:Z:150	AS:i:150	XS:i:0
m1_21567_21717_1_m1_22011_22161_-1	16	NODE_2_length_50027_cov_41.0040_ID_3	33519	60	150M	*	0	0	AGAGCCCTCTTGGAATCGACCACCCAATATTTTCCAATCATACATAGCAAAATAATGTCTGTAGTGTCCTCGCGAAATCACAAGACAGCTTGTGTGCGCGGGCAGGTTACCAATCGTGTTGAGCTAAAACATTACAAGTCGCGATACGTA	GGGGGGGGGGGGGGGGGGGGGGGGGGGGGGGGGGGGGGGGGGGGGGGGGGGGGGGGGGGGGGGGGGGGGGGGGGGGGGGGGGGGGGGGGGGGGGGGGGGGGGGGGGGGGGGGGGGGGGGGGGGGGGGGGGGGGGGGGGGGGGGGGGGGGG	NM:i:0	MD:Z:150	AS:i:150	XS:i:0
m1_4609_4759_-1_m1_4304_4454_1	0	NODE_2_length_50027_cov_41.0040_ID_3	15812	60	150M	*	0	0	GGTTTACGAAGTCTTCACACAACATACGTGTATCTGGAGTACACGTATGGGATACCAAGTCTTCTAGCAAGTACTGTTCCAACACGCTGCCATATACTTCGGTCATTGGACATAGTTGCAAGCCCTTCCTTTTCTATAAGTGAATGGGCG	DDDDDDDDDDDDDDDDDDDDDDDDDDDDDDDDDDDDDDDDDDDDDDDDDDDDDDDDDDDDDDDDDDDDDDDDDDDDDDDDDDDDDDDDDDDDDDDDDDDDDDDDDDDDDDDDDDDDDDDDDDDDDDDDDDDDDDDDDDDDDDDDDDDDDD	NM:i:0	MD:Z:150	AS:i:150	XS:i:0
m1_24485_24635_-1_m1_24140_24290_1	0	NODE_2_length_50027_cov_41.0040_ID_3	35648	60	150M	*	0	0	GGGGGTATGTTACGAATCCAAGTTAGGTGGGCATTCTGAGTCCAAGATGGACAGCCACATGCTTAGCTGTTTGCCTTACGGGGAGCCGGTGAGCGTGTATCGTGGTATGTCGGAAAACCCTGGTCCCGGATTGCGCCTTGGGCGAAGTCA	FFFFFFFFFFFFFFFFFFFFFFFFFFFFFFFFFFFFFFFFFFFFFFFFFFFFFFFFFFFFFFFFFFFFFFFFFFFFFFFFFFFFFFFFFFFFFFFFFFFFFFFFFFFFFFFFFFFFFFFFFFFFFFFFFFFFFFFFFFFFFFFFFFFFFF	NM:i:0	MD:Z:150	AS:i:150	XS:i:0
m1_7533_7683_-1_m1_7064_7214_1	0	NODE_2_length_50027_cov_41.0040_ID_3	18572	60	150M	*	0	0	ACGATTTAATGATCTGATGATCATGCCGCTCGAGTCTATGTTAAAGAAATAAAAGTCCTAGTGTCTAGACGACCGCTCGTCGGCCGCATTGGACCACCATCAGACGTAGGGCGCGTGCTCAGATTCAAGGCATGCGCTCATCTAGTATAT	GGGGGGGGGGGGGGGGGGGGGGGGGGGGGGGGGGGGGGGGGGGGGGGGGGGGGGGGGGGGGGGGGGGGGGGGGGGGGGGGGGGGGGGGGGGGGGGGGGGGGGGGGGGGGGGGGGGGGGGGGGGGGGGGGGGGGGGGGGGGGGGGGGGGGG	NM:i:0	MD:Z:150	AS:i:150	XS:i:0
m1_49958_50108_-1_m1_49769_49919_1	0	NODE_2_length_50027_cov_41.0040_ID_3	11277	60	150M	*	0	0	ATCCGCCGGCTCTATGACCGGCCGGTTATTTCCCGAGTCACACGTATTAAGTTTGTTGTCTCGCGACCCCCTGGAATCTTGCTCCACGGGCAGGTCCGCCGCCTTCTGCGCTACTAAGTACCGAAGAGGATACTGGGATATATTGGATCA	HHHHHHHHHHHHHHHHHHHHHHHHHHHHHHHHHHHHHHHHHHHHHHHHHHHHHHHHHHHHHHHHHHHHHHHHHHHHHHHHHHHHHHHHHHHHHHHHHHHHHHHHHHHHHHHHHHHHHHHHHHHHHHHHHHHHHHHHHHHHHHHHHHHHHH	NM:i:0	MD:Z:150	AS:i:150	XS:i:0
m1_474_624_1_m1_829_979_-1	16	NODE_2_length_50027_cov_41.0040_ID_3	12337	60	150M	*	0	0	TAATAGACCGGTGCAGTCGAGACATTGTATATCATACGATTGGACTCAGAAATGAACAGCAACTAGGAAGAAGAGTTGCAACCATCTCACTCATCAGTGCGAAACGTTACTGGGTTACCGAGCTTACCTGCATCTGGACCGCCGAGGAGT	DDDDDDDDDDDDDDDDDDDDDDDDDDDDDDDDDDDDDDDDDDDDDDDDDDDDDDDDDDDDDDDDDDDDDDDDDDDDDDDDDDDDDDDDDDDDDDDDDDDDDDDDDDDDDDDDDDDDDDDDDDDDDDDDDDDDDDDDDDDDDDDDDDDDDD	NM:i:0	MD:Z:150	AS:i:150	XS:i:0
m1_14903_15053_-1_m1_14680_14830_1	0	NODE_2_length_50027_cov_41.0040_ID_3	26188	60	150M	*	0	0	TGTCGAGCGGCCCAACTCACACTCAGACTCGGTATTTTATCCCTAGTATACGTGATTGAATATGCGGATTGCATGAAGACAACGACTGTAGAAGATCCTGTTACTGGCTTCCGAATTATATGCATGTAAATCATGAATACCGCAGACAGG	BBBBBBBBBBBBBBBBBBBBBBBBBBBBBBBBBBBBBBBBBBBBBBBBBBBBBBBBBBBBBBBBBBBBBBBBBBBBBBBBBBBBBBBBBBBBBBBBBBBBBBBBBBBBBBBBBBBBBBBBBBBBBBBBBBBBBBBBBBBBBBBBBBBBBB	NM:i:0	MD:Z:150	AS:i:150	XS:i:0
m1_35246_35396_-1_m1_35002_35152_1	0	NODE_2_length_50027_cov_41.0040_ID_3	46510	60	150M	*	0	0	GCGCTCGACCGTAACGTAGATCTGGGAATGGCAGAGATGAATCTAGCGCGTCCAGAACCCCTCATAGAACTTGTAGGACATACCGCACAAGAAACCCTGATACATAGTATAAATAAATGTGGCTTTAGCTGTGTCTATATCCTCGCGCGG	FFFFFFFFFFFFFFFFFFFFFFFFFFFFFFFFFFFFFFFFFFFFFFFFFFFFFFFFFFFFFFFFFFFFFFFFFFFFFFFFFFFFFFFFFFFFFFFFFFFFFFFFFFFFFFFFFFFFFFFFFFFFFFFFFFFFFFFFFFFFFFFFFFFFFF	NM:i:0	MD:Z:150	AS:i:150	XS:i:0
m1_3245_3395_-1_m1_2808_2958_1	0	NODE_2_length_50027_cov_41.0040_ID_3	14316	60	150M	*	0	0	GAACTTGTCAAGGCTCGCGGAAGAGTCGAACCGATCTGTACATTGACAGGGAGAGCTTAGCGACATGGGAACGTACTGGTCAAATAGCTATCTTACGTATTTGGTCTCTTTAACCACGGCAAGTTTTATCCTTCGTGGCTACTCGGCTCA	@@@@@@@@@@@@@@@@@@@@@@@@@@@@@@@@@@@@@@@@@@@@@@@@@@@@@@@@@@@@@@@@@@@@@@@@@@@@@@@@@@@@@@@@@@@@@@@@@@@@@@@@@@@@@@@@@@@@@@@@@@@@@@@@@@@@@@@@@@@@@@@@@@@@@@	NM:i:0	MD:Z:150	AS:i:150	XS:i:0
m1_2621_2771_1_m1_2994_3144_-1	16	NODE_2_length_50027_cov_41.0040_ID_3	14502	60	150M	*	0	0	CAATACGGGCGCGGTTACAGTTGGGACCGACCCTCCAAACTTCTCCTGTATCTTTCGGCCTAGGGTTACCGTCAGGAGCGTCGCGGCTTAATGTAAGCACTCTCCCCGGTTTGAACCATCAAGGATTGTGTGCCATATATAGAGCGCGCG	HHHHHHHHHHHHHHHHHHHHHHHHHHHHHHHHHHHHHHHHHHHHHHHHHHHHHHHHHHHHHHHHHHHHHHHHHHHHHHHHHHHHHHHHHHHHHHHHHHHHHHHHHHHHHHHHHHHHHHHHHHHHHHHHHHHHHHHHHHHHHHHHHHHHHH	NM:i:0	MD:Z:150	AS:i:150	XS:i:0
m1_30485_30635_-1_m1_30169_30319_1	0	NODE_2_length_50027_cov_41.0040_ID_3	41677	60	150M	*	0	0	TGTTCGGATAGGTTTTACACTCGCGACCATGCCCCGTTCACGTTGTTTCCGCGCGAACAAATCCGTCTGGCCGCGCACTTTCTGGGAACTATTTGCCAATTAGAACCATGAAGAATCGCCCCACTCAATCAGTACTTTGTTAGACTCGTG	CCCCCCCCCCCCCCCCCCCCCCCCCCCCCCCCCCCCCCCCCCCCCCCCCCCCCCCCCCCCCCCCCCCCCCCCCCCCCCCCCCCCCCCCCCCCCCCCCCCCCCCCCCCCCCCCCCCCCCCCCCCCCCCCCCCCCCCCCCCCCCCCCCCCCC	NM:i:0	MD:Z:150	AS:i:150	XS:i:0
m1_23341_23491_1_m1_23666_23816_-1	16	NODE_2_length_50027_cov_41.0040_ID_3	35174	60	150M	*	0	0	CTGGTCCGACGTCGCCTACCATGCCCAATTTGTCGCTCCCGGGAACTTTTCACATAGGCTCTCGATTTTGCAGTCTATATCTAGGGTGAGTGGGCTCTGTCGTCTTTAGCAGGAAGCAAGTAACCGCTCAAGACTGTTCATTATCGAGCC	FFFFFFFFFFFFFFFFFFFFFFFFFFFFFFFFFFFFFFFFFFFFFFFFFFFFFFFFFFFFFFFFFFFFFFFFFFFFFFFFFFFFFFFFFFFFFFFFFFFFFFFFFFFFFFFFFFFFFFFFFFFFFFFFFFFFFFFFFFFFFFFFFFFFFF	NM:i:0	MD:Z:150	AS:i:150	XS:i:0
m1_8623_8773_1_m1_9073_9223_-1	16	NODE_2_length_50027_cov_41.0040_ID_3	20581	60	150M	*	0	0	AGACTATGTATTATTGACTAGCTCCTACAAAAACCCATGTCGGGGGTGTTACTGCACGTGAATACACTCACGTGCGGCACCTACATTCCACCGTTGAGGACTAGTGCCGGCAGTGAGTAGAGCAAGCTCTTTAAAACTGACCACAGTCCA	GGGGGGGGGGGGGGGGGGGGGGGGGGGGGGGGGGGGGGGGGGGGGGGGGGGGGGGGGGGGGGGGGGGGGGGGGGGGGGGGGGGGGGGGGGGGGGGGGGGGGGGGGGGGGGGGGGGGGGGGGGGGGGGGGGGGGGGGGGGGGGGGGGGGGG	NM:i:0	MD:Z:150	AS:i:150	XS:i:0
m1_45531_45681_-1_m1_45215_45365_1	0	NODE_2_length_50027_cov_41.0040_ID_3	6723	60	150M	*	0	0	CCGAAATTAGAGGGGGATCTCAGATCGATCAACACGCTCCAGTAACGGTGTCACCGCTTTGCTCTGGAATCTTAGTGACCAGAAGTGGCGTGTAAGTGTAAGCCTAGGTTTGAACAACAGAGCGATAATGTAGGCAGCTGCTTGGGGTTA	EEEEEEEEEEEEEEEEEEEEEEEEEEEEEEEEEEEEEEEEEEEEEEEEEEEEEEEEEEEEEEEEEEEEEEEEEEEEEEEEEEEEEEEEEEEEEEEEEEEEEEEEEEEEEEEEEEEEEEEEEEEEEEEEEEEEEEEEEEEEEEEEEEEEEE	NM:i:0	MD:Z:150	AS:i:150	XS:i:0
m1_34417_34567_1_m1_34873_35023_-1	16	NODE_2_length_50027_cov_41.0040_ID_3	46381	60	150M	*	0	0	AACGCCGTCCGTCAAAAATCTTCTCGCGAATCGCAGGACTTGGTCCCCATCGTCAACTCAATGGGACAGTACTCGTGCTGTATTAAAGAACTGATTTGCCGGGCGGATCCCTTGTTATTCGAGGTGACGGCGCTCGACCGTAACGTAGAT	DDDDDDDDDDDDDDDDDDDDDDDDDDDDDDDDDDDDDDDDDDDDDDDDDDDDDDDDDDDDDDDDDDDDDDDDDDDDDDDDDDDDDDDDDDDDDDDDDDDDDDDDDDDDDDDDDDDDDDDDDDDDDDDDDDDDDDDDDDDDDDDDDDDDDD	NM:i:0	MD:Z:150	AS:i:150	XS:i:0
m1_29094_29244_-1_m1_28722_28872_1	0	NODE_2_length_50027_cov_41.0040_ID_3	40230	60	150M	*	0	0	GCACTCTCTGAAAATTGTTAATCTCACTTCCGCTGCTTAACGTGGGCAGTCGGTAACGGGAAGATTTGTGGGTTAACACGTAGTTCCCGGGTCGACTGCCATTTTCATAGCCGAACGTATTTTTGCGATTGTTTCTTTATTACTCTTGCG	HHHHHHHHHHHHHHHHHHHHHHHHHHHHHHHHHHHHHHHHHHHHHHHHHHHHHHHHHHHHHHHHHHHHHHHHHHHHHHHHHHHHHHHHHHHHHHHHHHHHHHHHHHHHHHHHHHHHHHHHHHHHHHHHHHHHHHHHHHHHHHHHHHHHHH	NM:i:0	MD:Z:150	AS:i:150	XS:i:0
m1_3711_3861_-1_m1_3509_3659_1	0	NODE_2_length_50027_cov_41.0040_ID_3	15017	60	150M	*	0	0	AGCGTTCCGCAAGTCATGCTTGCGCCGCCGGATCGGAAACCTCGCAGGATTGGAGGGGCGGTTAATCCATAATTTGCAAGACTGATAACTAAGGCGAGATGCATGTTAGCCCGCAGTTAACGTATTAGATATGGCTGTTCGGGTCCACTT	FFFFFFFFFFFFFFFFFFFFFFFFFFFFFFFFFFFFFFFFFFFFFFFFFFFFFFFFFFFFFFFFFFFFFFFFFFFFFFFFFFFFFFFFFFFFFFFFFFFFFFFFFFFFFFFFFFFFFFFFFFFFFFFFFFFFFFFFFFFFFFFFFFFFFF	NM:i:0	MD:Z:150	AS:i:150	XS:i:0
m1_21506_21656_1_m1_21757_21907_-1	16	NODE_2_length_50027_cov_41.0040_ID_3	33265	60	150M	*	0	0	CGATGGCGTCTATACTTGATACTATCTTACCTTGGGCGTAGAGTTTTCGGATTTCTAGAACGAACAACTATATCTACACTATAACAACGATGAAAAATACGTATTGTGTATTCCCTGGACGGTCCATCAGCCCCCGGAAATATACATCAA	@@@@@@@@@@@@@@@@@@@@@@@@@@@@@@@@@@@@@@@@@@@@@@@@@@@@@@@@@@@@@@@@@@@@@@@@@@@@@@@@@@@@@@@@@@@@@@@@@@@@@@@@@@@@@@@@@@@@@@@@@@@@@@@@@@@@@@@@@@@@@@@@@@@@@@	NM:i:0	MD:Z:150	AS:i:150	XS:i:0
m1_7934_8084_-1_m1_7524_7674_1	0	NODE_2_length_50027_cov_41.0040_ID_3	19032	60	150M	*	0	0	TCAACATCTATGTCCAGTTGCGAGGCGTTCTGGCGAGGGCACCACATAGGAAAAGGGAGGAATTATGCTTCGATCAACTTTTGTTGGGTGTTCCCATTACGAAGCCCATGCATAGAAGAGGTCGCTAGGGGTTCGCACCCCCATCATCAA	CCCCCCCCCCCCCCCCCCCCCCCCCCCCCCCCCCCCCCCCCCCCCCCCCCCCCCCCCCCCCCCCCCCCCCCCCCCCCCCCCCCCCCCCCCCCCCCCCCCCCCCCCCCCCCCCCCCCCCCCCCCCCCCCCCCCCCCCCCCCCCCCCCCCCC	NM:i:0	MD:Z:150	AS:i:150	XS:i:0
m1_17991_18141_-1_m1_17690_17840_1	0	NODE_2_length_50027_cov_41.0040_ID_3	29198	60	150M	*	0	0	AAACCTTGCAAACACACCCGCACAAGGGTTTTCTCAGACCGAACGATAAGACCTCTCCATCTTTATGGACGTACGTATGAGTAAATAGGCCAAAGGTACATAATACGTTTGGAGGATTGGAGGGTAGAAAGCACCATTTCGTCCTCGTCC	@@@@@@@@@@@@@@@@@@@@@@@@@@@@@@@@@@@@@@@@@@@@@@@@@@@@@@@@@@@@@@@@@@@@@@@@@@@@@@@@@@@@@@@@@@@@@@@@@@@@@@@@@@@@@@@@@@@@@@@@@@@@@@@@@@@@@@@@@@@@@@@@@@@@@@	NM:i:0	MD:Z:150	AS:i:150	XS:i:0
m1_27939_28089_1_m1_28237_28387_-1	16	NODE_2_length_50027_cov_41.0040_ID_3	39745	60	150M	*	0	0	TTGAAACCTCTGTCTACAGCGCACGTGATCGTGTTACAGTTAATAAGCTTGACGGTACTTGCTTGTTATTACGATAGTTCCCATCTTGATTTGCCGCTGCGGCAAGGGATGCGAGGACCGGAACTCAGGCCGGGGTACCCAGTAGAGCTG	BBBBBBBBBBBBBBBBBBBBBBBBBBBBBBBBBBBBBBBBBBBBBBBBBBBBBBBBBBBBBBBBBBBBBBBBBBBBBBBBBBBBBBBBBBBBBBBBBBBBBBBBBBBBBBBBBBBBBBBBBBBBBBBBBBBBBBBBBBBBBBBBBBBBBB	NM:i:0	MD:Z:150	AS:i:150	XS:i:0
m1_4961_5111_-1_m1_4537_4687_1	0	NODE_2_length_50027_cov_41.0040_ID_3	16045	60	150M	*	0	0	TCCGATCTGATGGCATAAAATCGACCTCTTAAGTGCTGCAATCCTTAGCTGATACTTACTACAGTTCCCTTCTTGTTAAGCTTTTGGTCACGCGAAAGTCGCGAATCCCAAAATAAACTAGTGACTACCGCCACTACTCCGATGGGACTG	EEEEEEEEEEEEEEEEEEEEEEEEEEEEEEEEEEEEEEEEEEEEEEEEEEEEEEEEEEEEEEEEEEEEEEEEEEEEEEEEEEEEEEEEEEEEEEEEEEEEEEEEEEEEEEEEEEEEEEEEEEEEEEEEEEEEEEEEEEEEEEEEEEEEEE	NM:i:0	MD:Z:150	AS:i:150	XS:i:0
m1_1970_2120_-1_m1_1543_1693_1	0	NODE_2_length_50027_cov_41.0040_ID_3	13051	60	150M	*	0	0	CGTAACGAGAAGTCCAGGCGGGACTGGTATCGTTTTGCTCTCCATGTAGGTGATCCCGGGCGTCGGTCGATATGATGGCTAACACCCGTGCTGTACTAACTCCAGGAACCTGCTGTTAGGTCCGACGTCGCTACAAGCGGGAGAGTACGC	IIIIIIIIIIIIIIIIIIIIIIIIIIIIIIIIIIIIIIIIIIIIIIIIIIIIIIIIIIIIIIIIIIIIIIIIIIIIIIIIIIIIIIIIIIIIIIIIIIIIIIIIIIIIIIIIIIIIIIIIIIIIIIIIIIIIIIIIIIIIIIIIIIIIII	NM:i:0	MD:Z:150	AS:i:150	XS:i:0
m1_12686_12836_-1_m1_12408_12558_1	0	NODE_2_length_50027_cov_41.0040_ID_3	23916	60	150M	*	0	0	TGTCAACGCAGACCAACCCGCGGCCGATGGCGGGCGTACCTTCTAATTTTTGACCGATGCGCAGTAACAGTCGACTATGATCTCGCTTGTAAAACGTAACGAAGGATGCCTGCCACCTTGGCGAGCTGGGGGGGAGGCTGATGTTGTTAC	CCCCCCCCCCCCCCCCCCCCCCCCCCCCCCCCCCCCCCCCCCCCCCCCCCCCCCCCCCCCCCCCCCCCCCCCCCCCCCCCCCCCCCCCCCCCCCCCCCCCCCCCCCCCCCCCCCCCCCCCCCCCCCCCCCCCCCCCCCCCCCCCCCCCCC	NM:i:0	MD:Z:150	AS:i:150	XS:i:0
m1_14746_14896_1_m1_15042_15192_-1	16	NODE_2_length_50027_cov_41.0040_ID_3	26550	60	150M	*	0	0	TTCGCGTACTGCTTAACCCCGTACGCGGAGCTCCAACCGCGTTCGATCGCAGGGTTATTTAGACCGATAACGGGCAGAATAACGACTTTACAGGAAGTATTCCGTCGGTGTGTTGCTTGGCAGTCGTCCTCCAGCTCGCAGGACTCTTCT	GGGGGGGGGGGGGGGGGGGGGGGGGGGGGGGGGGGGGGGGGGGGGGGGGGGGGGGGGGGGGGGGGGGGGGGGGGGGGGGGGGGGGGGGGGGGGGGGGGGGGGGGGGGGGGGGGGGGGGGGGGGGGGGGGGGGGGGGGGGGGGGGGGGGGG	NM:i:0	MD:Z:150	AS:i:150	XS:i:0
m1_4355_4505_1_m1_4781_4931_-1	16	NODE_2_length_50027_cov_41.0040_ID_3	16289	60	150M	*	0	0	TGCTGCACCGCTGACATATTGGGTGCCCGTCTCTTACGAGAACCTGAATAGGTATAGATTCTGTCAGACAAACAGCAGCCGACCCATCTTGAATCGACTTTCGCGCGACAGTCTAACTTTTGACGGCCAACGACGAAGTGCTGGGACACG	BBBBBBBBBBBBBBBBBBBBBBBBBBBBBBBBBBBBBBBBBBBBBBBBBBBBBBBBBBBBBBBBBBBBBBBBBBBBBBBBBBBBBBBBBBBBBBBBBBBBBBBBBBBBBBBBBBBBBBBBBBBBBBBBBBBBBBBBBBBBBBBBBBBBBB	NM:i:0	MD:Z:150	AS:i:150	XS:i:0
m1_12695_12845_-1_m1_12199_12349_1	0	NODE_2_length_50027_cov_41.0040_ID_3	23707	60	150M	*	0	0	TGTAACATAGTATCGCCCGGGACCCTCCGTAATGATCATAAGATAGCCTGAATTGGCCTGGGGCGCTGTATTGCAAAACCGAGCCCTGGATAGGGACAACGTGGTTCGTTGTACGCGATGAACGGAGTCCACGGCTACGTCAAGTGGCAT	BBBBBBBBBBBBBBBBBBBBBBBBBBBBBBBBBBBBBBBBBBBBBBBBBBBBBBBBBBBBBBBBBBBBBBBBBBBBBBBBBBBBBBBBBBBBBBBBBBBBBBBBBBBBBBBBBBBBBBBBBBBBBBBBBBBBBBBBBBBBBBBBBBBBBB	NM:i:0	MD:Z:150	AS:i:150	XS:i:0
m1_26856_27006_1_m1_27299_27449_-1	16	NODE_2_length_50027_cov_41.0040_ID_3	38807	60	150M	*	0	0	TTGCTGCTCTCGTAGAGAGAGTATCCTTCCTCAGACGCGACAAGAGGCGTGGCGAAACGGGTGTTAGGTCCCGAACATATGCTGCCATAATACCCGAAGATAGATCCAACTTCAAGGCGTCAAGACTCGTGTGTATTGGAGACGATACGA	AAAAAAAAAAAAAAAAAAAAAAAAAAAAAAAAAAAAAAAAAAAAAAAAAAAAAAAAAAAAAAAAAAAAAAAAAAAAAAAAAAAAAAAAAAAAAAAAAAAAAAAAAAAAAAAAAAAAAAAAAAAAAAAAAAAAAAAAAAAAAAAAAAAAAA	NM:i:0	MD:Z:150	AS:i:150	XS:i:0
m1_37877_38027_-1_m1_37464_37614_1	0	NODE_2_length_50027_cov_41.0040_ID_3	48972	60	150M	*	0	0	GCCGCCCCGATGTATAAAGGGGCAGGCAAGGGGAACCTGTATAACCTGCAGGGGCTGTGGGGCGAGTGATGAGACCTAGGTGTCCTTCTGTTTCTATTGCTGACAGTGTCCATATGTGCCCGTCTGTTAGGGCGGGAGCTAATCCATTGG	EEEEEEEEEEEEEEEEEEEEEEEEEEEEEEEEEEEEEEEEEEEEEEEEEEEEEEEEEEEEEEEEEEEEEEEEEEEEEEEEEEEEEEEEEEEEEEEEEEEEEEEEEEEEEEEEEEEEEEEEEEEEEEEEEEEEEEEEEEEEEEEEEEEEEE	NM:i:0	MD:Z:150	AS:i:150	XS:i:0
m1_5503_5653_1_m1_5875_6025_-1	16	NODE_2_length_50027_cov_41.0040_ID_3	17383	60	150M	*	0	0	ACTCTTCTTCTGTAGGAACTTTCTGCTCACCGAGGCGTTGGTCCTGTGGGCATATGACGTGTGGTCCAGGAGCTGGTACGTTCGCTAGATTACGGAGTATCGATACACCCACCATCTGCACAGAGGTTTGCGGAAGATGTTTTGGGGGAT	FFFFFFFFFFFFFFFFFFFFFFFFFFFFFFFFFFFFFFFFFFFFFFFFFFFFFFFFFFFFFFFFFFFFFFFFFFFFFFFFFFFFFFFFFFFFFFFFFFFFFFFFFFFFFFFFFFFFFFFFFFFFFFFFFFFFFFFFFFFFFFFFFFFFFF	NM:i:0	MD:Z:150	AS:i:150	XS:i:0
m1_42021_42171_-1_m1_41782_41932_1	0	NODE_2_length_50027_cov_41.0040_ID_3	3290	60	150M	*	0	0	TGTATGGAAAGCCCGACACGATTCTCGACGTTAGCGTAACGGGTGCTATGAAGCCATAATTGGGTCTCTTTTACGATTCCAGAGCTAGAGCCCTTACACTTCGTTAGGTCCCCTAGGCGACTACGCATATTGAGCTAACGAACTAAAACT	@@@@@@@@@@@@@@@@@@@@@@@@@@@@@@@@@@@@@@@@@@@@@@@@@@@@@@@@@@@@@@@@@@@@@@@@@@@@@@@@@@@@@@@@@@@@@@@@@@@@@@@@@@@@@@@@@@@@@@@@@@@@@@@@@@@@@@@@@@@@@@@@@@@@@@	NM:i:0	MD:Z:150	AS:i:150	XS:i:0
m1_15187_15337_1_m1_15548_15698_-1	16	NODE_2_length_50027_cov_41.0040_ID_3	27056	60	150M	*	0	0	CTCTGCATTCCTCCACATCGGAGCACTGGATAGAACTTCGATAAGTCGCCAAGGCGTGTGTAATGCTGCAGCGTGAGCTCTCTTGCAAAGTAATCGCGTGGGCGTTCTAACAACTGCCCGTCCCCGGGGACCAGATGGTCTATACCCCCG	BBBBBBBBBBBBBBBBBBBBBBBBBBBBBBBBBBBBBBBBBBBBBBBBBBBBBBBBBBBBBBBBBBBBBBBBBBBBBBBBBBBBBBBBBBBBBBBBBBBBBBBBBBBBBBBBBBBBBBBBBBBBBBBBBBBBBBBBBBBBBBBBBBBBBB	NM:i:0	MD:Z:150	AS:i:150	XS:i:0
m1_30653_30803_-1_m1_30312_30462_1	0	NODE_2_length_50027_cov_41.0040_ID_3	41820	60	150M	*	0	0	ACTCGTGCTATGTACCTAATGTTTAAAACGCGCTGGTGTCAAAAAAACACAATAGTGTCACCGGCGCGGGGAATGGAAAGAATAAAATACAACAGTGAATACGACTCCTTAACTCAACTAGGTTTATTTATTCCACGGATAAAATCCAGC	BBBBBBBBBBBBBBBBBBBBBBBBBBBBBBBBBBBBBBBBBBBBBBBBBBBBBBBBBBBBBBBBBBBBBBBBBBBBBBBBBBBBBBBBBBBBBBBBBBBBBBBBBBBBBBBBBBBBBBBBBBBBBBBBBBBBBBBBBBBBBBBBBBBBBB	NM:i:0	MD:Z:150	AS:i:150	XS:i:0
m1_41784_41934_1_m1_42106_42256_-1	16	NODE_2_length_50027_cov_41.0040_ID_3	3614	60	150M	*	0	0	GCAGAACCGAGTATTTCAACTCGACACGCGGAAATGCCTGTGCGCGAAAATTACTGTGAGTGTGTCGGTTGCTCCGAAGGCTGTCTTTAGACGGGCGGACTTTTGTGAGTGCAGACATTGCCTGTATGTACCTTTAACTTAGTACCGGGT	DDDDDDDDDDDDDDDDDDDDDDDDDDDDDDDDDDDDDDDDDDDDDDDDDDDDDDDDDDDDDDDDDDDDDDDDDDDDDDDDDDDDDDDDDDDDDDDDDDDDDDDDDDDDDDDDDDDDDDDDDDDDDDDDDDDDDDDDDDDDDDDDDDDDDD	NM:i:0	MD:Z:150	AS:i:150	XS:i:0
m1_49118_49268_-1_m1_48739_48889_1	0	NODE_2_length_50027_cov_41.0040_ID_3	10247	60	150M	*	0	0	TTGTTCGGGATGTCATCGCTTCGATAGTCTCCACGTCAGCATTGTTCAGAACTACCTTAGCAGGACCTGGGTAGGGGGTCCATAAGAAAACCGCGGCGCGTAACGAGTCAATGGCGCAGACGATCCGATGCCTTTCTATCGCCTTCTCTG	CCCCCCCCCCCCCCCCCCCCCCCCCCCCCCCCCCCCCCCCCCCCCCCCCCCCCCCCCCCCCCCCCCCCCCCCCCCCCCCCCCCCCCCCCCCCCCCCCCCCCCCCCCCCCCCCCCCCCCCCCCCCCCCCCCCCCCCCCCCCCCCCCCCCCC	NM:i:0	MD:Z:150	AS:i:150	XS:i:0
m1_17780_17930_-1_m1_17285_17435_1	0	NODE_2_length_50027_cov_41.0040_ID_3	28793	60	150M	*	0	0	CTTGACGTTTGTAGCATTTCAACTTAGAAGCTTGGCATTGTCCCACTTGCAAAAGCTTGCTTGCCCTTCGCTTCCGAACCTACAACTGCATTGTCCCATAAGACTAGACAAACGGCGTATCCCAGAGCAGCTCAGTAATGGTGGTGTCTT	HHHHHHHHHHHHHHHHHHHHHHHHHHHHHHHHHHHHHHHHHHHHHHHHHHHHHHHHHHHHHHHHHHHHHHHHHHHHHHHHHHHHHHHHHHHHHHHHHHHHHHHHHHHHHHHHHHHHHHHHHHHHHHHHHHHHHHHHHHHHHHHHHHHHHH	NM:i:0	MD:Z:150	AS:i:150	XS:i:0
m1_22547_22697_-1_m1_22143_22293_1	0	NODE_2_length_50027_cov_41.0040_ID_3	33651	60	150M	*	0	0	TACAAGTCGCGATACGTACCCAAGTGATACTAGGTTTAGCCACATTGCGTATGGGGTTAGACAGATAGTAGTGGTGGCGGTCGAACGACGAGTGTTCTATCAACACAATCCCTTACTGTACCTCTTGACGCGTTTTCCGATCTCTTGACT	BBBBBBBBBBBBBBBBBBBBBBBBBBBBBBBBBBBBBBBBBBBBBBBBBBBBBBBBBBBBBBBBBBBBBBBBBBBBBBBBBBBBBBBBBBBBBBBBBBBBBBBBBBBBBBBBBBBBBBBBBBBBBBBBBBBBBBBBBBBBBBBBBBBBBB	NM:i:0	MD:Z:150	AS:i:150	XS:i:0
m1_13370_13520_1_m1_13787_13937_-1	16	NODE_2_length_50027_cov_41.0040_ID_3	25295	60	150M	*	0	0	GTAACCGAAATTAAAACCGGTCTAAAGTTCCCTAAGGACTCTTGCGACTAGAGGAGCTGCCCCACGTAATGTGTTCGGACCAAGTCAAGGGAGGAATGGGCGTGGTAAGGTTAGAAGGAACCTCTGCGATCCAGATAGACCTTGGTCACT	GGGGGGGGGGGGGGGGGGGGGGGGGGGGGGGGGGGGGGGGGGGGGGGGGGGGGGGGGGGGGGGGGGGGGGGGGGGGGGGGGGGGGGGGGGGGGGGGGGGGGGGGGGGGGGGGGGGGGGGGGGGGGGGGGGGGGGGGGGGGGGGGGGGGGG	NM:i:0	MD:Z:150	AS:i:150	XS:i:0
m1_27988_28138_-1_m1_27759_27909_1	0	NODE_2_length_50027_cov_41.0040_ID_3	39267	60	150M	*	0	0	TTGAATATAAGGGGGCGTGTCGCAAGCTATGAACCTACAATCGGGCAAGAGTCGGGTTCGAATCGCTTGTTGGTCTCGGTGGACAGCCACTCACTCTCCTGGATTTGCAAGCCCCCCGCGAGTCTAATCGTACCTGTGTGTTGGTAGAGA	HHHHHHHHHHHHHHHHHHHHHHHHHHHHHHHHHHHHHHHHHHHHHHHHHHHHHHHHHHHHHHHHHHHHHHHHHHHHHHHHHHHHHHHHHHHHHHHHHHHHHHHHHHHHHHHHHHHHHHHHHHHHHHHHHHHHHHHHHHHHHHHHHHHHHH	NM:i:0	MD:Z:150	AS:i:150	XS:i:0
m1_17561_17711_1_m1_18040_18190_-1	16	NODE_2_length_50027_cov_41.0040_ID_3	29548	60	150M	*	0	0	ACTGAAAAGTCCCCCTCCTTAGTCCCGCGAGATGCATTACTCTGGCTACTGCGTTCTGCCGCGAGGTCAATGCACGGATACCGCCTGCTATCACCGATAAGCCCACTCATTCCGTGGCATTCCGGAGTGTCGAGTGCCCATTAGAGGATT	GGGGGGGGGGGGGGGGGGGGGGGGGGGGGGGGGGGGGGGGGGGGGGGGGGGGGGGGGGGGGGGGGGGGGGGGGGGGGGGGGGGGGGGGGGGGGGGGGGGGGGGGGGGGGGGGGGGGGGGGGGGGGGGGGGGGGGGGGGGGGGGGGGGGGG	NM:i:0	MD:Z:150	AS:i:150	XS:i:0
m1_29932_30082_1_m1_30232_30382_-1	16	NODE_2_length_50027_cov_41.0040_ID_3	41740	60	150M	*	0	0	CGTCTGGCCGCGCACTTTCTGGGAACTATTTGCCAATTAGAACCATGAAGAATCGCCCCACTCAATCAGTACTTTGTTAGACTCGTGCTATGTACCTAATGTTTAAAACGCGCTGGTGTCAAAAAAACACAATAGTGTCACCGGCGCGGG	AAAAAAAAAAAAAAAAAAAAAAAAAAAAAAAAAAAAAAAAAAAAAAAAAAAAAAAAAAAAAAAAAAAAAAAAAAAAAAAAAAAAAAAAAAAAAAAAAAAAAAAAAAAAAAAAAAAAAAAAAAAAAAAAAAAAAAAAAAAAAAAAAAAAAA	NM:i:0	MD:Z:150	AS:i:150	XS:i:0
m1_16035_16185_1_m1_16566_16716_-1	16	NODE_2_length_50027_cov_41.0040_ID_3	28074	60	150M	*	0	0	CACAACCTAATAATCCCTGCGGAGGTAAGTCATTTCACGTTCGATGATGCCGAATGAAAAAACCAGGAATGTTGCGGGCCTGTCCAGAGCTGAGGGAAGCACTAGGTCGGCGCTGTAGAAGCCCTCGCGTGAGGTCGGGTACGTCGTGGG	BBBBBBBBBBBBBBBBBBBBBBBBBBBBBBBBBBBBBBBBBBBBBBBBBBBBBBBBBBBBBBBBBBBBBBBBBBBBBBBBBBBBBBBBBBBBBBBBBBBBBBBBBBBBBBBBBBBBBBBBBBBBBBBBBBBBBBBBBBBBBBBBBBBBBB	NM:i:0	MD:Z:150	AS:i:150	XS:i:0
m1_5270_5420_1_m1_5767_5917_-1	16	NODE_2_length_50027_cov_41.0040_ID_3	17275	60	150M	*	0	0	AGTCGGGGTCCGAAGCCGTCTTTAAATCAATGGATCCATCCCTGAGTCAATTGTCTGGATGATCGCGTAGACTGGCGACAGTCGACGCCCCGTCAGCCCCCAGTTACCACTCTTCTTCTGTAGGAACTTTCTGCTCACCGAGGCGTTGGT	HHHHHHHHHHHHHHHHHHHHHHHHHHHHHHHHHHHHHHHHHHHHHHHHHHHHHHHHHHHHHHHHHHHHHHHHHHHHHHHHHHHHHHHHHHHHHHHHHHHHHHHHHHHHHHHHHHHHHHHHHHHHHHHHHHHHHHHHHHHHHHHHHHHHHH	NM:i:0	MD:Z:150	AS:i:150	XS:i:0
m1_19895_20045_-1_m1_19538_19688_1	0	NODE_2_length_50027_cov_41.0040_ID_3	31046	60	150M	*	0	0	TACGTAAGATCCAACCGTTGTGCAATAAGCTCCTGCCCACCATGCAGGGTCATGTCCGCGGCACAATTAAATAGCGTCCGTCTGACCCTAGTAGCCACGTCATCTCGGCTGGTCGTGATCAATCTCCACGGCACTCGAGCTCAATAAGTT	BBBBBBBBBBBBBBBBBBBBBBBBBBBBBBBBBBBBBBBBBBBBBBBBBBBBBBBBBBBBBBBBBBBBBBBBBBBBBBBBBBBBBBBBBBBBBBBBBBBBBBBBBBBBBBBBBBBBBBBBBBBBBBBBBBBBBBBBBBBBBBBBBBBBBB	NM:i:0	MD:Z:150	AS:i:150	XS:i:0
m1_35843_35993_-1_m1_35626_35776_1	0	NODE_2_length_50027_cov_41.0040_ID_3	47134	60	150M	*	0	0	CTTATTCGCGTGAACCTTAGGCTAAGAGATGGGGACCAGTGTTCAAAGCTTAGGACGCTCAGTCATCCACTACGGGTTCCGCGGAGCCCCCACGGGGGAGGACCTTCTAGCCCCATCGGGGTGGTCCCGTCAAACGAAGTACGTGTACCC	CCCCCCCCCCCCCCCCCCCCCCCCCCCCCCCCCCCCCCCCCCCCCCCCCCCCCCCCCCCCCCCCCCCCCCCCCCCCCCCCCCCCCCCCCCCCCCCCCCCCCCCCCCCCCCCCCCCCCCCCCCCCCCCCCCCCCCCCCCCCCCCCCCCCCC	NM:i:0	MD:Z:150	AS:i:150	XS:i:0
m1_16083_16233_1_m1_16579_16729_-1	16	NODE_2_length_50027_cov_41.0040_ID_3	28087	60	150M	*	0	0	TCCCTGCGGAGGTAAGTCATTTCACGTTCGATGATGCCGAATGAAAAAACCAGGAATGTTGCGGGCCTGTCCAGAGCTGAGGGAAGCACTAGGTCGGCGCTGTAGAAGCCCTCGCGTGAGGTCGGGTACGTCGTGGGGGAAGGACACTTG	BBBBBBBBBBBBBBBBBBBBBBBBBBBBBBBBBBBBBBBBBBBBBBBBBBBBBBBBBBBBBBBBBBBBBBBBBBBBBBBBBBBBBBBBBBBBBBBBBBBBBBBBBBBBBBBBBBBBBBBBBBBBBBBBBBBBBBBBBBBBBBBBBBBBBB	NM:i:0	MD:Z:150	AS:i:150	XS:i:0
m1_16146_16296_1_m1_16523_16673_-1	16	NODE_2_length_50027_cov_41.0040_ID_3	28031	60	150M	*	0	0	GAAGACCAAGGACTGGACTGTAACGGATCCTTGCTCTGCTCCACACAACCTAATAATCCCTGCGGAGGTAAGTCATTTCACGTTCGATGATGCCGAATGAAAAAACCAGGAATGTTGCGGGCCTGTCCAGAGCTGAGGGAAGCACTAGGT	AAAAAAAAAAAAAAAAAAAAAAAAAAAAAAAAAAAAAAAAAAAAAAAAAAAAAAAAAAAAAAAAAAAAAAAAAAAAAAAAAAAAAAAAAAAAAAAAAAAAAAAAAAAAAAAAAAAAAAAAAAAAAAAAAAAAAAAAAAAAAAAAAAAAAA	NM:i:0	MD:Z:150	AS:i:150	XS:i:0
m1_45397_45547_1_m1_45628_45778_-1	16	NODE_2_length_50027_cov_41.0040_ID_3	7136	60	150M	*	0	0	GAGATGGACAACGGTCCCTCCCACAGGGAAGTAGGAAGCACAACTATTCGCAGCCCTGAAGGTGGATAAAACCCGATAAGACAGCAAATAAAGGAGCCTTGTATCGTTAATCCGCTGATGAGATTACTTAGGGACGTTCCCCCACATAAT	@@@@@@@@@@@@@@@@@@@@@@@@@@@@@@@@@@@@@@@@@@@@@@@@@@@@@@@@@@@@@@@@@@@@@@@@@@@@@@@@@@@@@@@@@@@@@@@@@@@@@@@@@@@@@@@@@@@@@@@@@@@@@@@@@@@@@@@@@@@@@@@@@@@@@@	NM:i:0	MD:Z:150	AS:i:150	XS:i:0
m1_11001_11151_-1_m1_10694_10844_1	0	NODE_2_length_50027_cov_41.0040_ID_3	22202	60	150M	*	0	0	AGAAGGGGATATGTCGCAATTGTTAACAGAACCCTTGCTGCAGGTCTGCTAAGGCTACCCTTCATTCCCTGGACGCAATACGAGAATTGCTCTCCTGAAATGGCTTTATGTACTTTGCCCATGGATCGGGCTAGTTCAGTACCTGGGGCT	CCCCCCCCCCCCCCCCCCCCCCCCCCCCCCCCCCCCCCCCCCCCCCCCCCCCCCCCCCCCCCCCCCCCCCCCCCCCCCCCCCCCCCCCCCCCCCCCCCCCCCCCCCCCCCCCCCCCCCCCCCCCCCCCCCCCCCCCCCCCCCCCCCCCCC	NM:i:0	MD:Z:150	AS:i:150	XS:i:0
m1_6419_6569_-1_m1_6031_6181_1	0	NODE_2_length_50027_cov_41.0040_ID_3	17539	60	150M	*	0	0	GGTTTTACGCCTGGCGCTTATCGTCTACGGCCGACATTGATCGAGACTAAAGTTCATAGATGACTAGGTATGACTCCGCGGTCCGCGGCTCTCTTGTTGAGTGACACTTTCAGGTTGTATGTGGTCGGTGCCATAAATATTTACATAAAC	GGGGGGGGGGGGGGGGGGGGGGGGGGGGGGGGGGGGGGGGGGGGGGGGGGGGGGGGGGGGGGGGGGGGGGGGGGGGGGGGGGGGGGGGGGGGGGGGGGGGGGGGGGGGGGGGGGGGGGGGGGGGGGGGGGGGGGGGGGGGGGGGGGGGGG	NM:i:0	MD:Z:150	AS:i:150	XS:i:0
m1_28516_28666_1_m1_29029_29179_-1	16	NODE_2_length_50027_cov_41.0040_ID_3	40537	60	150M	*	0	0	GTTTAAATTAAAGACCTACCCATACACTATATGAGCTAATGTTGACTATATTCATGTCGAATGGTTGGGGCTCAAACTCAAGCCACTCTCGGATATCGTACCTGTCTCACCTCCGTATTCAAAGTGCAGGCTAACGGATTCCCTAGCCCG	CCCCCCCCCCCCCCCCCCCCCCCCCCCCCCCCCCCCCCCCCCCCCCCCCCCCCCCCCCCCCCCCCCCCCCCCCCCCCCCCCCCCCCCCCCCCCCCCCCCCCCCCCCCCCCCCCCCCCCCCCCCCCCCCCCCCCCCCCCCCCCCCCCCCCC	NM:i:0	MD:Z:150	AS:i:150	XS:i:0
m1_21416_21566_-1_m1_21046_21196_1	0	NODE_2_length_50027_cov_41.0040_ID_3	32554	60	150M	*	0	0	CCAACCGGTTTTTCAATAAAGTCAGTGTAGCTGTAACCGCTGCTTGCTCTATTGGGCCTTGTCGAACTTACTGATAAGGGGATGTGGACATTCACCCCATGCTCGTCAAGCCTACTGAGGCGCCATTACGGCCGCCGCTCTCAGCAATGC	HHHHHHHHHHHHHHHHHHHHHHHHHHHHHHHHHHHHHHHHHHHHHHHHHHHHHHHHHHHHHHHHHHHHHHHHHHHHHHHHHHHHHHHHHHHHHHHHHHHHHHHHHHHHHHHHHHHHHHHHHHHHHHHHHHHHHHHHHHHHHHHHHHHHHH	NM:i:0	MD:Z:150	AS:i:150	XS:i:0
m1_21039_21189_1_m1_21517_21667_-1	16	NODE_2_length_50027_cov_41.0040_ID_3	33025	60	150M	*	0	0	CTTTGACGCACGTGCGGGAAGTATGCCAGGGGCCATAAACTTCTCTAACATCACTAGACAATCACGGGCCACTCCATTAAGGTAACCATTTTGTTCGGGGACTAGAGGTGTAACAGTGAACGCTACTACCACTGCGGATTAAATTTGCCG	HHHHHHHHHHHHHHHHHHHHHHHHHHHHHHHHHHHHHHHHHHHHHHHHHHHHHHHHHHHHHHHHHHHHHHHHHHHHHHHHHHHHHHHHHHHHHHHHHHHHHHHHHHHHHHHHHHHHHHHHHHHHHHHHHHHHHHHHHHHHHHHHHHHHHH	NM:i:0	MD:Z:150	AS:i:150	XS:i:0
m1_31403_31553_1_m1_31900_32050_-1	16	NODE_2_length_50027_cov_41.0040_ID_3	43408	60	150M	*	0	0	GCGGGTCCAATTATCCATGCTCCAGTGACCGAGTAACTTACTGGTTAGGCGCCTAGTTAGGAAATCTCATGGTTTCCCACCTATTTTTGCCCTGACCGGTACGTCCCCGCCAATCCCGCTTTGGCCTCACATGTCGCGCCCAAAGTGCAG	BBBBBBBBBBBBBBBBBBBBBBBBBBBBBBBBBBBBBBBBBBBBBBBBBBBBBBBBBBBBBBBBBBBBBBBBBBBBBBBBBBBBBBBBBBBBBBBBBBBBBBBBBBBBBBBBBBBBBBBBBBBBBBBBBBBBBBBBBBBBBBBBBBBBBB	NM:i:0	MD:Z:150	AS:i:150	XS:i:0
m1_43421_43571_1_m1_43784_43934_-1	16	NODE_2_length_50027_cov_41.0040_ID_3	5292	60	150M	*	0	0	AATATGAGCCCGACCACGCAACTACTCGTGATAAGTCCATGATACGTGTAGTCGGCCTAACCTACGGATACCTCCCTACATTTCTCTTAGAGGTCTCGACACACCAGGCTTTTCCTTATGATACGTACGCAGTAACCTGTTAATGCGTTT	IIIIIIIIIIIIIIIIIIIIIIIIIIIIIIIIIIIIIIIIIIIIIIIIIIIIIIIIIIIIIIIIIIIIIIIIIIIIIIIIIIIIIIIIIIIIIIIIIIIIIIIIIIIIIIIIIIIIIIIIIIIIIIIIIIIIIIIIIIIIIIIIIIIIII	NM:i:0	MD:Z:150	AS:i:150	XS:i:0
m1_19393_19543_-1_m1_19035_19185_1	0	NODE_2_length_50027_cov_41.0040_ID_3	30543	60	150M	*	0	0	AGACTATGTTGCGTTTACAGTGGGGCGGGCAGAAGTTACGTTCTAGAAGTAAATCCCCGCTAGATTAATAGCAAACCATGGGGGCAAAAGGCCGCGTACGAAACACTTCTCTAACATCTACCTGTCAGAGGATCGAGAAGAAAACCCAAT	CCCCCCCCCCCCCCCCCCCCCCCCCCCCCCCCCCCCCCCCCCCCCCCCCCCCCCCCCCCCCCCCCCCCCCCCCCCCCCCCCCCCCCCCCCCCCCCCCCCCCCCCCCCCCCCCCCCCCCCCCCCCCCCCCCCCCCCCCCCCCCCCCCCCCC	NM:i:0	MD:Z:150	AS:i:150	XS:i:0
m1_30792_30942_1_m1_31215_31365_-1	16	NODE_2_length_50027_cov_41.0040_ID_3	42723	60	150M	*	0	0	GTCTGACAATTGATTCCAAGAGCACTGCAATTTACACTTCTGCTCCTCCTTCTGGACGGTCGTCGCTCGATATGAGATCAAGTACATGCATGGGCCAATTTGAGCGCTCCCAACCCCAAGAAGTGGCAGTTGCGAACCGGTACTCGCTTT	IIIIIIIIIIIIIIIIIIIIIIIIIIIIIIIIIIIIIIIIIIIIIIIIIIIIIIIIIIIIIIIIIIIIIIIIIIIIIIIIIIIIIIIIIIIIIIIIIIIIIIIIIIIIIIIIIIIIIIIIIIIIIIIIIIIIIIIIIIIIIIIIIIIIII	NM:i:0	MD:Z:150	AS:i:150	XS:i:0
m1_44171_44321_-1_m1_43909_44059_1	0	NODE_2_length_50027_cov_41.0040_ID_3	5417	60	150M	*	0	0	TACGCAGTAACCTGTTAATGCGTTTTAGTTCAATTAGATCTGGGTGTTAGAATGGAGCTGAACTTAAAGTATCTCTATTTGACACTAAGCTGCCTGTCATTAGTAGCAATCAGTACTGATAGTGTCTCGTTCGAGGTGCCGACTACTCGA	BBBBBBBBBBBBBBBBBBBBBBBBBBBBBBBBBBBBBBBBBBBBBBBBBBBBBBBBBBBBBBBBBBBBBBBBBBBBBBBBBBBBBBBBBBBBBBBBBBBBBBBBBBBBBBBBBBBBBBBBBBBBBBBBBBBBBBBBBBBBBBBBBBBBBB	NM:i:0	MD:Z:150	AS:i:150	XS:i:0
m1_12321_12471_-1_m1_11845_11995_1	0	NODE_2_length_50027_cov_41.0040_ID_3	23353	60	150M	*	0	0	GCCGTCTAATTTTGCAAGTAAATGAAATGAGCGGTAGCGTAGGCTGCGCCGAGGTAAGAGGACATGATTTGTATTTAAAGATCTGCAAGGTCATTTCATCGAGCACGTTGGTACAGAGGCACGACTTTAAACCGATTAATCGGCAGGATC	CCCCCCCCCCCCCCCCCCCCCCCCCCCCCCCCCCCCCCCCCCCCCCCCCCCCCCCCCCCCCCCCCCCCCCCCCCCCCCCCCCCCCCCCCCCCCCCCCCCCCCCCCCCCCCCCCCCCCCCCCCCCCCCCCCCCCCCCCCCCCCCCCCCCCC	NM:i:0	MD:Z:150	AS:i:150	XS:i:0
m1_20996_21146_1_m1_21396_21546_-1	16	NODE_2_length_50027_cov_41.0040_ID_3	32904	60	150M	*	0	0	CTGGCACTGCGTGTTGAACCCTCTCTTCGCTTCGATCGGGATCCGGCCCTGCATCCATAGAGATTTGTGACCCATCAGGGATAACCGTACTTGACGTTAGGCATGTAGTGCAAAAACGGCGCTTTGACGCACGTGCGGGAAGTATGCCAG	CCCCCCCCCCCCCCCCCCCCCCCCCCCCCCCCCCCCCCCCCCCCCCCCCCCCCCCCCCCCCCCCCCCCCCCCCCCCCCCCCCCCCCCCCCCCCCCCCCCCCCCCCCCCCCCCCCCCCCCCCCCCCCCCCCCCCCCCCCCCCCCCCCCCCC	NM:i:0	MD:Z:150	AS:i:150	XS:i:0
m1_48156_48306_1_m1_48356_48506_-1	16	NODE_2_length_50027_cov_41.0040_ID_3	9864	60	150M	*	0	0	CGATGTGCCGGTCTTGTGAAATCTAAGTGTGCAGTCAAGATTCGGCGGAGACTCTCAACTGCCCAATGGAGCTGCTCTGGATCACCGGCTATAAGTTTGCTTCTCCAATTTGCTGACGATAGGTAACCATCTGTAACCGAACTCTGTGAC	@@@@@@@@@@@@@@@@@@@@@@@@@@@@@@@@@@@@@@@@@@@@@@@@@@@@@@@@@@@@@@@@@@@@@@@@@@@@@@@@@@@@@@@@@@@@@@@@@@@@@@@@@@@@@@@@@@@@@@@@@@@@@@@@@@@@@@@@@@@@@@@@@@@@@@	NM:i:0	MD:Z:150	AS:i:150	XS:i:0
m1_12445_12595_-1_m1_12117_12267_1	0	NODE_2_length_50027_cov_41.0040_ID_3	23625	60	150M	*	0	0	GCCACCTATCCCATAGGGTTTAACCATAGAGAGTGGTATAGGATGGACATGGTGGTAATACGCTGTCTCAGACCGCTGACTGTGTAACATAGTATCGCCCGGGACCCTCCGTAATGATCATAAGATAGCCTGAATTGGCCTGGGGCGCTG	GGGGGGGGGGGGGGGGGGGGGGGGGGGGGGGGGGGGGGGGGGGGGGGGGGGGGGGGGGGGGGGGGGGGGGGGGGGGGGGGGGGGGGGGGGGGGGGGGGGGGGGGGGGGGGGGGGGGGGGGGGGGGGGGGGGGGGGGGGGGGGGGGGGGGG	NM:i:0	MD:Z:150	AS:i:150	XS:i:0
m1_18417_18567_1_m1_18699_18849_-1	16	NODE_2_length_50027_cov_41.0040_ID_3	30207	60	150M	*	0	0	GCCGCTGACAAGTCCAAAACAACTGTCCCCGCAGTCACGGCCTTCCTGATTGTCCGTTTGCGGTTAGTTTCGAAAATGCGAAGACCTCGGGACACGACGGGCGGCGAGAGTTCTGCAACGCCGCACTTCTTAATTCGACTCGGTTATAAT	AAAAAAAAAAAAAAAAAAAAAAAAAAAAAAAAAAAAAAAAAAAAAAAAAAAAAAAAAAAAAAAAAAAAAAAAAAAAAAAAAAAAAAAAAAAAAAAAAAAAAAAAAAAAAAAAAAAAAAAAAAAAAAAAAAAAAAAAAAAAAAAAAAAAAA	NM:i:0	MD:Z:150	AS:i:150	XS:i:0
m1_25806_25956_-1_m1_25437_25587_1	0	NODE_2_length_50027_cov_41.0040_ID_3	36945	60	150M	*	0	0	TTTCACGGTTGAGTCGGGCTCAATTCCCACTACAGCCCGAATTTCTATGCAGCTGCGCGCCAGGCTTTAACTAGAAGGACAAAGTGGATGCACAACATCCTTGTCAAGGAACTTGGGATCCGGGAGTAAATGTCTGTCGCGAAAGAGTTT	CCCCCCCCCCCCCCCCCCCCCCCCCCCCCCCCCCCCCCCCCCCCCCCCCCCCCCCCCCCCCCCCCCCCCCCCCCCCCCCCCCCCCCCCCCCCCCCCCCCCCCCCCCCCCCCCCCCCCCCCCCCCCCCCCCCCCCCCCCCCCCCCCCCCCC	NM:i:0	MD:Z:150	AS:i:150	XS:i:0
m1_2531_2681_1_m1_3012_3162_-1	16	NODE_2_length_50027_cov_41.0040_ID_3	14520	60	150M	*	0	0	AGTTGGGACCGACCCTCCAAACTTCTCCTGTATCTTTCGGCCTAGGGTTACCGTCAGGAGCGTCGCGGCTTAATGTAAGCACTCTCCCCGGTTTGAACCATCAAGGATTGTGTGCCATATATAGAGCGCGCGGAGGGCCGATTCGGGGCA	FFFFFFFFFFFFFFFFFFFFFFFFFFFFFFFFFFFFFFFFFFFFFFFFFFFFFFFFFFFFFFFFFFFFFFFFFFFFFFFFFFFFFFFFFFFFFFFFFFFFFFFFFFFFFFFFFFFFFFFFFFFFFFFFFFFFFFFFFFFFFFFFFFFFFF	NM:i:0	MD:Z:150	AS:i:150	XS:i:0
m1_40254_40404_-1_m1_39685_39835_1	0	NODE_2_length_50027_cov_41.0040_ID_3	1193	60	150M	*	0	0	GTAATTAGTCGAACTGTCATGAGACGGTTATACGCAGCTGTTCGACTCTACGGATACCCCACCCTTTTCTCTCGCGGTCGAATTGAGCGCCAAGGATAGACAGGGTAAGACGTATCCATCCAAAGGATTTTGGGACACCTACTGTAGACT	CCCCCCCCCCCCCCCCCCCCCCCCCCCCCCCCCCCCCCCCCCCCCCCCCCCCCCCCCCCCCCCCCCCCCCCCCCCCCCCCCCCCCCCCCCCCCCCCCCCCCCCCCCCCCCCCCCCCCCCCCCCCCCCCCCCCCCCCCCCCCCCCCCCCCC	NM:i:0	MD:Z:150	AS:i:150	XS:i:0
m1_19146_19296_1_m1_19517_19667_-1	16	NODE_2_length_50027_cov_41.0040_ID_3	31025	60	150M	*	0	0	AGGAGGTGCGCTGGTGCAGGATACGTAAGATCCAACCGTTGTGCAATAAGCTCCTGCCCACCATGCAGGGTCATGTCCGCGGCACAATTAAATAGCGTCCGTCTGACCCTAGTAGCCACGTCATCTCGGCTGGTCGTGATCAATCTCCAC	BBBBBBBBBBBBBBBBBBBBBBBBBBBBBBBBBBBBBBBBBBBBBBBBBBBBBBBBBBBBBBBBBBBBBBBBBBBBBBBBBBBBBBBBBBBBBBBBBBBBBBBBBBBBBBBBBBBBBBBBBBBBBBBBBBBBBBBBBBBBBBBBBBBBBB	NM:i:0	MD:Z:150	AS:i:150	XS:i:0
m1_17057_17207_1_m1_17428_17578_-1	16	NODE_2_length_50027_cov_41.0040_ID_3	28936	60	150M	*	0	0	GTGTCTTAGTGTCAGCGACGAGGTGGTGTCAATTCGGCTTCGGGGTACATCCTGTCAAAGGATTTTACGGAGACGATGTACAATGCAATATTGGGAGAAAAAACCGCCGGCCTTTCAGGATTGTACATTGATGGCCGTTAATCCATGGAT	FFFFFFFFFFFFFFFFFFFFFFFFFFFFFFFFFFFFFFFFFFFFFFFFFFFFFFFFFFFFFFFFFFFFFFFFFFFFFFFFFFFFFFFFFFFFFFFFFFFFFFFFFFFFFFFFFFFFFFFFFFFFFFFFFFFFFFFFFFFFFFFFFFFFFF	NM:i:0	MD:Z:150	AS:i:150	XS:i:0
m1_39507_39657_1_m1_39834_39984_-1	16	NODE_2_length_50027_cov_41.0040_ID_3	1342	60	150M	*	0	0	TGTCGCCATATGTCTCAAAGTAAGCTTGCGCCACTGCCTGGATTCCCGTGTTACCACCGCTACCCCAACAAGGACGGCATTTAGAAAGTCATCCTTGGCAGAGCTGTATACTCAGCCTGTTGCCTAGATCGAAGCCTGCCAATACCCCGT	DDDDDDDDDDDDDDDDDDDDDDDDDDDDDDDDDDDDDDDDDDDDDDDDDDDDDDDDDDDDDDDDDDDDDDDDDDDDDDDDDDDDDDDDDDDDDDDDDDDDDDDDDDDDDDDDDDDDDDDDDDDDDDDDDDDDDDDDDDDDDDDDDDDDDD	NM:i:0	MD:Z:150	AS:i:150	XS:i:0
m1_45490_45640_1_m1_45744_45894_-1	16	NODE_2_length_50027_cov_41.0040_ID_3	7252	60	150M	*	0	0	GATGAGATTACTTAGGGACGTTCCCCCACATAATTATCGCGCGCCGCACTGCTTGGTTGCATGCTAAGCATAGCATTCACGCTCGGTCACCTAACGCGCGCATCTATAGTACCAAATCAGGTATAGACCACCATACATGGGTCATGAGCT	IIIIIIIIIIIIIIIIIIIIIIIIIIIIIIIIIIIIIIIIIIIIIIIIIIIIIIIIIIIIIIIIIIIIIIIIIIIIIIIIIIIIIIIIIIIIIIIIIIIIIIIIIIIIIIIIIIIIIIIIIIIIIIIIIIIIIIIIIIIIIIIIIIIIII	NM:i:0	MD:Z:150	AS:i:150	XS:i:0
m1_381_531_1_m1_856_1006_-1	16	NODE_2_length_50027_cov_41.0040_ID_3	12364	60	150M	*	0	0	TATATCATACGATTGGACTCAGAAATGAACAGCAACTAGGAAGAAGAGTTGCAACCATCTCACTCATCAGTGCGAAACGTTACTGGGTTACCGAGCTTACCTGCATCTGGACCGCCGAGGAGTATTCAAATGGTCCGTCCACGACCGGAC	HHHHHHHHHHHHHHHHHHHHHHHHHHHHHHHHHHHHHHHHHHHHHHHHHHHHHHHHHHHHHHHHHHHHHHHHHHHHHHHHHHHHHHHHHHHHHHHHHHHHHHHHHHHHHHHHHHHHHHHHHHHHHHHHHHHHHHHHHHHHHHHHHHHHHH	NM:i:0	MD:Z:150	AS:i:150	XS:i:0
m1_11718_11868_1_m1_11929_12079_-1	16	NODE_2_length_50027_cov_41.0040_ID_3	23437	60	150M	*	0	0	GCAAGGTCATTTCATCGAGCACGTTGGTACAGAGGCACGACTTTAAACCGATTAATCGGCAGGATCAGGCCTATATGTCAGCGATGACACAGAGTTCGGTATGTTTCTTCGTGACGCTCCACGGGCCTGCTCCTGCGAATTGTTCCACAC	@@@@@@@@@@@@@@@@@@@@@@@@@@@@@@@@@@@@@@@@@@@@@@@@@@@@@@@@@@@@@@@@@@@@@@@@@@@@@@@@@@@@@@@@@@@@@@@@@@@@@@@@@@@@@@@@@@@@@@@@@@@@@@@@@@@@@@@@@@@@@@@@@@@@@@	NM:i:0	MD:Z:150	AS:i:150	XS:i:0
m1_14502_14652_-1_m1_14243_14393_1	0	NODE_2_length_50027_cov_41.0040_ID_3	25751	60	150M	*	0	0	CTGGGGTCCGCAATTGGGCTGGAGCGAAACTAGCGGACGGCGAATAATTTACAGGAACGACGGACGACTTGAAGTCGATAGTATTCTGCCTTCGTTTCCGCGCTGCCGACAAGCGGGTATCATCGATACTTCTTGGCCAAAACAGAAGCC	FFFFFFFFFFFFFFFFFFFFFFFFFFFFFFFFFFFFFFFFFFFFFFFFFFFFFFFFFFFFFFFFFFFFFFFFFFFFFFFFFFFFFFFFFFFFFFFFFFFFFFFFFFFFFFFFFFFFFFFFFFFFFFFFFFFFFFFFFFFFFFFFFFFFFF	NM:i:0	MD:Z:150	AS:i:150	XS:i:0
m1_27503_27653_1_m1_27874_28024_-1	16	NODE_2_length_50027_cov_41.0040_ID_3	39382	60	150M	*	0	0	CCGCGAGTCTAATCGTACCTGTGTGTTGGTAGAGATGATCACAGGAAGTACGTGTTGTCAGCGCCATATGGCGGAGAGCACGCCAGATCATTTTCAGATCTACTCTCACCGCGTTGCAATAACAAGCTCGTTGTGGCACCGCGAGTTACC	DDDDDDDDDDDDDDDDDDDDDDDDDDDDDDDDDDDDDDDDDDDDDDDDDDDDDDDDDDDDDDDDDDDDDDDDDDDDDDDDDDDDDDDDDDDDDDDDDDDDDDDDDDDDDDDDDDDDDDDDDDDDDDDDDDDDDDDDDDDDDDDDDDDDDD	NM:i:0	MD:Z:150	AS:i:150	XS:i:0
m1_43223_43373_1_m1_43624_43774_-1	16	NODE_2_length_50027_cov_41.0040_ID_3	5132	60	150M	*	0	0	GGTAGAAATCCCGTAATGTAGAGAGCCTTGCCAGCATACATTCGATCTTGTGCCTCAATGAGTCTTTAGACTTCGTGCTAGTTTTATTAAGGTTATGTAAGTTCATCAACCACTCTGATGAGAGTAATATATTCTTGACAAGGAATACGG	HHHHHHHHHHHHHHHHHHHHHHHHHHHHHHHHHHHHHHHHHHHHHHHHHHHHHHHHHHHHHHHHHHHHHHHHHHHHHHHHHHHHHHHHHHHHHHHHHHHHHHHHHHHHHHHHHHHHHHHHHHHHHHHHHHHHHHHHHHHHHHHHHHHHHH	NM:i:0	MD:Z:150	AS:i:150	XS:i:0
m1_16900_17050_1_m1_17122_17272_-1	16	NODE_2_length_50027_cov_41.0040_ID_3	28630	60	150M	*	0	0	TGACCTGAGGCCACGGCTGTCCGGAAAACGTTTCTCTATCCCTTTCAGTGAAATAGAAACAAACTTATTACGATTTCACTAAACTTGCCACACTAGTCTGTAGAAAGTTAGTAGGTTGAGTGTGAACCATCTCGCTTACCGATGTAGGAG	DDDDDDDDDDDDDDDDDDDDDDDDDDDDDDDDDDDDDDDDDDDDDDDDDDDDDDDDDDDDDDDDDDDDDDDDDDDDDDDDDDDDDDDDDDDDDDDDDDDDDDDDDDDDDDDDDDDDDDDDDDDDDDDDDDDDDDDDDDDDDDDDDDDDDD	NM:i:0	MD:Z:150	AS:i:150	XS:i:0
m1_28213_28363_1_m1_28478_28628_-1	16	NODE_2_length_50027_cov_41.0040_ID_3	39986	60	150M	*	0	0	TGATTAGGTGGTCAGCTATATAAGAAGGTGTCGGTCCCTTAAGTTAATTGAAGGTTAATACTCGTCCGCACAGTCTTAACGCATATGTAAGACATCGAGCCAAGATGGCAGGCCACAGCACCCTTTACGCAGCTTGACTTTAATGGATTA	AAAAAAAAAAAAAAAAAAAAAAAAAAAAAAAAAAAAAAAAAAAAAAAAAAAAAAAAAAAAAAAAAAAAAAAAAAAAAAAAAAAAAAAAAAAAAAAAAAAAAAAAAAAAAAAAAAAAAAAAAAAAAAAAAAAAAAAAAAAAAAAAAAAAAA	NM:i:0	MD:Z:150	AS:i:150	XS:i:0
m1_26503_26653_1_m1_26856_27006_-1	16	NODE_2_length_50027_cov_41.0040_ID_3	38364	60	150M	*	0	0	TTAGCCTGTCATATCACTTCATCTCGGTTAAATGCCCTTACGGGGCTGCGACTATATCGCTACGTACACAAGGGATATTCGTGGGCGCAATTAGATGCTTAGTATCTGATCTCTTACGCTATTGCGCGGTACCTAGATGACATTGCCCAG	CCCCCCCCCCCCCCCCCCCCCCCCCCCCCCCCCCCCCCCCCCCCCCCCCCCCCCCCCCCCCCCCCCCCCCCCCCCCCCCCCCCCCCCCCCCCCCCCCCCCCCCCCCCCCCCCCCCCCCCCCCCCCCCCCCCCCCCCCCCCCCCCCCCCCC	NM:i:0	MD:Z:150	AS:i:150	XS:i:0
m1_35370_35520_1_m1_35561_35711_-1	16	NODE_2_length_50027_cov_41.0040_ID_3	47069	60	150M	*	0	0	CGGCGACGCAGGACCTTCAAAGTATATCACGGATCAATCCTGGGCCGTAGCTGATTGGGGCTGGACTTATTCGCGTGAACCTTAGGCTAAGAGATGGGGACCAGTGTTCAAAGCTTAGGACGCTCAGTCATCCACTACGGGTTCCGCGGA	DDDDDDDDDDDDDDDDDDDDDDDDDDDDDDDDDDDDDDDDDDDDDDDDDDDDDDDDDDDDDDDDDDDDDDDDDDDDDDDDDDDDDDDDDDDDDDDDDDDDDDDDDDDDDDDDDDDDDDDDDDDDDDDDDDDDDDDDDDDDDDDDDDDDDD	NM:i:0	MD:Z:150	AS:i:150	XS:i:0
m1_27704_27854_-1_m1_27424_27574_1	0	NODE_2_length_50027_cov_41.0040_ID_3	38932	60	150M	*	0	0	CTCGTGTGTATTGGAGACGATACGACAGGAGTCGCCACAGTGATCTAAGATCCAAAGAGCAACTTACAACACTATACAAATCTACTATGTTACCCTGTGTGTTTATGTAAAACTCAGATAAAGTTGCTCAAGGAATTCCTCGTGGATTCC	FFFFFFFFFFFFFFFFFFFFFFFFFFFFFFFFFFFFFFFFFFFFFFFFFFFFFFFFFFFFFFFFFFFFFFFFFFFFFFFFFFFFFFFFFFFFFFFFFFFFFFFFFFFFFFFFFFFFFFFFFFFFFFFFFFFFFFFFFFFFFFFFFFFFFF	NM:i:0	MD:Z:150	AS:i:150	XS:i:0
m1_19143_19293_1_m1_19431_19581_-1	16	NODE_2_length_50027_cov_41.0040_ID_3	30939	60	150M	*	0	0	ATGATCCCAGGTAACCCTGACACACAGCCGGAGTGATCAATGGGCACGAATTTCGGACGCGGGCTAAGTCAGGGGGGCGGATACAGAGGAGGTGCGCTGGTGCAGGATACGTAAGATCCAACCGTTGTGCAATAAGCTCCTGCCCACCAT	FFFFFFFFFFFFFFFFFFFFFFFFFFFFFFFFFFFFFFFFFFFFFFFFFFFFFFFFFFFFFFFFFFFFFFFFFFFFFFFFFFFFFFFFFFFFFFFFFFFFFFFFFFFFFFFFFFFFFFFFFFFFFFFFFFFFFFFFFFFFFFFFFFFFFF	NM:i:0	MD:Z:150	AS:i:150	XS:i:0
m1_8326_8476_1_m1_8783_8933_-1	16	NODE_2_length_50027_cov_41.0040_ID_3	20291	60	150M	*	0	0	TTTCGTAAGTATCGATATTCTCTCCACTCCGTGAGTTACCCCCACTAAGATATGAGCGTCAGAAACCGCCTGTTTAGGATGCATTTCTTGTAAGCAGCTCAGCGTAGACACATAAACTGACGGCAAATCACCCGCGAATTATTTCAGTCA	EEEEEEEEEEEEEEEEEEEEEEEEEEEEEEEEEEEEEEEEEEEEEEEEEEEEEEEEEEEEEEEEEEEEEEEEEEEEEEEEEEEEEEEEEEEEEEEEEEEEEEEEEEEEEEEEEEEEEEEEEEEEEEEEEEEEEEEEEEEEEEEEEEEEEE	NM:i:0	MD:Z:150	AS:i:150	XS:i:0
m1_7635_7785_-1_m1_7391_7541_1	0	NODE_2_length_50027_cov_41.0040_ID_3	18899	60	150M	*	0	0	GTTTGGGATCGTTGCGGATGATACGGCATCTTGGACCGTCGCCACTGTTATGAGGAGATCTACTTCTTCAGGTTACATGTTTGGAATAGCGCCCCCTGCTCAGATTAATGCTTTTTTTGGACAGCCATTGTTGTCAACATCTATGTCCAG	AAAAAAAAAAAAAAAAAAAAAAAAAAAAAAAAAAAAAAAAAAAAAAAAAAAAAAAAAAAAAAAAAAAAAAAAAAAAAAAAAAAAAAAAAAAAAAAAAAAAAAAAAAAAAAAAAAAAAAAAAAAAAAAAAAAAAAAAAAAAAAAAAAAAAA	NM:i:0	MD:Z:150	AS:i:150	XS:i:0
m1_3400_3550_1_m1_3783_3933_-1	16	NODE_2_length_50027_cov_41.0040_ID_3	15291	60	150M	*	0	0	TGGCCTCTCTGATGGAGCATAGCCTTTCGCGGCCTATTCAGGATATATACCCCCTGGGAAGGCCAGCCCGACTGTTTGATTTAAATTAATCCACATTCTGGGCTAAGCGTATGGGGCCGTCAATCTCATTGTATTTCTTAAGCCTGGCCG	AAAAAAAAAAAAAAAAAAAAAAAAAAAAAAAAAAAAAAAAAAAAAAAAAAAAAAAAAAAAAAAAAAAAAAAAAAAAAAAAAAAAAAAAAAAAAAAAAAAAAAAAAAAAAAAAAAAAAAAAAAAAAAAAAAAAAAAAAAAAAAAAAAAAAA	NM:i:0	MD:Z:150	AS:i:150	XS:i:0
m1_13990_14140_1_m1_14421_14571_-1	16	NODE_2_length_50027_cov_41.0040_ID_3	25929	60	150M	*	0	0	TGATATATCGAGCATGTCGCGCGCCCGGCCAACAATATGGATGAGTACGTCTTCTCCCCAGTTTTCTACGGCAGGCTTCGATCACTAAATGCAGCCCTGTTGGCAACAGCGAGCGATAGTGTTACGGCGAGAATTTGCTAGACCAGTGCG	AAAAAAAAAAAAAAAAAAAAAAAAAAAAAAAAAAAAAAAAAAAAAAAAAAAAAAAAAAAAAAAAAAAAAAAAAAAAAAAAAAAAAAAAAAAAAAAAAAAAAAAAAAAAAAAAAAAAAAAAAAAAAAAAAAAAAAAAAAAAAAAAAAAAAA	NM:i:0	MD:Z:150	AS:i:150	XS:i:0
m1_25833_25983_-1_m1_25523_25673_1	0	NODE_2_length_50027_cov_41.0040_ID_3	37031	60	150M	*	0	0	GATGCACAACATCCTTGTCAAGGAACTTGGGATCCGGGAGTAAATGTCTGTCGCGAAAGAGTTTGGATGATAGCTTCTTAACCACTTACACTGGGCCCGGACCCGTAGTTCACGAACATGCTATTGTTGGAAGGACAGATACACACGTAC	@@@@@@@@@@@@@@@@@@@@@@@@@@@@@@@@@@@@@@@@@@@@@@@@@@@@@@@@@@@@@@@@@@@@@@@@@@@@@@@@@@@@@@@@@@@@@@@@@@@@@@@@@@@@@@@@@@@@@@@@@@@@@@@@@@@@@@@@@@@@@@@@@@@@@@	NM:i:0	MD:Z:150	AS:i:150	XS:i:0
m1_6064_6214_1_m1_6438_6588_-1	16	NODE_2_length_50027_cov_41.0040_ID_3	17946	60	150M	*	0	0	GCCCTTGGGCCCTCCCTCTATTAGCCGGTTTACAGCAAATCTCGGCCCGTCGGCCTAACTATTTGCCCAGGTATTAATTAGAAAATTCCGTAAGAAATGCCAACGACACCAGAATAACACGGCGGCCACTACGTCTTCGAATATACAAAA	@@@@@@@@@@@@@@@@@@@@@@@@@@@@@@@@@@@@@@@@@@@@@@@@@@@@@@@@@@@@@@@@@@@@@@@@@@@@@@@@@@@@@@@@@@@@@@@@@@@@@@@@@@@@@@@@@@@@@@@@@@@@@@@@@@@@@@@@@@@@@@@@@@@@@@	NM:i:0	MD:Z:150	AS:i:150	XS:i:0
m1_44383_44533_1_m1_44690_44840_-1	16	NODE_2_length_50027_cov_41.0040_ID_3	6198	60	150M	*	0	0	AAATCTCTTGCTAAGCCAGGATGGTGAGACTTAACAAGTAACGCCTCAGGCATCTCCTGCGAAGTCTAGAAAAATTCTGTGAGTCCGGCTTTGACACCGCGTCCGCGAGGTGTTTCCTGCGGTTTCCGGGAACCACTGCGACATAAATGT	EEEEEEEEEEEEEEEEEEEEEEEEEEEEEEEEEEEEEEEEEEEEEEEEEEEEEEEEEEEEEEEEEEEEEEEEEEEEEEEEEEEEEEEEEEEEEEEEEEEEEEEEEEEEEEEEEEEEEEEEEEEEEEEEEEEEEEEEEEEEEEEEEEEEEE	NM:i:0	MD:Z:150	AS:i:150	XS:i:0
m1_4766_4916_-1_m1_4345_4495_1	0	NODE_2_length_50027_cov_41.0040_ID_3	15853	60	150M	*	0	0	CACGTATGGGATACCAAGTCTTCTAGCAAGTACTGTTCCAACACGCTGCCATATACTTCGGTCATTGGACATAGTTGCAAGCCCTTCCTTTTCTATAAGTGAATGGGCGGGACCCATTGATGCAGCTGGTCTGATTGACACCGAGCCTAA	@@@@@@@@@@@@@@@@@@@@@@@@@@@@@@@@@@@@@@@@@@@@@@@@@@@@@@@@@@@@@@@@@@@@@@@@@@@@@@@@@@@@@@@@@@@@@@@@@@@@@@@@@@@@@@@@@@@@@@@@@@@@@@@@@@@@@@@@@@@@@@@@@@@@@@	NM:i:0	MD:Z:150	AS:i:150	XS:i:0
m1_35491_35641_1_m1_35778_35928_-1	16	NODE_2_length_50027_cov_41.0040_ID_3	47286	60	150M	*	0	0	CCTGAGAGGAAATGACAACGATCCGACGGGTCGCTTATCTTTACCGACGGGGACATGATCCAGCGTGTCTTTCGCAGACAACGCGTATGGAGAGGGTGAGGCCTTCAAGTGGCCTGGGAGCAGGCCGATCCTAGTACTGTCTTTTATTCG	IIIIIIIIIIIIIIIIIIIIIIIIIIIIIIIIIIIIIIIIIIIIIIIIIIIIIIIIIIIIIIIIIIIIIIIIIIIIIIIIIIIIIIIIIIIIIIIIIIIIIIIIIIIIIIIIIIIIIIIIIIIIIIIIIIIIIIIIIIIIIIIIIIIIII	NM:i:0	MD:Z:150	AS:i:150	XS:i:0
m1_17487_17637_1_m1_17758_17908_-1	16	NODE_2_length_50027_cov_41.0040_ID_3	29266	60	150M	*	0	0	ACGTACGTATGAGTAAATAGGCCAAAGGTACATAATACGTTTGGAGGATTGGAGGGTAGAAAGCACCATTTCGTCCTCGTCCTATCCCCCGGCGAGGCAATTTCCGCAGTAGCCCCCACGAGCAATACACGTGAGACCAGTCTGAGGAAG	FFFFFFFFFFFFFFFFFFFFFFFFFFFFFFFFFFFFFFFFFFFFFFFFFFFFFFFFFFFFFFFFFFFFFFFFFFFFFFFFFFFFFFFFFFFFFFFFFFFFFFFFFFFFFFFFFFFFFFFFFFFFFFFFFFFFFFFFFFFFFFFFFFFFFF	NM:i:0	MD:Z:150	AS:i:150	XS:i:0
m1_15651_15801_1_m1_15993_16143_-1	16	NODE_2_length_50027_cov_41.0040_ID_3	27501	60	150M	*	0	0	TGAATGAAAAAGATAAATCAAAGTACCTCCGGTCGAGACGGAAGTATCCGCGTAGAACCTTGTCGTGCCGTGTTCACTTCCAGAAACGTAGCAGTCATTACGATGTATATTACGAAGACCCTATAACGTGGTCACAGGATTGATTCTCAG	@@@@@@@@@@@@@@@@@@@@@@@@@@@@@@@@@@@@@@@@@@@@@@@@@@@@@@@@@@@@@@@@@@@@@@@@@@@@@@@@@@@@@@@@@@@@@@@@@@@@@@@@@@@@@@@@@@@@@@@@@@@@@@@@@@@@@@@@@@@@@@@@@@@@@@	NM:i:0	MD:Z:150	AS:i:150	XS:i:0
m1_21257_21407_-1_m1_21119_21269_1	0	NODE_2_length_50027_cov_41.0040_ID_3	32627	60	150M	*	0	0	ATAAGGGGATGTGGACATTCACCCCATGCTCGTCAAGCCTACTGAGGCGCCATTACGGCCGCCGCTCTCAGCAATGCACCCATCTCGACATAGCGCATCGCTGCAGCACCGAACGTCGCATGGTGTGGGAACTGGACCGTTGTATACCAG	BBBBBBBBBBBBBBBBBBBBBBBBBBBBBBBBBBBBBBBBBBBBBBBBBBBBBBBBBBBBBBBBBBBBBBBBBBBBBBBBBBBBBBBBBBBBBBBBBBBBBBBBBBBBBBBBBBBBBBBBBBBBBBBBBBBBBBBBBBBBBBBBBBBBBB	NM:i:0	MD:Z:150	AS:i:150	XS:i:0
m1_2336_2486_1_m1_2526_2676_-1	16	NODE_2_length_50027_cov_41.0040_ID_3	14034	60	150M	*	0	0	CACGTTAGCGCCCGAGGAAGAACCGTGTGCTTTAGGGTAGAAGAATTCTCCCGAGGGCTTACAGAAAGAGCGTTGCTCCAACTGCGGGTATTGCACTTACAGCTTTTTGCGTTTCGACGAAAGGTGTGGTATTTGGTAGTCCCGAAAAAC	BBBBBBBBBBBBBBBBBBBBBBBBBBBBBBBBBBBBBBBBBBBBBBBBBBBBBBBBBBBBBBBBBBBBBBBBBBBBBBBBBBBBBBBBBBBBBBBBBBBBBBBBBBBBBBBBBBBBBBBBBBBBBBBBBBBBBBBBBBBBBBBBBBBBBB	NM:i:0	MD:Z:150	AS:i:150	XS:i:0
m1_5786_5936_-1_m1_5458_5608_1	0	NODE_2_length_50027_cov_41.0040_ID_3	16966	60	150M	*	0	0	CTTGTCTATAGCTAGCACAGTACGGTGGTGCGTTAGGAAGAAATTGCCATGTAAGCGCCCGGGTAGGGATTAAAGGTACAGTCGCGGCTATGAACGGGCCCGACCGTAGACATATTCTTGTGGAACGTCTCACTGTTATTTACGGAGGGA	EEEEEEEEEEEEEEEEEEEEEEEEEEEEEEEEEEEEEEEEEEEEEEEEEEEEEEEEEEEEEEEEEEEEEEEEEEEEEEEEEEEEEEEEEEEEEEEEEEEEEEEEEEEEEEEEEEEEEEEEEEEEEEEEEEEEEEEEEEEEEEEEEEEEEE	NM:i:0	MD:Z:150	AS:i:150	XS:i:0
m1_3143_3293_1_m1_3696_3846_-1	16	NODE_2_length_50027_cov_41.0040_ID_3	15204	60	150M	*	0	0	TCTCCACCGAGCGGATCTGCATATGCTTCGGTCCGACGCGATCAGGGGTCATAAGCTTTCATTTGACGATAGATCAGGCAGGTCTAATGGCCTCTCTGATGGAGCATAGCCTTTCGCGGCCTATTCAGGATATATACCCCCTGGGAAGGC	IIIIIIIIIIIIIIIIIIIIIIIIIIIIIIIIIIIIIIIIIIIIIIIIIIIIIIIIIIIIIIIIIIIIIIIIIIIIIIIIIIIIIIIIIIIIIIIIIIIIIIIIIIIIIIIIIIIIIIIIIIIIIIIIIIIIIIIIIIIIIIIIIIIIII	NM:i:0	MD:Z:150	AS:i:150	XS:i:0
m1_11552_11702_1_m1_11963_12113_-1	16	NODE_2_length_50027_cov_41.0040_ID_3	23471	60	150M	*	0	0	GCACGACTTTAAACCGATTAATCGGCAGGATCAGGCCTATATGTCAGCGATGACACAGAGTTCGGTATGTTTCTTCGTGACGCTCCACGGGCCTGCTCCTGCGAATTGTTCCACACATTATAAGACGTGCCACCGGGCGCGACTTGGTTG	FFFFFFFFFFFFFFFFFFFFFFFFFFFFFFFFFFFFFFFFFFFFFFFFFFFFFFFFFFFFFFFFFFFFFFFFFFFFFFFFFFFFFFFFFFFFFFFFFFFFFFFFFFFFFFFFFFFFFFFFFFFFFFFFFFFFFFFFFFFFFFFFFFFFFF	NM:i:0	MD:Z:150	AS:i:150	XS:i:0
m1_33797_33947_-1_m1_33379_33529_1	0	NODE_2_length_50027_cov_41.0040_ID_3	44887	60	150M	*	0	0	GCTGATGACCACGTGCAAGTTCAGTGCGACGTAATATGTAAACTAGCCTCGTCGTTCATCAAATCGTTGGAATGTGTGTTTGCTGGCACCGCAAGGACCGACAGGCGTCAACTATCCGAACACGCCCCCATGGTGTATGGGTCACCAGAA	GGGGGGGGGGGGGGGGGGGGGGGGGGGGGGGGGGGGGGGGGGGGGGGGGGGGGGGGGGGGGGGGGGGGGGGGGGGGGGGGGGGGGGGGGGGGGGGGGGGGGGGGGGGGGGGGGGGGGGGGGGGGGGGGGGGGGGGGGGGGGGGGGGGGGG	NM:i:0	MD:Z:150	AS:i:150	XS:i:0
m1_29838_29988_1_m1_30175_30325_-1	16	NODE_2_length_50027_cov_41.0040_ID_3	41683	60	150M	*	0	0	GATAGGTTTTACACTCGCGACCATGCCCCGTTCACGTTGTTTCCGCGCGAACAAATCCGTCTGGCCGCGCACTTTCTGGGAACTATTTGCCAATTAGAACCATGAAGAATCGCCCCACTCAATCAGTACTTTGTTAGACTCGTGCTATGT	BBBBBBBBBBBBBBBBBBBBBBBBBBBBBBBBBBBBBBBBBBBBBBBBBBBBBBBBBBBBBBBBBBBBBBBBBBBBBBBBBBBBBBBBBBBBBBBBBBBBBBBBBBBBBBBBBBBBBBBBBBBBBBBBBBBBBBBBBBBBBBBBBBBBBB	NM:i:0	MD:Z:150	AS:i:150	XS:i:0
m1_45021_45171_-1_m1_44739_44889_1	0	NODE_2_length_50027_cov_41.0040_ID_3	6247	60	150M	*	0	0	GCATCTCCTGCGAAGTCTAGAAAAATTCTGTGAGTCCGGCTTTGACACCGCGTCCGCGAGGTGTTTCCTGCGGTTTCCGGGAACCACTGCGACATAAATGTAGGGAGAGACACGGAATCGATACGGCGTAAGGATCGAGGTTATTAATTG	EEEEEEEEEEEEEEEEEEEEEEEEEEEEEEEEEEEEEEEEEEEEEEEEEEEEEEEEEEEEEEEEEEEEEEEEEEEEEEEEEEEEEEEEEEEEEEEEEEEEEEEEEEEEEEEEEEEEEEEEEEEEEEEEEEEEEEEEEEEEEEEEEEEEEE	NM:i:0	MD:Z:150	AS:i:150	XS:i:0
m1_6707_6857_-1_m1_6310_6460_1	0	NODE_2_length_50027_cov_41.0040_ID_3	17818	60	150M	*	0	0	GACGTTTCTATGAGAGGAGTACCTTATACATACGTTCTACTTGCAGAATCCACCATAGGGGAGAGCCATCTGCATAACCATAGGAGGGGACCGTATCTCGGGAGGATCTGCCGCACAGTCAGTTTATGGCCCTTGGGCCCTCCCTCTATT	CCCCCCCCCCCCCCCCCCCCCCCCCCCCCCCCCCCCCCCCCCCCCCCCCCCCCCCCCCCCCCCCCCCCCCCCCCCCCCCCCCCCCCCCCCCCCCCCCCCCCCCCCCCCCCCCCCCCCCCCCCCCCCCCCCCCCCCCCCCCCCCCCCCCCC	NM:i:0	MD:Z:150	AS:i:150	XS:i:0
m1_1467_1617_-1_m1_1067_1217_1	0	NODE_2_length_50027_cov_41.0040_ID_3	12575	60	150M	*	0	0	CGAAGATCCGTCGATTACTATTCAATTCAAACACCGCACTTGACCCTGCAGGTATTAGTCCGCACCCACGCAGCTGCAGGTAGAGGCGGTTACCGACACTGAGTGTGTGTTTGGCGTTCACGCGTCTACGCATAGGATATATGTCGACTA	BBBBBBBBBBBBBBBBBBBBBBBBBBBBBBBBBBBBBBBBBBBBBBBBBBBBBBBBBBBBBBBBBBBBBBBBBBBBBBBBBBBBBBBBBBBBBBBBBBBBBBBBBBBBBBBBBBBBBBBBBBBBBBBBBBBBBBBBBBBBBBBBBBBBBB	NM:i:0	MD:Z:150	AS:i:150	XS:i:0
m1_46023_46173_-1_m1_45682_45832_1	0	NODE_2_length_50027_cov_41.0040_ID_3	7190	60	150M	*	0	0	CCTGAAGGTGGATAAAACCCGATAAGACAGCAAATAAAGGAGCCTTGTATCGTTAATCCGCTGATGAGATTACTTAGGGACGTTCCCCCACATAATTATCGCGCGCCGCACTGCTTGGTTGCATGCTAAGCATAGCATTCACGCTCGGTC	EEEEEEEEEEEEEEEEEEEEEEEEEEEEEEEEEEEEEEEEEEEEEEEEEEEEEEEEEEEEEEEEEEEEEEEEEEEEEEEEEEEEEEEEEEEEEEEEEEEEEEEEEEEEEEEEEEEEEEEEEEEEEEEEEEEEEEEEEEEEEEEEEEEEEE	NM:i:0	MD:Z:150	AS:i:150	XS:i:0
m1_43948_44098_-1_m1_43384_43534_1	0	NODE_2_length_50027_cov_41.0040_ID_3	4892	60	150M	*	0	0	CGACCTTCCAAGAGCATATGCGCGTTGTATTTCACTTTAAGCCCAACCCACGGAGTGGATAACTATGTATCGCGATGCACTGGACTGCGCTTACTCGCTATGTCATTGGCGGCGTTACCGTGTAAGGTTTACGCCGTTCCACATTTGCGG	DDDDDDDDDDDDDDDDDDDDDDDDDDDDDDDDDDDDDDDDDDDDDDDDDDDDDDDDDDDDDDDDDDDDDDDDDDDDDDDDDDDDDDDDDDDDDDDDDDDDDDDDDDDDDDDDDDDDDDDDDDDDDDDDDDDDDDDDDDDDDDDDDDDDDD	NM:i:0	MD:Z:150	AS:i:150	XS:i:0
m1_8734_8884_1_m1_9191_9341_-1	16	NODE_2_length_50027_cov_41.0040_ID_3	20699	60	150M	*	0	0	AGAGCAAGCTCTTTAAAACTGACCACAGTCCACATTAGTCGGTCGTCCAAGTAATGTTAATTTAATATCGGATGCAGTATTCTTCGTAAGGAGCACTCACCTTTCACGTCGGAGCCATTGTGAAGGTCGCGAGGCTGGACTCCGTAGTTA	DDDDDDDDDDDDDDDDDDDDDDDDDDDDDDDDDDDDDDDDDDDDDDDDDDDDDDDDDDDDDDDDDDDDDDDDDDDDDDDDDDDDDDDDDDDDDDDDDDDDDDDDDDDDDDDDDDDDDDDDDDDDDDDDDDDDDDDDDDDDDDDDDDDDDD	NM:i:0	MD:Z:150	AS:i:150	XS:i:0
m1_4583_4733_1_m1_4954_5104_-1	16	NODE_2_length_50027_cov_41.0040_ID_3	16462	60	150M	*	0	0	TCCCTCTACTGCAGGCCGACTAAACGGATGCGAATTTTAGCCCTACCGCCGAATCGGGATGACGAGATAGATAGGGTCGGAGTCTACAGTGTGTTGATTTAAAGCAGTAACTAATAGGATGAAGCTCATCGGCGCCAGGGTAATCAAAGT	EEEEEEEEEEEEEEEEEEEEEEEEEEEEEEEEEEEEEEEEEEEEEEEEEEEEEEEEEEEEEEEEEEEEEEEEEEEEEEEEEEEEEEEEEEEEEEEEEEEEEEEEEEEEEEEEEEEEEEEEEEEEEEEEEEEEEEEEEEEEEEEEEEEEEE	NM:i:0	MD:Z:150	AS:i:150	XS:i:0
m1_35686_35836_1_m1_36133_36283_-1	16	NODE_2_length_50027_cov_41.0040_ID_3	47641	60	150M	*	0	0	CCGTTGAGACTGCTTGCGATAGATCGCCGCAATGCACTAGCGATGGCATTCGATCCGATCCGAATAACTGCTGTAAATCGGAATAAATTATCACTCGACGGAGGTTGAAGTATCAATGATCCACCCTACGAACTACTCGCTTGAAAGTTT	DDDDDDDDDDDDDDDDDDDDDDDDDDDDDDDDDDDDDDDDDDDDDDDDDDDDDDDDDDDDDDDDDDDDDDDDDDDDDDDDDDDDDDDDDDDDDDDDDDDDDDDDDDDDDDDDDDDDDDDDDDDDDDDDDDDDDDDDDDDDDDDDDDDDDD	NM:i:0	MD:Z:150	AS:i:150	XS:i:0
m1_3370_3520_-1_m1_2825_2975_1	0	NODE_2_length_50027_cov_41.0040_ID_3	14333	60	150M	*	0	0	CGGAAGAGTCGAACCGATCTGTACATTGACAGGGAGAGCTTAGCGACATGGGAACGTACTGGTCAAATAGCTATCTTACGTATTTGGTCTCTTTAACCACGGCAAGTTTTATCCTTCGTGGCTACTCGGCTCAGAAACGCGAGTTCCTGG	EEEEEEEEEEEEEEEEEEEEEEEEEEEEEEEEEEEEEEEEEEEEEEEEEEEEEEEEEEEEEEEEEEEEEEEEEEEEEEEEEEEEEEEEEEEEEEEEEEEEEEEEEEEEEEEEEEEEEEEEEEEEEEEEEEEEEEEEEEEEEEEEEEEEEE	NM:i:0	MD:Z:150	AS:i:150	XS:i:0
m1_22906_23056_1_m1_23231_23381_-1	16	NODE_2_length_50027_cov_41.0040_ID_3	34739	60	150M	*	0	0	GACGATTACACCAGACAACTCAATGTCGAGCGCGCTACATATCGGCTCCCAACACACTACGGCGTTCGAGTAGATGGGGTTGCCCCAGCAAGTTGGTATGCCACCGACCTTTTGTCCACTGACAATGAATTTATGCCCGTGAGAAATCGA	FFFFFFFFFFFFFFFFFFFFFFFFFFFFFFFFFFFFFFFFFFFFFFFFFFFFFFFFFFFFFFFFFFFFFFFFFFFFFFFFFFFFFFFFFFFFFFFFFFFFFFFFFFFFFFFFFFFFFFFFFFFFFFFFFFFFFFFFFFFFFFFFFFFFFF	NM:i:0	MD:Z:150	AS:i:150	XS:i:0
m1_19696_19846_1_m1_20157_20307_-1	16	NODE_2_length_50027_cov_41.0040_ID_3	31665	60	150M	*	0	0	AACTTTGCCCCAGGACCACCTCCCCGACCTTGAACGGAAGAGATGCCAGCGAAAGGCTGTCCTAGGTCAAGAGACACCGTCGTAAAGTGGTGTCGACTCACTATTCCGCGCCTCCACAAGGGCGACGCATGGCGCATGGGCCCCCGGGGA	IIIIIIIIIIIIIIIIIIIIIIIIIIIIIIIIIIIIIIIIIIIIIIIIIIIIIIIIIIIIIIIIIIIIIIIIIIIIIIIIIIIIIIIIIIIIIIIIIIIIIIIIIIIIIIIIIIIIIIIIIIIIIIIIIIIIIIIIIIIIIIIIIIIIII	NM:i:0	MD:Z:150	AS:i:150	XS:i:0
m1_22535_22685_-1_m1_22192_22342_1	0	NODE_2_length_50027_cov_41.0040_ID_3	33700	60	150M	*	0	0	TATGGGGTTAGACAGATAGTAGTGGTGGCGGTCGAACGACGAGTGTTCTATCAACACAATCCCTTACTGTACCTCTTGACGCGTTTTCCGATCTCTTGACTTACCGATGATAATGCGTATTAAGCGCGCCTGTAGGGTTAACATATTCGG	BBBBBBBBBBBBBBBBBBBBBBBBBBBBBBBBBBBBBBBBBBBBBBBBBBBBBBBBBBBBBBBBBBBBBBBBBBBBBBBBBBBBBBBBBBBBBBBBBBBBBBBBBBBBBBBBBBBBBBBBBBBBBBBBBBBBBBBBBBBBBBBBBBBBBB	NM:i:0	MD:Z:150	AS:i:150	XS:i:0
m1_32515_32665_-1_m1_32210_32360_1	0	NODE_2_length_50027_cov_41.0040_ID_3	43718	60	150M	*	0	0	ACATACACAGATTATAAGTACGGCCTGGTCACCGCCATTACGTAGCGCATTATGACGCGGGTCGCATCCAATCGGCCCGTCAGCCGATAGGACAGTTCACTCTGTAAGTCCCCGGTGCTCCGCCGTAACGACATGACCGTCGCCAATGTA	AAAAAAAAAAAAAAAAAAAAAAAAAAAAAAAAAAAAAAAAAAAAAAAAAAAAAAAAAAAAAAAAAAAAAAAAAAAAAAAAAAAAAAAAAAAAAAAAAAAAAAAAAAAAAAAAAAAAAAAAAAAAAAAAAAAAAAAAAAAAAAAAAAAAAA	NM:i:0	MD:Z:150	AS:i:150	XS:i:0
m1_19318_19468_1_m1_19724_19874_-1	16	NODE_2_length_50027_cov_41.0040_ID_3	31232	60	150M	*	0	0	CATAAAACGTTCCAGTCCCCTACACGATACCACACAGTATGGGAATCCCGTCGTACAAAATCATTGACGAAAAGCTCCCGAGCTCGCGACTCGCTGACATCCGAGGGTAGAGCTACCGGTAACTATGAGACACAGCGGCTGCACCTTGCT	EEEEEEEEEEEEEEEEEEEEEEEEEEEEEEEEEEEEEEEEEEEEEEEEEEEEEEEEEEEEEEEEEEEEEEEEEEEEEEEEEEEEEEEEEEEEEEEEEEEEEEEEEEEEEEEEEEEEEEEEEEEEEEEEEEEEEEEEEEEEEEEEEEEEEE	NM:i:0	MD:Z:150	AS:i:150	XS:i:0
m1_11930_12080_1_m1_12311_12461_-1	16	NODE_2_length_50027_cov_41.0040_ID_3	23819	60	150M	*	0	0	ACGCGATGAACGGAGTCCACGGCTACGTCAAGTGGCATTTTAGCGCTTCTCATCGGGTGTTACGGAAAAACCAATGGACCCCATCGAGTCCGTCCCTTGTCAACGCAGACCAACCCGCGGCCGATGGCGGGCGTACCTTCTAATTTTTGA	EEEEEEEEEEEEEEEEEEEEEEEEEEEEEEEEEEEEEEEEEEEEEEEEEEEEEEEEEEEEEEEEEEEEEEEEEEEEEEEEEEEEEEEEEEEEEEEEEEEEEEEEEEEEEEEEEEEEEEEEEEEEEEEEEEEEEEEEEEEEEEEEEEEEEE	NM:i:0	MD:Z:150	AS:i:150	XS:i:0
m1_45860_46010_1_m1_46294_46444_-1	16	NODE_2_length_50027_cov_41.0040_ID_3	7802	60	150M	*	0	0	CGCGGTAGGGCCTTGGCACGGTCGGGGAGAGCCACTCCATAGGAATTGAGTCATCATGTCTATGTACGTTCCGGTGAGCGTATAGAGATCCATGACCTGAGTTGTGGTTCAGGATTTTTATAAACGTCTCAATTTTCTGAGGCCAACGTA	AAAAAAAAAAAAAAAAAAAAAAAAAAAAAAAAAAAAAAAAAAAAAAAAAAAAAAAAAAAAAAAAAAAAAAAAAAAAAAAAAAAAAAAAAAAAAAAAAAAAAAAAAAAAAAAAAAAAAAAAAAAAAAAAAAAAAAAAAAAAAAAAAAAAAA	NM:i:0	MD:Z:150	AS:i:150	XS:i:0
m1_35038_35188_1_m1_35371_35521_-1	16	NODE_2_length_50027_cov_41.0040_ID_3	46879	60	150M	*	0	0	TGAATATGCCTCTCCTGGCGGATGTAGATGTAATGGTGGCGCAAAACCCCGTCTGGGCGTATTCGGGCTTCAAGTAGGTAGTGAGAATCTGCAGGATTGATATCTACTGAATCCAGATTGTACCGGTCATTGCGGGTATGTAGTATGATG	DDDDDDDDDDDDDDDDDDDDDDDDDDDDDDDDDDDDDDDDDDDDDDDDDDDDDDDDDDDDDDDDDDDDDDDDDDDDDDDDDDDDDDDDDDDDDDDDDDDDDDDDDDDDDDDDDDDDDDDDDDDDDDDDDDDDDDDDDDDDDDDDDDDDDD	NM:i:0	MD:Z:150	AS:i:150	XS:i:0
m1_40989_41139_1_m1_41306_41456_-1	16	NODE_2_length_50027_cov_41.0040_ID_3	2814	60	150M	*	0	0	TTTGTGAGTGCATGTACGCGCACACAAGAGCCGCCATCACTCCCGGCCTATGATGTGGTCCTCCGAGCGACATACTGATGTTTCGATTAACCGTCTATCGCCACTCACGCAGTGACACAATCAGAGACGAGATCACTGCGCATCCCCGAC	HHHHHHHHHHHHHHHHHHHHHHHHHHHHHHHHHHHHHHHHHHHHHHHHHHHHHHHHHHHHHHHHHHHHHHHHHHHHHHHHHHHHHHHHHHHHHHHHHHHHHHHHHHHHHHHHHHHHHHHHHHHHHHHHHHHHHHHHHHHHHHHHHHHHHH	NM:i:0	MD:Z:150	AS:i:150	XS:i:0
m1_38522_38672_1_m1_38934_39084_-1	16	NODE_2_length_50027_cov_41.0040_ID_3	442	60	150M	*	0	0	TGCTTTCTCATCCAGAGCCACGCTTATTAAGCGAGTGCCGAGATGGATTCCATCTAGACCCTCTAGTCATTCACAAAAAGCTGCTGAGGGGGGGGCCCCTTCATAGCTAGTGGTAACACCTGAGTTGTCTCTACCGAGTGTCCGTTCTTT	HHHHHHHHHHHHHHHHHHHHHHHHHHHHHHHHHHHHHHHHHHHHHHHHHHHHHHHHHHHHHHHHHHHHHHHHHHHHHHHHHHHHHHHHHHHHHHHHHHHHHHHHHHHHHHHHHHHHHHHHHHHHHHHHHHHHHHHHHHHHHHHHHHHHHH	NM:i:0	MD:Z:150	AS:i:150	XS:i:0
m1_21616_21766_1_m1_21786_21936_-1	16	NODE_2_length_50027_cov_41.0040_ID_3	33294	60	150M	*	0	0	CCTTGGGCGTAGAGTTTTCGGATTTCTAGAACGAACAACTATATCTACACTATAACAACGATGAAAAATACGTATTGTGTATTCCCTGGACGGTCCATCAGCCCCCGGAAATATACATCAAATACAGGATGGGGTATTTATACAATCATG	EEEEEEEEEEEEEEEEEEEEEEEEEEEEEEEEEEEEEEEEEEEEEEEEEEEEEEEEEEEEEEEEEEEEEEEEEEEEEEEEEEEEEEEEEEEEEEEEEEEEEEEEEEEEEEEEEEEEEEEEEEEEEEEEEEEEEEEEEEEEEEEEEEEEEE	NM:i:0	MD:Z:150	AS:i:150	XS:i:0
m1_27811_27961_1_m1_28316_28466_-1	16	NODE_2_length_50027_cov_41.0040_ID_3	39824	60	150M	*	0	0	CCCATCTTGATTTGCCGCTGCGGCAAGGGATGCGAGGACCGGAACTCAGGCCGGGGTACCCAGTAGAGCTGTGATGTTGCTCGCGGGCCAGTCGGCACCCGAAACCTTACTGGGATATGCACAAGACTGCAGTTCCCCGGCCCTTTTCCC	DDDDDDDDDDDDDDDDDDDDDDDDDDDDDDDDDDDDDDDDDDDDDDDDDDDDDDDDDDDDDDDDDDDDDDDDDDDDDDDDDDDDDDDDDDDDDDDDDDDDDDDDDDDDDDDDDDDDDDDDDDDDDDDDDDDDDDDDDDDDDDDDDDDDDD	NM:i:0	MD:Z:150	AS:i:150	XS:i:0
m1_44850_45000_-1_m1_44383_44533_1	0	NODE_2_length_50027_cov_41.0040_ID_3	5891	60	150M	*	0	0	ACGCTACGCCCCCCATGGGAATCCCTAGTGTCTACGCTAGTTCAACCTTCTACTAGTCTGAGCCCTAATGTAGTTGTTGGAGGGTGAATAATACGCTTCGGCTCCCGGACTATTTATTACGATTTAGAACGCCAGTATGCCGTCGTACCT	HHHHHHHHHHHHHHHHHHHHHHHHHHHHHHHHHHHHHHHHHHHHHHHHHHHHHHHHHHHHHHHHHHHHHHHHHHHHHHHHHHHHHHHHHHHHHHHHHHHHHHHHHHHHHHHHHHHHHHHHHHHHHHHHHHHHHHHHHHHHHHHHHHHHHH	NM:i:0	MD:Z:150	AS:i:150	XS:i:0
m1_15694_15844_1_m1_15837_15987_-1	16	NODE_2_length_50027_cov_41.0040_ID_3	27345	60	150M	*	0	0	AATGCAGAAACACAATAGCGCACCAGGACCTATACTAGTGTATCTTCACAGAGTGGTAGTGGTTCAAGTCACAAATGTTCAGGTAGTCTTGATTGTTAGATTGGACTGGCGCCCGCCGCGGATGCTCGTGGCCTAGCTACGCCGAAGTCA	FFFFFFFFFFFFFFFFFFFFFFFFFFFFFFFFFFFFFFFFFFFFFFFFFFFFFFFFFFFFFFFFFFFFFFFFFFFFFFFFFFFFFFFFFFFFFFFFFFFFFFFFFFFFFFFFFFFFFFFFFFFFFFFFFFFFFFFFFFFFFFFFFFFFFF	NM:i:0	MD:Z:150	AS:i:150	XS:i:0
m1_3955_4105_-1_m1_3625_3775_1	0	NODE_2_length_50027_cov_41.0040_ID_3	15133	60	150M	*	0	0	TTAACGTATTAGATATGGCTGTTCGGGTCCACTTCTAGAGTCGGGTGCCAGTCGGTAAGTCGGGGTCAGGTTCTCCACCGAGCGGATCTGCATATGCTTCGGTCCGACGCGATCAGGGGTCATAAGCTTTCATTTGACGATAGATCAGGC	@@@@@@@@@@@@@@@@@@@@@@@@@@@@@@@@@@@@@@@@@@@@@@@@@@@@@@@@@@@@@@@@@@@@@@@@@@@@@@@@@@@@@@@@@@@@@@@@@@@@@@@@@@@@@@@@@@@@@@@@@@@@@@@@@@@@@@@@@@@@@@@@@@@@@@	NM:i:0	MD:Z:150	AS:i:150	XS:i:0
m1_34890_35040_-1_m1_34671_34821_1	0	NODE_2_length_50027_cov_41.0040_ID_3	46179	60	150M	*	0	0	GGGACTACAAGCGCTGATCTCTGAGGCGGCACGTTAAATTGTACTATTCAATCGTGTTCTGGCAGCTGATCCTTACTACGATGAGTATGTCTTGGGCACAGGGCGTAGAAACGACGCGATTGTATCGAGTCCTAGCCACCGGCCACCTTA	GGGGGGGGGGGGGGGGGGGGGGGGGGGGGGGGGGGGGGGGGGGGGGGGGGGGGGGGGGGGGGGGGGGGGGGGGGGGGGGGGGGGGGGGGGGGGGGGGGGGGGGGGGGGGGGGGGGGGGGGGGGGGGGGGGGGGGGGGGGGGGGGGGGGGG	NM:i:0	MD:Z:150	AS:i:150	XS:i:0
m1_28851_29001_1_m1_29127_29277_-1	16	NODE_2_length_50027_cov_41.0040_ID_3	40635	60	150M	*	0	0	TACCTGTCTCACCTCCGTATTCAAAGTGCAGGCTAACGGATTCCCTAGCCCGATCTACGCAAAATAGGTGTATTTAGAGCAAGAGCAGACGTACCTTGTTATGCCCTGTTTGGGGCGGATTTGGATCCGTAAGCGCAAGCCAACTGGATT	GGGGGGGGGGGGGGGGGGGGGGGGGGGGGGGGGGGGGGGGGGGGGGGGGGGGGGGGGGGGGGGGGGGGGGGGGGGGGGGGGGGGGGGGGGGGGGGGGGGGGGGGGGGGGGGGGGGGGGGGGGGGGGGGGGGGGGGGGGGGGGGGGGGGGG	NM:i:0	MD:Z:150	AS:i:150	XS:i:0
m1_29985_30135_-1_m1_29685_29835_1	0	NODE_2_length_50027_cov_41.0040_ID_3	41193	60	150M	*	0	0	CATATCCATGTATCATTAATTTGGCACGTGATCGTGGATCAGATCCCGGTAGAAAAGAGTTCCCCGTCCGTCGAGGGTACCTGCAGCTAACGCGTCTGCAATCCCTTGAGCGTGGTACGTCATAGAGAACAGTAATAAAGATCCTTAGGA	HHHHHHHHHHHHHHHHHHHHHHHHHHHHHHHHHHHHHHHHHHHHHHHHHHHHHHHHHHHHHHHHHHHHHHHHHHHHHHHHHHHHHHHHHHHHHHHHHHHHHHHHHHHHHHHHHHHHHHHHHHHHHHHHHHHHHHHHHHHHHHHHHHHHHH	NM:i:0	MD:Z:150	AS:i:150	XS:i:0
m1_31882_32032_-1_m1_31400_31550_1	0	NODE_2_length_50027_cov_41.0040_ID_3	42908	60	150M	*	0	0	TGGTGGCATAAGTGTGTTGCGACACATGAACCATCAGAGCGGTGTTGAACTACTGCCTTAATATCCCTTTCACTTACGTCATTGTAGTCACTGTCTCACTGAACGCCGGGCTCACGTTTTGTGTGTGGTTCTCATTAGGTATGGCACAGA	CCCCCCCCCCCCCCCCCCCCCCCCCCCCCCCCCCCCCCCCCCCCCCCCCCCCCCCCCCCCCCCCCCCCCCCCCCCCCCCCCCCCCCCCCCCCCCCCCCCCCCCCCCCCCCCCCCCCCCCCCCCCCCCCCCCCCCCCCCCCCCCCCCCCCC	NM:i:0	MD:Z:150	AS:i:150	XS:i:0
m1_40448_40598_-1_m1_40264_40414_1	0	NODE_2_length_50027_cov_41.0040_ID_3	1772	60	150M	*	0	0	GGCCGCCTTAGCTGTGTGTTCATATCTGAGTCAACCACTTTCGAGGTCGAGCGAGGGGCATTCACAACTTTCCGGCGATATCATGTCATGACACGGTTACTCCTGGTATTCCCCTCTATTCGTGCTGTAGCCACGCTCTCTAGAAGAAAT	DDDDDDDDDDDDDDDDDDDDDDDDDDDDDDDDDDDDDDDDDDDDDDDDDDDDDDDDDDDDDDDDDDDDDDDDDDDDDDDDDDDDDDDDDDDDDDDDDDDDDDDDDDDDDDDDDDDDDDDDDDDDDDDDDDDDDDDDDDDDDDDDDDDDDD	NM:i:0	MD:Z:150	AS:i:150	XS:i:0
m1_39445_39595_-1_m1_39153_39303_1	0	NODE_2_length_50027_cov_41.0040_ID_3	661	60	150M	*	0	0	TGCCGCGTCCGGTGTTGTTAAGATGTTAATGACGTTTCTTGATATTCGCTAAGTTCTCGCAGGTACTAACCCAGCAGGTCATAAGGTATGCCTAGTTCGTCCCAGGGAGGCCAAGGGGACAATTTAAATCGAAGGGCTCTACCAACTACA	@@@@@@@@@@@@@@@@@@@@@@@@@@@@@@@@@@@@@@@@@@@@@@@@@@@@@@@@@@@@@@@@@@@@@@@@@@@@@@@@@@@@@@@@@@@@@@@@@@@@@@@@@@@@@@@@@@@@@@@@@@@@@@@@@@@@@@@@@@@@@@@@@@@@@@	NM:i:0	MD:Z:150	AS:i:150	XS:i:0
m1_3183_3333_-1_m1_2761_2911_1	0	NODE_2_length_50027_cov_41.0040_ID_3	14269	60	150M	*	0	0	GGATTACGGGCGTATTTTACTAGTGGCTGGTAGAAAAAACTCGACCCGAACTTGTCAAGGCTCGCGGAAGAGTCGAACCGATCTGTACATTGACAGGGAGAGCTTAGCGACATGGGAACGTACTGGTCAAATAGCTATCTTACGTATTTG	AAAAAAAAAAAAAAAAAAAAAAAAAAAAAAAAAAAAAAAAAAAAAAAAAAAAAAAAAAAAAAAAAAAAAAAAAAAAAAAAAAAAAAAAAAAAAAAAAAAAAAAAAAAAAAAAAAAAAAAAAAAAAAAAAAAAAAAAAAAAAAAAAAAAAA	NM:i:0	MD:Z:150	AS:i:150	XS:i:0
m1_18146_18296_-1_m1_17909_18059_1	0	NODE_2_length_50027_cov_41.0040_ID_3	29417	60	150M	*	0	0	GTGACTTGTGCGTCTACTATGACCAAGTGCAACTAGTTACGAAAAGCTATGCGACAAGATGATTTTCTGACCAAAGGGTTTACCGACAGAGTGTTGATACAGTATATACGGGTGCCTGGATACAGAGTGCGACTGAAAAGTCCCCCTCCT	HHHHHHHHHHHHHHHHHHHHHHHHHHHHHHHHHHHHHHHHHHHHHHHHHHHHHHHHHHHHHHHHHHHHHHHHHHHHHHHHHHHHHHHHHHHHHHHHHHHHHHHHHHHHHHHHHHHHHHHHHHHHHHHHHHHHHHHHHHHHHHHHHHHHHH	NM:i:0	MD:Z:150	AS:i:150	XS:i:0
m1_10628_10778_-1_m1_10236_10386_1	0	NODE_2_length_50027_cov_41.0040_ID_3	21744	60	150M	*	0	0	GTGGTCGTCGGAAGTGGCTAAATGGCATACTGAGATGGCAGTAAGGTGCGAAGGGATGAACCGACAACTGATGGGCCGACAAGATAGGGAGAATTGTTATCTCGTCCCAAGATTAATACCCAAGAAGTATATCGTAGAGTGAACCTTTGC	CCCCCCCCCCCCCCCCCCCCCCCCCCCCCCCCCCCCCCCCCCCCCCCCCCCCCCCCCCCCCCCCCCCCCCCCCCCCCCCCCCCCCCCCCCCCCCCCCCCCCCCCCCCCCCCCCCCCCCCCCCCCCCCCCCCCCCCCCCCCCCCCCCCCCC	NM:i:0	MD:Z:150	AS:i:150	XS:i:0
m1_33714_33864_-1_m1_33365_33515_1	0	NODE_2_length_50027_cov_41.0040_ID_3	44873	60	150M	*	0	0	TTGCTGTTGACCTTGCTGATGACCACGTGCAAGTTCAGTGCGACGTAATATGTAAACTAGCCTCGTCGTTCATCAAATCGTTGGAATGTGTGTTTGCTGGCACCGCAAGGACCGACAGGCGTCAACTATCCGAACACGCCCCCATGGTGT	AAAAAAAAAAAAAAAAAAAAAAAAAAAAAAAAAAAAAAAAAAAAAAAAAAAAAAAAAAAAAAAAAAAAAAAAAAAAAAAAAAAAAAAAAAAAAAAAAAAAAAAAAAAAAAAAAAAAAAAAAAAAAAAAAAAAAAAAAAAAAAAAAAAAAA	NM:i:0	MD:Z:150	AS:i:150	XS:i:0
m1_785_935_-1_m1_544_694_1	0	NODE_2_length_50027_cov_41.0040_ID_3	12052	60	150M	*	0	0	TTCGCCTCCCGAAATGAATTGCACCGCAGTTGAGGGTTACCTATTAAACTATCACGGCAAGCATCAGGGAATCACCCTGCAAAGGGGGGACGAATTAGAAAAATATTAATAGATGATCCCGTACAGGCGGGCTCGACACCTCTATCCAAT	BBBBBBBBBBBBBBBBBBBBBBBBBBBBBBBBBBBBBBBBBBBBBBBBBBBBBBBBBBBBBBBBBBBBBBBBBBBBBBBBBBBBBBBBBBBBBBBBBBBBBBBBBBBBBBBBBBBBBBBBBBBBBBBBBBBBBBBBBBBBBBBBBBBBBB	NM:i:0	MD:Z:150	AS:i:150	XS:i:0
m1_5028_5178_-1_m1_4784_4934_1	0	NODE_2_length_50027_cov_41.0040_ID_3	16292	60	150M	*	0	0	TGCACCGCTGACATATTGGGTGCCCGTCTCTTACGAGAACCTGAATAGGTATAGATTCTGTCAGACAAACAGCAGCCGACCCATCTTGAATCGACTTTCGCGCGACAGTCTAACTTTTGACGGCCAACGACGAAGTGCTGGGACACGTTA	FFFFFFFFFFFFFFFFFFFFFFFFFFFFFFFFFFFFFFFFFFFFFFFFFFFFFFFFFFFFFFFFFFFFFFFFFFFFFFFFFFFFFFFFFFFFFFFFFFFFFFFFFFFFFFFFFFFFFFFFFFFFFFFFFFFFFFFFFFFFFFFFFFFFFF	NM:i:0	MD:Z:150	AS:i:150	XS:i:0
m1_12295_12445_1_m1_12690_12840_-1	16	NODE_2_length_50027_cov_41.0040_ID_3	24198	60	150M	*	0	0	CCCACACCGGGACTCTGCCGCTGGCGCAGGCAAAGATTTAGATAATAGGAACAAAAGGTATTAACTTCCGAGGCGATGGATATAAAGATAGCTATTATACCTCAGTATGGGTATATGAAAGAGAGATTACTCAAGAAACCAACTTTCGTA	FFFFFFFFFFFFFFFFFFFFFFFFFFFFFFFFFFFFFFFFFFFFFFFFFFFFFFFFFFFFFFFFFFFFFFFFFFFFFFFFFFFFFFFFFFFFFFFFFFFFFFFFFFFFFFFFFFFFFFFFFFFFFFFFFFFFFFFFFFFFFFFFFFFFFF	NM:i:0	MD:Z:150	AS:i:150	XS:i:0
m1_32997_33147_1_m1_33365_33515_-1	16	NODE_2_length_50027_cov_41.0040_ID_3	44873	60	150M	*	0	0	TTGCTGTTGACCTTGCTGATGACCACGTGCAAGTTCAGTGCGACGTAATATGTAAACTAGCCTCGTCGTTCATCAAATCGTTGGAATGTGTGTTTGCTGGCACCGCAAGGACCGACAGGCGTCAACTATCCGAACACGCCCCCATGGTGT	@@@@@@@@@@@@@@@@@@@@@@@@@@@@@@@@@@@@@@@@@@@@@@@@@@@@@@@@@@@@@@@@@@@@@@@@@@@@@@@@@@@@@@@@@@@@@@@@@@@@@@@@@@@@@@@@@@@@@@@@@@@@@@@@@@@@@@@@@@@@@@@@@@@@@@	NM:i:0	MD:Z:150	AS:i:150	XS:i:0
m1_34490_34640_-1_m1_34173_34323_1	0	NODE_2_length_50027_cov_41.0040_ID_3	45681	60	150M	*	0	0	CCAGGTGTTTCATCCTAGGTTAATTGTTCAGGATGGATTCGTAGATACTTGATCGTTGTCGGTGCGAGCCGCGGAGCTGTAAGGACAATAATATCCTACTGCGTCAGGTGGGCGAAAGGTGCGGCAATTAGAGCGGCAGGTGCACGGGCC	GGGGGGGGGGGGGGGGGGGGGGGGGGGGGGGGGGGGGGGGGGGGGGGGGGGGGGGGGGGGGGGGGGGGGGGGGGGGGGGGGGGGGGGGGGGGGGGGGGGGGGGGGGGGGGGGGGGGGGGGGGGGGGGGGGGGGGGGGGGGGGGGGGGGGG	NM:i:0	MD:Z:150	AS:i:150	XS:i:0
m1_4656_4806_-1_m1_4272_4422_1	0	NODE_2_length_50027_cov_41.0040_ID_3	15780	60	150M	*	0	0	ATATTAGGGCACACCTGAGGCAAGGCTAATCGGGTTTACGAAGTCTTCACACAACATACGTGTATCTGGAGTACACGTATGGGATACCAAGTCTTCTAGCAAGTACTGTTCCAACACGCTGCCATATACTTCGGTCATTGGACATAGTTG	DDDDDDDDDDDDDDDDDDDDDDDDDDDDDDDDDDDDDDDDDDDDDDDDDDDDDDDDDDDDDDDDDDDDDDDDDDDDDDDDDDDDDDDDDDDDDDDDDDDDDDDDDDDDDDDDDDDDDDDDDDDDDDDDDDDDDDDDDDDDDDDDDDDDDD	NM:i:0	MD:Z:150	AS:i:150	XS:i:0
m1_39874_40024_-1_m1_39475_39625_1	0	NODE_2_length_50027_cov_41.0040_ID_3	983	60	150M	*	0	0	TTCAACTTCACGTCTAGGAAGGATCAGCTCTTCTGGATCCTTATAAGGATTCATTCTGAAGACAGCTAGCATGAAAGGAATGGGCAATTGAACGCCTGACGCTAAAAATCAAGGATTAACCCAAATGGAGCTATGTTAGAATCCTAGTCC	DDDDDDDDDDDDDDDDDDDDDDDDDDDDDDDDDDDDDDDDDDDDDDDDDDDDDDDDDDDDDDDDDDDDDDDDDDDDDDDDDDDDDDDDDDDDDDDDDDDDDDDDDDDDDDDDDDDDDDDDDDDDDDDDDDDDDDDDDDDDDDDDDDDDDD	NM:i:0	MD:Z:150	AS:i:150	XS:i:0
m1_40509_40659_-1_m1_40038_40188_1	0	NODE_2_length_50027_cov_41.0040_ID_3	1546	60	150M	*	0	0	TAATAGTTTCCTTCGCGTCCGCATCGATTGTGCTGCGTAGCAGCGTTGCTGACTCTACTCCGACGATTAGTACAAGTAATTAAATGATCCAGAATACCGGTATACTATCGTAACTTTGGTCGGACATTCCGTTGTTCCGGGCGGAGCCCA	@@@@@@@@@@@@@@@@@@@@@@@@@@@@@@@@@@@@@@@@@@@@@@@@@@@@@@@@@@@@@@@@@@@@@@@@@@@@@@@@@@@@@@@@@@@@@@@@@@@@@@@@@@@@@@@@@@@@@@@@@@@@@@@@@@@@@@@@@@@@@@@@@@@@@@	NM:i:0	MD:Z:150	AS:i:150	XS:i:0
m1_9378_9528_1_m1_9701_9851_-1	16	NODE_2_length_50027_cov_41.0040_ID_3	21209	60	150M	*	0	0	TTGCTTCCGTTTCTAAACGCCCCAGGGATAGCGCCGCCCCTGTTCACGCGAATCTGGTATCCGAGATTGCTTGTCTGTTGAGACTGATCAGCTCGCTAGCGGCATCTCACCCCTGAGGAGATATTATCTCGACCATGGATACAATGAGCG	@@@@@@@@@@@@@@@@@@@@@@@@@@@@@@@@@@@@@@@@@@@@@@@@@@@@@@@@@@@@@@@@@@@@@@@@@@@@@@@@@@@@@@@@@@@@@@@@@@@@@@@@@@@@@@@@@@@@@@@@@@@@@@@@@@@@@@@@@@@@@@@@@@@@@@	NM:i:0	MD:Z:150	AS:i:150	XS:i:0
m1_39656_39806_1_m1_39963_40113_-1	16	NODE_2_length_50027_cov_41.0040_ID_3	1471	60	150M	*	0	0	CGAAGCCTGCCAATACCCCGTAGGCTGCCTGGATGATCCTCTATAACTGGGTTGCGAGAGGGTCAAATTAGCCACTAATAGTTTCCTTCGCGTCCGCATCGATTGTGCTGCGTAGCAGCGTTGCTGACTCTACTCCGACGATTAGTACAA	FFFFFFFFFFFFFFFFFFFFFFFFFFFFFFFFFFFFFFFFFFFFFFFFFFFFFFFFFFFFFFFFFFFFFFFFFFFFFFFFFFFFFFFFFFFFFFFFFFFFFFFFFFFFFFFFFFFFFFFFFFFFFFFFFFFFFFFFFFFFFFFFFFFFFF	NM:i:0	MD:Z:150	AS:i:150	XS:i:0
m1_35943_36093_1_m1_36237_36387_-1	16	NODE_2_length_50027_cov_41.0040_ID_3	47745	60	150M	*	0	0	TTGAAGTATCAATGATCCACCCTACGAACTACTCGCTTGAAAGTTTGATTAGGACTCGTGAGAGAATTCGACGACACTCAGCCTTTAGCGCATCCAGAATGTACACTCAGGACCCGGAGGTGGGCCTCCGGAGTGGGGCGTGCCTGTGGG	CCCCCCCCCCCCCCCCCCCCCCCCCCCCCCCCCCCCCCCCCCCCCCCCCCCCCCCCCCCCCCCCCCCCCCCCCCCCCCCCCCCCCCCCCCCCCCCCCCCCCCCCCCCCCCCCCCCCCCCCCCCCCCCCCCCCCCCCCCCCCCCCCCCCCC	NM:i:0	MD:Z:150	AS:i:150	XS:i:0
m1_46444_46594_-1_m1_46167_46317_1	0	NODE_2_length_50027_cov_41.0040_ID_3	7675	60	150M	*	0	0	TCTAGCGGTTGTGATGAAGGTGGCAGAATTACTCAATCGTGACCTTCATCAAAAACACTCCAAACACTGGGACCTGGAAATAGGACGACGACAGACAGAAATCGCCCGACCCTAGGCTCCCCTTTCGCGCGGTAGGGCCTTGGCACGGTC	AAAAAAAAAAAAAAAAAAAAAAAAAAAAAAAAAAAAAAAAAAAAAAAAAAAAAAAAAAAAAAAAAAAAAAAAAAAAAAAAAAAAAAAAAAAAAAAAAAAAAAAAAAAAAAAAAAAAAAAAAAAAAAAAAAAAAAAAAAAAAAAAAAAAAA	NM:i:0	MD:Z:150	AS:i:150	XS:i:0
m1_43712_43862_-1_m1_43260_43410_1	0	NODE_2_length_50027_cov_41.0040_ID_3	4768	60	150M	*	0	0	GACGCCTAAGCCCAACAAGCGTATCTCGGACTGGTGTGGTTCATGTACTTCATCTTCTGCACAAGACGGAACCAGGCGCCTAGTGCCCCTCCCTCATGTGAACTCGAATCGAACCTCAGCTTGCCGACCTTCCAAGAGCATATGCGCGTT	@@@@@@@@@@@@@@@@@@@@@@@@@@@@@@@@@@@@@@@@@@@@@@@@@@@@@@@@@@@@@@@@@@@@@@@@@@@@@@@@@@@@@@@@@@@@@@@@@@@@@@@@@@@@@@@@@@@@@@@@@@@@@@@@@@@@@@@@@@@@@@@@@@@@@@	NM:i:0	MD:Z:150	AS:i:150	XS:i:0
m1_30259_30409_1_m1_30677_30827_-1	16	NODE_2_length_50027_cov_41.0040_ID_3	42185	60	150M	*	0	0	GCTGCGCGAATGGTAGCGCGGTGCTCCACTCGTGGTACAGATCTCTGCGCGAGACCACTGCAACTTAACTTTGTATTTTCATTCAAACTCTACGGGGTAGATAGCTAGGTTTCTAGACCCGCGTACACTGGCAAGAAAATGTCGAAAGCG	@@@@@@@@@@@@@@@@@@@@@@@@@@@@@@@@@@@@@@@@@@@@@@@@@@@@@@@@@@@@@@@@@@@@@@@@@@@@@@@@@@@@@@@@@@@@@@@@@@@@@@@@@@@@@@@@@@@@@@@@@@@@@@@@@@@@@@@@@@@@@@@@@@@@@@	NM:i:0	MD:Z:150	AS:i:150	XS:i:0
m1_28650_28800_-1_m1_28338_28488_1	0	NODE_2_length_50027_cov_41.0040_ID_3	39846	60	150M	*	0	0	GCAAGGGATGCGAGGACCGGAACTCAGGCCGGGGTACCCAGTAGAGCTGTGATGTTGCTCGCGGGCCAGTCGGCACCCGAAACCTTACTGGGATATGCACAAGACTGCAGTTCCCCGGCCCTTTTCCCTAGGGAACCGCCTGATTAGGTG	EEEEEEEEEEEEEEEEEEEEEEEEEEEEEEEEEEEEEEEEEEEEEEEEEEEEEEEEEEEEEEEEEEEEEEEEEEEEEEEEEEEEEEEEEEEEEEEEEEEEEEEEEEEEEEEEEEEEEEEEEEEEEEEEEEEEEEEEEEEEEEEEEEEEEE	NM:i:0	MD:Z:150	AS:i:150	XS:i:0
m1_36042_36192_1_m1_36304_36454_-1	16	NODE_2_length_50027_cov_41.0040_ID_3	47812	60	150M	*	0	0	TCGACGACACTCAGCCTTTAGCGCATCCAGAATGTACACTCAGGACCCGGAGGTGGGCCTCCGGAGTGGGGCGTGCCTGTGGGGAGACGTGCTTACCGCCATCATTGATCGTGCGTGTACAAACGATCTAAAGGACTGGGGCAACAAGTT	BBBBBBBBBBBBBBBBBBBBBBBBBBBBBBBBBBBBBBBBBBBBBBBBBBBBBBBBBBBBBBBBBBBBBBBBBBBBBBBBBBBBBBBBBBBBBBBBBBBBBBBBBBBBBBBBBBBBBBBBBBBBBBBBBBBBBBBBBBBBBBBBBBBBBB	NM:i:0	MD:Z:150	AS:i:150	XS:i:0
m1_38560_38710_1_m1_38856_39006_-1	16	NODE_2_length_50027_cov_41.0040_ID_3	364	60	150M	*	0	0	TCGATCTGCCTTAATCGAGGTGCTCTAAATAATGTTCTGGAGGTGGTGTCAATCTCGGACATGGGGAATGTCGACATGTGCTTTCTCATCCAGAGCCACGCTTATTAAGCGAGTGCCGAGATGGATTCCATCTAGACCCTCTAGTCATTC	IIIIIIIIIIIIIIIIIIIIIIIIIIIIIIIIIIIIIIIIIIIIIIIIIIIIIIIIIIIIIIIIIIIIIIIIIIIIIIIIIIIIIIIIIIIIIIIIIIIIIIIIIIIIIIIIIIIIIIIIIIIIIIIIIIIIIIIIIIIIIIIIIIIIII	NM:i:0	MD:Z:150	AS:i:150	XS:i:0
m1_37228_37378_-1_m1_36930_37080_1	0	NODE_2_length_50027_cov_41.0040_ID_3	48438	60	150M	*	0	0	TGACTTTCTTAGGACCCATCGGTCGATGCACAGCCACCACTTAAGCGTGCGGTTAACGCGCGTACCGATTTTGAGAGCAAGATAAAAAACAAGCGCACGTGGGTGCCCTTTACTCTATCCGCGTCCCAAGTCGCCAATCTGACCAAAGGT	AAAAAAAAAAAAAAAAAAAAAAAAAAAAAAAAAAAAAAAAAAAAAAAAAAAAAAAAAAAAAAAAAAAAAAAAAAAAAAAAAAAAAAAAAAAAAAAAAAAAAAAAAAAAAAAAAAAAAAAAAAAAAAAAAAAAAAAAAAAAAAAAAAAAAA	NM:i:0	MD:Z:150	AS:i:150	XS:i:0
m1_24317_24467_-1_m1_24031_24181_1	0	NODE_2_length_50027_cov_41.0040_ID_3	35539	60	150M	*	0	0	AGCGTATTACCATGGTGCTATTTGTGTGTGTGGACTAGAAGCATTCGTTTGTGCGTAGAGTAGGATGTTGAAGGTAGGTGACGCGGTGGTAGAAGCATACTCTATACAAGGGGGTATGTTACGAATCCAAGTTAGGTGGGCATTCTGAGT	FFFFFFFFFFFFFFFFFFFFFFFFFFFFFFFFFFFFFFFFFFFFFFFFFFFFFFFFFFFFFFFFFFFFFFFFFFFFFFFFFFFFFFFFFFFFFFFFFFFFFFFFFFFFFFFFFFFFFFFFFFFFFFFFFFFFFFFFFFFFFFFFFFFFFF	NM:i:0	MD:Z:150	AS:i:150	XS:i:0
m1_4606_4756_1_m1_4819_4969_-1	16	NODE_2_length_50027_cov_41.0040_ID_3	16327	60	150M	*	0	0	AGAACCTGAATAGGTATAGATTCTGTCAGACAAACAGCAGCCGACCCATCTTGAATCGACTTTCGCGCGACAGTCTAACTTTTGACGGCCAACGACGAAGTGCTGGGACACGTTACCCGCTTGATTCACCAACCCTCCCTCTACTGCAGG	EEEEEEEEEEEEEEEEEEEEEEEEEEEEEEEEEEEEEEEEEEEEEEEEEEEEEEEEEEEEEEEEEEEEEEEEEEEEEEEEEEEEEEEEEEEEEEEEEEEEEEEEEEEEEEEEEEEEEEEEEEEEEEEEEEEEEEEEEEEEEEEEEEEEEE	NM:i:0	MD:Z:150	AS:i:150	XS:i:0
m1_37055_37205_1_m1_37443_37593_-1	16	NODE_2_length_50027_cov_41.0040_ID_3	48951	60	150M	*	0	0	AGTATTCGAAGTAGGATTCCCGCCGCCCCGATGTATAAAGGGGCAGGCAAGGGGAACCTGTATAACCTGCAGGGGCTGTGGGGCGAGTGATGAGACCTAGGTGTCCTTCTGTTTCTATTGCTGACAGTGTCCATATGTGCCCGTCTGTTA	CCCCCCCCCCCCCCCCCCCCCCCCCCCCCCCCCCCCCCCCCCCCCCCCCCCCCCCCCCCCCCCCCCCCCCCCCCCCCCCCCCCCCCCCCCCCCCCCCCCCCCCCCCCCCCCCCCCCCCCCCCCCCCCCCCCCCCCCCCCCCCCCCCCCCC	NM:i:0	MD:Z:150	AS:i:150	XS:i:0
m1_2827_2977_1_m1_3060_3210_-1	16	NODE_2_length_50027_cov_41.0040_ID_3	14568	60	150M	*	0	0	TACCGTCAGGAGCGTCGCGGCTTAATGTAAGCACTCTCCCCGGTTTGAACCATCAAGGATTGTGTGCCATATATAGAGCGCGCGGAGGGCCGATTCGGGGCATTAGATATAACATGGCTCTGCGAAGTTCGGTTACTGAAAAATGACGTA	CCCCCCCCCCCCCCCCCCCCCCCCCCCCCCCCCCCCCCCCCCCCCCCCCCCCCCCCCCCCCCCCCCCCCCCCCCCCCCCCCCCCCCCCCCCCCCCCCCCCCCCCCCCCCCCCCCCCCCCCCCCCCCCCCCCCCCCCCCCCCCCCCCCCCC	NM:i:0	MD:Z:150	AS:i:150	XS:i:0
m1_47334_47484_1_m1_47682_47832_-1	16	NODE_2_length_50027_cov_41.0040_ID_3	9190	60	150M	*	0	0	AATGGAATAGTATCATTAGAGTTCCGGTAAGCCCGTCGTGATCTTAACGCTACCGGTCCATTTGCACCTACCCCCGAACGTAGTTAGTGGAGGATCACCAGTCCTAAGGGTTGGTCAACAGTGATTCCGGCAACGAAACTCCACAGTGAC	DDDDDDDDDDDDDDDDDDDDDDDDDDDDDDDDDDDDDDDDDDDDDDDDDDDDDDDDDDDDDDDDDDDDDDDDDDDDDDDDDDDDDDDDDDDDDDDDDDDDDDDDDDDDDDDDDDDDDDDDDDDDDDDDDDDDDDDDDDDDDDDDDDDDDD	NM:i:0	MD:Z:150	AS:i:150	XS:i:0
m1_33737_33887_-1_m1_33524_33674_1	0	NODE_2_length_50027_cov_41.0040_ID_3	45032	60	150M	*	0	0	CAGAAACAGTACCATTGAAGGATCGGCATAAGGATGATCTCCAGTCAGTCGGTACTGATTTAGGACGAAGAACGTGAAATGAGGTTTAAGGCATATTTCAATGGATGGACCCCAGTCATCAGGAGCTGAAACCCGCCTACCCTTTGCCCG	FFFFFFFFFFFFFFFFFFFFFFFFFFFFFFFFFFFFFFFFFFFFFFFFFFFFFFFFFFFFFFFFFFFFFFFFFFFFFFFFFFFFFFFFFFFFFFFFFFFFFFFFFFFFFFFFFFFFFFFFFFFFFFFFFFFFFFFFFFFFFFFFFFFFFF	NM:i:0	MD:Z:150	AS:i:150	XS:i:0
m1_12746_12896_-1_m1_12561_12711_1	0	NODE_2_length_50027_cov_41.0040_ID_3	24069	60	150M	*	0	0	TCTAGTCTATCGGAATGCTCCCGAGTGGGACGGTGTTCGTGCAGATTAATTTAAGGAACATTGGCTTAGATCGTTTGTTCCTAGTGTTCGGCCCACGGTTTGGCCTGGTGGGACAAATATATAGTGGTCCCCACACCGGGACTCTGCCGC	IIIIIIIIIIIIIIIIIIIIIIIIIIIIIIIIIIIIIIIIIIIIIIIIIIIIIIIIIIIIIIIIIIIIIIIIIIIIIIIIIIIIIIIIIIIIIIIIIIIIIIIIIIIIIIIIIIIIIIIIIIIIIIIIIIIIIIIIIIIIIIIIIIIIII	NM:i:0	MD:Z:150	AS:i:150	XS:i:0
m1_22215_22365_-1_m1_21883_22033_1	0	NODE_2_length_50027_cov_41.0040_ID_3	33391	60	150M	*	0	0	TCAGCCCCCGGAAATATACATCAAATACAGGATGGGGTATTTATACAATCATGGACCTTTTAGTATTCCCAAACAACACGTCGATCATCATAAGGATAGAAGGTACGACTCTGACATAGGCTTCCTCTAGAGCCCTCTTGGAATCGACCA	AAAAAAAAAAAAAAAAAAAAAAAAAAAAAAAAAAAAAAAAAAAAAAAAAAAAAAAAAAAAAAAAAAAAAAAAAAAAAAAAAAAAAAAAAAAAAAAAAAAAAAAAAAAAAAAAAAAAAAAAAAAAAAAAAAAAAAAAAAAAAAAAAAAAAA	NM:i:0	MD:Z:150	AS:i:150	XS:i:0
m1_48104_48254_1_m1_48508_48658_-1	16	NODE_2_length_50027_cov_41.0040_ID_3	10016	60	150M	*	0	0	TTTACAGTTTCCAGCTCCTCTACCCATCCATGACAGACAGTACTGTCTATTTCCCGGGCCGCCTAGTACAACTATATCCCACATTACCGCTCCCGTAGTGCTTCGAAGCCCGATAACATAACTTTTAAGTCACTACTTGATCGGTCGGTC	DDDDDDDDDDDDDDDDDDDDDDDDDDDDDDDDDDDDDDDDDDDDDDDDDDDDDDDDDDDDDDDDDDDDDDDDDDDDDDDDDDDDDDDDDDDDDDDDDDDDDDDDDDDDDDDDDDDDDDDDDDDDDDDDDDDDDDDDDDDDDDDDDDDDDD	NM:i:0	MD:Z:150	AS:i:150	XS:i:0
m1_23222_23372_-1_m1_22945_23095_1	0	NODE_2_length_50027_cov_41.0040_ID_3	34453	60	150M	*	0	0	GCCGGTAAGAGCCGCTCCTGTATTGTAGCACTTAGTACCGCTGATAAGATTGATAACAATATGATCTGGATGACGATAATAGTTATCGGTTTGCACAGACTGTCAAGCGATAAAATGCTCTGATATAGACCGTATATGGGCCGATGAGAA	@@@@@@@@@@@@@@@@@@@@@@@@@@@@@@@@@@@@@@@@@@@@@@@@@@@@@@@@@@@@@@@@@@@@@@@@@@@@@@@@@@@@@@@@@@@@@@@@@@@@@@@@@@@@@@@@@@@@@@@@@@@@@@@@@@@@@@@@@@@@@@@@@@@@@@	NM:i:0	MD:Z:150	AS:i:150	XS:i:0
m1_43246_43396_1_m1_43519_43669_-1	16	NODE_2_length_50027_cov_41.0040_ID_3	5027	60	150M	*	0	0	GTTCCACATTTGCGGCACAGCAATATCATGCGCATCAACGACAAACTATACGTGACCCGAATCTAGCGGAGATTTTGTAAACGAAGCGGACAGTCTGTTATGACAGGTAGAAATCCCGTAATGTAGAGAGCCTTGCCAGCATACATTCGA	IIIIIIIIIIIIIIIIIIIIIIIIIIIIIIIIIIIIIIIIIIIIIIIIIIIIIIIIIIIIIIIIIIIIIIIIIIIIIIIIIIIIIIIIIIIIIIIIIIIIIIIIIIIIIIIIIIIIIIIIIIIIIIIIIIIIIIIIIIIIIIIIIIIIII	NM:i:0	MD:Z:150	AS:i:150	XS:i:0
m1_27436_27586_-1_m1_27162_27312_1	0	NODE_2_length_50027_cov_41.0040_ID_3	38670	60	150M	*	0	0	TTGGGTCCCAGCTGGCTACGCATTAAGTAGTGTTAGAGTCAAATGTCAGCTGGCGCCCTGTAGTTTCAGCTCCGGTCTAAGGGAATTATGTAAACGGCGAAGCAGCTGAAATAGGACGGTTGAGGAGATTCTTCGGTTTGCTGCTCTCGT	DDDDDDDDDDDDDDDDDDDDDDDDDDDDDDDDDDDDDDDDDDDDDDDDDDDDDDDDDDDDDDDDDDDDDDDDDDDDDDDDDDDDDDDDDDDDDDDDDDDDDDDDDDDDDDDDDDDDDDDDDDDDDDDDDDDDDDDDDDDDDDDDDDDDDD	NM:i:0	MD:Z:150	AS:i:150	XS:i:0
m1_7707_7857_1_m1_8260_8410_-1	16	NODE_2_length_50027_cov_41.0040_ID_3	19768	60	150M	*	0	0	TACTTACGTTATTAGATCACTCGGCCAGCTGATCCGTTGATCCATCCACGGGACGCGGCCACCCTTATGCAAACTTAGTTGCAAATAGTGCTACAGGTAGGCGCCATAGACGTGGATTAAACCCGAAGAAAGGGCCGGTGTTGAGCACCG	AAAAAAAAAAAAAAAAAAAAAAAAAAAAAAAAAAAAAAAAAAAAAAAAAAAAAAAAAAAAAAAAAAAAAAAAAAAAAAAAAAAAAAAAAAAAAAAAAAAAAAAAAAAAAAAAAAAAAAAAAAAAAAAAAAAAAAAAAAAAAAAAAAAAAA	NM:i:0	MD:Z:150	AS:i:150	XS:i:0
m1_35295_35445_1_m1_35600_35750_-1	16	NODE_2_length_50027_cov_41.0040_ID_3	47108	60	150M	*	0	0	CTGGGCCGTAGCTGATTGGGGCTGGACTTATTCGCGTGAACCTTAGGCTAAGAGATGGGGACCAGTGTTCAAAGCTTAGGACGCTCAGTCATCCACTACGGGTTCCGCGGAGCCCCCACGGGGGAGGACCTTCTAGCCCCATCGGGGTGG	DDDDDDDDDDDDDDDDDDDDDDDDDDDDDDDDDDDDDDDDDDDDDDDDDDDDDDDDDDDDDDDDDDDDDDDDDDDDDDDDDDDDDDDDDDDDDDDDDDDDDDDDDDDDDDDDDDDDDDDDDDDDDDDDDDDDDDDDDDDDDDDDDDDDDD	NM:i:0	MD:Z:150	AS:i:150	XS:i:0
m1_24214_24364_-1_m1_23963_24113_1	0	NODE_2_length_50027_cov_41.0040_ID_3	35471	60	150M	*	0	0	TCGTTTCCTCTTGTGGCCCAAACTTATCCGGCCCACATGAACATCCTAGTTCAAACTCAGTTCAAAGTAGCGTATTACCATGGTGCTATTTGTGTGTGTGGACTAGAAGCATTCGTTTGTGCGTAGAGTAGGATGTTGAAGGTAGGTGAC	BBBBBBBBBBBBBBBBBBBBBBBBBBBBBBBBBBBBBBBBBBBBBBBBBBBBBBBBBBBBBBBBBBBBBBBBBBBBBBBBBBBBBBBBBBBBBBBBBBBBBBBBBBBBBBBBBBBBBBBBBBBBBBBBBBBBBBBBBBBBBBBBBBBBBB	NM:i:0	MD:Z:150	AS:i:150	XS:i:0
m1_47470_47620_-1_m1_47273_47423_1	0	NODE_2_length_50027_cov_41.0040_ID_3	8781	60	150M	*	0	0	GCCCCGCCGGACATGTGAAGAACGACTACCACAAGTGAACTGCTGTAGGTCGCGACAGGGTTTACGAAGGTCGTTCCACAATGTGACAAGGAACTGAACGAGGAGAAGCTCATGTACAAAGGATCAACGTGCATATGCTATTCCCAAGGG	FFFFFFFFFFFFFFFFFFFFFFFFFFFFFFFFFFFFFFFFFFFFFFFFFFFFFFFFFFFFFFFFFFFFFFFFFFFFFFFFFFFFFFFFFFFFFFFFFFFFFFFFFFFFFFFFFFFFFFFFFFFFFFFFFFFFFFFFFFFFFFFFFFFFFF	NM:i:0	MD:Z:150	AS:i:150	XS:i:0
m1_9568_9718_-1_m1_9247_9397_1	0	NODE_2_length_50027_cov_41.0040_ID_3	20755	60	150M	*	0	0	TTAATTTAATATCGGATGCAGTATTCTTCGTAAGGAGCACTCACCTTTCACGTCGGAGCCATTGTGAAGGTCGCGAGGCTGGACTCCGTAGTTATGTGATTAGACAGCCCTACGTACTCTCGCTTGGACTTGCGGCAGCCATCGCCTAGG	DDDDDDDDDDDDDDDDDDDDDDDDDDDDDDDDDDDDDDDDDDDDDDDDDDDDDDDDDDDDDDDDDDDDDDDDDDDDDDDDDDDDDDDDDDDDDDDDDDDDDDDDDDDDDDDDDDDDDDDDDDDDDDDDDDDDDDDDDDDDDDDDDDDDDD	NM:i:0	MD:Z:150	AS:i:150	XS:i:0
m1_26631_26781_-1_m1_26135_26285_1	0	NODE_2_length_50027_cov_41.0040_ID_3	37643	60	150M	*	0	0	GGGTTGCTGAGTGGCGGTAGGAGGGGTACGCGGCACTCATTGAACCAGCGAATAAGGTGTTACCTGTCATCCCTAGCCCGGACATCTTCGAGAGTGCACAAATGCTAGCCGCCCGTCGCATCACAAACGCACTCAAGAGATTTGGCGATT	BBBBBBBBBBBBBBBBBBBBBBBBBBBBBBBBBBBBBBBBBBBBBBBBBBBBBBBBBBBBBBBBBBBBBBBBBBBBBBBBBBBBBBBBBBBBBBBBBBBBBBBBBBBBBBBBBBBBBBBBBBBBBBBBBBBBBBBBBBBBBBBBBBBBBB	NM:i:0	MD:Z:150	AS:i:150	XS:i:0
m1_16115_16265_1_m1_16226_16376_-1	16	NODE_2_length_50027_cov_41.0040_ID_3	27734	60	150M	*	0	0	GTCGTGCCGAAGGCGCCGGGCAGTTCGAATTTTTCGGCTGCGTAATTTACCGGCTGTCTACTTCCTAGGGGAATTAACCCTTACCCTCCAGTGCTAGAGGGGGTAGTGATTCATTGTTGGTACTTTAGAGATAAAAGATCCAGGACGGCG	AAAAAAAAAAAAAAAAAAAAAAAAAAAAAAAAAAAAAAAAAAAAAAAAAAAAAAAAAAAAAAAAAAAAAAAAAAAAAAAAAAAAAAAAAAAAAAAAAAAAAAAAAAAAAAAAAAAAAAAAAAAAAAAAAAAAAAAAAAAAAAAAAAAAAA	NM:i:0	MD:Z:150	AS:i:150	XS:i:0
m1_7377_7527_1_m1_7547_7697_-1	16	NODE_2_length_50027_cov_41.0040_ID_3	19055	60	150M	*	0	0	GGCGTTCTGGCGAGGGCACCACATAGGAAAAGGGAGGAATTATGCTTCGATCAACTTTTGTTGGGTGTTCCCATTACGAAGCCCATGCATAGAAGAGGTCGCTAGGGGTTCGCACCCCCATCATCAAATCCAGTTGATAACAACATCGGG	FFFFFFFFFFFFFFFFFFFFFFFFFFFFFFFFFFFFFFFFFFFFFFFFFFFFFFFFFFFFFFFFFFFFFFFFFFFFFFFFFFFFFFFFFFFFFFFFFFFFFFFFFFFFFFFFFFFFFFFFFFFFFFFFFFFFFFFFFFFFFFFFFFFFFF	NM:i:0	MD:Z:150	AS:i:150	XS:i:0
m1_21653_21803_1_m1_21912_22062_-1	16	NODE_2_length_50027_cov_41.0040_ID_3	33420	60	150M	*	0	0	GGATGGGGTATTTATACAATCATGGACCTTTTAGTATTCCCAAACAACACGTCGATCATCATAAGGATAGAAGGTACGACTCTGACATAGGCTTCCTCTAGAGCCCTCTTGGAATCGACCACCCAATATTTTCCAATCATACATAGCAAA	CCCCCCCCCCCCCCCCCCCCCCCCCCCCCCCCCCCCCCCCCCCCCCCCCCCCCCCCCCCCCCCCCCCCCCCCCCCCCCCCCCCCCCCCCCCCCCCCCCCCCCCCCCCCCCCCCCCCCCCCCCCCCCCCCCCCCCCCCCCCCCCCCCCCCC	NM:i:0	MD:Z:150	AS:i:150	XS:i:0
m1_23467_23617_-1_m1_22967_23117_1	0	NODE_2_length_50027_cov_41.0040_ID_3	34475	60	150M	*	0	0	TTGTAGCACTTAGTACCGCTGATAAGATTGATAACAATATGATCTGGATGACGATAATAGTTATCGGTTTGCACAGACTGTCAAGCGATAAAATGCTCTGATATAGACCGTATATGGGCCGATGAGAAAATCTTACGGCGGTCCGCCGTT	EEEEEEEEEEEEEEEEEEEEEEEEEEEEEEEEEEEEEEEEEEEEEEEEEEEEEEEEEEEEEEEEEEEEEEEEEEEEEEEEEEEEEEEEEEEEEEEEEEEEEEEEEEEEEEEEEEEEEEEEEEEEEEEEEEEEEEEEEEEEEEEEEEEEEE	NM:i:0	MD:Z:150	AS:i:150	XS:i:0
m1_18709_18859_-1_m1_18195_18345_1	0	NODE_2_length_50027_cov_41.0040_ID_3	29703	60	150M	*	0	0	TTTCGTATATTTGCCCTGATCTCCCACTCCGTACTAGGACTCCCCTGTAATAGATTAGGGTGCTAGGTGCAGGCATTCCTAATTACAATATAATCAACTCATCGGACAGCACCTCAATAACACGCTCATGCCACTATAAGATTCGGTTGA	IIIIIIIIIIIIIIIIIIIIIIIIIIIIIIIIIIIIIIIIIIIIIIIIIIIIIIIIIIIIIIIIIIIIIIIIIIIIIIIIIIIIIIIIIIIIIIIIIIIIIIIIIIIIIIIIIIIIIIIIIIIIIIIIIIIIIIIIIIIIIIIIIIIIII	NM:i:0	MD:Z:150	AS:i:150	XS:i:0
m1_12655_12805_1_m1_12879_13029_-1	16	NODE_2_length_50027_cov_41.0040_ID_3	24387	60	150M	*	0	0	CGGTGCTTGATCGCCACATAGTGTCTCAGACTCAGACGCTCACGCAGTGGGCTGTGGCCCGAAAATAAGAGGACCCGCAGAATACACCGGATGAATAGACACACCAAACGTACTCCCTAAATGTCAGGCTTTCTGGTCCCTGTGGCGCGG	IIIIIIIIIIIIIIIIIIIIIIIIIIIIIIIIIIIIIIIIIIIIIIIIIIIIIIIIIIIIIIIIIIIIIIIIIIIIIIIIIIIIIIIIIIIIIIIIIIIIIIIIIIIIIIIIIIIIIIIIIIIIIIIIIIIIIIIIIIIIIIIIIIIIII	NM:i:0	MD:Z:150	AS:i:150	XS:i:0
m1_38172_38322_-1_m1_37821_37971_1	0	NODE_2_length_50027_cov_41.0040_ID_3	49329	60	150M	*	0	0	GAACGGTTTGATATTATATAGCCTCGTGCCAAGTTCGGTGCGCCGCGCATCCTGAAGGACGTCTCGTCTGATATGCAGCTGCTTACGGAACCTCGTCCGAGCAGGGTGAGTATGATAAGAAAGTACGCTTAAGATGCTTGTTAGCGACAT	IIIIIIIIIIIIIIIIIIIIIIIIIIIIIIIIIIIIIIIIIIIIIIIIIIIIIIIIIIIIIIIIIIIIIIIIIIIIIIIIIIIIIIIIIIIIIIIIIIIIIIIIIIIIIIIIIIIIIIIIIIIIIIIIIIIIIIIIIIIIIIIIIIIIII	NM:i:0	MD:Z:150	AS:i:150	XS:i:0
m1_8875_9025_1_m1_9057_9207_-1	16	NODE_2_length_50027_cov_41.0040_ID_3	20565	60	150M	*	0	0	GGTCGCGATGTTCATGAGACTATGTATTATTGACTAGCTCCTACAAAAACCCATGTCGGGGGTGTTACTGCACGTGAATACACTCACGTGCGGCACCTACATTCCACCGTTGAGGACTAGTGCCGGCAGTGAGTAGAGCAAGCTCTTTAA	@@@@@@@@@@@@@@@@@@@@@@@@@@@@@@@@@@@@@@@@@@@@@@@@@@@@@@@@@@@@@@@@@@@@@@@@@@@@@@@@@@@@@@@@@@@@@@@@@@@@@@@@@@@@@@@@@@@@@@@@@@@@@@@@@@@@@@@@@@@@@@@@@@@@@@	NM:i:0	MD:Z:150	AS:i:150	XS:i:0
m1_11485_11635_1_m1_11874_12024_-1	16	NODE_2_length_50027_cov_41.0040_ID_3	23382	60	150M	*	0	0	AGCGGTAGCGTAGGCTGCGCCGAGGTAAGAGGACATGATTTGTATTTAAAGATCTGCAAGGTCATTTCATCGAGCACGTTGGTACAGAGGCACGACTTTAAACCGATTAATCGGCAGGATCAGGCCTATATGTCAGCGATGACACAGAGT	@@@@@@@@@@@@@@@@@@@@@@@@@@@@@@@@@@@@@@@@@@@@@@@@@@@@@@@@@@@@@@@@@@@@@@@@@@@@@@@@@@@@@@@@@@@@@@@@@@@@@@@@@@@@@@@@@@@@@@@@@@@@@@@@@@@@@@@@@@@@@@@@@@@@@@	NM:i:0	MD:Z:150	AS:i:150	XS:i:0
m1_34132_34282_1_m1_34560_34710_-1	16	NODE_2_length_50027_cov_41.0040_ID_3	46068	60	150M	*	0	0	CCTACGGGCTCCCTGAAGCCAAGTCACAAATACCGCGCATATAACTGAGCCGATAATTAGACTTTGTTAGGACGTTGGATGTCCGTAATATAGTCAATGTGCCCAATACGGGGGACTACAAGCGCTGATCTCTGAGGCGGCACGTTAAAT	@@@@@@@@@@@@@@@@@@@@@@@@@@@@@@@@@@@@@@@@@@@@@@@@@@@@@@@@@@@@@@@@@@@@@@@@@@@@@@@@@@@@@@@@@@@@@@@@@@@@@@@@@@@@@@@@@@@@@@@@@@@@@@@@@@@@@@@@@@@@@@@@@@@@@@	NM:i:0	MD:Z:150	AS:i:150	XS:i:0
m1_32018_32168_1_m1_32258_32408_-1	16	NODE_2_length_50027_cov_41.0040_ID_3	43766	60	150M	*	0	0	ATTATGACGCGGGTCGCATCCAATCGGCCCGTCAGCCGATAGGACAGTTCACTCTGTAAGTCCCCGGTGCTCCGCCGTAACGACATGACCGTCGCCAATGTACATTCCTAAACCACTTGTTCCTATGAGACAGAATCAGGTAGCTGCTCG	@@@@@@@@@@@@@@@@@@@@@@@@@@@@@@@@@@@@@@@@@@@@@@@@@@@@@@@@@@@@@@@@@@@@@@@@@@@@@@@@@@@@@@@@@@@@@@@@@@@@@@@@@@@@@@@@@@@@@@@@@@@@@@@@@@@@@@@@@@@@@@@@@@@@@@	NM:i:0	MD:Z:150	AS:i:150	XS:i:0
m1_428_578_1_m1_775_925_-1	16	NODE_2_length_50027_cov_41.0040_ID_3	12283	60	150M	*	0	0	ACCACAAAGCTACCACAACCTACCCCAACGGCATTTATGTGGGTATTTATCGGATAATAGACCGGTGCAGTCGAGACATTGTATATCATACGATTGGACTCAGAAATGAACAGCAACTAGGAAGAAGAGTTGCAACCATCTCACTCATCA	IIIIIIIIIIIIIIIIIIIIIIIIIIIIIIIIIIIIIIIIIIIIIIIIIIIIIIIIIIIIIIIIIIIIIIIIIIIIIIIIIIIIIIIIIIIIIIIIIIIIIIIIIIIIIIIIIIIIIIIIIIIIIIIIIIIIIIIIIIIIIIIIIIIIII	NM:i:0	MD:Z:150	AS:i:150	XS:i:0
m1_39779_39929_-1_m1_39333_39483_1	0	NODE_2_length_50027_cov_41.0040_ID_3	841	60	150M	*	0	0	CTTAGAAAAGGTACCCATAGTACTATAAGACTAGGTGGAACACAAAGAAGGGCGGCAAGATGCTTTGTATAAACCCAATAATGCGTCTGCCACTATGAAGAGGTTTCCGGTCATGTCAACTGCGTCGCCTTCATATAAGGGGTTCAACTT	BBBBBBBBBBBBBBBBBBBBBBBBBBBBBBBBBBBBBBBBBBBBBBBBBBBBBBBBBBBBBBBBBBBBBBBBBBBBBBBBBBBBBBBBBBBBBBBBBBBBBBBBBBBBBBBBBBBBBBBBBBBBBBBBBBBBBBBBBBBBBBBBBBBBBB	NM:i:0	MD:Z:150	AS:i:150	XS:i:0
m1_45115_45265_-1_m1_44779_44929_1	0	NODE_2_length_50027_cov_41.0040_ID_3	6287	60	150M	*	0	0	TTTGACACCGCGTCCGCGAGGTGTTTCCTGCGGTTTCCGGGAACCACTGCGACATAAATGTAGGGAGAGACACGGAATCGATACGGCGTAAGGATCGAGGTTATTAATTGGCGACGAAACGATATTCCTACACAAACTATATATTTTATA	@@@@@@@@@@@@@@@@@@@@@@@@@@@@@@@@@@@@@@@@@@@@@@@@@@@@@@@@@@@@@@@@@@@@@@@@@@@@@@@@@@@@@@@@@@@@@@@@@@@@@@@@@@@@@@@@@@@@@@@@@@@@@@@@@@@@@@@@@@@@@@@@@@@@@@	NM:i:0	MD:Z:150	AS:i:150	XS:i:0
m1_897_1047_1_m1_1238_1388_-1	16	NODE_2_length_50027_cov_41.0040_ID_3	12746	60	150M	*	0	0	TTCACCACCCTTCTCCCTATGCTGGTACTATAGCATCTAAGGGGAAACCGATTGTTCGCTACTCACCGTGCCGTGCCCTGTCGTCTTTCGCCGTTGCATTACGTCGCCTCAGAGCTAACGACAGCCCAGTCTATGGATTTGCGCCGCAGA	AAAAAAAAAAAAAAAAAAAAAAAAAAAAAAAAAAAAAAAAAAAAAAAAAAAAAAAAAAAAAAAAAAAAAAAAAAAAAAAAAAAAAAAAAAAAAAAAAAAAAAAAAAAAAAAAAAAAAAAAAAAAAAAAAAAAAAAAAAAAAAAAAAAAAA	NM:i:0	MD:Z:150	AS:i:150	XS:i:0
m1_9027_9177_1_m1_9458_9608_-1	16	NODE_2_length_50027_cov_41.0040_ID_3	20966	60	150M	*	0	0	CGTGGATACAGGCCTCAGGAAGACAAAAAGAGTTAAGCCTATGTATTACCCCTCGCAATAGCAACAGCCCTTATTGCCAGACTGGTTTAGCTAATAAGTTCACAACGGCGGGCTGACTATTTATGTCGCGTAGTTAGATTACATGTGGCT	AAAAAAAAAAAAAAAAAAAAAAAAAAAAAAAAAAAAAAAAAAAAAAAAAAAAAAAAAAAAAAAAAAAAAAAAAAAAAAAAAAAAAAAAAAAAAAAAAAAAAAAAAAAAAAAAAAAAAAAAAAAAAAAAAAAAAAAAAAAAAAAAAAAAAA	NM:i:0	MD:Z:150	AS:i:150	XS:i:0
m1_2860_3010_1_m1_3236_3386_-1	16	NODE_2_length_50027_cov_41.0040_ID_3	14744	60	150M	*	0	0	GACGTCGGAAGAAGTTACCACTATTAACCAAGATTAGAGAGCCGTGTATTCATTACGTTTAGAGAGGTCGCCTCCTGCTATAAAAGTAGGTAACCGCCATTAACGTCGCACTTGAAGAAATTCAACAACAACCCACTACCTCCGTCATCG	CCCCCCCCCCCCCCCCCCCCCCCCCCCCCCCCCCCCCCCCCCCCCCCCCCCCCCCCCCCCCCCCCCCCCCCCCCCCCCCCCCCCCCCCCCCCCCCCCCCCCCCCCCCCCCCCCCCCCCCCCCCCCCCCCCCCCCCCCCCCCCCCCCCCCC	NM:i:0	MD:Z:150	AS:i:150	XS:i:0
m1_3474_3624_1_m1_3812_3962_-1	16	NODE_2_length_50027_cov_41.0040_ID_3	15320	60	150M	*	0	0	CGGCCTATTCAGGATATATACCCCCTGGGAAGGCCAGCCCGACTGTTTGATTTAAATTAATCCACATTCTGGGCTAAGCGTATGGGGCCGTCAATCTCATTGTATTTCTTAAGCCTGGCCGTCGGCACGAGTTAAAGATCGCAGTCTCAC	FFFFFFFFFFFFFFFFFFFFFFFFFFFFFFFFFFFFFFFFFFFFFFFFFFFFFFFFFFFFFFFFFFFFFFFFFFFFFFFFFFFFFFFFFFFFFFFFFFFFFFFFFFFFFFFFFFFFFFFFFFFFFFFFFFFFFFFFFFFFFFFFFFFFFF	NM:i:0	MD:Z:150	AS:i:150	XS:i:0
m1_18969_19119_1_m1_19252_19402_-1	16	NODE_2_length_50027_cov_41.0040_ID_3	30760	60	150M	*	0	0	CCTTACTTCCAGGCACGATAGACATTCGACTGGCGTGTCCACAAGTCGCGACTGGAGAGACCAAGCTGATGGCTTTCGCAATAATCGGAGAGGGTGCTTCTCACACTTGCCTACCCGAGATCTCTGCAGCAGACTTCATCGAACAGCACC	GGGGGGGGGGGGGGGGGGGGGGGGGGGGGGGGGGGGGGGGGGGGGGGGGGGGGGGGGGGGGGGGGGGGGGGGGGGGGGGGGGGGGGGGGGGGGGGGGGGGGGGGGGGGGGGGGGGGGGGGGGGGGGGGGGGGGGGGGGGGGGGGGGGGGG	NM:i:0	MD:Z:150	AS:i:150	XS:i:0
m1_10894_11044_-1_m1_10521_10671_1	0	NODE_2_length_50027_cov_41.0040_ID_3	22029	60	150M	*	0	0	GCTGGCTTGGGACGACCGCTCTCTTTCCAGAAGAGGGCCGATAGGGCGAAAGGCCGGGATGACCTTCAATCTATCTGGAGAGCATAGATACGGGCAGTCTCTGGACTTTGCTATACGGCTGATTGTACAAATAGATAGACAAGTTGTTTT	BBBBBBBBBBBBBBBBBBBBBBBBBBBBBBBBBBBBBBBBBBBBBBBBBBBBBBBBBBBBBBBBBBBBBBBBBBBBBBBBBBBBBBBBBBBBBBBBBBBBBBBBBBBBBBBBBBBBBBBBBBBBBBBBBBBBBBBBBBBBBBBBBBBBBB	NM:i:0	MD:Z:150	AS:i:150	XS:i:0
m1_9236_9386_1_m1_9491_9641_-1	16	NODE_2_length_50027_cov_41.0040_ID_3	20999	60	150M	*	0	0	TAAGCCTATGTATTACCCCTCGCAATAGCAACAGCCCTTATTGCCAGACTGGTTTAGCTAATAAGTTCACAACGGCGGGCTGACTATTTATGTCGCGTAGTTAGATTACATGTGGCTCTTACAACCGTACCGAGCCCGCACGTTTGTCGT	HHHHHHHHHHHHHHHHHHHHHHHHHHHHHHHHHHHHHHHHHHHHHHHHHHHHHHHHHHHHHHHHHHHHHHHHHHHHHHHHHHHHHHHHHHHHHHHHHHHHHHHHHHHHHHHHHHHHHHHHHHHHHHHHHHHHHHHHHHHHHHHHHHHHHH	NM:i:0	MD:Z:150	AS:i:150	XS:i:0
m1_24418_24568_-1_m1_24258_24408_1	0	NODE_2_length_50027_cov_41.0040_ID_3	35766	60	150M	*	0	0	CCTGGTCCCGGATTGCGCCTTGGGCGAAGTCACTAGGCGTCAGTCCGCTTATCCGCTGACGGGTGGGCTTTAGTGTACGGGTTGTGGTCTCCGAAGATTGCGTTTGAGTGGTACTGTCCGCGTTATACGGCGCTTATGACTCCGACGAGC	BBBBBBBBBBBBBBBBBBBBBBBBBBBBBBBBBBBBBBBBBBBBBBBBBBBBBBBBBBBBBBBBBBBBBBBBBBBBBBBBBBBBBBBBBBBBBBBBBBBBBBBBBBBBBBBBBBBBBBBBBBBBBBBBBBBBBBBBBBBBBBBBBBBBBB	NM:i:0	MD:Z:150	AS:i:150	XS:i:0
m1_14736_14886_-1_m1_14427_14577_1	0	NODE_2_length_50027_cov_41.0040_ID_3	25935	60	150M	*	0	0	ATCGAGCATGTCGCGCGCCCGGCCAACAATATGGATGAGTACGTCTTCTCCCCAGTTTTCTACGGCAGGCTTCGATCACTAAATGCAGCCCTGTTGGCAACAGCGAGCGATAGTGTTACGGCGAGAATTTGCTAGACCAGTGCGTGGGCC	CCCCCCCCCCCCCCCCCCCCCCCCCCCCCCCCCCCCCCCCCCCCCCCCCCCCCCCCCCCCCCCCCCCCCCCCCCCCCCCCCCCCCCCCCCCCCCCCCCCCCCCCCCCCCCCCCCCCCCCCCCCCCCCCCCCCCCCCCCCCCCCCCCCCCC	NM:i:0	MD:Z:150	AS:i:150	XS:i:0
m1_8074_8224_1_m1_8355_8505_-1	16	NODE_2_length_50027_cov_41.0040_ID_3	19863	60	150M	*	0	0	GGTAGGCGCCATAGACGTGGATTAAACCCGAAGAAAGGGCCGGTGTTGAGCACCGCTCACAGCGGTAGACAGGGGTGCATGCCCGACGCTTGCTAGCTCGACTGGCGCCACTTAGCGGCAATCGTAAAGACATTTTCCTATGTTTTAGGG	BBBBBBBBBBBBBBBBBBBBBBBBBBBBBBBBBBBBBBBBBBBBBBBBBBBBBBBBBBBBBBBBBBBBBBBBBBBBBBBBBBBBBBBBBBBBBBBBBBBBBBBBBBBBBBBBBBBBBBBBBBBBBBBBBBBBBBBBBBBBBBBBBBBBBB	NM:i:0	MD:Z:150	AS:i:150	XS:i:0
m1_7325_7475_-1_m1_6957_7107_1	0	NODE_2_length_50027_cov_41.0040_ID_3	18465	60	150M	*	0	0	CACGGCCCCACTTATCTCGATTTCTTAGCAACCGAGAGTAAACCATATATTATCTATTATTCGCAACCACAGCGGAACACATCATAGTTGAACCTGGCATATTCCATACGATTTAATGATCTGATGATCATGCCGCTCGAGTCTATGTTA	EEEEEEEEEEEEEEEEEEEEEEEEEEEEEEEEEEEEEEEEEEEEEEEEEEEEEEEEEEEEEEEEEEEEEEEEEEEEEEEEEEEEEEEEEEEEEEEEEEEEEEEEEEEEEEEEEEEEEEEEEEEEEEEEEEEEEEEEEEEEEEEEEEEEEE	NM:i:0	MD:Z:150	AS:i:150	XS:i:0
m1_49178_49328_-1_m1_48794_48944_1	0	NODE_2_length_50027_cov_41.0040_ID_3	10302	60	150M	*	0	0	CTTAGCAGGACCTGGGTAGGGGGTCCATAAGAAAACCGCGGCGCGTAACGAGTCAATGGCGCAGACGATCCGATGCCTTTCTATCGCCTTCTCTGCCATAAGCCCAGATTCTGACAGTTGCCGTCTGGTCTCCACGATGGCTCCCCGGGA	HHHHHHHHHHHHHHHHHHHHHHHHHHHHHHHHHHHHHHHHHHHHHHHHHHHHHHHHHHHHHHHHHHHHHHHHHHHHHHHHHHHHHHHHHHHHHHHHHHHHHHHHHHHHHHHHHHHHHHHHHHHHHHHHHHHHHHHHHHHHHHHHHHHHHH	NM:i:0	MD:Z:150	AS:i:150	XS:i:0
m1_42849_42999_1_m1_43256_43406_-1	16	NODE_2_length_50027_cov_41.0040_ID_3	4764	60	150M	*	0	0	AGTTGACGCCTAAGCCCAACAAGCGTATCTCGGACTGGTGTGGTTCATGTACTTCATCTTCTGCACAAGACGGAACCAGGCGCCTAGTGCCCCTCCCTCATGTGAACTCGAATCGAACCTCAGCTTGCCGACCTTCCAAGAGCATATGCG	GGGGGGGGGGGGGGGGGGGGGGGGGGGGGGGGGGGGGGGGGGGGGGGGGGGGGGGGGGGGGGGGGGGGGGGGGGGGGGGGGGGGGGGGGGGGGGGGGGGGGGGGGGGGGGGGGGGGGGGGGGGGGGGGGGGGGGGGGGGGGGGGGGGGGG	NM:i:0	MD:Z:150	AS:i:150	XS:i:0
m1_3729_3879_1_m1_3996_4146_-1	16	NODE_2_length_50027_cov_41.0040_ID_3	15504	60	150M	*	0	0	CGGAGCTCATCGCACTCAGTGATGACGCGTGGGGAGCTCGGCCTGGCGGCTCGGGACACTCCTCTCTTCGGGAAAGCCACGAATCGATCGCCCTGTACCGTTCTCGTGCGGTCATGCTTCCGTAAGGTCATCCTACGCTACGACGGACGA	EEEEEEEEEEEEEEEEEEEEEEEEEEEEEEEEEEEEEEEEEEEEEEEEEEEEEEEEEEEEEEEEEEEEEEEEEEEEEEEEEEEEEEEEEEEEEEEEEEEEEEEEEEEEEEEEEEEEEEEEEEEEEEEEEEEEEEEEEEEEEEEEEEEEEE	NM:i:0	MD:Z:150	AS:i:150	XS:i:0
m1_3586_3736_-1_m1_3135_3285_1	0	NODE_2_length_50027_cov_41.0040_ID_3	14643	60	150M	*	0	0	GAGCGCGCGGAGGGCCGATTCGGGGCATTAGATATAACATGGCTCTGCGAAGTTCGGTTACTGAAAAATGACGTACTATCAATTAACCTGTTAAAGCAGACGACGTCGGAAGAAGTTACCACTATTAACCAAGATTAGAGAGCCGTGTAT	BBBBBBBBBBBBBBBBBBBBBBBBBBBBBBBBBBBBBBBBBBBBBBBBBBBBBBBBBBBBBBBBBBBBBBBBBBBBBBBBBBBBBBBBBBBBBBBBBBBBBBBBBBBBBBBBBBBBBBBBBBBBBBBBBBBBBBBBBBBBBBBBBBBBBB	NM:i:0	MD:Z:150	AS:i:150	XS:i:0
m1_5196_5346_-1_m1_4900_5050_1	0	NODE_2_length_50027_cov_41.0040_ID_3	16408	60	150M	*	0	0	TTGACGGCCAACGACGAAGTGCTGGGACACGTTACCCGCTTGATTCACCAACCCTCCCTCTACTGCAGGCCGACTAAACGGATGCGAATTTTAGCCCTACCGCCGAATCGGGATGACGAGATAGATAGGGTCGGAGTCTACAGTGTGTTG	FFFFFFFFFFFFFFFFFFFFFFFFFFFFFFFFFFFFFFFFFFFFFFFFFFFFFFFFFFFFFFFFFFFFFFFFFFFFFFFFFFFFFFFFFFFFFFFFFFFFFFFFFFFFFFFFFFFFFFFFFFFFFFFFFFFFFFFFFFFFFFFFFFFFFF	NM:i:0	MD:Z:150	AS:i:150	XS:i:0
m1_27026_27176_1_m1_27424_27574_-1	16	NODE_2_length_50027_cov_41.0040_ID_3	38932	60	150M	*	0	0	CTCGTGTGTATTGGAGACGATACGACAGGAGTCGCCACAGTGATCTAAGATCCAAAGAGCAACTTACAACACTATACAAATCTACTATGTTACCCTGTGTGTTTATGTAAAACTCAGATAAAGTTGCTCAAGGAATTCCTCGTGGATTCC	IIIIIIIIIIIIIIIIIIIIIIIIIIIIIIIIIIIIIIIIIIIIIIIIIIIIIIIIIIIIIIIIIIIIIIIIIIIIIIIIIIIIIIIIIIIIIIIIIIIIIIIIIIIIIIIIIIIIIIIIIIIIIIIIIIIIIIIIIIIIIIIIIIIIII	NM:i:0	MD:Z:150	AS:i:150	XS:i:0
m1_12557_12707_-1_m1_12364_12514_1	0	NODE_2_length_50027_cov_41.0040_ID_3	23872	60	150M	*	0	0	CGGGTGTTACGGAAAAACCAATGGACCCCATCGAGTCCGTCCCTTGTCAACGCAGACCAACCCGCGGCCGATGGCGGGCGTACCTTCTAATTTTTGACCGATGCGCAGTAACAGTCGACTATGATCTCGCTTGTAAAACGTAACGAAGGA	CCCCCCCCCCCCCCCCCCCCCCCCCCCCCCCCCCCCCCCCCCCCCCCCCCCCCCCCCCCCCCCCCCCCCCCCCCCCCCCCCCCCCCCCCCCCCCCCCCCCCCCCCCCCCCCCCCCCCCCCCCCCCCCCCCCCCCCCCCCCCCCCCCCCCC	NM:i:0	MD:Z:150	AS:i:150	XS:i:0
m1_21965_22115_1_m1_22271_22421_-1	16	NODE_2_length_50027_cov_41.0040_ID_3	33779	60	150M	*	0	0	CGCGTTTTCCGATCTCTTGACTTACCGATGATAATGCGTATTAAGCGCGCCTGTAGGGTTAACATATTCGGATGGCAGCAGGGCGCTCCGACTAAGAATCGAGTCGAAGGCATATTTGGACTGGCTCGCCGTAGTAAAGAAGGATCTCTC	BBBBBBBBBBBBBBBBBBBBBBBBBBBBBBBBBBBBBBBBBBBBBBBBBBBBBBBBBBBBBBBBBBBBBBBBBBBBBBBBBBBBBBBBBBBBBBBBBBBBBBBBBBBBBBBBBBBBBBBBBBBBBBBBBBBBBBBBBBBBBBBBBBBBBB	NM:i:0	MD:Z:150	AS:i:150	XS:i:0
m1_14611_14761_-1_m1_14247_14397_1	0	NODE_2_length_50027_cov_41.0040_ID_3	25755	60	150M	*	0	0	GGTCCGCAATTGGGCTGGAGCGAAACTAGCGGACGGCGAATAATTTACAGGAACGACGGACGACTTGAAGTCGATAGTATTCTGCCTTCGTTTCCGCGCTGCCGACAAGCGGGTATCATCGATACTTCTTGGCCAAAACAGAAGCCACAC	AAAAAAAAAAAAAAAAAAAAAAAAAAAAAAAAAAAAAAAAAAAAAAAAAAAAAAAAAAAAAAAAAAAAAAAAAAAAAAAAAAAAAAAAAAAAAAAAAAAAAAAAAAAAAAAAAAAAAAAAAAAAAAAAAAAAAAAAAAAAAAAAAAAAAA	NM:i:0	MD:Z:150	AS:i:150	XS:i:0
m1_17091_17241_1_m1_17341_17491_-1	16	NODE_2_length_50027_cov_41.0040_ID_3	28849	60	150M	*	0	0	TTGCTTGCCCTTCGCTTCCGAACCTACAACTGCATTGTCCCATAAGACTAGACAAACGGCGTATCCCAGAGCAGCTCAGTAATGGTGGTGTCTTAGTGTCAGCGACGAGGTGGTGTCAATTCGGCTTCGGGGTACATCCTGTCAAAGGAT	EEEEEEEEEEEEEEEEEEEEEEEEEEEEEEEEEEEEEEEEEEEEEEEEEEEEEEEEEEEEEEEEEEEEEEEEEEEEEEEEEEEEEEEEEEEEEEEEEEEEEEEEEEEEEEEEEEEEEEEEEEEEEEEEEEEEEEEEEEEEEEEEEEEEEE	NM:i:0	MD:Z:150	AS:i:150	XS:i:0
m1_40908_41058_1_m1_41305_41455_-1	16	NODE_2_length_50027_cov_41.0040_ID_3	2813	60	150M	*	0	0	TTTTGTGAGTGCATGTACGCGCACACAAGAGCCGCCATCACTCCCGGCCTATGATGTGGTCCTCCGAGCGACATACTGATGTTTCGATTAACCGTCTATCGCCACTCACGCAGTGACACAATCAGAGACGAGATCACTGCGCATCCCCGA	HHHHHHHHHHHHHHHHHHHHHHHHHHHHHHHHHHHHHHHHHHHHHHHHHHHHHHHHHHHHHHHHHHHHHHHHHHHHHHHHHHHHHHHHHHHHHHHHHHHHHHHHHHHHHHHHHHHHHHHHHHHHHHHHHHHHHHHHHHHHHHHHHHHHHH	NM:i:0	MD:Z:150	AS:i:150	XS:i:0
m1_12278_12428_1_m1_12506_12656_-1	16	NODE_2_length_50027_cov_41.0040_ID_3	24014	60	150M	*	0	0	ACGAAGGATGCCTGCCACCTTGGCGAGCTGGGGGGGAGGCTGATGTTGTTACCCATCTAGTCTATCGGAATGCTCCCGAGTGGGACGGTGTTCGTGCAGATTAATTTAAGGAACATTGGCTTAGATCGTTTGTTCCTAGTGTTCGGCCCA	CCCCCCCCCCCCCCCCCCCCCCCCCCCCCCCCCCCCCCCCCCCCCCCCCCCCCCCCCCCCCCCCCCCCCCCCCCCCCCCCCCCCCCCCCCCCCCCCCCCCCCCCCCCCCCCCCCCCCCCCCCCCCCCCCCCCCCCCCCCCCCCCCCCCCC	NM:i:0	MD:Z:150	AS:i:150	XS:i:0
m1_14163_14313_-1_m1_13854_14004_1	0	NODE_2_length_50027_cov_41.0040_ID_3	25362	60	150M	*	0	0	AATGTGTTCGGACCAAGTCAAGGGAGGAATGGGCGTGGTAAGGTTAGAAGGAACCTCTGCGATCCAGATAGACCTTGGTCACTCAGACACAGAGAACAACCCGGGCCGTGTCAGCCCTGGCGCTGGTTTCGACGGAATCACACTCAGGCG	FFFFFFFFFFFFFFFFFFFFFFFFFFFFFFFFFFFFFFFFFFFFFFFFFFFFFFFFFFFFFFFFFFFFFFFFFFFFFFFFFFFFFFFFFFFFFFFFFFFFFFFFFFFFFFFFFFFFFFFFFFFFFFFFFFFFFFFFFFFFFFFFFFFFFF	NM:i:0	MD:Z:150	AS:i:150	XS:i:0
m1_10419_10569_-1_m1_10118_10268_1	0	NODE_2_length_50027_cov_41.0040_ID_3	21626	60	150M	*	0	0	CTGTGTACTAGGGCGGTTCGAGTAACAAATCTCGCTCAATCTAAGAAAATAACGATGAATGCTGTATTCTTTGGAGCCAGCACTTGCTGTTTCTCGGCCGTACCACTCTCATCGATGCGTGGTCGTCGGAAGTGGCTAAATGGCATACTG	FFFFFFFFFFFFFFFFFFFFFFFFFFFFFFFFFFFFFFFFFFFFFFFFFFFFFFFFFFFFFFFFFFFFFFFFFFFFFFFFFFFFFFFFFFFFFFFFFFFFFFFFFFFFFFFFFFFFFFFFFFFFFFFFFFFFFFFFFFFFFFFFFFFFFF	NM:i:0	MD:Z:150	AS:i:150	XS:i:0
m1_7531_7681_1_m1_7911_8061_-1	16	NODE_2_length_50027_cov_41.0040_ID_3	19419	60	150M	*	0	0	TGTTAGGTAGCCGCCTCTATAAGATCGGTACAGTGTCTAACGTACACACCTGTGTGACTCTTTTGTACTAACATTTTAGAAAGATCCTACTAAAGCGCCATGCGCGTCGGCGGTTTCATATCCCTAAAGAAGTTAGTACAGATTGTCGAC	AAAAAAAAAAAAAAAAAAAAAAAAAAAAAAAAAAAAAAAAAAAAAAAAAAAAAAAAAAAAAAAAAAAAAAAAAAAAAAAAAAAAAAAAAAAAAAAAAAAAAAAAAAAAAAAAAAAAAAAAAAAAAAAAAAAAAAAAAAAAAAAAAAAAAA	NM:i:0	MD:Z:150	AS:i:150	XS:i:0
m1_7220_7370_-1_m1_6825_6975_1	0	NODE_2_length_50027_cov_41.0040_ID_3	18333	60	150M	*	0	0	CGATAAACTCAAACGAAGGGCGTGAGTGATAGACTAGCCAACTAACCCTCCGCCTCTCGAATTATTCGCAGCGTTTGTTAAAGATTAACGATACTTTCTCGACACCTGTTACCCGCTTCATCATTGGGTTTGCACGGCCCCACTTATCTC	FFFFFFFFFFFFFFFFFFFFFFFFFFFFFFFFFFFFFFFFFFFFFFFFFFFFFFFFFFFFFFFFFFFFFFFFFFFFFFFFFFFFFFFFFFFFFFFFFFFFFFFFFFFFFFFFFFFFFFFFFFFFFFFFFFFFFFFFFFFFFFFFFFFFFF	NM:i:0	MD:Z:150	AS:i:150	XS:i:0
m1_25921_26071_1_m1_26210_26360_-1	16	NODE_2_length_50027_cov_41.0040_ID_3	37718	60	150M	*	0	0	GCCCGGACATCTTCGAGAGTGCACAAATGCTAGCCGCCCGTCGCATCACAAACGCACTCAAGAGATTTGGCGATTGTTCCCTGTCTACAGTTCGAGATTCGTTGCGAGTTACACCCCGAAGGTCTACTCATTGTAGAAGTGTTCGGTGTA	GGGGGGGGGGGGGGGGGGGGGGGGGGGGGGGGGGGGGGGGGGGGGGGGGGGGGGGGGGGGGGGGGGGGGGGGGGGGGGGGGGGGGGGGGGGGGGGGGGGGGGGGGGGGGGGGGGGGGGGGGGGGGGGGGGGGGGGGGGGGGGGGGGGGGG	NM:i:0	MD:Z:150	AS:i:150	XS:i:0
m1_45561_45711_-1_m1_45303_45453_1	0	NODE_2_length_50027_cov_41.0040_ID_3	6811	60	150M	*	0	0	CGTGTAAGTGTAAGCCTAGGTTTGAACAACAGAGCGATAATGTAGGCAGCTGCTTGGGGTTATAGCCAGTTATAATACAGCTCGACGGCATCGTCATGTTCGACTTAGTTTCGTCTCTGTGCAAGGCCTGAGATCGTTAGTGATAGACGT	AAAAAAAAAAAAAAAAAAAAAAAAAAAAAAAAAAAAAAAAAAAAAAAAAAAAAAAAAAAAAAAAAAAAAAAAAAAAAAAAAAAAAAAAAAAAAAAAAAAAAAAAAAAAAAAAAAAAAAAAAAAAAAAAAAAAAAAAAAAAAAAAAAAAAA	NM:i:0	MD:Z:150	AS:i:150	XS:i:0
m1_29289_29439_1_m1_29548_29698_-1	16	NODE_2_length_50027_cov_41.0040_ID_3	41056	60	150M	*	0	0	GCCTTATGGCTTCATAGAAGGCTGGTAGGTCGCTTATAACTTGACCGGACGGAAGCCCCAAGGACCCCGAATCCTCTGAGCAAGGATAGCATTGTGCTGAACGCAAAAGAAGTGAGTGCGTATCCGATAAAGCCCCTCATATCCATGTAT	FFFFFFFFFFFFFFFFFFFFFFFFFFFFFFFFFFFFFFFFFFFFFFFFFFFFFFFFFFFFFFFFFFFFFFFFFFFFFFFFFFFFFFFFFFFFFFFFFFFFFFFFFFFFFFFFFFFFFFFFFFFFFFFFFFFFFFFFFFFFFFFFFFFFFF	NM:i:0	MD:Z:150	AS:i:150	XS:i:0
m1_596_746_-1_m1_146_296_1	0	NODE_2_length_50027_cov_41.0040_ID_3	11654	60	150M	*	0	0	CTATTGGCGCCAATGTCCGTAAGTCATTCCAACACGGTCCGGCTTCGAACTATACGATAGTTCTACAGTAATTGGTGCTAATGCCCTTGATGCGATATTAAATAGTGTGCTAAGAATATCAAGACAGTCACAGCAGATTAACGTGGTTCC	DDDDDDDDDDDDDDDDDDDDDDDDDDDDDDDDDDDDDDDDDDDDDDDDDDDDDDDDDDDDDDDDDDDDDDDDDDDDDDDDDDDDDDDDDDDDDDDDDDDDDDDDDDDDDDDDDDDDDDDDDDDDDDDDDDDDDDDDDDDDDDDDDDDDDD	NM:i:0	MD:Z:150	AS:i:150	XS:i:0
m1_4036_4186_-1_m1_3640_3790_1	0	NODE_2_length_50027_cov_41.0040_ID_3	15148	60	150M	*	0	0	TGGCTGTTCGGGTCCACTTCTAGAGTCGGGTGCCAGTCGGTAAGTCGGGGTCAGGTTCTCCACCGAGCGGATCTGCATATGCTTCGGTCCGACGCGATCAGGGGTCATAAGCTTTCATTTGACGATAGATCAGGCAGGTCTAATGGCCTC	FFFFFFFFFFFFFFFFFFFFFFFFFFFFFFFFFFFFFFFFFFFFFFFFFFFFFFFFFFFFFFFFFFFFFFFFFFFFFFFFFFFFFFFFFFFFFFFFFFFFFFFFFFFFFFFFFFFFFFFFFFFFFFFFFFFFFFFFFFFFFFFFFFFFFF	NM:i:0	MD:Z:150	AS:i:150	XS:i:0
m1_43713_43863_-1_m1_43272_43422_1	0	NODE_2_length_50027_cov_41.0040_ID_3	4780	60	150M	*	0	0	CAACAAGCGTATCTCGGACTGGTGTGGTTCATGTACTTCATCTTCTGCACAAGACGGAACCAGGCGCCTAGTGCCCCTCCCTCATGTGAACTCGAATCGAACCTCAGCTTGCCGACCTTCCAAGAGCATATGCGCGTTGTATTTCACTTT	IIIIIIIIIIIIIIIIIIIIIIIIIIIIIIIIIIIIIIIIIIIIIIIIIIIIIIIIIIIIIIIIIIIIIIIIIIIIIIIIIIIIIIIIIIIIIIIIIIIIIIIIIIIIIIIIIIIIIIIIIIIIIIIIIIIIIIIIIIIIIIIIIIIIII	NM:i:0	MD:Z:150	AS:i:150	XS:i:0
m1_16316_16466_-1_m1_16015_16165_1	0	NODE_2_length_50027_cov_41.0040_ID_3	27523	60	150M	*	0	0	GTACCTCCGGTCGAGACGGAAGTATCCGCGTAGAACCTTGTCGTGCCGTGTTCACTTCCAGAAACGTAGCAGTCATTACGATGTATATTACGAAGACCCTATAACGTGGTCACAGGATTGATTCTCAGTTAACTCTCGCTGTGCACTGTC	IIIIIIIIIIIIIIIIIIIIIIIIIIIIIIIIIIIIIIIIIIIIIIIIIIIIIIIIIIIIIIIIIIIIIIIIIIIIIIIIIIIIIIIIIIIIIIIIIIIIIIIIIIIIIIIIIIIIIIIIIIIIIIIIIIIIIIIIIIIIIIIIIIIIII	NM:i:0	MD:Z:150	AS:i:150	XS:i:0
m1_17063_17213_1_m1_17326_17476_-1	16	NODE_2_length_50027_cov_41.0040_ID_3	28834	60	150M	*	0	0	CCCACTTGCAAAAGCTTGCTTGCCCTTCGCTTCCGAACCTACAACTGCATTGTCCCATAAGACTAGACAAACGGCGTATCCCAGAGCAGCTCAGTAATGGTGGTGTCTTAGTGTCAGCGACGAGGTGGTGTCAATTCGGCTTCGGGGTAC	AAAAAAAAAAAAAAAAAAAAAAAAAAAAAAAAAAAAAAAAAAAAAAAAAAAAAAAAAAAAAAAAAAAAAAAAAAAAAAAAAAAAAAAAAAAAAAAAAAAAAAAAAAAAAAAAAAAAAAAAAAAAAAAAAAAAAAAAAAAAAAAAAAAAAA	NM:i:0	MD:Z:150	AS:i:150	XS:i:0
m1_21046_21196_-1_m1_20716_20866_1	0	NODE_2_length_50027_cov_41.0040_ID_3	32224	60	150M	*	0	0	TTTCTTCAAACCAAAATCATAGCTACACGGCGCAGTCGTATGCGAGATCAAAGGGGACATCATGCGATCCGAGGTGGTCGCAACGTGCCTACGCTGGGGACTCCTGAGTATCCTGACTCATCCTGGCATTACGTAGCCAGGGTCAAACCC	DDDDDDDDDDDDDDDDDDDDDDDDDDDDDDDDDDDDDDDDDDDDDDDDDDDDDDDDDDDDDDDDDDDDDDDDDDDDDDDDDDDDDDDDDDDDDDDDDDDDDDDDDDDDDDDDDDDDDDDDDDDDDDDDDDDDDDDDDDDDDDDDDDDDDD	NM:i:0	MD:Z:150	AS:i:150	XS:i:0
m1_43975_44125_1_m1_44434_44584_-1	16	NODE_2_length_50027_cov_41.0040_ID_3	5942	60	150M	*	0	0	ACTAGTCTGAGCCCTAATGTAGTTGTTGGAGGGTGAATAATACGCTTCGGCTCCCGGACTATTTATTACGATTTAGAACGCCAGTATGCCGTCGTACCTATTCAAACGAGAGACCACCGGATAAGAGCATTGAGTTAATATCTCCTGCCA	EEEEEEEEEEEEEEEEEEEEEEEEEEEEEEEEEEEEEEEEEEEEEEEEEEEEEEEEEEEEEEEEEEEEEEEEEEEEEEEEEEEEEEEEEEEEEEEEEEEEEEEEEEEEEEEEEEEEEEEEEEEEEEEEEEEEEEEEEEEEEEEEEEEEEE	NM:i:0	MD:Z:150	AS:i:150	XS:i:0
m1_6995_7145_-1_m1_6567_6717_1	0	NODE_2_length_50027_cov_41.0040_ID_3	18075	60	150M	*	0	0	TACGTCTTCGAATATACAAAATGGGTCCGATGAAGGCGGTCCAAAGAGATATGGAGGGCGCTAGGATTCTTATGATGATCTCAAGGATGACGTCAGGCGAGAACTTACGGTATTCATTTGTCCGAGGCGTAGGGCGTTCGGATCGCAGCT	FFFFFFFFFFFFFFFFFFFFFFFFFFFFFFFFFFFFFFFFFFFFFFFFFFFFFFFFFFFFFFFFFFFFFFFFFFFFFFFFFFFFFFFFFFFFFFFFFFFFFFFFFFFFFFFFFFFFFFFFFFFFFFFFFFFFFFFFFFFFFFFFFFFFFF	NM:i:0	MD:Z:150	AS:i:150	XS:i:0
m1_16059_16209_1_m1_16305_16455_-1	16	NODE_2_length_50027_cov_41.0040_ID_3	27813	60	150M	*	0	0	CTTACCCTCCAGTGCTAGAGGGGGTAGTGATTCATTGTTGGTACTTTAGAGATAAAAGATCCAGGACGGCGAGAACGCGTTGGTAAGTGGAGTTTCCTACGAGATTCACTCATCCGCCTGATGAGCTGTTACATTCCACTATTTGCCCCC	FFFFFFFFFFFFFFFFFFFFFFFFFFFFFFFFFFFFFFFFFFFFFFFFFFFFFFFFFFFFFFFFFFFFFFFFFFFFFFFFFFFFFFFFFFFFFFFFFFFFFFFFFFFFFFFFFFFFFFFFFFFFFFFFFFFFFFFFFFFFFFFFFFFFFF	NM:i:0	MD:Z:150	AS:i:150	XS:i:0
m1_32002_32152_1_m1_32227_32377_-1	16	NODE_2_length_50027_cov_41.0040_ID_3	43735	60	150M	*	0	0	GTACGGCCTGGTCACCGCCATTACGTAGCGCATTATGACGCGGGTCGCATCCAATCGGCCCGTCAGCCGATAGGACAGTTCACTCTGTAAGTCCCCGGTGCTCCGCCGTAACGACATGACCGTCGCCAATGTACATTCCTAAACCACTTG	EEEEEEEEEEEEEEEEEEEEEEEEEEEEEEEEEEEEEEEEEEEEEEEEEEEEEEEEEEEEEEEEEEEEEEEEEEEEEEEEEEEEEEEEEEEEEEEEEEEEEEEEEEEEEEEEEEEEEEEEEEEEEEEEEEEEEEEEEEEEEEEEEEEEEE	NM:i:0	MD:Z:150	AS:i:150	XS:i:0
m1_11903_12053_1_m1_12102_12252_-1	16	NODE_2_length_50027_cov_41.0040_ID_3	23610	60	150M	*	0	0	CGACTTGGTTGGTCCGCCACCTATCCCATAGGGTTTAACCATAGAGAGTGGTATAGGATGGACATGGTGGTAATACGCTGTCTCAGACCGCTGACTGTGTAACATAGTATCGCCCGGGACCCTCCGTAATGATCATAAGATAGCCTGAAT	AAAAAAAAAAAAAAAAAAAAAAAAAAAAAAAAAAAAAAAAAAAAAAAAAAAAAAAAAAAAAAAAAAAAAAAAAAAAAAAAAAAAAAAAAAAAAAAAAAAAAAAAAAAAAAAAAAAAAAAAAAAAAAAAAAAAAAAAAAAAAAAAAAAAAA	NM:i:0	MD:Z:150	AS:i:150	XS:i:0
m1_21078_21228_-1_m1_20703_20853_1	0	NODE_2_length_50027_cov_41.0040_ID_3	32211	60	150M	*	0	0	CTGGAGAACCGGATTTCTTCAAACCAAAATCATAGCTACACGGCGCAGTCGTATGCGAGATCAAAGGGGACATCATGCGATCCGAGGTGGTCGCAACGTGCCTACGCTGGGGACTCCTGAGTATCCTGACTCATCCTGGCATTACGTAGC	BBBBBBBBBBBBBBBBBBBBBBBBBBBBBBBBBBBBBBBBBBBBBBBBBBBBBBBBBBBBBBBBBBBBBBBBBBBBBBBBBBBBBBBBBBBBBBBBBBBBBBBBBBBBBBBBBBBBBBBBBBBBBBBBBBBBBBBBBBBBBBBBBBBBBB	NM:i:0	MD:Z:150	AS:i:150	XS:i:0
m1_46771_46921_-1_m1_46395_46545_1	0	NODE_2_length_50027_cov_41.0040_ID_3	7903	60	150M	*	0	0	TTGTGGTTCAGGATTTTTATAAACGTCTCAATTTTCTGAGGCCAACGTACCGACATGCTCTATCGATTCGCCACTTCAGAAACGCGTGAATAGCCAGAGGGCGTGGGACCAATTAACTCGGAACCCGCTGATCACGGGTTCCACTATGCG	FFFFFFFFFFFFFFFFFFFFFFFFFFFFFFFFFFFFFFFFFFFFFFFFFFFFFFFFFFFFFFFFFFFFFFFFFFFFFFFFFFFFFFFFFFFFFFFFFFFFFFFFFFFFFFFFFFFFFFFFFFFFFFFFFFFFFFFFFFFFFFFFFFFFFF	NM:i:0	MD:Z:150	AS:i:150	XS:i:0
m1_42880_43030_1_m1_43006_43156_-1	16	NODE_2_length_50027_cov_41.0040_ID_3	4514	60	150M	*	0	0	TGCGAACGAGAGACGGACCCACCACGGGTCGCCGAGAGTTGGTTACTTGTTTTGTTCGAAGAACCTATCGTGATCACTGGGGACGGTTACTAATGTGCCCGGCTACGGGGGGAGGGGTAAGTCCTCAAGCACTGTTGGGTCGAAGATTGC	@@@@@@@@@@@@@@@@@@@@@@@@@@@@@@@@@@@@@@@@@@@@@@@@@@@@@@@@@@@@@@@@@@@@@@@@@@@@@@@@@@@@@@@@@@@@@@@@@@@@@@@@@@@@@@@@@@@@@@@@@@@@@@@@@@@@@@@@@@@@@@@@@@@@@@	NM:i:0	MD:Z:150	AS:i:150	XS:i:0
m1_30913_31063_-1_m1_30608_30758_1	0	NODE_2_length_50027_cov_41.0040_ID_3	42116	60	150M	*	0	0	TCACGACTTGGCCAGATTAGGAGGGCAGCGACGGTCTTTAGCAGGACTTCGACGGTATTTGGTCCAACGGCTGCGCGAATGGTAGCGCGGTGCTCCACTCGTGGTACAGATCTCTGCGCGAGACCACTGCAACTTAACTTTGTATTTTCA	@@@@@@@@@@@@@@@@@@@@@@@@@@@@@@@@@@@@@@@@@@@@@@@@@@@@@@@@@@@@@@@@@@@@@@@@@@@@@@@@@@@@@@@@@@@@@@@@@@@@@@@@@@@@@@@@@@@@@@@@@@@@@@@@@@@@@@@@@@@@@@@@@@@@@@	NM:i:0	MD:Z:150	AS:i:150	XS:i:0
m1_29726_29876_-1_m1_29190_29340_1	0	NODE_2_length_50027_cov_41.0040_ID_3	40698	60	150M	*	0	0	ATAGGTGTATTTAGAGCAAGAGCAGACGTACCTTGTTATGCCCTGTTTGGGGCGGATTTGGATCCGTAAGCGCAAGCCAACTGGATTTTCAGTGGCTGCAATCGGTCCATCCGCCTCAACTTCTATAATCCGGAAATTCCTTGATCACGA	EEEEEEEEEEEEEEEEEEEEEEEEEEEEEEEEEEEEEEEEEEEEEEEEEEEEEEEEEEEEEEEEEEEEEEEEEEEEEEEEEEEEEEEEEEEEEEEEEEEEEEEEEEEEEEEEEEEEEEEEEEEEEEEEEEEEEEEEEEEEEEEEEEEEEE	NM:i:0	MD:Z:150	AS:i:150	XS:i:0
m1_3507_3657_1_m1_3901_4051_-1	16	NODE_2_length_50027_cov_41.0040_ID_3	15409	60	150M	*	0	0	GTCAATCTCATTGTATTTCTTAAGCCTGGCCGTCGGCACGAGTTAAAGATCGCAGTCTCACTACCTCTGGAGGGGTATCAAAACTTTAGATCTCGCGGAGCTCATCGCACTCAGTGATGACGCGTGGGGAGCTCGGCCTGGCGGCTCGGG	IIIIIIIIIIIIIIIIIIIIIIIIIIIIIIIIIIIIIIIIIIIIIIIIIIIIIIIIIIIIIIIIIIIIIIIIIIIIIIIIIIIIIIIIIIIIIIIIIIIIIIIIIIIIIIIIIIIIIIIIIIIIIIIIIIIIIIIIIIIIIIIIIIIIII	NM:i:0	MD:Z:150	AS:i:150	XS:i:0
m1_16799_16949_-1_m1_16424_16574_1	0	NODE_2_length_50027_cov_41.0040_ID_3	27932	60	150M	*	0	0	GATGAGCTGTTACATTCCACTATTTGCCCCCGCTTCAGCATGGTTCAGCACGGCAAAATGAGTAAGACGCGAAGGTGTTGGCACGTGTCAAGCCCGGCGGAAGACCAAGGACTGGACTGTAACGGATCCTTGCTCTGCTCCACACAACCT	AAAAAAAAAAAAAAAAAAAAAAAAAAAAAAAAAAAAAAAAAAAAAAAAAAAAAAAAAAAAAAAAAAAAAAAAAAAAAAAAAAAAAAAAAAAAAAAAAAAAAAAAAAAAAAAAAAAAAAAAAAAAAAAAAAAAAAAAAAAAAAAAAAAAAA	NM:i:0	MD:Z:150	AS:i:150	XS:i:0
m1_36087_36237_1_m1_36351_36501_-1	16	NODE_2_length_50027_cov_41.0040_ID_3	47859	60	150M	*	0	0	CGGAGGTGGGCCTCCGGAGTGGGGCGTGCCTGTGGGGAGACGTGCTTACCGCCATCATTGATCGTGCGTGTACAAACGATCTAAAGGACTGGGGCAACAAGTTCACTCGATGTAGGTTCGCAAATAAATGCAGATGTTTACATGTGTTAA	GGGGGGGGGGGGGGGGGGGGGGGGGGGGGGGGGGGGGGGGGGGGGGGGGGGGGGGGGGGGGGGGGGGGGGGGGGGGGGGGGGGGGGGGGGGGGGGGGGGGGGGGGGGGGGGGGGGGGGGGGGGGGGGGGGGGGGGGGGGGGGGGGGGGGG	NM:i:0	MD:Z:150	AS:i:150	XS:i:0
m1_20143_20293_1_m1_20529_20679_-1	16	NODE_2_length_50027_cov_41.0040_ID_3	32037	60	150M	*	0	0	GCTTTTATGGGACCGGGCCGTTCGCTGGGTGTAACCGAGTGACTCAGACACAAGGGCGCGCTCATATAGCGAACGGCACTCAATGCATCAGAACTTGTGGAGTCCCCCGGTAGAAACGCATCACACTTGCGAAAGTGTCACTCCATTTTC	FFFFFFFFFFFFFFFFFFFFFFFFFFFFFFFFFFFFFFFFFFFFFFFFFFFFFFFFFFFFFFFFFFFFFFFFFFFFFFFFFFFFFFFFFFFFFFFFFFFFFFFFFFFFFFFFFFFFFFFFFFFFFFFFFFFFFFFFFFFFFFFFFFFFFF	NM:i:0	MD:Z:150	AS:i:150	XS:i:0
m1_46767_46917_-1_m1_46378_46528_1	0	NODE_2_length_50027_cov_41.0040_ID_3	7886	60	150M	*	0	0	GAGATCCATGACCTGAGTTGTGGTTCAGGATTTTTATAAACGTCTCAATTTTCTGAGGCCAACGTACCGACATGCTCTATCGATTCGCCACTTCAGAAACGCGTGAATAGCCAGAGGGCGTGGGACCAATTAACTCGGAACCCGCTGATC	BBBBBBBBBBBBBBBBBBBBBBBBBBBBBBBBBBBBBBBBBBBBBBBBBBBBBBBBBBBBBBBBBBBBBBBBBBBBBBBBBBBBBBBBBBBBBBBBBBBBBBBBBBBBBBBBBBBBBBBBBBBBBBBBBBBBBBBBBBBBBBBBBBBBBB	NM:i:0	MD:Z:150	AS:i:150	XS:i:0
m1_26402_26552_-1_m1_25939_26089_1	0	NODE_2_length_50027_cov_41.0040_ID_3	37447	60	150M	*	0	0	GTCCCGGGTCTAAGAGCTGTAGTAAATCGGCCCCTGGGGCGCAGTCATGTTTACACCGTTAAGTACTTACTCGTTCCAGCCAGTAAAAAGCCGTGATCACGATCTCTCATGGGGTCATGACTGACTTGAAGTACTGTTACCCCTCCTGAC	HHHHHHHHHHHHHHHHHHHHHHHHHHHHHHHHHHHHHHHHHHHHHHHHHHHHHHHHHHHHHHHHHHHHHHHHHHHHHHHHHHHHHHHHHHHHHHHHHHHHHHHHHHHHHHHHHHHHHHHHHHHHHHHHHHHHHHHHHHHHHHHHHHHHHH	NM:i:0	MD:Z:150	AS:i:150	XS:i:0
m1_12231_12381_-1_m1_12013_12163_1	0	NODE_2_length_50027_cov_41.0040_ID_3	23521	60	150M	*	0	0	TGACACAGAGTTCGGTATGTTTCTTCGTGACGCTCCACGGGCCTGCTCCTGCGAATTGTTCCACACATTATAAGACGTGCCACCGGGCGCGACTTGGTTGGTCCGCCACCTATCCCATAGGGTTTAACCATAGAGAGTGGTATAGGATGG	HHHHHHHHHHHHHHHHHHHHHHHHHHHHHHHHHHHHHHHHHHHHHHHHHHHHHHHHHHHHHHHHHHHHHHHHHHHHHHHHHHHHHHHHHHHHHHHHHHHHHHHHHHHHHHHHHHHHHHHHHHHHHHHHHHHHHHHHHHHHHHHHHHHHHH	NM:i:0	MD:Z:150	AS:i:150	XS:i:0
m1_24529_24679_1_m1_24845_24995_-1	16	NODE_2_length_50027_cov_41.0040_ID_3	36353	60	150M	*	0	0	TGTCCAACCATTAGACACGAACCCAATTACTGGCAATGTTCGCTTCGGAAGGAACCCCCCACACACATACTAAACTAAATCCGTCCTATCACGCTGGTGTTCGATGTACCCTATCTCTGACTCGCGGTCAGGAGCGCCTGCCAGTTCTTG	HHHHHHHHHHHHHHHHHHHHHHHHHHHHHHHHHHHHHHHHHHHHHHHHHHHHHHHHHHHHHHHHHHHHHHHHHHHHHHHHHHHHHHHHHHHHHHHHHHHHHHHHHHHHHHHHHHHHHHHHHHHHHHHHHHHHHHHHHHHHHHHHHHHHHH	NM:i:0	MD:Z:150	AS:i:150	XS:i:0
m1_20224_20374_-1_m1_19700_19850_1	0	NODE_2_length_50027_cov_41.0040_ID_3	31208	60	150M	*	0	0	ATTCCGCTGACCTGAGTAGCCCGGCATAAAACGTTCCAGTCCCCTACACGATACCACACAGTATGGGAATCCCGTCGTACAAAATCATTGACGAAAAGCTCCCGAGCTCGCGACTCGCTGACATCCGAGGGTAGAGCTACCGGTAACTAT	DDDDDDDDDDDDDDDDDDDDDDDDDDDDDDDDDDDDDDDDDDDDDDDDDDDDDDDDDDDDDDDDDDDDDDDDDDDDDDDDDDDDDDDDDDDDDDDDDDDDDDDDDDDDDDDDDDDDDDDDDDDDDDDDDDDDDDDDDDDDDDDDDDDDDD	NM:i:0	MD:Z:150	AS:i:150	XS:i:0
m1_25009_25159_1_m1_25203_25353_-1	16	NODE_2_length_50027_cov_41.0040_ID_3	36711	60	150M	*	0	0	CAACTTGGACCGTTATGCACTAACTCTGTTAGAAGATTCACCCAACCATAGATGTGCAGGGGAGCTATGGCATCGCTCCCATTATGGGTTTCAAGCATTCCAATAGGACCAGACTTCAAAATATTACACTATCTTGATCCCCGCTACTAG	BBBBBBBBBBBBBBBBBBBBBBBBBBBBBBBBBBBBBBBBBBBBBBBBBBBBBBBBBBBBBBBBBBBBBBBBBBBBBBBBBBBBBBBBBBBBBBBBBBBBBBBBBBBBBBBBBBBBBBBBBBBBBBBBBBBBBBBBBBBBBBBBBBBBBB	NM:i:0	MD:Z:150	AS:i:150	XS:i:0
m1_21509_21659_1_m1_21825_21975_-1	16	NODE_2_length_50027_cov_41.0040_ID_3	33333	60	150M	*	0	0	TATATCTACACTATAACAACGATGAAAAATACGTATTGTGTATTCCCTGGACGGTCCATCAGCCCCCGGAAATATACATCAAATACAGGATGGGGTATTTATACAATCATGGACCTTTTAGTATTCCCAAACAACACGTCGATCATCATA	@@@@@@@@@@@@@@@@@@@@@@@@@@@@@@@@@@@@@@@@@@@@@@@@@@@@@@@@@@@@@@@@@@@@@@@@@@@@@@@@@@@@@@@@@@@@@@@@@@@@@@@@@@@@@@@@@@@@@@@@@@@@@@@@@@@@@@@@@@@@@@@@@@@@@@	NM:i:0	MD:Z:150	AS:i:150	XS:i:0
m1_5465_5615_1_m1_5790_5940_-1	16	NODE_2_length_50027_cov_41.0040_ID_3	17298	60	150M	*	0	0	AAATCAATGGATCCATCCCTGAGTCAATTGTCTGGATGATCGCGTAGACTGGCGACAGTCGACGCCCCGTCAGCCCCCAGTTACCACTCTTCTTCTGTAGGAACTTTCTGCTCACCGAGGCGTTGGTCCTGTGGGCATATGACGTGTGGT	BBBBBBBBBBBBBBBBBBBBBBBBBBBBBBBBBBBBBBBBBBBBBBBBBBBBBBBBBBBBBBBBBBBBBBBBBBBBBBBBBBBBBBBBBBBBBBBBBBBBBBBBBBBBBBBBBBBBBBBBBBBBBBBBBBBBBBBBBBBBBBBBBBBBBB	NM:i:0	MD:Z:150	AS:i:150	XS:i:0
m1_37643_37793_-1_m1_37284_37434_1	0	NODE_2_length_50027_cov_41.0040_ID_3	48792	60	150M	*	0	0	TCTAGGATAATTGCTGGTTTACGAGTTTATCCGCGAGCGAGATAAACGCTTCTATGCAATTGGGAAGCCTGCGATCAAAGTCATGTTCGCTCCCTCCAAAAATAGGAATAGTACAGTTTTGTTAGTCTGATGTTCCTGGGCGTTTGATAG	DDDDDDDDDDDDDDDDDDDDDDDDDDDDDDDDDDDDDDDDDDDDDDDDDDDDDDDDDDDDDDDDDDDDDDDDDDDDDDDDDDDDDDDDDDDDDDDDDDDDDDDDDDDDDDDDDDDDDDDDDDDDDDDDDDDDDDDDDDDDDDDDDDDDDD	NM:i:0	MD:Z:150	AS:i:150	XS:i:0
m1_36384_36534_-1_m1_36202_36352_1	0	NODE_2_length_50027_cov_41.0040_ID_3	47710	60	150M	*	0	0	GCTGTAAATCGGAATAAATTATCACTCGACGGAGGTTGAAGTATCAATGATCCACCCTACGAACTACTCGCTTGAAAGTTTGATTAGGACTCGTGAGAGAATTCGACGACACTCAGCCTTTAGCGCATCCAGAATGTACACTCAGGACCC	AAAAAAAAAAAAAAAAAAAAAAAAAAAAAAAAAAAAAAAAAAAAAAAAAAAAAAAAAAAAAAAAAAAAAAAAAAAAAAAAAAAAAAAAAAAAAAAAAAAAAAAAAAAAAAAAAAAAAAAAAAAAAAAAAAAAAAAAAAAAAAAAAAAAAA	NM:i:0	MD:Z:150	AS:i:150	XS:i:0
m1_30107_30257_-1_m1_29751_29901_1	0	NODE_2_length_50027_cov_41.0040_ID_3	41259	60	150M	*	0	0	TCCGTCGAGGGTACCTGCAGCTAACGCGTCTGCAATCCCTTGAGCGTGGTACGTCATAGAGAACAGTAATAAAGATCCTTAGGACTGTGCTGATTACACTTGCTGGGCGATTTAATTAAACCTGATTTATCCCATACCTCGGCTGCCGCC	IIIIIIIIIIIIIIIIIIIIIIIIIIIIIIIIIIIIIIIIIIIIIIIIIIIIIIIIIIIIIIIIIIIIIIIIIIIIIIIIIIIIIIIIIIIIIIIIIIIIIIIIIIIIIIIIIIIIIIIIIIIIIIIIIIIIIIIIIIIIIIIIIIIIII	NM:i:0	MD:Z:150	AS:i:150	XS:i:0
m1_20335_20485_-1_m1_20118_20268_1	0	NODE_2_length_50027_cov_41.0040_ID_3	31626	60	150M	*	0	0	TCTAGCTGTTCCCCTGTAGAGTTGCGGTTTATCATCCTGAACTTTGCCCCAGGACCACCTCCCCGACCTTGAACGGAAGAGATGCCAGCGAAAGGCTGTCCTAGGTCAAGAGACACCGTCGTAAAGTGGTGTCGACTCACTATTCCGCGC	CCCCCCCCCCCCCCCCCCCCCCCCCCCCCCCCCCCCCCCCCCCCCCCCCCCCCCCCCCCCCCCCCCCCCCCCCCCCCCCCCCCCCCCCCCCCCCCCCCCCCCCCCCCCCCCCCCCCCCCCCCCCCCCCCCCCCCCCCCCCCCCCCCCCCC	NM:i:0	MD:Z:150	AS:i:150	XS:i:0
m1_38564_38714_-1_m1_38369_38519_1	0	NODE_2_length_50027_cov_41.0040_ID_3	49877	60	150M	*	0	0	TTGTGCACATAGTCGGACGCGAACCGAAGTATGGAGGATCGGGCCATAGACTAAACATCGAGGTCCTCTTTCATCCCGTTTGTTACTGCTAGTAGGGGGGGCGGGTACAATTTTTCGGATAGTACTTTTTTTTTCTCGGGTACTAACGCC	AAAAAAAAAAAAAAAAAAAAAAAAAAAAAAAAAAAAAAAAAAAAAAAAAAAAAAAAAAAAAAAAAAAAAAAAAAAAAAAAAAAAAAAAAAAAAAAAAAAAAAAAAAAAAAAAAAAAAAAAAAAAAAAAAAAAAAAAAAAAAAAAAAAAAA	NM:i:0	MD:Z:150	AS:i:150	XS:i:0
m1_39936_40086_-1_m1_39488_39638_1	0	NODE_2_length_50027_cov_41.0040_ID_3	996	60	150M	*	0	0	CTAGGAAGGATCAGCTCTTCTGGATCCTTATAAGGATTCATTCTGAAGACAGCTAGCATGAAAGGAATGGGCAATTGAACGCCTGACGCTAAAAATCAAGGATTAACCCAAATGGAGCTATGTTAGAATCCTAGTCCTCCCGACAAAGCG	FFFFFFFFFFFFFFFFFFFFFFFFFFFFFFFFFFFFFFFFFFFFFFFFFFFFFFFFFFFFFFFFFFFFFFFFFFFFFFFFFFFFFFFFFFFFFFFFFFFFFFFFFFFFFFFFFFFFFFFFFFFFFFFFFFFFFFFFFFFFFFFFFFFFFF	NM:i:0	MD:Z:150	AS:i:150	XS:i:0
m1_18331_18481_1_m1_18712_18862_-1	16	NODE_2_length_50027_cov_41.0040_ID_3	30220	60	150M	*	0	0	CCAAAACAACTGTCCCCGCAGTCACGGCCTTCCTGATTGTCCGTTTGCGGTTAGTTTCGAAAATGCGAAGACCTCGGGACACGACGGGCGGCGAGAGTTCTGCAACGCCGCACTTCTTAATTCGACTCGGTTATAATTAGTTGTGAATAA	AAAAAAAAAAAAAAAAAAAAAAAAAAAAAAAAAAAAAAAAAAAAAAAAAAAAAAAAAAAAAAAAAAAAAAAAAAAAAAAAAAAAAAAAAAAAAAAAAAAAAAAAAAAAAAAAAAAAAAAAAAAAAAAAAAAAAAAAAAAAAAAAAAAAAA	NM:i:0	MD:Z:150	AS:i:150	XS:i:0
m1_15357_15507_1_m1_15669_15819_-1	16	NODE_2_length_50027_cov_41.0040_ID_3	27177	60	150M	*	0	0	CCCCGGGGACCAGATGGTCTATACCCCCGCTTGACTACTCTCCAACCGAATCCAAGAAGAGTAGCCCTGCTGTCTGTCGTACAGCACCTGTAGTACTCAGAGGTCAACACGAACAGCCCATATGGCTGTACCCGCCTCAGCTGACGAACG	@@@@@@@@@@@@@@@@@@@@@@@@@@@@@@@@@@@@@@@@@@@@@@@@@@@@@@@@@@@@@@@@@@@@@@@@@@@@@@@@@@@@@@@@@@@@@@@@@@@@@@@@@@@@@@@@@@@@@@@@@@@@@@@@@@@@@@@@@@@@@@@@@@@@@@	NM:i:0	MD:Z:150	AS:i:150	XS:i:0
m1_680_830_-1_m1_297_447_1	0	NODE_2_length_50027_cov_41.0040_ID_3	11805	60	150M	*	0	0	GATACGCACTGGCAGAACGATTATAGTGATTATCTAGGCAAAGTTATAGAGCAAGGCGCTCCTGTAGCAAGAAACACGACTCTTGCCCTGCGAACCGTAGAAACCGCAAAACGTCTAATGGTCTGTTCCATCCTTCTCTAGAATGGCGAC	IIIIIIIIIIIIIIIIIIIIIIIIIIIIIIIIIIIIIIIIIIIIIIIIIIIIIIIIIIIIIIIIIIIIIIIIIIIIIIIIIIIIIIIIIIIIIIIIIIIIIIIIIIIIIIIIIIIIIIIIIIIIIIIIIIIIIIIIIIIIIIIIIIIIII	NM:i:0	MD:Z:150	AS:i:150	XS:i:0
m1_24526_24676_1_m1_24868_25018_-1	16	NODE_2_length_50027_cov_41.0040_ID_3	36376	60	150M	*	0	0	CAATTACTGGCAATGTTCGCTTCGGAAGGAACCCCCCACACACATACTAAACTAAATCCGTCCTATCACGCTGGTGTTCGATGTACCCTATCTCTGACTCGCGGTCAGGAGCGCCTGCCAGTTCTTGGATAACGTAATGAGTGATTTTTC	CCCCCCCCCCCCCCCCCCCCCCCCCCCCCCCCCCCCCCCCCCCCCCCCCCCCCCCCCCCCCCCCCCCCCCCCCCCCCCCCCCCCCCCCCCCCCCCCCCCCCCCCCCCCCCCCCCCCCCCCCCCCCCCCCCCCCCCCCCCCCCCCCCCCCC	NM:i:0	MD:Z:150	AS:i:150	XS:i:0
m1_7598_7748_1_m1_7958_8108_-1	16	NODE_2_length_50027_cov_41.0040_ID_3	19466	60	150M	*	0	0	ACCTGTGTGACTCTTTTGTACTAACATTTTAGAAAGATCCTACTAAAGCGCCATGCGCGTCGGCGGTTTCATATCCCTAAAGAAGTTAGTACAGATTGTCGACGTCGTACGATTTGGGAATATGTCGGACTTCGGGTTGTACCCCGGACA	FFFFFFFFFFFFFFFFFFFFFFFFFFFFFFFFFFFFFFFFFFFFFFFFFFFFFFFFFFFFFFFFFFFFFFFFFFFFFFFFFFFFFFFFFFFFFFFFFFFFFFFFFFFFFFFFFFFFFFFFFFFFFFFFFFFFFFFFFFFFFFFFFFFFFF	NM:i:0	MD:Z:150	AS:i:150	XS:i:0
m1_46952_47102_-1_m1_46686_46836_1	0	NODE_2_length_50027_cov_41.0040_ID_3	8194	60	150M	*	0	0	TATACTCCCATCTCCTAGTTTTCATTATTTGCTTGATCAGTTCGCTTGTTGTACCTCCAGGATACCTAGGTAGGGCATAAGGATCCGACTTTACAATCCTTTCGTACCTACCGCTGGTGTAAGTTCCTTCGTAGACCGGGCGAGCGTCCC	BBBBBBBBBBBBBBBBBBBBBBBBBBBBBBBBBBBBBBBBBBBBBBBBBBBBBBBBBBBBBBBBBBBBBBBBBBBBBBBBBBBBBBBBBBBBBBBBBBBBBBBBBBBBBBBBBBBBBBBBBBBBBBBBBBBBBBBBBBBBBBBBBBBBBB	NM:i:0	MD:Z:150	AS:i:150	XS:i:0
m1_26282_26432_1_m1_26723_26873_-1	16	NODE_2_length_50027_cov_41.0040_ID_3	38231	60	150M	*	0	0	GGTAAGTACGCACAGCTCAATAATACCGCATTTAGCGTTTATACACCGAAACGGTGCGTAACAAGCGTGTAAATCGTTCATAGACATAATGCTCCTAGCGGGGTTAGACGCACGGTATTATTGATCAAATCATTTAGCCTGTCATATCAC	CCCCCCCCCCCCCCCCCCCCCCCCCCCCCCCCCCCCCCCCCCCCCCCCCCCCCCCCCCCCCCCCCCCCCCCCCCCCCCCCCCCCCCCCCCCCCCCCCCCCCCCCCCCCCCCCCCCCCCCCCCCCCCCCCCCCCCCCCCCCCCCCCCCCCC	NM:i:0	MD:Z:150	AS:i:150	XS:i:0
m1_46112_46262_1_m1_46456_46606_-1	16	NODE_2_length_50027_cov_41.0040_ID_3	7964	60	150M	*	0	0	ATCGATTCGCCACTTCAGAAACGCGTGAATAGCCAGAGGGCGTGGGACCAATTAACTCGGAACCCGCTGATCACGGGTTCCACTATGCGACGGCCAGACCCTTAATATATCACACAGGTATATGAACGGTTCCGAACTAAAGCAGGGCCA	CCCCCCCCCCCCCCCCCCCCCCCCCCCCCCCCCCCCCCCCCCCCCCCCCCCCCCCCCCCCCCCCCCCCCCCCCCCCCCCCCCCCCCCCCCCCCCCCCCCCCCCCCCCCCCCCCCCCCCCCCCCCCCCCCCCCCCCCCCCCCCCCCCCCCC	NM:i:0	MD:Z:150	AS:i:150	XS:i:0
m1_43735_43885_1_m1_44017_44167_-1	16	NODE_2_length_50027_cov_41.0040_ID_3	5525	60	150M	*	0	0	ATCAGTACTGATAGTGTCTCGTTCGAGGTGCCGACTACTCGAGAGGTGATGACGTCGTTGAGGTTCGGACAGTAAGGCACATTCTCATGCCCGGTCTAACAAGACCGTTACGGTCCCGCTAGGAGTCTGAAACCGTACAGTGTGGTGGGT	GGGGGGGGGGGGGGGGGGGGGGGGGGGGGGGGGGGGGGGGGGGGGGGGGGGGGGGGGGGGGGGGGGGGGGGGGGGGGGGGGGGGGGGGGGGGGGGGGGGGGGGGGGGGGGGGGGGGGGGGGGGGGGGGGGGGGGGGGGGGGGGGGGGGGG	NM:i:0	MD:Z:150	AS:i:150	XS:i:0
m1_28921_29071_1_m1_29136_29286_-1	16	NODE_2_length_50027_cov_41.0040_ID_3	40644	60	150M	*	0	0	CACCTCCGTATTCAAAGTGCAGGCTAACGGATTCCCTAGCCCGATCTACGCAAAATAGGTGTATTTAGAGCAAGAGCAGACGTACCTTGTTATGCCCTGTTTGGGGCGGATTTGGATCCGTAAGCGCAAGCCAACTGGATTTTCAGTGGC	HHHHHHHHHHHHHHHHHHHHHHHHHHHHHHHHHHHHHHHHHHHHHHHHHHHHHHHHHHHHHHHHHHHHHHHHHHHHHHHHHHHHHHHHHHHHHHHHHHHHHHHHHHHHHHHHHHHHHHHHHHHHHHHHHHHHHHHHHHHHHHHHHHHHHH	NM:i:0	MD:Z:150	AS:i:150	XS:i:0
m1_1052_1202_1_m1_1478_1628_-1	16	NODE_2_length_50027_cov_41.0040_ID_3	12986	60	150M	*	0	0	AGTCGACTTAAATATTGTTCGTAACCCAATTGTAGACCGCAACGTGGCACCTAGGACAGTGAGCTCGTAACGAGAAGTCCAGGCGGGACTGGTATCGTTTTGCTCTCCATGTAGGTGATCCCGGGCGTCGGTCGATATGATGGCTAACAC	GGGGGGGGGGGGGGGGGGGGGGGGGGGGGGGGGGGGGGGGGGGGGGGGGGGGGGGGGGGGGGGGGGGGGGGGGGGGGGGGGGGGGGGGGGGGGGGGGGGGGGGGGGGGGGGGGGGGGGGGGGGGGGGGGGGGGGGGGGGGGGGGGGGGGG	NM:i:0	MD:Z:150	AS:i:150	XS:i:0
m1_44262_44412_-1_m1_43988_44138_1	0	NODE_2_length_50027_cov_41.0040_ID_3	5496	60	150M	*	0	0	TGACACTAAGCTGCCTGTCATTAGTAGCAATCAGTACTGATAGTGTCTCGTTCGAGGTGCCGACTACTCGAGAGGTGATGACGTCGTTGAGGTTCGGACAGTAAGGCACATTCTCATGCCCGGTCTAACAAGACCGTTACGGTCCCGCTA	AAAAAAAAAAAAAAAAAAAAAAAAAAAAAAAAAAAAAAAAAAAAAAAAAAAAAAAAAAAAAAAAAAAAAAAAAAAAAAAAAAAAAAAAAAAAAAAAAAAAAAAAAAAAAAAAAAAAAAAAAAAAAAAAAAAAAAAAAAAAAAAAAAAAAA	NM:i:0	MD:Z:150	AS:i:150	XS:i:0
m1_47389_47539_1_m1_47665_47815_-1	16	NODE_2_length_50027_cov_41.0040_ID_3	9173	60	150M	*	0	0	AGATCTTAGCACTAACAAATGGAATAGTATCATTAGAGTTCCGGTAAGCCCGTCGTGATCTTAACGCTACCGGTCCATTTGCACCTACCCCCGAACGTAGTTAGTGGAGGATCACCAGTCCTAAGGGTTGGTCAACAGTGATTCCGGCAA	BBBBBBBBBBBBBBBBBBBBBBBBBBBBBBBBBBBBBBBBBBBBBBBBBBBBBBBBBBBBBBBBBBBBBBBBBBBBBBBBBBBBBBBBBBBBBBBBBBBBBBBBBBBBBBBBBBBBBBBBBBBBBBBBBBBBBBBBBBBBBBBBBBBBBB	NM:i:0	MD:Z:150	AS:i:150	XS:i:0
m1_47011_47161_-1_m1_46622_46772_1	0	NODE_2_length_50027_cov_41.0040_ID_3	8130	60	150M	*	0	0	GTTTCATACTCTCGTTCTCAAGCATCAACACGTGTTGTACTACGTACCACTACAAACCGATGCATATACTCCCATCTCCTAGTTTTCATTATTTGCTTGATCAGTTCGCTTGTTGTACCTCCAGGATACCTAGGTAGGGCATAAGGATCC	AAAAAAAAAAAAAAAAAAAAAAAAAAAAAAAAAAAAAAAAAAAAAAAAAAAAAAAAAAAAAAAAAAAAAAAAAAAAAAAAAAAAAAAAAAAAAAAAAAAAAAAAAAAAAAAAAAAAAAAAAAAAAAAAAAAAAAAAAAAAAAAAAAAAAA	NM:i:0	MD:Z:150	AS:i:150	XS:i:0
m1_16557_16707_-1_m1_16285_16435_1	0	NODE_2_length_50027_cov_41.0040_ID_3	27793	60	150M	*	0	0	ACTTCCTAGGGGAATTAACCCTTACCCTCCAGTGCTAGAGGGGGTAGTGATTCATTGTTGGTACTTTAGAGATAAAAGATCCAGGACGGCGAGAACGCGTTGGTAAGTGGAGTTTCCTACGAGATTCACTCATCCGCCTGATGAGCTGTT	EEEEEEEEEEEEEEEEEEEEEEEEEEEEEEEEEEEEEEEEEEEEEEEEEEEEEEEEEEEEEEEEEEEEEEEEEEEEEEEEEEEEEEEEEEEEEEEEEEEEEEEEEEEEEEEEEEEEEEEEEEEEEEEEEEEEEEEEEEEEEEEEEEEEEE	NM:i:0	MD:Z:150	AS:i:150	XS:i:0
m1_42250_42400_-1_m1_41931_42081_1	0	NODE_2_length_50027_cov_41.0040_ID_3	3439	60	150M	*	0	0	TGTTGCTAAGCAGAGGCATAGGCAGCGCAACGTTATGATAGGGTCCGCAGGAAGTGAGAAGGGATTTCAAGAGTGAGTACCTGTACCGCGTAACGATTGAATGAATAACAGCCGGGTCGTATGATATGTGCCGGTCCTACAGCTGTAGCA	GGGGGGGGGGGGGGGGGGGGGGGGGGGGGGGGGGGGGGGGGGGGGGGGGGGGGGGGGGGGGGGGGGGGGGGGGGGGGGGGGGGGGGGGGGGGGGGGGGGGGGGGGGGGGGGGGGGGGGGGGGGGGGGGGGGGGGGGGGGGGGGGGGGGGG	NM:i:0	MD:Z:150	AS:i:150	XS:i:0
m1_1832_1982_-1_m1_1496_1646_1	0	NODE_2_length_50027_cov_41.0040_ID_3	13004	60	150M	*	0	0	TCGTAACCCAATTGTAGACCGCAACGTGGCACCTAGGACAGTGAGCTCGTAACGAGAAGTCCAGGCGGGACTGGTATCGTTTTGCTCTCCATGTAGGTGATCCCGGGCGTCGGTCGATATGATGGCTAACACCCGTGCTGTACTAACTCC	CCCCCCCCCCCCCCCCCCCCCCCCCCCCCCCCCCCCCCCCCCCCCCCCCCCCCCCCCCCCCCCCCCCCCCCCCCCCCCCCCCCCCCCCCCCCCCCCCCCCCCCCCCCCCCCCCCCCCCCCCCCCCCCCCCCCCCCCCCCCCCCCCCCCCC	NM:i:0	MD:Z:150	AS:i:150	XS:i:0
m1_12813_12963_1_m1_13013_13163_-1	16	NODE_2_length_50027_cov_41.0040_ID_3	24521	60	150M	*	0	0	GGTCCCTGTGGCGCGGGACAGTATGAACTGACTACGTGGTACACGTACCCCGCTATACCAACAACGTGCGCTAATGCATGATGGATCGGCTTTCTTTGAACCCGAATTACGGCTGATACGACCTTCTACCCACAAGTCGGGATTGCCTGT	EEEEEEEEEEEEEEEEEEEEEEEEEEEEEEEEEEEEEEEEEEEEEEEEEEEEEEEEEEEEEEEEEEEEEEEEEEEEEEEEEEEEEEEEEEEEEEEEEEEEEEEEEEEEEEEEEEEEEEEEEEEEEEEEEEEEEEEEEEEEEEEEEEEEEE	NM:i:0	MD:Z:150	AS:i:150	XS:i:0
m1_47519_47669_-1_m1_47227_47377_1	0	NODE_2_length_50027_cov_41.0040_ID_3	8735	60	150M	*	0	0	CACTGGCACTTGTAATCAGCCTAAGTCCAACGGGGCGTGTGATTCGGCCCCGCCGGACATGTGAAGAACGACTACCACAAGTGAACTGCTGTAGGTCGCGACAGGGTTTACGAAGGTCGTTCCACAATGTGACAAGGAACTGAACGAGGA	EEEEEEEEEEEEEEEEEEEEEEEEEEEEEEEEEEEEEEEEEEEEEEEEEEEEEEEEEEEEEEEEEEEEEEEEEEEEEEEEEEEEEEEEEEEEEEEEEEEEEEEEEEEEEEEEEEEEEEEEEEEEEEEEEEEEEEEEEEEEEEEEEEEEEE	NM:i:0	MD:Z:150	AS:i:150	XS:i:0
m1_36650_36800_-1_m1_36318_36468_1	0	NODE_2_length_50027_cov_41.0040_ID_3	47826	60	150M	*	0	0	CCTTTAGCGCATCCAGAATGTACACTCAGGACCCGGAGGTGGGCCTCCGGAGTGGGGCGTGCCTGTGGGGAGACGTGCTTACCGCCATCATTGATCGTGCGTGTACAAACGATCTAAAGGACTGGGGCAACAAGTTCACTCGATGTAGGT	IIIIIIIIIIIIIIIIIIIIIIIIIIIIIIIIIIIIIIIIIIIIIIIIIIIIIIIIIIIIIIIIIIIIIIIIIIIIIIIIIIIIIIIIIIIIIIIIIIIIIIIIIIIIIIIIIIIIIIIIIIIIIIIIIIIIIIIIIIIIIIIIIIIIII	NM:i:0	MD:Z:150	AS:i:150	XS:i:0
m1_40484_40634_-1_m1_40268_40418_1	0	NODE_2_length_50027_cov_41.0040_ID_3	1776	60	150M	*	0	0	GCCTTAGCTGTGTGTTCATATCTGAGTCAACCACTTTCGAGGTCGAGCGAGGGGCATTCACAACTTTCCGGCGATATCATGTCATGACACGGTTACTCCTGGTATTCCCCTCTATTCGTGCTGTAGCCACGCTCTCTAGAAGAAATTAAC	HHHHHHHHHHHHHHHHHHHHHHHHHHHHHHHHHHHHHHHHHHHHHHHHHHHHHHHHHHHHHHHHHHHHHHHHHHHHHHHHHHHHHHHHHHHHHHHHHHHHHHHHHHHHHHHHHHHHHHHHHHHHHHHHHHHHHHHHHHHHHHHHHHHHHH	NM:i:0	MD:Z:150	AS:i:150	XS:i:0
m1_49020_49170_1_m1_49440_49590_-1	16	NODE_2_length_50027_cov_41.0040_ID_3	10948	60	150M	*	0	0	TTAGTCCGTGCTGCTGAACACCCCAGACTCCGTAGATGGTTTGGCCGGATTCGTAGTTGCTGTATGACCTGAGGACCTAAACTAGGGTGAACATTTATGGTCTAGAAAGCCCAGTTATCAGGTTCTTACCTGGACTTTGGCGAATCAAAC	DDDDDDDDDDDDDDDDDDDDDDDDDDDDDDDDDDDDDDDDDDDDDDDDDDDDDDDDDDDDDDDDDDDDDDDDDDDDDDDDDDDDDDDDDDDDDDDDDDDDDDDDDDDDDDDDDDDDDDDDDDDDDDDDDDDDDDDDDDDDDDDDDDDDDD	NM:i:0	MD:Z:150	AS:i:150	XS:i:0
m1_884_1034_-1_m1_544_694_1	0	NODE_2_length_50027_cov_41.0040_ID_3	12052	60	150M	*	0	0	TTCGCCTCCCGAAATGAATTGCACCGCAGTTGAGGGTTACCTATTAAACTATCACGGCAAGCATCAGGGAATCACCCTGCAAAGGGGGGACGAATTAGAAAAATATTAATAGATGATCCCGTACAGGCGGGCTCGACACCTCTATCCAAT	@@@@@@@@@@@@@@@@@@@@@@@@@@@@@@@@@@@@@@@@@@@@@@@@@@@@@@@@@@@@@@@@@@@@@@@@@@@@@@@@@@@@@@@@@@@@@@@@@@@@@@@@@@@@@@@@@@@@@@@@@@@@@@@@@@@@@@@@@@@@@@@@@@@@@@	NM:i:0	MD:Z:150	AS:i:150	XS:i:0
m1_24205_24355_1_m1_24615_24765_-1	16	NODE_2_length_50027_cov_41.0040_ID_3	36123	60	150M	*	0	0	ACGAAACGTGATTGGTACATGTGTACTGCTCCCACTACTGAACCTGCACCAGACGCCTCGTCACGCAACAGCATGGTGCTGGGACCTGTACAATATTGATTGATGTCGAAACCATAACTTCGGTTACATGCCAGCTAGGCCACTCTCGAA	CCCCCCCCCCCCCCCCCCCCCCCCCCCCCCCCCCCCCCCCCCCCCCCCCCCCCCCCCCCCCCCCCCCCCCCCCCCCCCCCCCCCCCCCCCCCCCCCCCCCCCCCCCCCCCCCCCCCCCCCCCCCCCCCCCCCCCCCCCCCCCCCCCCCCC	NM:i:0	MD:Z:150	AS:i:150	XS:i:0
m1_43252_43402_1_m1_43821_43971_-1	16	NODE_2_length_50027_cov_41.0040_ID_3	5329	60	150M	*	0	0	CATGATACGTGTAGTCGGCCTAACCTACGGATACCTCCCTACATTTCTCTTAGAGGTCTCGACACACCAGGCTTTTCCTTATGATACGTACGCAGTAACCTGTTAATGCGTTTTAGTTCAATTAGATCTGGGTGTTAGAATGGAGCTGAA	EEEEEEEEEEEEEEEEEEEEEEEEEEEEEEEEEEEEEEEEEEEEEEEEEEEEEEEEEEEEEEEEEEEEEEEEEEEEEEEEEEEEEEEEEEEEEEEEEEEEEEEEEEEEEEEEEEEEEEEEEEEEEEEEEEEEEEEEEEEEEEEEEEEEEE	NM:i:0	MD:Z:150	AS:i:150	XS:i:0
m1_45601_45751_-1_m1_45178_45328_1	0	NODE_2_length_50027_cov_41.0040_ID_3	6686	60	150M	*	0	0	GTAACAGGTCCCATATCAATGTACAGTGGGCAGTTTGCCGAAATTAGAGGGGGATCTCAGATCGATCAACACGCTCCAGTAACGGTGTCACCGCTTTGCTCTGGAATCTTAGTGACCAGAAGTGGCGTGTAAGTGTAAGCCTAGGTTTGA	GGGGGGGGGGGGGGGGGGGGGGGGGGGGGGGGGGGGGGGGGGGGGGGGGGGGGGGGGGGGGGGGGGGGGGGGGGGGGGGGGGGGGGGGGGGGGGGGGGGGGGGGGGGGGGGGGGGGGGGGGGGGGGGGGGGGGGGGGGGGGGGGGGGGGG	NM:i:0	MD:Z:150	AS:i:150	XS:i:0
m1_31018_31168_-1_m1_30609_30759_1	0	NODE_2_length_50027_cov_41.0040_ID_3	42117	60	150M	*	0	0	CACGACTTGGCCAGATTAGGAGGGCAGCGACGGTCTTTAGCAGGACTTCGACGGTATTTGGTCCAACGGCTGCGCGAATGGTAGCGCGGTGCTCCACTCGTGGTACAGATCTCTGCGCGAGACCACTGCAACTTAACTTTGTATTTTCAT	BBBBBBBBBBBBBBBBBBBBBBBBBBBBBBBBBBBBBBBBBBBBBBBBBBBBBBBBBBBBBBBBBBBBBBBBBBBBBBBBBBBBBBBBBBBBBBBBBBBBBBBBBBBBBBBBBBBBBBBBBBBBBBBBBBBBBBBBBBBBBBBBBBBBBB	NM:i:0	MD:Z:150	AS:i:150	XS:i:0
m1_8769_8919_1_m1_9042_9192_-1	16	NODE_2_length_50027_cov_41.0040_ID_3	20550	60	150M	*	0	0	AAGTCACTGACCGCGGGTCGCGATGTTCATGAGACTATGTATTATTGACTAGCTCCTACAAAAACCCATGTCGGGGGTGTTACTGCACGTGAATACACTCACGTGCGGCACCTACATTCCACCGTTGAGGACTAGTGCCGGCAGTGAGTA	FFFFFFFFFFFFFFFFFFFFFFFFFFFFFFFFFFFFFFFFFFFFFFFFFFFFFFFFFFFFFFFFFFFFFFFFFFFFFFFFFFFFFFFFFFFFFFFFFFFFFFFFFFFFFFFFFFFFFFFFFFFFFFFFFFFFFFFFFFFFFFFFFFFFFF	NM:i:0	MD:Z:150	AS:i:150	XS:i:0
m1_43561_43711_-1_m1_43176_43326_1	0	NODE_2_length_50027_cov_41.0040_ID_3	4684	60	150M	*	0	0	CCTGGATTCTGTCGAGTGCAAAGTAGGAAGTACAGACATTTAAACGTGGCCCAATAACATGTACGATATCCGGATTGGTTAGTTGACGCCTAAGCCCAACAAGCGTATCTCGGACTGGTGTGGTTCATGTACTTCATCTTCTGCACAAGA	@@@@@@@@@@@@@@@@@@@@@@@@@@@@@@@@@@@@@@@@@@@@@@@@@@@@@@@@@@@@@@@@@@@@@@@@@@@@@@@@@@@@@@@@@@@@@@@@@@@@@@@@@@@@@@@@@@@@@@@@@@@@@@@@@@@@@@@@@@@@@@@@@@@@@@	NM:i:0	MD:Z:150	AS:i:150	XS:i:0
m1_2264_2414_1_m1_2683_2833_-1	16	NODE_2_length_50027_cov_41.0040_ID_3	14191	60	150M	*	0	0	ACAGCGGTTATCCCATCTGGTGCAACGAATTCAAAGGCCTGTCCTGGACGTGAAGGATCAATATGCTATCGAGAAACAGGATTACGGGCGTATTTTACTAGTGGCTGGTAGAAAAAACTCGACCCGAACTTGTCAAGGCTCGCGGAAGAG	HHHHHHHHHHHHHHHHHHHHHHHHHHHHHHHHHHHHHHHHHHHHHHHHHHHHHHHHHHHHHHHHHHHHHHHHHHHHHHHHHHHHHHHHHHHHHHHHHHHHHHHHHHHHHHHHHHHHHHHHHHHHHHHHHHHHHHHHHHHHHHHHHHHHHH	NM:i:0	MD:Z:150	AS:i:150	XS:i:0
m1_47415_47565_-1_m1_47036_47186_1	0	NODE_2_length_50027_cov_41.0040_ID_3	8544	60	150M	*	0	0	CTTACGTGATAGATTATCCTCTCCAATTAAGGCCCTACTAGTCGGTCGGATTAAGACCGGCATGGGTTTTCGTCGTACAAGTTGCTCATTGTGCCGCATAGTGGAGATTACTCACCTATCATACCTATGGGATCGGACTTAGAGCTTTGG	FFFFFFFFFFFFFFFFFFFFFFFFFFFFFFFFFFFFFFFFFFFFFFFFFFFFFFFFFFFFFFFFFFFFFFFFFFFFFFFFFFFFFFFFFFFFFFFFFFFFFFFFFFFFFFFFFFFFFFFFFFFFFFFFFFFFFFFFFFFFFFFFFFFFFF	NM:i:0	MD:Z:150	AS:i:150	XS:i:0
m1_5286_5436_-1_m1_4912_5062_1	0	NODE_2_length_50027_cov_41.0040_ID_3	16420	60	150M	*	0	0	GACGAAGTGCTGGGACACGTTACCCGCTTGATTCACCAACCCTCCCTCTACTGCAGGCCGACTAAACGGATGCGAATTTTAGCCCTACCGCCGAATCGGGATGACGAGATAGATAGGGTCGGAGTCTACAGTGTGTTGATTTAAAGCAGT	EEEEEEEEEEEEEEEEEEEEEEEEEEEEEEEEEEEEEEEEEEEEEEEEEEEEEEEEEEEEEEEEEEEEEEEEEEEEEEEEEEEEEEEEEEEEEEEEEEEEEEEEEEEEEEEEEEEEEEEEEEEEEEEEEEEEEEEEEEEEEEEEEEEEEE	NM:i:0	MD:Z:150	AS:i:150	XS:i:0
m1_49173_49323_-1_m1_48780_48930_1	0	NODE_2_length_50027_cov_41.0040_ID_3	10288	60	150M	*	0	0	TTGTTCAGAACTACCTTAGCAGGACCTGGGTAGGGGGTCCATAAGAAAACCGCGGCGCGTAACGAGTCAATGGCGCAGACGATCCGATGCCTTTCTATCGCCTTCTCTGCCATAAGCCCAGATTCTGACAGTTGCCGTCTGGTCTCCACG	CCCCCCCCCCCCCCCCCCCCCCCCCCCCCCCCCCCCCCCCCCCCCCCCCCCCCCCCCCCCCCCCCCCCCCCCCCCCCCCCCCCCCCCCCCCCCCCCCCCCCCCCCCCCCCCCCCCCCCCCCCCCCCCCCCCCCCCCCCCCCCCCCCCCCC	NM:i:0	MD:Z:150	AS:i:150	XS:i:0
m1_44206_44356_1_m1_44583_44733_-1	16	NODE_2_length_50027_cov_41.0040_ID_3	6091	60	150M	*	0	0	AGCCGCCTTCGTGCGGGTATGATACATAGATTATCTGGCTGCCGTCGAACCTACTGCTCATCTCACATATCGTGTCTTCCAAATTCTTCATAGCGCATGAAGGTAGTAAATCTCTTGCTAAGCCAGGATGGTGAGACTTAACAAGTAACG	BBBBBBBBBBBBBBBBBBBBBBBBBBBBBBBBBBBBBBBBBBBBBBBBBBBBBBBBBBBBBBBBBBBBBBBBBBBBBBBBBBBBBBBBBBBBBBBBBBBBBBBBBBBBBBBBBBBBBBBBBBBBBBBBBBBBBBBBBBBBBBBBBBBBBB	NM:i:0	MD:Z:150	AS:i:150	XS:i:0
m1_34790_34940_1_m1_35278_35428_-1	16	NODE_2_length_50027_cov_41.0040_ID_3	46786	60	150M	*	0	0	GATATGATTCTTCTTACAATGAGGTTAAATTTGTGTGGGGGACCCACCAAATGAGGGGCTACTAAATACCAGGTTTTCTGTGATGCTTACCGGTGAATATGCCTCTCCTGGCGGATGTAGATGTAATGGTGGCGCAAAACCCCGTCTGGG	FFFFFFFFFFFFFFFFFFFFFFFFFFFFFFFFFFFFFFFFFFFFFFFFFFFFFFFFFFFFFFFFFFFFFFFFFFFFFFFFFFFFFFFFFFFFFFFFFFFFFFFFFFFFFFFFFFFFFFFFFFFFFFFFFFFFFFFFFFFFFFFFFFFFFF	NM:i:0	MD:Z:150	AS:i:150	XS:i:0
m1_36377_36527_-1_m1_35931_36081_1	0	NODE_2_length_50027_cov_41.0040_ID_3	47439	60	150M	*	0	0	ACACAGAGTTCGACCCAGAACTTATTGGCCGGCTATGCTTTCTCAGAAGTGCTTGTGGATTGGGGGCGTCAATTCTTCATAATGAAAATGGAAACCTATCGTTTTGTTCGAATGCGCGCCTAGCAGCGCAGTCAAGATGTATAGTTAAAC	@@@@@@@@@@@@@@@@@@@@@@@@@@@@@@@@@@@@@@@@@@@@@@@@@@@@@@@@@@@@@@@@@@@@@@@@@@@@@@@@@@@@@@@@@@@@@@@@@@@@@@@@@@@@@@@@@@@@@@@@@@@@@@@@@@@@@@@@@@@@@@@@@@@@@@	NM:i:0	MD:Z:150	AS:i:150	XS:i:0
m1_2983_3133_-1_m1_2665_2815_1	0	NODE_2_length_50027_cov_41.0040_ID_3	14173	60	150M	*	0	0	TCCCGAAAAACCTAACGTACAGCGGTTATCCCATCTGGTGCAACGAATTCAAAGGCCTGTCCTGGACGTGAAGGATCAATATGCTATCGAGAAACAGGATTACGGGCGTATTTTACTAGTGGCTGGTAGAAAAAACTCGACCCGAACTTG	@@@@@@@@@@@@@@@@@@@@@@@@@@@@@@@@@@@@@@@@@@@@@@@@@@@@@@@@@@@@@@@@@@@@@@@@@@@@@@@@@@@@@@@@@@@@@@@@@@@@@@@@@@@@@@@@@@@@@@@@@@@@@@@@@@@@@@@@@@@@@@@@@@@@@@	NM:i:0	MD:Z:150	AS:i:150	XS:i:0
m1_22830_22980_1_m1_23150_23300_-1	16	NODE_2_length_50027_cov_41.0040_ID_3	34658	60	150M	*	0	0	ATATTGCGATCAAGGATATTCCCAAACCGCGAAGCAATGGTGCCAGAGAATACATGGAAGTCGCACCGTTGGCAGTATACAGACGATTACACCAGACAACTCAATGTCGAGCGCGCTACATATCGGCTCCCAACACACTACGGCGTTCGA	FFFFFFFFFFFFFFFFFFFFFFFFFFFFFFFFFFFFFFFFFFFFFFFFFFFFFFFFFFFFFFFFFFFFFFFFFFFFFFFFFFFFFFFFFFFFFFFFFFFFFFFFFFFFFFFFFFFFFFFFFFFFFFFFFFFFFFFFFFFFFFFFFFFFFF	NM:i:0	MD:Z:150	AS:i:150	XS:i:0
m1_45622_45772_-1_m1_45321_45471_1	0	NODE_2_length_50027_cov_41.0040_ID_3	6829	60	150M	*	0	0	GGTTTGAACAACAGAGCGATAATGTAGGCAGCTGCTTGGGGTTATAGCCAGTTATAATACAGCTCGACGGCATCGTCATGTTCGACTTAGTTTCGTCTCTGTGCAAGGCCTGAGATCGTTAGTGATAGACGTATCACTAATATGTAGCCA	EEEEEEEEEEEEEEEEEEEEEEEEEEEEEEEEEEEEEEEEEEEEEEEEEEEEEEEEEEEEEEEEEEEEEEEEEEEEEEEEEEEEEEEEEEEEEEEEEEEEEEEEEEEEEEEEEEEEEEEEEEEEEEEEEEEEEEEEEEEEEEEEEEEEEE	NM:i:0	MD:Z:150	AS:i:150	XS:i:0
m1_10143_10293_-1_m1_9905_10055_1	0	NODE_2_length_50027_cov_41.0040_ID_3	21413	60	150M	*	0	0	CGAATGTGATCCACAATTCTTTAAGAAAATAGCCAAGGAGCGATATTAGCATGGGGACTCGAGCGGTCTTTGAAATTTCGCCGCGAGGGGTTCTTCATCATTTATGGAAAGGCCTCACGCTAAGATCTTGTCCGCAGAAGAACCGCGGAT	IIIIIIIIIIIIIIIIIIIIIIIIIIIIIIIIIIIIIIIIIIIIIIIIIIIIIIIIIIIIIIIIIIIIIIIIIIIIIIIIIIIIIIIIIIIIIIIIIIIIIIIIIIIIIIIIIIIIIIIIIIIIIIIIIIIIIIIIIIIIIIIIIIIIII	NM:i:0	MD:Z:150	AS:i:150	XS:i:0
m1_43762_43912_-1_m1_43372_43522_1	0	NODE_2_length_50027_cov_41.0040_ID_3	4880	60	150M	*	0	0	ACCTCAGCTTGCCGACCTTCCAAGAGCATATGCGCGTTGTATTTCACTTTAAGCCCAACCCACGGAGTGGATAACTATGTATCGCGATGCACTGGACTGCGCTTACTCGCTATGTCATTGGCGGCGTTACCGTGTAAGGTTTACGCCGTT	IIIIIIIIIIIIIIIIIIIIIIIIIIIIIIIIIIIIIIIIIIIIIIIIIIIIIIIIIIIIIIIIIIIIIIIIIIIIIIIIIIIIIIIIIIIIIIIIIIIIIIIIIIIIIIIIIIIIIIIIIIIIIIIIIIIIIIIIIIIIIIIIIIIIII	NM:i:0	MD:Z:150	AS:i:150	XS:i:0
m1_20252_20402_1_m1_20678_20828_-1	16	NODE_2_length_50027_cov_41.0040_ID_3	32186	60	150M	*	0	0	CGGACCGCCACATGGCTAGCAACCCCTGGAGAACCGGATTTCTTCAAACCAAAATCATAGCTACACGGCGCAGTCGTATGCGAGATCAAAGGGGACATCATGCGATCCGAGGTGGTCGCAACGTGCCTACGCTGGGGACTCCTGAGTATC	BBBBBBBBBBBBBBBBBBBBBBBBBBBBBBBBBBBBBBBBBBBBBBBBBBBBBBBBBBBBBBBBBBBBBBBBBBBBBBBBBBBBBBBBBBBBBBBBBBBBBBBBBBBBBBBBBBBBBBBBBBBBBBBBBBBBBBBBBBBBBBBBBBBBBB	NM:i:0	MD:Z:150	AS:i:150	XS:i:0
m1_9061_9211_1_m1_9600_9750_-1	16	NODE_2_length_50027_cov_41.0040_ID_3	21108	60	150M	*	0	0	ATGTGGCTCTTACAACCGTACCGAGCCCGCACGTTTGTCGTATCATCCATTAATAGAAACATGTTAAATGCCTGCTAATATATCTGGTGATACAACGCGTGTTGCTTCCGTTTCTAAACGCCCCAGGGATAGCGCCGCCCCTGTTCACGC	@@@@@@@@@@@@@@@@@@@@@@@@@@@@@@@@@@@@@@@@@@@@@@@@@@@@@@@@@@@@@@@@@@@@@@@@@@@@@@@@@@@@@@@@@@@@@@@@@@@@@@@@@@@@@@@@@@@@@@@@@@@@@@@@@@@@@@@@@@@@@@@@@@@@@@	NM:i:0	MD:Z:150	AS:i:150	XS:i:0
m1_7117_7267_-1_m1_6631_6781_1	0	NODE_2_length_50027_cov_41.0040_ID_3	18139	60	150M	*	0	0	GATTCTTATGATGATCTCAAGGATGACGTCAGGCGAGAACTTACGGTATTCATTTGTCCGAGGCGTAGGGCGTTCGGATCGCAGCTTAACATCGCCTCAGTCTTGATATACGGCACCTTGAACCATGGGACGTGCTTTGCAAGATTCGCC	GGGGGGGGGGGGGGGGGGGGGGGGGGGGGGGGGGGGGGGGGGGGGGGGGGGGGGGGGGGGGGGGGGGGGGGGGGGGGGGGGGGGGGGGGGGGGGGGGGGGGGGGGGGGGGGGGGGGGGGGGGGGGGGGGGGGGGGGGGGGGGGGGGGGGG	NM:i:0	MD:Z:150	AS:i:150	XS:i:0
m1_29590_29740_1_m1_29986_30136_-1	16	NODE_2_length_50027_cov_41.0040_ID_3	41494	60	150M	*	0	0	TTCAGACGGGGTGGTGCAAGCACGGAGAATTTATTGCGGAGGCGGTTCAAAATCCCCGTGATTAAGGGGCCCCACCGTTCATACGTCCAATTTCTAATTGACTGATTCAGGTGATGTCTAAAAAATCAGCGTCCCGGGCTTTGGCACGTT	IIIIIIIIIIIIIIIIIIIIIIIIIIIIIIIIIIIIIIIIIIIIIIIIIIIIIIIIIIIIIIIIIIIIIIIIIIIIIIIIIIIIIIIIIIIIIIIIIIIIIIIIIIIIIIIIIIIIIIIIIIIIIIIIIIIIIIIIIIIIIIIIIIIIII	NM:i:0	MD:Z:150	AS:i:150	XS:i:0
m1_47556_47706_1_m1_47787_47937_-1	16	NODE_2_length_50027_cov_41.0040_ID_3	9295	60	150M	*	0	0	AAGGGTTGGTCAACAGTGATTCCGGCAACGAAACTCCACAGTGACCTGTAGAAACCCCCTATATAGGCAGAGGTGACAAGTGTGCGCGCATAACACCTGGAACCCACTCCAGGGTTGTGAGATCTGAGGTCGTTTGTCAGCGCCATGACC	GGGGGGGGGGGGGGGGGGGGGGGGGGGGGGGGGGGGGGGGGGGGGGGGGGGGGGGGGGGGGGGGGGGGGGGGGGGGGGGGGGGGGGGGGGGGGGGGGGGGGGGGGGGGGGGGGGGGGGGGGGGGGGGGGGGGGGGGGGGGGGGGGGGGGG	NM:i:0	MD:Z:150	AS:i:150	XS:i:0
m1_48594_48744_-1_m1_48326_48476_1	0	NODE_2_length_50027_cov_41.0040_ID_3	9834	60	150M	*	0	0	CAAGGACTAACTGCCGCGACGGGGCATGTGCGATGTGCCGGTCTTGTGAAATCTAAGTGTGCAGTCAAGATTCGGCGGAGACTCTCAACTGCCCAATGGAGCTGCTCTGGATCACCGGCTATAAGTTTGCTTCTCCAATTTGCTGACGAT	GGGGGGGGGGGGGGGGGGGGGGGGGGGGGGGGGGGGGGGGGGGGGGGGGGGGGGGGGGGGGGGGGGGGGGGGGGGGGGGGGGGGGGGGGGGGGGGGGGGGGGGGGGGGGGGGGGGGGGGGGGGGGGGGGGGGGGGGGGGGGGGGGGGGGG	NM:i:0	MD:Z:150	AS:i:150	XS:i:0
m1_11942_12092_-1_m1_11518_11668_1	0	NODE_2_length_50027_cov_41.0040_ID_3	23026	60	150M	*	0	0	TTAGTACGCGGACTGGATGGCTGCGTCTCTCTTCTAGAACAAAGAGATTCAACAACTATTAACACACGAGTGTATTTGAAGGTGTAATACTGACTTATTACTGGCTATCCAGGGTACGACCGGTTGTCGTCACTATATGCGCAGCCACTT	HHHHHHHHHHHHHHHHHHHHHHHHHHHHHHHHHHHHHHHHHHHHHHHHHHHHHHHHHHHHHHHHHHHHHHHHHHHHHHHHHHHHHHHHHHHHHHHHHHHHHHHHHHHHHHHHHHHHHHHHHHHHHHHHHHHHHHHHHHHHHHHHHHHHHH	NM:i:0	MD:Z:150	AS:i:150	XS:i:0
m1_36228_36378_-1_m1_35830_35980_1	0	NODE_2_length_50027_cov_41.0040_ID_3	47338	60	150M	*	0	0	ACATGATCCAGCGTGTCTTTCGCAGACAACGCGTATGGAGAGGGTGAGGCCTTCAAGTGGCCTGGGAGCAGGCCGATCCTAGTACTGTCTTTTATTCGTGAACACAGAGTTCGACCCAGAACTTATTGGCCGGCTATGCTTTCTCAGAAG	AAAAAAAAAAAAAAAAAAAAAAAAAAAAAAAAAAAAAAAAAAAAAAAAAAAAAAAAAAAAAAAAAAAAAAAAAAAAAAAAAAAAAAAAAAAAAAAAAAAAAAAAAAAAAAAAAAAAAAAAAAAAAAAAAAAAAAAAAAAAAAAAAAAAAA	NM:i:0	MD:Z:150	AS:i:150	XS:i:0
m1_26184_26334_1_m1_26505_26655_-1	16	NODE_2_length_50027_cov_41.0040_ID_3	38013	60	150M	*	0	0	ACCCATCACCATCCACGCTAATGCCTACGAGTCATCCCTTGATAGAGTCTATAAGGCGGATCGCAGCAAGTCCCGCCACTTAATGCGGATGAAACTCACCACCGAATTTAGAACTAAGACTGGCGGGTGTGTTGAGGTGGATCCACCTAT	EEEEEEEEEEEEEEEEEEEEEEEEEEEEEEEEEEEEEEEEEEEEEEEEEEEEEEEEEEEEEEEEEEEEEEEEEEEEEEEEEEEEEEEEEEEEEEEEEEEEEEEEEEEEEEEEEEEEEEEEEEEEEEEEEEEEEEEEEEEEEEEEEEEEEE	NM:i:0	MD:Z:150	AS:i:150	XS:i:0
m1_46703_46853_1_m1_46901_47051_-1	16	NODE_2_length_50027_cov_41.0040_ID_3	8409	60	150M	*	0	0	TTTCGGCTGAGCCGTCTGAGACTGAAAGATGACCGGCCTCTAAGAGAGAATGAAGTACGAATAGGTTTAGAATACAGAATGCGAAATAAACATGCAGCCGGAGCCAGGCCAAGCGCGTGTCAACGGGGGGTACGGCTTACGTGATAGATT	AAAAAAAAAAAAAAAAAAAAAAAAAAAAAAAAAAAAAAAAAAAAAAAAAAAAAAAAAAAAAAAAAAAAAAAAAAAAAAAAAAAAAAAAAAAAAAAAAAAAAAAAAAAAAAAAAAAAAAAAAAAAAAAAAAAAAAAAAAAAAAAAAAAAAA	NM:i:0	MD:Z:150	AS:i:150	XS:i:0
m1_37236_37386_1_m1_37505_37655_-1	16	NODE_2_length_50027_cov_41.0040_ID_3	49013	60	150M	*	0	0	TAACCTGCAGGGGCTGTGGGGCGAGTGATGAGACCTAGGTGTCCTTCTGTTTCTATTGCTGACAGTGTCCATATGTGCCCGTCTGTTAGGGCGGGAGCTAATCCATTGGTGCGGATAGGGACATCAAGTACCATTTTTCTCACTAAAGCT	IIIIIIIIIIIIIIIIIIIIIIIIIIIIIIIIIIIIIIIIIIIIIIIIIIIIIIIIIIIIIIIIIIIIIIIIIIIIIIIIIIIIIIIIIIIIIIIIIIIIIIIIIIIIIIIIIIIIIIIIIIIIIIIIIIIIIIIIIIIIIIIIIIIIII	NM:i:0	MD:Z:150	AS:i:150	XS:i:0
m1_16165_16315_-1_m1_15951_16101_1	0	NODE_2_length_50027_cov_41.0040_ID_3	27459	60	150M	*	0	0	GCCGCGGATGCTCGTGGCCTAGCTACGCCGAAGTCATATACATGAATGAAAAAGATAAATCAAAGTACCTCCGGTCGAGACGGAAGTATCCGCGTAGAACCTTGTCGTGCCGTGTTCACTTCCAGAAACGTAGCAGTCATTACGATGTAT	HHHHHHHHHHHHHHHHHHHHHHHHHHHHHHHHHHHHHHHHHHHHHHHHHHHHHHHHHHHHHHHHHHHHHHHHHHHHHHHHHHHHHHHHHHHHHHHHHHHHHHHHHHHHHHHHHHHHHHHHHHHHHHHHHHHHHHHHHHHHHHHHHHHHHH	NM:i:0	MD:Z:150	AS:i:150	XS:i:0
[truncated: 9,501 more rows]
