# Supplementary material for: Precise genotyping of circular mobile elements from metagenomic data uncovers human-associated plasmids with recent common ancestors
Source: Genome Res. 2022 May;32(5):986–1003. doi: 10.1101/gr.275894.121 (PMC9104695; doi:10.1101/gr.275894.121)
Supplement: Supplemental Material [file supp_gr.275894.121_Supplemental_Material.zip › DomCycle/py/clean.py]

import argparse
import shutil
import os

###############################################################################################
# Purpose: clean directories                                                                  #
###############################################################################################

parser = argparse.ArgumentParser(description='write the fasta sequences of putative cycles')
parser.add_argument('idir', metavar='<contig fasta input>', type=str, help='contig fasta input')

args = parser.parse_args()

raw_dir = os.path.join(args.idir, "raw")
shutil.rmtree(raw_dir, ignore_errors=True)

if not os.path.exists(raw_dir): 
    os.mkdir(raw_dir)

files = [f for f in os.listdir(args.idir) if os.path.isfile(os.path.join(args.idir, f))]

for f in files: 
    shutil.move(os.path.join(args.idir, f), raw_dir)

shutil.copy(os.path.join(args.idir, "dominant_cycles", "cycle_contig_table"), args.idir)
shutil.copy(os.path.join(args.idir, "dominant_cycles", "dominant_cycle_stats"), args.idir)
shutil.copy(os.path.join(args.idir, "dominant_cycles", "cycles.fasta"), args.idir)
shutil.copy(os.path.join(raw_dir, "cycle_covs_long"), args.idir)
shutil.move(os.path.join(args.idir, "dominant_cycles"), raw_dir)
