# Supplementary material for: Precise genotyping of circular mobile elements from metagenomic data uncovers human-associated plasmids with recent common ancestors
Source: Genome Res. 2022 May;32(5):986–1003. doi: 10.1101/gr.275894.121 (PMC9104695; doi:10.1101/gr.275894.121)
Supplement: Supplemental Material [file supp_gr.275894.121_Supplemental_Material.zip › DomCycle/py/parse_fastg_core.py]

import argparse
import numpy as np
import re
from operator import itemgetter

#############################################################################
# Purpose: input a fastg and
# 1) Prepare adjacency list format, in which header of each list is a strand (a or b) 
# and direction (+ or -). In this parsing, any contig that contains a ' means that if it's
# in the first part of fastg on the "b" strand (b+) and if on latter part of fastg header it's
# on the "a" strand (a-)
# 2) That means that for each contig, it has four nodes: a+,a-,b+,b-
# 3) that means that the adjacency list for "C1:C2',C3,C5';" would look like this:
# C1a+: C2b-,C3a-,C5b-
# 4) The adjacency list will always have two fixed edges, with the directionality of a- -> a+ ; a+ -> neighbor
# and b- -> b+ ; b+ 
#############################################################################

parser = argparse.ArgumentParser(description='rename reads to have FW and RV')
parser.add_argument('ifn_fastg', metavar='<file containing just the headers of each connection in fastg>', type=str, help='headers means everything after ">" and no bases')
parser.add_argument('ofn_adjacency_list', metavar='<output text representation of adjacency list>', type=str, help='adjacency list with format PARENT:CHILD,CHILD')
parser.add_argument('ofn_fasta', metavar='<fasta that has the renamed CXXX headers>', type=str, help='output fasta')

args = parser.parse_args()

# parse the headers and create a list of all contigs in fastg
# then map from each contig to its length and rename contigs
# according to increasing lengths

original_contig_to_rename = {}
adjacency_list = {}
contig_to_sequence = {}

with open(args.ifn_fastg) as fastg:
    for line in fastg:
        if line[0] == ">":
            line = line.replace('>','')
            line = line.replace(';',':')
            line = line.split(':')
            contig = line[0]
            if "'" != contig[-1]: # make sure contig is not reverse seq
                contig = contig.replace("'","")
                contig = contig.replace(" ","")
                contig_forw_seq = True
            else:
                contig_forw_seq = False
        elif contig_forw_seq:
            sequence = line.rstrip()
            contig_to_sequence[contig] = contig_to_sequence.get(contig, "") + sequence

    contig_to_length = {contig: len(seq) for contig, seq in contig_to_sequence.items()}
    #now convert hash table to list of tuples and sort by value
    #creates mapping of original fastg contig name to renamed order
    #and vice versa
    ofasta = open(args.ofn_fasta,'w+')
    for contig, length in contig_to_length.items():
        sequence = contig_to_sequence[contig]
        ofasta.write(">" + contig + "\n" + sequence + "\n")

    for contig in contig_to_length.keys():
        contig_nodes = [contig + 'a+', contig + 'a-', contig + 'b+', contig + 'b-']
        for node in contig_nodes:
            adjacency_list[node] = []
            # always the '-' will be connected to '+' and create an edge
            if '-' in node:
                adjacency_list[node].append(contig_nodes[contig_nodes.index(node)-1])

print("Now writing adjacency lists and matrix")

with open(args.ifn_fastg) as fastg:
    line_count = -1
    for line in fastg:
        line_count += 1
        if line_count % 2 != 0: #make sure only right headers are read
            continue
        line = line.replace(">","").replace(",",":").replace(";","").rstrip().split(":")
        parent = line[0]
        children = line[1:]
        contig_node = ""
        if "'" == parent[-1]:
            contig_rename = parent[:-1]
            contig_node = contig_rename + 'b+'
        else:
            contig_rename = parent
            contig_node = contig_rename + 'a+'
        for child in children:
            if "'" == child[-1]:
                contig_rename = child[:-1]
                child_node = contig_rename + 'b-'
                adjacency_list[contig_node].append(child_node)
            else:
                contig_rename = child
                child_node = contig_rename + 'a-'
                adjacency_list[contig_node].append(child_node)
                
    adjacency_list_tuple = [(k,v) for k,v in adjacency_list.items()]
    sorted_adjacency_list_tuple = sorted(adjacency_list_tuple, key=itemgetter(0))
    ofile = open(args.ofn_adjacency_list,'w+')
    contig_list = []
    item_count = 0
    for item in sorted_adjacency_list_tuple:
        item_count += 1
        children = ""
        for child in item[1]:
            children += child + ","
        children = children[:-1]
        ofile.write(item[0] + ':' + children + '\n')
        contig_list.append(item[0])
